# Supplementary material for: Molecular dynamics analysis of the aggregation propensity of polyglutamine segments
Source: PLoS One. 2017 May 25;12(5):e0178333. doi: 10.1371/journal.pone.0178333 (PMC5444867; doi:10.1371/journal.pone.0178333)
Supplement: S1 File — (ZIP) [file pone.0178333.s005.zip]

Archive with 17 entries (17 files):
- Fig 1.xlsx
- Fig 10.csv
- Fig 11.csv
- Fig 12.xlsx
- Fig 2.xlsx
- Fig 3.xlsx
- Fig 4.xlsx
- Fig 5.xlsx
- Fig 6.csv
- Fig 7.xlsx
- Fig 8.xlsx
- Fig 9.xlsx
- Fig S1.xlsx
- Fig S2.xlsx
- Fig S3.xlsx
- Fig S4.csv
- Table 1.csv
