# Supplementary material for: Molecular dynamics analysis of the aggregation propensity of polyglutamine segments
Source: PLoS One. 2017 May 25;12(5):e0178333. doi: 10.1371/journal.pone.0178333 (PMC5444867; doi:10.1371/journal.pone.0178333)
Supplement: S1 File — (ZIP) [file pone.0178333.s005.zip › Fig 1.xlsx]

## Sheet: Fig 1A
Residue	Paralle beta structure	Anti-parallel beta structure	3-helix	Alphahelix	Pi-helix	Turn	Bend	Loop
1	3.33333e-05	0.0148667	0.0338	0.0609667	0	0.109383	0	0.78095
2	0	0.03565	0.0526667	0.128033	0	0.160167	0	0.623483
3	0	0.00983333	0.118833	0.144183	0	0.245	0.127033	0.355117
4	0.000133333	1.66667e-05	0.0926	0.160417	0	0.301133	0.231067	0.214633
5	8.33333e-05	0	0.0780833	0.155433	0	0.225	0.217117	0.324283
6	6.66667e-05	0.0766667	0.0407833	0.160167	0	0.318683	0.138817	0.264817
7	0	0.000316667	0.0379	0.1535	0	0.222417	0.138133	0.447733
8	1.66667e-05	0.01545	0.0806	0.158467	0	0.0575667	0.1855	0.5024
9	6.66667e-05	0.0355833	0.0683167	0.284583	0	0.0769667	0.0808333	0.45365
10	0	0.00921667	0.135783	0.337633	0	0.17	0.205783	0.141583
11	0	0.000266667	0.10335	0.32865	0	0.144083	0.23585	0.1878
12	0	0.00045	0.17125	0.31405	0	0.206983	0.10375	0.203517
13	0.000183333	0	0.13735	0.272867	3.33333e-05	0.311417	0.0953	0.18285
14	0	0.000266667	0.146617	0.235333	3.33333e-05	0.27385	0.112133	0.231767
15	8.33333e-05	0.000783333	0.0679333	0.185633	3.33333e-05	0.154583	0.138	0.45295
16	5e-05	0.000216667	0.0763333	0.131617	3.33333e-05	0.20495	0.185817	0.400983
17	0	0.0765833	0.0587167	0.0798667	3.33333e-05	0.218033	0	0.566767
18	3.33333e-05	0.000516667	0.0363833	0.0345833	0	0.093	0	0.835483

## Sheet: Fig 1B
Residue	Paralle beta structure	Anti-parallel beta structure	3-helix	Alphahelix	Pi-helix	Turn	Bend	Loop
1	0.00173333	0.00085	0.0603333	0.0277333	0	0.102983	0	0.806367
2	0.00476667	0.00015	0.0840167	0.04305	0	0.19325	0	0.674767
3	0	0.00163333	0.0925333	0.0448667	0	0.139667	0.230817	0.490483
4	5e-05	6.66667e-05	0.0588833	0.0448667	0	0.10445	0.2241	0.567583
5	0	6.66667e-05	0.0549	0.0269833	0	0.136783	0.168733	0.612533
6	0	0.0569833	0.03975	0.00181667	0	0.0727167	0.293467	0.535267
7	0	0.121283	0.0197833	0	0	0.0483	0.167817	0.642817
8	0.00245	0.176533	0.0222	0.0919	0	0.0529333	0.240633	0.41335
9	0	0.0994	0.02635	0.0960333	0	0.0594833	0.2015	0.517233
10	0	0.0278667	0.0434	0.0960333	0	0.0563833	0.187533	0.588783
11	0	0.00861667	0.0334667	0.0960333	0	0.06935	0.308233	0.4843
12	0	0.00141667	0.0210667	0.0181	0	0.331083	0.196133	0.4322
13	0	0.00298333	0	0	0	0.262567	0.397133	0.337317
14	0	0.108067	0.0147333	0	0	0.267083	0.1804	0.429717
15	0	0	0.025	0.108967	0	0.338017	0.136583	0.391433
16	0	1.66667e-05	0.0387833	0.1143	0	0.20525	0.401517	0.240133
17	0	0.000216667	0.13095	0.152733	0	0.111733	0.21885	0.385517
18	0	0	0.14775	0.152733	0	0.271883	0.0980333	0.3296
19	0	0.000266667	0.139817	0.0549333	0	0.329333	0.107583	0.368067
20	0	0.101983	0.0601833	0.0384333	0	0.285517	0.219233	0.29465
21	0.0003	0.11	0.0360333	0.0786833	0	0.356583	0.237267	0.181133
22	0	0.05695	0.0367833	0.0787833	0	0.220567	0.166067	0.44085
23	0	0.00015	0.0795333	0.0792667	0	0.170767	0.122717	0.547567
24	0	0.0268333	0.0479167	0.0792667	0	0.0275	0.165883	0.6526
25	5e-05	0.0993	0.04675	0.00868333	0	0.225967	0.271783	0.347467
26	1.66667e-05	0.0751667	0.0178833	0.00473333	0	0.163717	0.29705	0.441433
27	0	0.00191667	0.0209333	0.00461667	0	0.146233	0.309117	0.517183
28	1.66667e-05	0.0999333	0.0539333	0.00451667	0	0.228867	0.1584	0.454333
29	1.66667e-05	0.00441667	0.0652	0.01915	0	0.1353	0.0747	0.701217
30	1.66667e-05	0.0111667	0.109883	0.01915	0	0.26725	0.20635	0.386183
31	0.0014	3.33333e-05	0.0768	0.01465	0	0.303233	0	0.603883
32	0.0072	0.00196667	0.0516667	0.0146333	0	0.152233	0	0.7723

## Sheet: Fig 1C
Residue	Paralle beta structure	Anti-parallel beta structure	3-helix	Alphahelix	Pi-helix	Turn	Bend	Loop
1	0.0742833	0	0.0210333	0.122167	0	0.068	0	0.714517
2	0.1	0.00863333	0.0726	0.195767	0	0.1046	0	0.5184
3	0	1.66667e-05	0.0925	0.232533	1.66667e-05	0.11655	0.2057	0.352683
4	0	8.33333e-05	0.109267	0.245133	1.66667e-05	0.124367	0.22065	0.300483
5	0	0	0.125733	0.21835	1.66667e-05	0.3717	0.197267	0.0869333
6	0	1.66667e-05	0.105283	0.133867	1.66667e-05	0.351517	0.2303	0.179
7	0	0.00121667	0.0677333	0.0781833	1.66667e-05	0.267317	0.1186	0.466933
8	0.000166667	0.0003	0.0214833	0.0412333	0	0.0220333	0.29895	0.615833
9	8.33333e-05	0.00306667	0.0704167	0.0702	0	0.142867	0.146767	0.5666
10	0.0001	0	0.0727333	0.0775667	0	0.258583	0.1448	0.446217
11	0	0	0.0809833	0.149217	0	0.19755	0.154517	0.417733
12	0	0.00406667	0.0371167	0.155817	0	0.0584	0.2084	0.5362
13	0	0	0.09225	0.226067	0	0.4066	0.158967	0.116117
14	0	0	0.0817167	0.2313	0	0.409733	0.133033	0.144217
15	0.163417	0.001	0.0901333	0.217183	0	0.12825	0.163817	0.2362
16	0.15055	0	0.0288833	0.202217	0	0.0758333	0.1184	0.424117
17	0.00246667	0.0003	0.0286167	0.0809333	0	0.181717	0.0409333	0.665033
18	0.06815	0.00113333	0.0263	0.0494	0	0.0706167	0.151283	0.633117
19	0.0999667	0.000233333	0.0162833	0.00933333	0	0.0326833	0.163633	0.677867
20	3.33333e-05	0.000133333	0.0576833	0.00191667	0	0.1335	0.147567	0.659167
21	0	0	0.0720833	0.0332833	0	0.268033	0.248983	0.377617
22	0.00055	0.000233333	0.0743167	0.0343167	0	0.303333	0.246317	0.340933
23	0.00211667	0.000783333	0.0348833	0.174033	0	0.134933	0.214933	0.438317
24	0	0.1071	0.00956667	0.177517	0	0.0308167	0.119083	0.555917
25	0	3.33333e-05	0.01675	0.286083	0	0.0302667	0.0710333	0.595833
26	0	0.000366667	0.04015	0.347167	0	0.0670667	0.1777	0.36755
27	0	0	0.05935	0.3301	0	0.118517	0.3082	0.183833
28	0	8.33333e-05	0.0692833	0.319667	0	0.09605	0.20025	0.314667
29	0	0.000366667	0.0839667	0.3036	3.33333e-05	0.380817	0.0603833	0.170833
30	0	0	0.0634167	0.198	3.33333e-05	0.4281	0.128083	0.182367
31	0	8.33333e-05	0.0610833	0.160867	3.33333e-05	0.119633	0.152733	0.505567
32	0.01165	0.11545	0.02715	0.13395	3.33333e-05	0.054	0.182833	0.474933
33	0	0	0.153717	0.0738333	3.33333e-05	0.1258	0.0882	0.558417
34	0	0.000216667	0.134233	0.0585667	0	0.08615	0.213733	0.5071
35	8.33333e-05	0.00065	0.186083	0.0237	0	0.300667	0.143683	0.345133
36	0	0	0.07235	0.0447833	0	0.473633	0.08525	0.323983
37	0	0.000216667	0.100767	0.0405167	0	0.402217	0.163167	0.293117
38	0.000166667	5e-05	0.0784333	0.0955167	0	0.185017	0.280633	0.360183
39	0.15045	0	0.141217	0.1211	0	0.18575	0.0574833	0.344
40	0.00213333	0	0.10965	0.0964167	0	0.12935	0.162633	0.499817
41	0	6.66667e-05	0.145417	0.15595	0	0.132783	0.0548333	0.51095
42	0.0001	1.66667e-05	0.114233	0.15105	0	0.3586	0.0462333	0.329767
43	0.00201667	8.33333e-05	0.1408	0.152167	0	0.313133	0.0417833	0.350017
44	0	6.66667e-05	0.0894833	0.134183	0	0.10925	0.388617	0.2784
45	0.169183	1.66667e-05	0.0481833	0.07845	0	0.1505	0	0.553667
46	0.000883333	0	0.0163833	0.0354167	0	0.10135	0	0.845967
