# Supplementary material for: Molecular dynamics analysis of the aggregation propensity of polyglutamine segments
Source: PLoS One. 2017 May 25;12(5):e0178333. doi: 10.1371/journal.pone.0178333 (PMC5444867; doi:10.1371/journal.pone.0178333)
Supplement: S1 File — (ZIP) [file pone.0178333.s005.zip › Fig 10.csv]

distance	num_bridge	numQ
0.05	0	18Q
0.1	0	18Q
0.15	35.0877193	18Q
0.2	21.92982456	18Q
0.25	22.80701754	18Q
0.3	13.15789474	18Q
0.35	1.315789474	18Q
0.4	0	18Q
0.45	0.438596491	18Q
0.5	0	18Q
0.55	0.438596491	18Q
0.6	1.754385965	18Q
0.65	0.438596491	18Q
0.7	0.438596491	18Q
0.75	0.438596491	18Q
0.8	0.438596491	18Q
0.85	0.877192982	18Q
0.9	0	18Q
0.95	0.438596491	18Q
1	0	18Q
0.05	0	32Q
0.1	62.53164557	32Q
0.15	11.64556962	32Q
0.2	7.848101266	32Q
0.25	2.278481013	32Q
0.3	1.012658228	32Q
0.35	1.772151899	32Q
0.4	1.012658228	32Q
0.45	1.265822785	32Q
0.5	2.025316456	32Q
0.55	2.025316456	32Q
0.6	2.784810127	32Q
0.65	0.759493671	32Q
0.7	1.772151899	32Q
0.75	0.506329114	32Q
0.8	0.506329114	32Q
0.85	0.253164557	32Q
0.9	0	32Q
0.95	0	32Q
1	0	32Q
0.05	30.88480801	46Q
0.1	36.89482471	46Q
0.15	13.18864775	46Q
0.2	3.505843072	46Q
0.25	1.502504174	46Q
0.3	1.168614357	46Q
0.35	2.170283806	46Q
0.4	2.003338898	46Q
0.45	1.502504174	46Q
0.5	1.335559265	46Q
0.55	2.671118531	46Q
0.6	1.168614357	46Q
0.65	0.166944908	46Q
0.7	1.335559265	46Q
0.75	0.166944908	46Q
0.8	0	46Q
0.85	0	46Q
0.9	0	46Q
0.95	0.166944908	46Q
1	0.166944908	46Q
