# Supplementary material for: Molecular dynamics analysis of the aggregation propensity of polyglutamine segments
Source: PLoS One. 2017 May 25;12(5):e0178333. doi: 10.1371/journal.pone.0178333 (PMC5444867; doi:10.1371/journal.pone.0178333)
Supplement: S1 File — (ZIP) [file pone.0178333.s005.zip › Fig 11.csv]

numQ	experiment	time	Rg
18Q	Q18_1_0	25100	10.047094
18Q	Q18_1_0	25200	10.770258
18Q	Q18_1_0	25300	10.423253
18Q	Q18_1_0	25400	9.090905
18Q	Q18_1_0	25500	9.130736
18Q	Q18_1_0	25600	9.355268
18Q	Q18_1_0	25700	9.372092
18Q	Q18_1_0	25800	11.382338
18Q	Q18_1_0	25900	9.844128
18Q	Q18_1_0	26000	10.230861
18Q	Q18_1_0	26100	9.709525
18Q	Q18_1_0	26200	8.721309
18Q	Q18_1_0	26300	9.447885
18Q	Q18_1_0	26400	8.992394
18Q	Q18_1_0	26500	9.563683
18Q	Q18_1_0	26600	9.338093
18Q	Q18_1_0	26700	8.948366
18Q	Q18_1_0	26800	9.998322
18Q	Q18_1_0	26900	9.266945
18Q	Q18_1_0	27000	8.367843
18Q	Q18_1_0	27100	8.063334
18Q	Q18_1_0	27200	7.894823
18Q	Q18_1_0	27300	7.878615
18Q	Q18_1_0	27400	8.236009
18Q	Q18_1_0	27500	8.00923
18Q	Q18_1_0	27600	8.082111
18Q	Q18_1_0	27700	8.365037
18Q	Q18_1_0	27800	7.517553
18Q	Q18_1_0	27900	7.655535
18Q	Q18_1_0	28000	7.832006
18Q	Q18_1_0	28100	7.998289
18Q	Q18_1_0	28200	8.223143
18Q	Q18_1_0	28300	7.708607
18Q	Q18_1_0	28400	7.830766
18Q	Q18_1_0	28500	7.905687
18Q	Q18_1_0	28600	7.829218
18Q	Q18_1_0	28700	7.241567
18Q	Q18_1_0	28800	7.357185
18Q	Q18_1_0	28900	7.22064
18Q	Q18_1_0	29000	7.176847
18Q	Q18_1_0	29100	7.115244
18Q	Q18_1_0	29200	7.484956
18Q	Q18_1_0	29300	7.487993
18Q	Q18_1_0	29400	7.660572
18Q	Q18_1_0	29500	7.769242
18Q	Q18_1_0	29600	7.278755
18Q	Q18_1_0	29700	7.352533
18Q	Q18_1_0	29800	7.046775
18Q	Q18_1_0	29900	7.408286
18Q	Q18_1_0	30000	7.504874
18Q	Q18_1_0	30100	7.534254
18Q	Q18_1_0	30200	7.881285
18Q	Q18_1_0	30300	7.620823
18Q	Q18_1_0	30400	7.687331
18Q	Q18_1_0	30500	7.302174
18Q	Q18_1_0	30600	7.742657
18Q	Q18_1_0	30700	7.97763
18Q	Q18_1_0	30800	8.52353
18Q	Q18_1_0	30900	7.561434
18Q	Q18_1_0	31000	7.67347
18Q	Q18_1_0	31100	7.792463
18Q	Q18_1_0	31200	8.114504
18Q	Q18_1_0	31300	7.959191
18Q	Q18_1_0	31400	8.707787
18Q	Q18_1_0	31500	8.730881
18Q	Q18_1_0	31600	8.499991
18Q	Q18_1_0	31700	8.473505
18Q	Q18_1_0	31800	8.416984
18Q	Q18_1_0	31900	8.219084
18Q	Q18_1_0	32000	8.793106
18Q	Q18_1_0	32100	8.149074
18Q	Q18_1_0	32200	8.187257
18Q	Q18_1_0	32300	7.911646
18Q	Q18_1_0	32400	7.872245
18Q	Q18_1_0	32500	8.750294
18Q	Q18_1_0	32600	9.498713
18Q	Q18_1_0	32700	9.236954
18Q	Q18_1_0	32800	8.850693
18Q	Q18_1_0	32900	8.454941
18Q	Q18_1_0	33000	8.994331
18Q	Q18_1_0	33100	8.17129
18Q	Q18_1_0	33200	9.119052
18Q	Q18_1_0	33300	9.581493
18Q	Q18_1_0	33400	9.201405
18Q	Q18_1_0	33500	8.814735
18Q	Q18_1_0	33600	9.756326
18Q	Q18_1_0	33700	8.062706
18Q	Q18_1_0	33800	8.685136
18Q	Q18_1_0	33900	8.927057
18Q	Q18_1_0	34000	9.370068
18Q	Q18_1_0	34100	9.403002
18Q	Q18_1_0	34200	8.620849
18Q	Q18_1_0	34300	9.219123
18Q	Q18_1_0	34400	8.124627
18Q	Q18_1_0	34500	8.297071
18Q	Q18_1_0	34600	8.995214
18Q	Q18_1_0	34700	9.063504
18Q	Q18_1_0	34800	9.350144
18Q	Q18_1_0	34900	8.44701
18Q	Q18_1_0	35000	8.97637
18Q	Q18_1_0	35100	8.59733
18Q	Q18_1_0	35200	8.416941
18Q	Q18_1_0	35300	8.572731
18Q	Q18_1_0	35400	8.414049
18Q	Q18_1_0	35500	7.679522
18Q	Q18_1_0	35600	8.128015
18Q	Q18_1_0	35700	8.118049
18Q	Q18_1_0	35800	7.675631
18Q	Q18_1_0	35900	7.498107
18Q	Q18_1_0	36000	8.124957
18Q	Q18_1_0	36100	8.470785
18Q	Q18_1_0	36200	8.465509
18Q	Q18_1_0	36300	8.146892
18Q	Q18_1_0	36400	8.198645
18Q	Q18_1_0	36500	8.57017
18Q	Q18_1_0	36600	8.121358
18Q	Q18_1_0	36700	7.861896
18Q	Q18_1_0	36800	7.486055
18Q	Q18_1_0	36900	7.719658
18Q	Q18_1_0	37000	8.481204
18Q	Q18_1_0	37100	8.135565
18Q	Q18_1_0	37200	7.806239
18Q	Q18_1_0	37300	8.401488
18Q	Q18_1_0	37400	7.936836
18Q	Q18_1_0	37500	7.389532
18Q	Q18_1_0	37600	7.455883
18Q	Q18_1_0	37700	7.834703
18Q	Q18_1_0	37800	7.627085
18Q	Q18_1_0	37900	6.844547
18Q	Q18_1_0	38000	7.396595
18Q	Q18_1_0	38100	7.133222
18Q	Q18_1_0	38200	6.915105
18Q	Q18_1_0	38300	7.427064
18Q	Q18_1_0	38400	7.064005
18Q	Q18_1_0	38500	7.025666
18Q	Q18_1_0	38600	7.38764
18Q	Q18_1_0	38700	7.266192
18Q	Q18_1_0	38800	7.58881
18Q	Q18_1_0	38900	7.073344
18Q	Q18_1_0	39000	6.663531
18Q	Q18_1_0	39100	6.649889
18Q	Q18_1_0	39200	6.681651
18Q	Q18_1_0	39300	6.707157
18Q	Q18_1_0	39400	6.578724
18Q	Q18_1_0	39500	6.647517
18Q	Q18_1_0	39600	6.741941
18Q	Q18_1_0	39700	6.725403
18Q	Q18_1_0	39800	6.602587
18Q	Q18_1_0	39900	6.565808
18Q	Q18_1_0	40000	6.766226
18Q	Q18_1_0	40100	6.821671
18Q	Q18_1_0	40200	6.791809
18Q	Q18_1_0	40300	6.774949
18Q	Q18_1_0	40400	6.719006
18Q	Q18_1_0	40500	6.795071
18Q	Q18_1_0	40600	7.009695
18Q	Q18_1_0	40700	6.819357
18Q	Q18_1_0	40800	6.6793
18Q	Q18_1_0	40900	6.827449
18Q	Q18_1_0	41000	6.579651
18Q	Q18_1_0	41100	6.571416
18Q	Q18_1_0	41200	6.782043
18Q	Q18_1_0	41300	7.050383
18Q	Q18_1_0	41400	6.941998
18Q	Q18_1_0	41500	7.024255
18Q	Q18_1_0	41600	6.82542
18Q	Q18_1_0	41700	6.820634
18Q	Q18_1_0	41800	7.376911
18Q	Q18_1_0	41900	7.655766
18Q	Q18_1_0	42000	7.688883
18Q	Q18_1_0	42100	7.249625
18Q	Q18_1_0	42200	6.68813
18Q	Q18_1_0	42300	6.793681
18Q	Q18_1_0	42400	6.679142
18Q	Q18_1_0	42500	6.636956
18Q	Q18_1_0	42600	6.702508
18Q	Q18_1_0	42700	6.908843
18Q	Q18_1_0	42800	6.869384
18Q	Q18_1_0	42900	6.89202
18Q	Q18_1_0	43000	7.492426
18Q	Q18_1_0	43100	6.863067
18Q	Q18_1_0	43200	7.022175
18Q	Q18_1_0	43300	7.066512
18Q	Q18_1_0	43400	6.824361
18Q	Q18_1_0	43500	7.116593
18Q	Q18_1_0	43600	6.907463
18Q	Q18_1_0	43700	6.727632
18Q	Q18_1_0	43800	6.747461
18Q	Q18_1_0	43900	6.839525
18Q	Q18_1_0	44000	6.868857
18Q	Q18_1_0	44100	6.819266
18Q	Q18_1_0	44200	6.816005
18Q	Q18_1_0	44300	6.736267
18Q	Q18_1_0	44400	6.615896
18Q	Q18_1_0	44500	6.640423
18Q	Q18_1_0	44600	6.409482
18Q	Q18_1_0	44700	6.681786
18Q	Q18_1_0	44800	6.699955
18Q	Q18_1_0	44900	6.52549
18Q	Q18_1_0	45000	6.991531
18Q	Q18_1_0	45100	6.514065
18Q	Q18_1_0	45200	6.748203
18Q	Q18_1_0	45300	6.925218
18Q	Q18_1_0	45400	6.814696
18Q	Q18_1_0	45500	6.697223
18Q	Q18_1_0	45600	6.672382
18Q	Q18_1_0	45700	6.775001
18Q	Q18_1_0	45800	6.554478
18Q	Q18_1_0	45900	6.614096
18Q	Q18_1_0	46000	6.853862
18Q	Q18_1_0	46100	6.725795
18Q	Q18_1_0	46200	6.551437
18Q	Q18_1_0	46300	6.60948
18Q	Q18_1_0	46400	6.661205
18Q	Q18_1_0	46500	6.637278
18Q	Q18_1_0	46600	6.476485
18Q	Q18_1_0	46700	6.71522
18Q	Q18_1_0	46800	6.567381
18Q	Q18_1_0	46900	6.619903
18Q	Q18_1_0	47000	6.679874
18Q	Q18_1_0	47100	6.611139
18Q	Q18_1_0	47200	6.638412
18Q	Q18_1_0	47300	6.571925
18Q	Q18_1_0	47400	6.703097
18Q	Q18_1_0	47500	6.599271
18Q	Q18_1_0	47600	7.163243
18Q	Q18_1_0	47700	6.653067
18Q	Q18_1_0	47800	6.881565
18Q	Q18_1_0	47900	7.063003
18Q	Q18_1_0	48000	6.862052
18Q	Q18_1_0	48100	6.893583
18Q	Q18_1_0	48200	6.919411
18Q	Q18_1_0	48300	6.691858
18Q	Q18_1_0	48400	6.860029
18Q	Q18_1_0	48500	6.864684
18Q	Q18_1_0	48600	6.877038
18Q	Q18_1_0	48700	6.807893
18Q	Q18_1_0	48800	6.676484
18Q	Q18_1_0	48900	6.732199
18Q	Q18_1_0	49000	6.901188
18Q	Q18_1_0	49100	7.27524
18Q	Q18_1_0	49200	6.993232
18Q	Q18_1_0	49300	7.188121
18Q	Q18_1_0	49400	6.996634
18Q	Q18_1_0	49500	7.060886
18Q	Q18_1_0	49600	7.610213
18Q	Q18_1_0	49700	7.434884
18Q	Q18_1_0	49800	8.184901
18Q	Q18_1_0	49900	7.691199
18Q	Q18_1_0	50000	7.584449
18Q	Q18_1_0	50100	8.154982
18Q	Q18_1_0	50200	8.039934
18Q	Q18_1_0	50300	9.49218
18Q	Q18_1_0	50400	8.510838
18Q	Q18_1_0	50500	8.332275
18Q	Q18_1_0	50600	8.132177
18Q	Q18_1_0	50700	8.120831
18Q	Q18_1_0	50800	8.460571
18Q	Q18_1_0	50900	8.065261
18Q	Q18_1_0	51000	7.778552
18Q	Q18_1_0	51100	7.566716
18Q	Q18_1_0	51200	7.979522
18Q	Q18_1_0	51300	8.350824
18Q	Q18_1_0	51400	7.221589
18Q	Q18_1_0	51500	7.284123
18Q	Q18_1_0	51600	7.545312
18Q	Q18_1_0	51700	7.342314
18Q	Q18_1_0	51800	7.638518
18Q	Q18_1_0	51900	7.181494
18Q	Q18_1_0	52000	7.553844
18Q	Q18_1_0	52100	7.230838
18Q	Q18_1_0	52200	7.628182
18Q	Q18_1_0	52300	7.643479
18Q	Q18_1_0	52400	8.08734
18Q	Q18_1_0	52500	8.23345
18Q	Q18_1_0	52600	8.088735
18Q	Q18_1_0	52700	7.7629
18Q	Q18_1_0	52800	7.655036
18Q	Q18_1_0	52900	7.829575
18Q	Q18_1_0	53000	8.469379
18Q	Q18_1_0	53100	8.044514
18Q	Q18_1_0	53200	8.859893
18Q	Q18_1_0	53300	7.832706
18Q	Q18_1_0	53400	8.105914
18Q	Q18_1_0	53500	8.443933
18Q	Q18_1_0	53600	8.570218
18Q	Q18_1_0	53700	9.014154
18Q	Q18_1_0	53800	8.92986
18Q	Q18_1_0	53900	8.544543
18Q	Q18_1_0	54000	8.411535
18Q	Q18_1_0	54100	8.696957
18Q	Q18_1_0	54200	8.695767
18Q	Q18_1_0	54300	9.027575
18Q	Q18_1_0	54400	8.433808
18Q	Q18_1_0	54500	8.573836
18Q	Q18_1_0	54600	8.579878
18Q	Q18_1_0	54700	8.83316
18Q	Q18_1_0	54800	8.820181
18Q	Q18_1_0	54900	8.252457
18Q	Q18_1_0	55000	8.91708
18Q	Q18_1_0	55100	8.706124
18Q	Q18_1_0	55200	8.330901
18Q	Q18_1_0	55300	8.590346
18Q	Q18_1_0	55400	8.615503
18Q	Q18_1_0	55500	8.605324
18Q	Q18_1_0	55600	8.844489
18Q	Q18_1_0	55700	8.554074
18Q	Q18_1_0	55800	8.570921
18Q	Q18_1_0	55900	8.073514
18Q	Q18_1_0	56000	7.792842
18Q	Q18_1_0	56100	7.370731
18Q	Q18_1_0	56200	7.3911
18Q	Q18_1_0	56300	7.398802
18Q	Q18_1_0	56400	7.348523
18Q	Q18_1_0	56500	7.492649
18Q	Q18_1_0	56600	7.523592
18Q	Q18_1_0	56700	7.538901
18Q	Q18_1_0	56800	7.186584
18Q	Q18_1_0	56900	7.574974
18Q	Q18_1_0	57000	7.288455
18Q	Q18_1_0	57100	7.477837
18Q	Q18_1_0	57200	7.252687
18Q	Q18_1_0	57300	7.274182
18Q	Q18_1_0	57400	7.30284
18Q	Q18_1_0	57500	7.465064
18Q	Q18_1_0	57600	7.352578
18Q	Q18_1_0	57700	7.466585
18Q	Q18_1_0	57800	7.54104
18Q	Q18_1_0	57900	8.239204
18Q	Q18_1_0	58000	8.583641
18Q	Q18_1_0	58100	7.933178
18Q	Q18_1_0	58200	7.971058
18Q	Q18_1_0	58300	7.854074
18Q	Q18_1_0	58400	7.278969
18Q	Q18_1_0	58500	7.619614
18Q	Q18_1_0	58600	7.736199
18Q	Q18_1_0	58700	7.814664
18Q	Q18_1_0	58800	7.791026
18Q	Q18_1_0	58900	8.118068
18Q	Q18_1_0	59000	8.488465
18Q	Q18_1_0	59100	8.001249
18Q	Q18_1_0	59200	8.243891
18Q	Q18_1_0	59300	7.984834
18Q	Q18_1_0	59400	8.346162
18Q	Q18_1_0	59500	9.492279
18Q	Q18_1_0	59600	9.806438
18Q	Q18_1_0	59700	9.740408
18Q	Q18_1_0	59800	9.0879
18Q	Q18_1_0	59900	9.093747
18Q	Q18_1_0	60000	9.505772
18Q	Q18_1_0	60100	8.910045
18Q	Q18_1_0	60200	8.635722
18Q	Q18_1_0	60300	9.593452
18Q	Q18_1_0	60400	10.026456
18Q	Q18_1_0	60500	10.490416
18Q	Q18_1_0	60600	9.685379
18Q	Q18_1_0	60700	9.872437
18Q	Q18_1_0	60800	9.889867
18Q	Q18_1_0	60900	9.725813
18Q	Q18_1_0	61000	9.923741
18Q	Q18_1_0	61100	9.802349
18Q	Q18_1_0	61200	8.969155
18Q	Q18_1_0	61300	9.738997
18Q	Q18_1_0	61400	9.834736
18Q	Q18_1_0	61500	9.82677
18Q	Q18_1_0	61600	8.882932
18Q	Q18_1_0	61700	8.021003
18Q	Q18_1_0	61800	7.81119
18Q	Q18_1_0	61900	7.854078
18Q	Q18_1_0	62000	7.531752
18Q	Q18_1_0	62100	7.537087
18Q	Q18_1_0	62200	7.065988
18Q	Q18_1_0	62300	6.842507
18Q	Q18_1_0	62400	7.849933
18Q	Q18_1_0	62500	7.674268
18Q	Q18_1_0	62600	8.121439
18Q	Q18_1_0	62700	8.44524
18Q	Q18_1_0	62800	8.923596
18Q	Q18_1_0	62900	9.012321
18Q	Q18_1_0	63000	8.901913
18Q	Q18_1_0	63100	9.087736
18Q	Q18_1_0	63200	8.843973
18Q	Q18_1_0	63300	9.677546
18Q	Q18_1_0	63400	8.541452
18Q	Q18_1_0	63500	8.953599
18Q	Q18_1_0	63600	7.762253
18Q	Q18_1_0	63700	8.841866
18Q	Q18_1_0	63800	8.034977
18Q	Q18_1_0	63900	8.260952
18Q	Q18_1_0	64000	8.263714
18Q	Q18_1_0	64100	8.96873
18Q	Q18_1_0	64200	8.487425
18Q	Q18_1_0	64300	8.865474
18Q	Q18_1_0	64400	9.469234
18Q	Q18_1_0	64500	9.420276
18Q	Q18_1_0	64600	9.131563
18Q	Q18_1_0	64700	9.847183
18Q	Q18_1_0	64800	8.884997
18Q	Q18_1_0	64900	8.707269
18Q	Q18_1_0	65000	8.748224
18Q	Q18_1_0	65100	8.780723
18Q	Q18_1_0	65200	8.427403
18Q	Q18_1_0	65300	8.2887
18Q	Q18_1_0	65400	8.433939
18Q	Q18_1_0	65500	8.182828
18Q	Q18_1_0	65600	8.794482
18Q	Q18_1_0	65700	8.274684
18Q	Q18_1_0	65800	7.851569
18Q	Q18_1_0	65900	7.919073
18Q	Q18_1_0	66000	7.940347
18Q	Q18_1_0	66100	8.318112
18Q	Q18_1_0	66200	7.995874
18Q	Q18_1_0	66300	7.729974
18Q	Q18_1_0	66400	8.747512
18Q	Q18_1_0	66500	8.404592
18Q	Q18_1_0	66600	7.664714
18Q	Q18_1_0	66700	7.478342
18Q	Q18_1_0	66800	7.386501
18Q	Q18_1_0	66900	7.238506
18Q	Q18_1_0	67000	7.298543
18Q	Q18_1_0	67100	7.218919
18Q	Q18_1_0	67200	7.301272
18Q	Q18_1_0	67300	7.683508
18Q	Q18_1_0	67400	8.743557
18Q	Q18_1_0	67500	8.213172
18Q	Q18_1_0	67600	8.792044
18Q	Q18_1_0	67700	8.05929
18Q	Q18_1_0	67800	7.525073
18Q	Q18_1_0	67900	7.752546
18Q	Q18_1_0	68000	8.724065
18Q	Q18_1_0	68100	8.032762
18Q	Q18_1_0	68200	8.856869
18Q	Q18_1_0	68300	8.432545
18Q	Q18_1_0	68400	8.633163
18Q	Q18_1_0	68500	9.267756
18Q	Q18_1_0	68600	8.048084
18Q	Q18_1_0	68700	8.184428
18Q	Q18_1_0	68800	9.200858
18Q	Q18_1_0	68900	9.651527
18Q	Q18_1_0	69000	10.167147
18Q	Q18_1_0	69100	10.2471
18Q	Q18_1_0	69200	9.354777
18Q	Q18_1_0	69300	8.867663
18Q	Q18_1_0	69400	7.922572
18Q	Q18_1_0	69500	8.525662
18Q	Q18_1_0	69600	8.060797
18Q	Q18_1_0	69700	7.670387
18Q	Q18_1_0	69800	7.596252
18Q	Q18_1_0	69900	7.909708
18Q	Q18_1_0	70000	8.320826
18Q	Q18_1_0	70100	7.793783
18Q	Q18_1_0	70200	7.472321
18Q	Q18_1_0	70300	7.681957
18Q	Q18_1_0	70400	7.799254
18Q	Q18_1_0	70500	7.673028
18Q	Q18_1_0	70600	7.844795
18Q	Q18_1_0	70700	7.837583
18Q	Q18_1_0	70800	7.614003
18Q	Q18_1_0	70900	7.607157
18Q	Q18_1_0	71000	7.739437
18Q	Q18_1_0	71100	8.037719
18Q	Q18_1_0	71200	8.226283
18Q	Q18_1_0	71300	8.743333
18Q	Q18_1_0	71400	8.234638
18Q	Q18_1_0	71500	7.886211
18Q	Q18_1_0	71600	7.545205
18Q	Q18_1_0	71700	7.530698
18Q	Q18_1_0	71800	7.835081
18Q	Q18_1_0	71900	7.44737
18Q	Q18_1_0	72000	7.295886
18Q	Q18_1_0	72100	6.942684
18Q	Q18_1_0	72200	7.190789
18Q	Q18_1_0	72300	7.776854
18Q	Q18_1_0	72400	7.10385
18Q	Q18_1_0	72500	7.397067
18Q	Q18_1_0	72600	7.338859
18Q	Q18_1_0	72700	7.320509
18Q	Q18_1_0	72800	7.854485
18Q	Q18_1_0	72900	7.19261
18Q	Q18_1_0	73000	7.146663
18Q	Q18_1_0	73100	7.378595
18Q	Q18_1_0	73200	7.366741
18Q	Q18_1_0	73300	7.376805
18Q	Q18_1_0	73400	7.599972
18Q	Q18_1_0	73500	7.240333
18Q	Q18_1_0	73600	7.322682
18Q	Q18_1_0	73700	7.832087
18Q	Q18_1_0	73800	7.900059
18Q	Q18_1_0	73900	8.175729
18Q	Q18_1_0	74000	7.355857
18Q	Q18_1_0	74100	7.177153
18Q	Q18_1_0	74200	7.692744
18Q	Q18_1_0	74300	6.614722
18Q	Q18_1_0	74400	7.101756
18Q	Q18_1_0	74500	7.781003
18Q	Q18_1_0	74600	7.299479
18Q	Q18_1_0	74700	6.991759
18Q	Q18_1_0	74800	7.502273
18Q	Q18_1_0	74900	7.009894
18Q	Q18_1_0	75000	7.002677
18Q	Q18_1_0	75100	7.013679
18Q	Q18_1_0	75200	6.904612
18Q	Q18_1_0	75300	7.238203
18Q	Q18_1_0	75400	7.027441
18Q	Q18_1_0	75500	6.774975
18Q	Q18_1_0	75600	6.774914
18Q	Q18_1_0	75700	6.883088
18Q	Q18_1_0	75800	6.597438
18Q	Q18_1_0	75900	6.503458
18Q	Q18_1_0	76000	6.237595
18Q	Q18_1_0	76100	6.315469
18Q	Q18_1_0	76200	6.439604
18Q	Q18_1_0	76300	6.519726
18Q	Q18_1_0	76400	6.263437
18Q	Q18_1_0	76500	6.530554
18Q	Q18_1_0	76600	6.360854
18Q	Q18_1_0	76700	6.617909
18Q	Q18_1_0	76800	6.444312
18Q	Q18_1_0	76900	6.794599
18Q	Q18_1_0	77000	6.595656
18Q	Q18_1_0	77100	6.688609
18Q	Q18_1_0	77200	6.321769
18Q	Q18_1_0	77300	6.328152
18Q	Q18_1_0	77400	6.691391
18Q	Q18_1_0	77500	6.569766
18Q	Q18_1_0	77600	6.552444
18Q	Q18_1_0	77700	6.590559
18Q	Q18_1_0	77800	6.631169
18Q	Q18_1_0	77900	6.622379
18Q	Q18_1_0	78000	6.723323
18Q	Q18_1_0	78100	6.911897
18Q	Q18_1_0	78200	7.231661
18Q	Q18_1_0	78300	7.052748
18Q	Q18_1_0	78400	6.913385
18Q	Q18_1_0	78500	7.095635
18Q	Q18_1_0	78600	6.780079
18Q	Q18_1_0	78700	7.305174
18Q	Q18_1_0	78800	7.057554
18Q	Q18_1_0	78900	6.892378
18Q	Q18_1_0	79000	7.196236
18Q	Q18_1_0	79100	6.962179
18Q	Q18_1_0	79200	7.223813
18Q	Q18_1_0	79300	7.042405
18Q	Q18_1_0	79400	7.057581
18Q	Q18_1_0	79500	6.624423
18Q	Q18_1_0	79600	7.470069
18Q	Q18_1_0	79700	7.74332
18Q	Q18_1_0	79800	6.932148
18Q	Q18_1_0	79900	7.298244
18Q	Q18_1_0	80000	7.409106
18Q	Q18_1_0	80100	7.461349
18Q	Q18_1_0	80200	7.742849
18Q	Q18_1_0	80300	7.694062
18Q	Q18_1_0	80400	7.189539
18Q	Q18_1_0	80500	7.191411
18Q	Q18_1_0	80600	7.435246
18Q	Q18_1_0	80700	7.464077
18Q	Q18_1_0	80800	7.68304
18Q	Q18_1_0	80900	7.399659
18Q	Q18_1_0	81000	7.523497
18Q	Q18_1_0	81100	7.001859
18Q	Q18_1_0	81200	7.028327
18Q	Q18_1_0	81300	6.884297
18Q	Q18_1_0	81400	7.211101
18Q	Q18_1_0	81500	7.356156
18Q	Q18_1_0	81600	7.116631
18Q	Q18_1_0	81700	6.943012
18Q	Q18_1_0	81800	7.39309
18Q	Q18_1_0	81900	6.990531
18Q	Q18_1_0	82000	7.083336
18Q	Q18_1_0	82100	7.2325
18Q	Q18_1_0	82200	6.952402
18Q	Q18_1_0	82300	7.010402
18Q	Q18_1_0	82400	6.902309
18Q	Q18_1_0	82500	6.976408
18Q	Q18_1_0	82600	6.74565
18Q	Q18_1_0	82700	6.882875
18Q	Q18_1_0	82800	7.121886
18Q	Q18_1_0	82900	6.986196
18Q	Q18_1_0	83000	7.308449
18Q	Q18_1_0	83100	7.893447
18Q	Q18_1_0	83200	7.875839
18Q	Q18_1_0	83300	7.008568
18Q	Q18_1_0	83400	6.748928
18Q	Q18_1_0	83500	6.976959
18Q	Q18_1_0	83600	6.862383
18Q	Q18_1_0	83700	6.768839
18Q	Q18_1_0	83800	6.705886
18Q	Q18_1_0	83900	7.174449
18Q	Q18_1_0	84000	7.315294
18Q	Q18_1_0	84100	6.959617
18Q	Q18_1_0	84200	7.017337
18Q	Q18_1_0	84300	6.678674
18Q	Q18_1_0	84400	6.843647
18Q	Q18_1_0	84500	6.752036
18Q	Q18_1_0	84600	6.718691
18Q	Q18_1_0	84700	6.819496
18Q	Q18_1_0	84800	6.789194
18Q	Q18_1_0	84900	7.002437
18Q	Q18_1_0	85000	6.833866
18Q	Q18_1_0	85100	6.759697
18Q	Q18_1_0	85200	6.805341
18Q	Q18_1_0	85300	6.787063
18Q	Q18_1_0	85400	6.865125
18Q	Q18_1_0	85500	6.526331
18Q	Q18_1_0	85600	6.781377
18Q	Q18_1_0	85700	7.024482
18Q	Q18_1_0	85800	6.906115
18Q	Q18_1_0	85900	7.013144
18Q	Q18_1_0	86000	6.754456
18Q	Q18_1_0	86100	6.600318
18Q	Q18_1_0	86200	6.853943
18Q	Q18_1_0	86300	7.196708
18Q	Q18_1_0	86400	7.607274
18Q	Q18_1_0	86500	7.491142
18Q	Q18_1_0	86600	7.239818
18Q	Q18_1_0	86700	8.43524
18Q	Q18_1_0	86800	8.386743
18Q	Q18_1_0	86900	7.914003
18Q	Q18_1_0	87000	8.203783
18Q	Q18_1_0	87100	8.453145
18Q	Q18_1_0	87200	9.155386
18Q	Q18_1_0	87300	9.902048
18Q	Q18_1_0	87400	9.197973
18Q	Q18_1_0	87500	9.275464
18Q	Q18_1_0	87600	9.474497
18Q	Q18_1_0	87700	11.135381
18Q	Q18_1_0	87800	10.921599
18Q	Q18_1_0	87900	11.106347
18Q	Q18_1_0	88000	11.640095
18Q	Q18_1_0	88100	10.718343
18Q	Q18_1_0	88200	11.067735
18Q	Q18_1_0	88300	10.504211
18Q	Q18_1_0	88400	10.784069
18Q	Q18_1_0	88500	11.194739
18Q	Q18_1_0	88600	11.039063
18Q	Q18_1_0	88700	9.03212
18Q	Q18_1_0	88800	8.993283
18Q	Q18_1_0	88900	9.328008
18Q	Q18_1_0	89000	9.108079
18Q	Q18_1_0	89100	10.443757
18Q	Q18_1_0	89200	9.405699
18Q	Q18_1_0	89300	9.845143
18Q	Q18_1_0	89400	9.524766
18Q	Q18_1_0	89500	10.10071
18Q	Q18_1_0	89600	9.704835
18Q	Q18_1_0	89700	9.936988
18Q	Q18_1_0	89800	10.394144
18Q	Q18_1_0	89900	9.388009
18Q	Q18_1_0	90000	9.435453
18Q	Q18_1_0	90100	9.252496
18Q	Q18_1_0	90200	10.249714
18Q	Q18_1_0	90300	10.959596
18Q	Q18_1_0	90400	11.57925
18Q	Q18_1_0	90500	10.981823
18Q	Q18_1_0	90600	10.210933
18Q	Q18_1_0	90700	9.951585
18Q	Q18_1_0	90800	9.953101
18Q	Q18_1_0	90900	10.807435
18Q	Q18_1_0	91000	10.54253
18Q	Q18_1_0	91100	10.288024
18Q	Q18_1_0	91200	10.656023
18Q	Q18_1_0	91300	10.264043
18Q	Q18_1_0	91400	9.824043
18Q	Q18_1_0	91500	10.192643
18Q	Q18_1_0	91600	11.237067
18Q	Q18_1_0	91700	11.409936
18Q	Q18_1_0	91800	11.839914
18Q	Q18_1_0	91900	10.986653
18Q	Q18_1_0	92000	10.841797
18Q	Q18_1_0	92100	11.51452
18Q	Q18_1_0	92200	10.532089
18Q	Q18_1_0	92300	11.193388
18Q	Q18_1_0	92400	10.036367
18Q	Q18_1_0	92500	10.002938
18Q	Q18_1_0	92600	8.835647
18Q	Q18_1_0	92700	8.742225
18Q	Q18_1_0	92800	8.492173
18Q	Q18_1_0	92900	8.865277
18Q	Q18_1_0	93000	9.020534
18Q	Q18_1_0	93100	8.054176
18Q	Q18_1_0	93200	8.541267
18Q	Q18_1_0	93300	8.67707
18Q	Q18_1_0	93400	8.471674
18Q	Q18_1_0	93500	8.925668
18Q	Q18_1_0	93600	8.958408
18Q	Q18_1_0	93700	10.24659
18Q	Q18_1_0	93800	11.565222
18Q	Q18_1_0	93900	11.878314
18Q	Q18_1_0	94000	12.433762
18Q	Q18_1_0	94100	12.678736
18Q	Q18_1_0	94200	12.216025
18Q	Q18_1_0	94300	12.57128
18Q	Q18_1_0	94400	10.912764
18Q	Q18_1_0	94500	11.97116
18Q	Q18_1_0	94600	11.591534
18Q	Q18_1_0	94700	11.734907
18Q	Q18_1_0	94800	10.754742
18Q	Q18_1_0	94900	11.518429
18Q	Q18_1_0	95000	11.860653
18Q	Q18_1_0	95100	10.505688
18Q	Q18_1_0	95200	11.640951
18Q	Q18_1_0	95300	12.577243
18Q	Q18_1_0	95400	11.760138
18Q	Q18_1_0	95500	11.28404
18Q	Q18_1_0	95600	10.783778
18Q	Q18_1_0	95700	11.661124
18Q	Q18_1_0	95800	10.848287
18Q	Q18_1_0	95900	11.101766
18Q	Q18_1_0	96000	10.488698
18Q	Q18_1_0	96100	11.197638
18Q	Q18_1_0	96200	11.105663
18Q	Q18_1_0	96300	11.35941
18Q	Q18_1_0	96400	9.361486
18Q	Q18_1_0	96500	9.896295
18Q	Q18_1_0	96600	9.605874
18Q	Q18_1_0	96700	9.382376
18Q	Q18_1_0	96800	9.670747
18Q	Q18_1_0	96900	9.941981
18Q	Q18_1_0	97000	9.747
18Q	Q18_1_0	97100	9.577363
18Q	Q18_1_0	97200	8.408564
18Q	Q18_1_0	97300	8.088006
18Q	Q18_1_0	97400	8.057719
18Q	Q18_1_0	97500	7.651288
18Q	Q18_1_0	97600	8.224968
18Q	Q18_1_0	97700	8.279019
18Q	Q18_1_0	97800	8.743972
18Q	Q18_1_0	97900	8.22168
18Q	Q18_1_0	98000	8.475157
18Q	Q18_1_0	98100	7.915509
18Q	Q18_1_0	98200	8.359862
18Q	Q18_1_0	98300	8.339751
18Q	Q18_1_0	98400	7.95322
18Q	Q18_1_0	98500	8.210152
18Q	Q18_1_0	98600	9.883696
18Q	Q18_1_0	98700	8.682111
18Q	Q18_1_0	98800	9.184493
18Q	Q18_1_0	98900	8.141738
18Q	Q18_1_0	99000	8.503526
18Q	Q18_1_0	99100	8.772926
18Q	Q18_1_0	99200	8.7906
18Q	Q18_1_0	99300	8.80672
18Q	Q18_1_0	99400	8.18599
18Q	Q18_1_0	99500	9.156601
18Q	Q18_1_0	99600	8.054134
18Q	Q18_1_0	99700	8.124003
18Q	Q18_1_0	99800	7.72415
18Q	Q18_1_0	99900	8.201504
18Q	Q18_1_0	1.00E+05	8.596653
18Q	Q18_1_0	100100	9.187174
18Q	Q18_1_0	100200	9.136762
18Q	Q18_1_0	100300	9.692409
18Q	Q18_1_0	100400	8.965546
18Q	Q18_1_0	100500	9.322133
18Q	Q18_1_0	100600	8.41451
18Q	Q18_1_0	100700	8.828839
18Q	Q18_1_0	100800	10.71114
18Q	Q18_1_0	100900	10.986306
18Q	Q18_1_0	101000	10.123407
18Q	Q18_1_0	101100	9.967922
18Q	Q18_1_0	101200	10.108858
18Q	Q18_1_0	101300	10.783772
18Q	Q18_1_0	101400	10.617358
18Q	Q18_1_0	101500	9.369334
18Q	Q18_1_0	101600	8.930704
18Q	Q18_1_0	101700	9.538601
18Q	Q18_1_0	101800	8.121481
18Q	Q18_1_0	101900	8.068338
18Q	Q18_1_0	102000	8.005747
18Q	Q18_1_0	102100	7.309773
18Q	Q18_1_0	102200	7.738351
18Q	Q18_1_0	102300	8.244153
18Q	Q18_1_0	102400	8.315643
18Q	Q18_1_0	102500	8.628926
18Q	Q18_1_0	102600	8.5478
18Q	Q18_1_0	102700	10.381307
18Q	Q18_1_0	102800	11.911921
18Q	Q18_1_0	102900	10.959449
18Q	Q18_1_0	103000	12.390528
18Q	Q18_1_0	103100	10.447812
18Q	Q18_1_0	103200	10.451593
18Q	Q18_1_0	103300	11.095581
18Q	Q18_1_0	103400	10.673351
18Q	Q18_1_0	103500	10.729669
18Q	Q18_1_0	103600	10.210159
18Q	Q18_1_0	103700	10.370358
18Q	Q18_1_0	103800	10.804309
18Q	Q18_1_0	103900	10.307622
18Q	Q18_1_0	104000	9.315572
18Q	Q18_1_0	104100	10.012849
18Q	Q18_1_0	104200	9.940156
18Q	Q18_1_0	104300	9.90669
18Q	Q18_1_0	104400	11.738585
18Q	Q18_1_0	104500	11.043045
18Q	Q18_1_0	104600	10.024988
18Q	Q18_1_0	104700	9.891014
18Q	Q18_1_0	104800	9.305842
18Q	Q18_1_0	104900	9.194858
18Q	Q18_1_1	25100	8.757704
18Q	Q18_1_1	25200	8.904804
18Q	Q18_1_1	25300	8.764695
18Q	Q18_1_1	25400	8.648458
18Q	Q18_1_1	25500	9.36258
18Q	Q18_1_1	25600	8.673711
18Q	Q18_1_1	25700	8.937141
18Q	Q18_1_1	25800	9.887216
18Q	Q18_1_1	25900	9.875089
18Q	Q18_1_1	26000	10.330647
18Q	Q18_1_1	26100	9.655208
18Q	Q18_1_1	26200	9.575569
18Q	Q18_1_1	26300	9.594348
18Q	Q18_1_1	26400	9.405806
18Q	Q18_1_1	26500	8.62683
18Q	Q18_1_1	26600	9.11405
18Q	Q18_1_1	26700	8.501432
18Q	Q18_1_1	26800	9.046993
18Q	Q18_1_1	26900	9.218207
18Q	Q18_1_1	27000	8.842218
18Q	Q18_1_1	27100	7.837272
18Q	Q18_1_1	27200	8.08634
18Q	Q18_1_1	27300	8.106229
18Q	Q18_1_1	27400	8.184258
18Q	Q18_1_1	27500	7.569878
18Q	Q18_1_1	27600	8.491834
18Q	Q18_1_1	27700	8.134944
18Q	Q18_1_1	27800	8.158432
18Q	Q18_1_1	27900	7.590947
18Q	Q18_1_1	28000	7.629599
18Q	Q18_1_1	28100	7.783876
18Q	Q18_1_1	28200	7.234916
18Q	Q18_1_1	28300	6.943475
18Q	Q18_1_1	28400	7.198496
18Q	Q18_1_1	28500	7.558886
18Q	Q18_1_1	28600	7.804275
18Q	Q18_1_1	28700	7.562341
18Q	Q18_1_1	28800	7.500807
18Q	Q18_1_1	28900	7.577522
18Q	Q18_1_1	29000	7.06854
18Q	Q18_1_1	29100	7.25909
18Q	Q18_1_1	29200	7.253652
18Q	Q18_1_1	29300	7.211908
18Q	Q18_1_1	29400	7.751351
18Q	Q18_1_1	29500	8.689314
18Q	Q18_1_1	29600	9.748463
18Q	Q18_1_1	29700	10.941628
18Q	Q18_1_1	29800	10.462287
18Q	Q18_1_1	29900	9.887235
18Q	Q18_1_1	30000	9.594115
18Q	Q18_1_1	30100	9.37177
18Q	Q18_1_1	30200	9.046593
18Q	Q18_1_1	30300	10.487497
18Q	Q18_1_1	30400	11.014155
18Q	Q18_1_1	30500	10.680404
18Q	Q18_1_1	30600	10.910727
18Q	Q18_1_1	30700	10.896595
18Q	Q18_1_1	30800	9.267392
18Q	Q18_1_1	30900	10.547081
18Q	Q18_1_1	31000	11.062543
18Q	Q18_1_1	31100	10.460805
18Q	Q18_1_1	31200	9.06681
18Q	Q18_1_1	31300	8.48617
18Q	Q18_1_1	31400	8.755643
18Q	Q18_1_1	31500	9.666499
18Q	Q18_1_1	31600	9.82051
18Q	Q18_1_1	31700	8.936045
18Q	Q18_1_1	31800	8.103191
18Q	Q18_1_1	31900	9.585418
18Q	Q18_1_1	32000	9.560018
18Q	Q18_1_1	32100	9.350338
18Q	Q18_1_1	32200	8.265188
18Q	Q18_1_1	32300	9.226323
18Q	Q18_1_1	32400	9.231905
18Q	Q18_1_1	32500	9.61552
18Q	Q18_1_1	32600	9.096957
18Q	Q18_1_1	32700	9.312341
18Q	Q18_1_1	32800	8.898521
18Q	Q18_1_1	32900	9.273454
18Q	Q18_1_1	33000	7.936794
18Q	Q18_1_1	33100	8.574313
18Q	Q18_1_1	33200	8.922318
18Q	Q18_1_1	33300	9.123536
18Q	Q18_1_1	33400	9.513774
18Q	Q18_1_1	33500	9.343147
18Q	Q18_1_1	33600	9.226482
18Q	Q18_1_1	33700	9.018099
18Q	Q18_1_1	33800	9.488797
18Q	Q18_1_1	33900	9.468049
18Q	Q18_1_1	34000	8.920527
18Q	Q18_1_1	34100	9.104571
18Q	Q18_1_1	34200	9.416918
18Q	Q18_1_1	34300	9.642614
18Q	Q18_1_1	34400	9.477281
18Q	Q18_1_1	34500	10.050641
18Q	Q18_1_1	34600	8.910609
18Q	Q18_1_1	34700	9.517125
18Q	Q18_1_1	34800	9.232944
18Q	Q18_1_1	34900	9.538916
18Q	Q18_1_1	35000	9.082829
18Q	Q18_1_1	35100	9.697087
18Q	Q18_1_1	35200	9.594576
18Q	Q18_1_1	35300	9.053832
18Q	Q18_1_1	35400	8.558047
18Q	Q18_1_1	35500	8.393479
18Q	Q18_1_1	35600	10.035397
18Q	Q18_1_1	35700	10.186765
18Q	Q18_1_1	35800	10.550169
18Q	Q18_1_1	35900	10.329852
18Q	Q18_1_1	36000	10.93004
18Q	Q18_1_1	36100	10.543584
18Q	Q18_1_1	36200	10.221345
18Q	Q18_1_1	36300	9.556996
18Q	Q18_1_1	36400	9.138409
18Q	Q18_1_1	36500	8.670782
18Q	Q18_1_1	36600	7.526546
18Q	Q18_1_1	36700	7.286109
18Q	Q18_1_1	36800	7.371214
18Q	Q18_1_1	36900	7.886887
18Q	Q18_1_1	37000	7.697434
18Q	Q18_1_1	37100	7.630917
18Q	Q18_1_1	37200	9.201789
18Q	Q18_1_1	37300	8.390167
18Q	Q18_1_1	37400	9.085332
18Q	Q18_1_1	37500	8.671281
18Q	Q18_1_1	37600	8.753635
18Q	Q18_1_1	37700	8.734587
18Q	Q18_1_1	37800	9.057294
18Q	Q18_1_1	37900	9.589586
18Q	Q18_1_1	38000	8.959557
18Q	Q18_1_1	38100	9.156821
18Q	Q18_1_1	38200	9.587033
18Q	Q18_1_1	38300	9.501772
18Q	Q18_1_1	38400	9.439192
18Q	Q18_1_1	38500	9.274596
18Q	Q18_1_1	38600	9.271704
18Q	Q18_1_1	38700	9.328916
18Q	Q18_1_1	38800	9.019203
18Q	Q18_1_1	38900	9.370389
18Q	Q18_1_1	39000	8.599891
18Q	Q18_1_1	39100	8.830979
18Q	Q18_1_1	39200	7.700733
18Q	Q18_1_1	39300	7.279612
18Q	Q18_1_1	39400	7.127526
18Q	Q18_1_1	39500	7.081216
18Q	Q18_1_1	39600	6.949317
18Q	Q18_1_1	39700	7.289857
18Q	Q18_1_1	39800	7.654829
18Q	Q18_1_1	39900	7.107004
18Q	Q18_1_1	40000	7.348438
18Q	Q18_1_1	40100	7.002063
18Q	Q18_1_1	40200	7.036803
18Q	Q18_1_1	40300	7.141619
18Q	Q18_1_1	40400	6.747272
18Q	Q18_1_1	40500	6.987311
18Q	Q18_1_1	40600	7.626175
18Q	Q18_1_1	40700	7.390164
18Q	Q18_1_1	40800	7.544023
18Q	Q18_1_1	40900	7.42428
18Q	Q18_1_1	41000	7.076237
18Q	Q18_1_1	41100	7.144314
18Q	Q18_1_1	41200	8.065731
18Q	Q18_1_1	41300	7.464609
18Q	Q18_1_1	41400	7.461248
18Q	Q18_1_1	41500	7.591623
18Q	Q18_1_1	41600	7.797221
18Q	Q18_1_1	41700	7.301372
18Q	Q18_1_1	41800	7.042919
18Q	Q18_1_1	41900	7.073649
18Q	Q18_1_1	42000	7.138291
18Q	Q18_1_1	42100	7.969781
18Q	Q18_1_1	42200	7.538382
18Q	Q18_1_1	42300	7.838411
18Q	Q18_1_1	42400	7.235122
18Q	Q18_1_1	42500	8.249438
18Q	Q18_1_1	42600	6.915246
18Q	Q18_1_1	42700	6.817099
18Q	Q18_1_1	42800	7.061085
18Q	Q18_1_1	42900	7.294676
18Q	Q18_1_1	43000	7.345844
18Q	Q18_1_1	43100	7.400319
18Q	Q18_1_1	43200	7.442796
18Q	Q18_1_1	43300	7.204018
18Q	Q18_1_1	43400	7.40938
18Q	Q18_1_1	43500	7.27866
18Q	Q18_1_1	43600	7.251109
18Q	Q18_1_1	43700	7.266752
18Q	Q18_1_1	43800	7.400836
18Q	Q18_1_1	43900	7.155458
18Q	Q18_1_1	44000	7.414012
18Q	Q18_1_1	44100	7.180362
18Q	Q18_1_1	44200	7.11123
18Q	Q18_1_1	44300	7.037229
18Q	Q18_1_1	44400	7.339174
18Q	Q18_1_1	44500	7.190506
18Q	Q18_1_1	44600	7.170669
18Q	Q18_1_1	44700	7.28044
18Q	Q18_1_1	44800	7.132387
18Q	Q18_1_1	44900	6.685041
18Q	Q18_1_1	45000	6.72746
18Q	Q18_1_1	45100	6.788532
18Q	Q18_1_1	45200	6.675421
18Q	Q18_1_1	45300	7.002417
18Q	Q18_1_1	45400	7.005942
18Q	Q18_1_1	45500	7.232525
18Q	Q18_1_1	45600	7.304627
18Q	Q18_1_1	45700	6.887515
18Q	Q18_1_1	45800	7.121704
18Q	Q18_1_1	45900	7.103705
18Q	Q18_1_1	46000	7.01592
18Q	Q18_1_1	46100	6.922808
18Q	Q18_1_1	46200	7.309524
18Q	Q18_1_1	46300	6.997386
18Q	Q18_1_1	46400	7.402859
18Q	Q18_1_1	46500	7.12126
18Q	Q18_1_1	46600	7.183741
18Q	Q18_1_1	46700	7.137944
18Q	Q18_1_1	46800	7.442354
18Q	Q18_1_1	46900	7.058533
18Q	Q18_1_1	47000	7.229293
18Q	Q18_1_1	47100	7.187186
18Q	Q18_1_1	47200	7.6953
18Q	Q18_1_1	47300	7.367584
18Q	Q18_1_1	47400	7.426692
18Q	Q18_1_1	47500	7.414878
18Q	Q18_1_1	47600	7.661938
18Q	Q18_1_1	47700	7.750327
18Q	Q18_1_1	47800	7.777576
18Q	Q18_1_1	47900	8.093115
18Q	Q18_1_1	48000	8.000452
18Q	Q18_1_1	48100	7.787223
18Q	Q18_1_1	48200	7.747168
18Q	Q18_1_1	48300	7.555113
18Q	Q18_1_1	48400	7.742352
18Q	Q18_1_1	48500	7.504128
18Q	Q18_1_1	48600	7.413794
18Q	Q18_1_1	48700	7.877278
18Q	Q18_1_1	48800	7.929332
18Q	Q18_1_1	48900	7.937315
18Q	Q18_1_1	49000	8.070109
18Q	Q18_1_1	49100	7.873095
18Q	Q18_1_1	49200	7.645947
18Q	Q18_1_1	49300	7.830305
18Q	Q18_1_1	49400	7.846075
18Q	Q18_1_1	49500	7.718397
18Q	Q18_1_1	49600	7.717117
18Q	Q18_1_1	49700	7.726339
18Q	Q18_1_1	49800	7.46416
18Q	Q18_1_1	49900	7.573234
18Q	Q18_1_1	50000	7.715709
18Q	Q18_1_1	50100	7.682556
18Q	Q18_1_1	50200	7.718075
18Q	Q18_1_1	50300	7.700217
18Q	Q18_1_1	50400	7.96758
18Q	Q18_1_1	50500	7.840989
18Q	Q18_1_1	50600	7.919768
18Q	Q18_1_1	50700	7.96306
18Q	Q18_1_1	50800	8.125401
18Q	Q18_1_1	50900	8.195445
18Q	Q18_1_1	51000	7.693567
18Q	Q18_1_1	51100	7.720432
18Q	Q18_1_1	51200	7.687705
18Q	Q18_1_1	51300	7.836894
18Q	Q18_1_1	51400	8.096034
18Q	Q18_1_1	51500	7.964415
18Q	Q18_1_1	51600	7.92944
18Q	Q18_1_1	51700	8.052971
18Q	Q18_1_1	51800	7.919477
18Q	Q18_1_1	51900	7.977162
18Q	Q18_1_1	52000	7.813914
18Q	Q18_1_1	52100	7.836085
18Q	Q18_1_1	52200	8.089678
18Q	Q18_1_1	52300	8.23873
18Q	Q18_1_1	52400	8.037876
18Q	Q18_1_1	52500	8.108929
18Q	Q18_1_1	52600	7.805021
18Q	Q18_1_1	52700	8.393012
18Q	Q18_1_1	52800	8.008739
18Q	Q18_1_1	52900	8.286479
18Q	Q18_1_1	53000	7.493798
18Q	Q18_1_1	53100	7.357849
18Q	Q18_1_1	53200	7.189957
18Q	Q18_1_1	53300	7.209743
18Q	Q18_1_1	53400	7.152017
18Q	Q18_1_1	53500	6.908014
18Q	Q18_1_1	53600	7.330618
18Q	Q18_1_1	53700	6.881526
18Q	Q18_1_1	53800	7.196332
18Q	Q18_1_1	53900	7.005523
18Q	Q18_1_1	54000	7.213485
18Q	Q18_1_1	54100	7.212188
18Q	Q18_1_1	54200	7.08078
18Q	Q18_1_1	54300	6.934495
18Q	Q18_1_1	54400	6.733201
18Q	Q18_1_1	54500	6.969718
18Q	Q18_1_1	54600	6.879682
18Q	Q18_1_1	54700	7.038348
18Q	Q18_1_1	54800	7.324779
18Q	Q18_1_1	54900	7.351124
18Q	Q18_1_1	55000	7.523899
18Q	Q18_1_1	55100	7.029129
18Q	Q18_1_1	55200	7.215137
18Q	Q18_1_1	55300	7.580901
18Q	Q18_1_1	55400	7.505629
18Q	Q18_1_1	55500	7.134951
18Q	Q18_1_1	55600	7.303254
18Q	Q18_1_1	55700	6.94602
18Q	Q18_1_1	55800	6.752772
18Q	Q18_1_1	55900	7.129572
18Q	Q18_1_1	56000	6.767701
18Q	Q18_1_1	56100	6.903195
18Q	Q18_1_1	56200	6.975759
18Q	Q18_1_1	56300	7.046505
18Q	Q18_1_1	56400	6.928285
18Q	Q18_1_1	56500	6.651174
18Q	Q18_1_1	56600	6.849757
18Q	Q18_1_1	56700	6.824596
18Q	Q18_1_1	56800	6.885671
18Q	Q18_1_1	56900	6.873458
18Q	Q18_1_1	57000	6.781375
18Q	Q18_1_1	57100	6.70935
18Q	Q18_1_1	57200	7.368522
18Q	Q18_1_1	57300	7.363074
18Q	Q18_1_1	57400	7.257535
18Q	Q18_1_1	57500	7.353906
18Q	Q18_1_1	57600	7.508864
18Q	Q18_1_1	57700	7.520186
18Q	Q18_1_1	57800	7.228354
18Q	Q18_1_1	57900	6.838248
18Q	Q18_1_1	58000	6.969229
18Q	Q18_1_1	58100	6.864819
18Q	Q18_1_1	58200	6.863353
18Q	Q18_1_1	58300	6.950668
18Q	Q18_1_1	58400	6.791837
18Q	Q18_1_1	58500	6.78745
18Q	Q18_1_1	58600	6.667005
18Q	Q18_1_1	58700	7.044218
18Q	Q18_1_1	58800	6.851304
18Q	Q18_1_1	58900	6.782249
18Q	Q18_1_1	59000	6.781817
18Q	Q18_1_1	59100	6.825776
18Q	Q18_1_1	59200	6.978899
18Q	Q18_1_1	59300	7.179762
18Q	Q18_1_1	59400	7.224686
18Q	Q18_1_1	59500	7.032387
18Q	Q18_1_1	59600	7.198289
18Q	Q18_1_1	59700	6.958881
18Q	Q18_1_1	59800	6.989856
18Q	Q18_1_1	59900	7.120548
18Q	Q18_1_1	60000	7.155872
18Q	Q18_1_1	60100	7.213573
18Q	Q18_1_1	60200	7.420189
18Q	Q18_1_1	60300	7.261621
18Q	Q18_1_1	60400	7.183015
18Q	Q18_1_1	60500	7.084289
18Q	Q18_1_1	60600	7.46212
18Q	Q18_1_1	60700	7.275107
18Q	Q18_1_1	60800	7.319773
18Q	Q18_1_1	60900	7.288423
18Q	Q18_1_1	61000	7.492842
18Q	Q18_1_1	61100	7.372368
18Q	Q18_1_1	61200	7.277212
18Q	Q18_1_1	61300	7.405029
18Q	Q18_1_1	61400	6.892472
18Q	Q18_1_1	61500	6.737309
18Q	Q18_1_1	61600	6.94642
18Q	Q18_1_1	61700	7.447033
18Q	Q18_1_1	61800	7.049564
18Q	Q18_1_1	61900	7.327488
18Q	Q18_1_1	62000	7.335204
18Q	Q18_1_1	62100	7.267653
18Q	Q18_1_1	62200	7.705874
18Q	Q18_1_1	62300	7.679319
18Q	Q18_1_1	62400	7.614016
18Q	Q18_1_1	62500	7.624254
18Q	Q18_1_1	62600	7.483946
18Q	Q18_1_1	62700	7.754087
18Q	Q18_1_1	62800	7.795111
18Q	Q18_1_1	62900	7.699485
18Q	Q18_1_1	63000	7.628543
18Q	Q18_1_1	63100	7.484086
18Q	Q18_1_1	63200	7.42186
18Q	Q18_1_1	63300	7.317603
18Q	Q18_1_1	63400	7.184712
18Q	Q18_1_1	63500	7.211444
18Q	Q18_1_1	63600	7.271222
18Q	Q18_1_1	63700	7.21344
18Q	Q18_1_1	63800	7.19861
18Q	Q18_1_1	63900	7.268468
18Q	Q18_1_1	64000	6.935894
18Q	Q18_1_1	64100	7.005282
18Q	Q18_1_1	64200	6.993295
18Q	Q18_1_1	64300	7.131814
18Q	Q18_1_1	64400	7.002718
18Q	Q18_1_1	64500	6.769077
18Q	Q18_1_1	64600	7.013504
18Q	Q18_1_1	64700	7.048486
18Q	Q18_1_1	64800	7.150482
18Q	Q18_1_1	64900	7.132065
18Q	Q18_1_1	65000	7.29977
18Q	Q18_1_1	65100	7.286493
18Q	Q18_1_1	65200	7.219891
18Q	Q18_1_1	65300	7.358938
18Q	Q18_1_1	65400	7.047854
18Q	Q18_1_1	65500	7.301978
18Q	Q18_1_1	65600	7.131393
18Q	Q18_1_1	65700	7.220984
18Q	Q18_1_1	65800	7.051659
18Q	Q18_1_1	65900	7.135116
18Q	Q18_1_1	66000	7.47968
18Q	Q18_1_1	66100	7.257246
18Q	Q18_1_1	66200	7.051332
18Q	Q18_1_1	66300	7.758676
18Q	Q18_1_1	66400	7.840647
18Q	Q18_1_1	66500	7.263898
18Q	Q18_1_1	66600	7.305195
18Q	Q18_1_1	66700	7.321364
18Q	Q18_1_1	66800	7.271637
18Q	Q18_1_1	66900	7.375231
18Q	Q18_1_1	67000	7.35718
18Q	Q18_1_1	67100	7.222897
18Q	Q18_1_1	67200	7.347805
18Q	Q18_1_1	67300	7.149894
18Q	Q18_1_1	67400	7.248754
18Q	Q18_1_1	67500	7.499562
18Q	Q18_1_1	67600	7.508429
18Q	Q18_1_1	67700	6.952214
18Q	Q18_1_1	67800	6.761145
18Q	Q18_1_1	67900	7.392559
18Q	Q18_1_1	68000	7.971074
18Q	Q18_1_1	68100	7.507755
18Q	Q18_1_1	68200	7.543804
18Q	Q18_1_1	68300	7.825654
18Q	Q18_1_1	68400	7.475341
18Q	Q18_1_1	68500	7.201992
18Q	Q18_1_1	68600	7.308243
18Q	Q18_1_1	68700	7.218114
18Q	Q18_1_1	68800	7.377827
18Q	Q18_1_1	68900	7.298644
18Q	Q18_1_1	69000	7.481828
18Q	Q18_1_1	69100	7.268667
18Q	Q18_1_1	69200	7.374728
18Q	Q18_1_1	69300	7.431799
18Q	Q18_1_1	69400	7.46405
18Q	Q18_1_1	69500	7.677711
18Q	Q18_1_1	69600	7.309272
18Q	Q18_1_1	69700	7.166993
18Q	Q18_1_1	69800	7.425588
18Q	Q18_1_1	69900	7.165942
18Q	Q18_1_1	70000	7.354284
18Q	Q18_1_1	70100	7.565681
18Q	Q18_1_1	70200	7.269057
18Q	Q18_1_1	70300	7.383355
18Q	Q18_1_1	70400	7.298043
18Q	Q18_1_1	70500	7.324104
18Q	Q18_1_1	70600	7.463903
18Q	Q18_1_1	70700	7.424058
18Q	Q18_1_1	70800	7.653275
18Q	Q18_1_1	70900	7.527677
18Q	Q18_1_1	71000	7.517501
18Q	Q18_1_1	71100	8.075318
18Q	Q18_1_1	71200	7.773594
18Q	Q18_1_1	71300	7.413623
18Q	Q18_1_1	71400	7.393449
18Q	Q18_1_1	71500	7.599097
18Q	Q18_1_1	71600	7.476151
18Q	Q18_1_1	71700	7.597387
18Q	Q18_1_1	71800	6.984392
18Q	Q18_1_1	71900	6.681622
18Q	Q18_1_1	72000	7.044817
18Q	Q18_1_1	72100	7.432131
18Q	Q18_1_1	72200	7.428124
18Q	Q18_1_1	72300	6.963594
18Q	Q18_1_1	72400	6.829603
18Q	Q18_1_1	72500	6.397096
18Q	Q18_1_1	72600	6.672209
18Q	Q18_1_1	72700	6.478757
18Q	Q18_1_1	72800	6.379171
18Q	Q18_1_1	72900	6.385688
18Q	Q18_1_1	73000	6.479964
18Q	Q18_1_1	73100	6.663325
18Q	Q18_1_1	73200	6.60968
18Q	Q18_1_1	73300	6.626386
18Q	Q18_1_1	73400	6.647426
18Q	Q18_1_1	73500	6.584294
18Q	Q18_1_1	73600	6.675736
18Q	Q18_1_1	73700	6.996072
18Q	Q18_1_1	73800	6.929166
18Q	Q18_1_1	73900	6.951633
18Q	Q18_1_1	74000	6.837383
18Q	Q18_1_1	74100	6.795222
18Q	Q18_1_1	74200	6.873879
18Q	Q18_1_1	74300	6.746544
18Q	Q18_1_1	74400	6.633958
18Q	Q18_1_1	74500	6.609394
18Q	Q18_1_1	74600	6.837732
18Q	Q18_1_1	74700	6.885562
18Q	Q18_1_1	74800	7.038244
18Q	Q18_1_1	74900	7.075086
18Q	Q18_1_1	75000	7.128942
18Q	Q18_1_1	75100	6.795038
18Q	Q18_1_1	75200	6.904288
18Q	Q18_1_1	75300	7.024333
18Q	Q18_1_1	75400	6.986484
18Q	Q18_1_1	75500	6.938049
18Q	Q18_1_1	75600	6.965621
18Q	Q18_1_1	75700	7.020397
18Q	Q18_1_1	75800	7.000371
18Q	Q18_1_1	75900	7.073671
18Q	Q18_1_1	76000	7.069929
18Q	Q18_1_1	76100	7.333463
18Q	Q18_1_1	76200	6.885689
18Q	Q18_1_1	76300	6.991455
18Q	Q18_1_1	76400	6.960263
18Q	Q18_1_1	76500	6.994351
18Q	Q18_1_1	76600	6.881632
18Q	Q18_1_1	76700	7.2811
18Q	Q18_1_1	76800	6.927236
18Q	Q18_1_1	76900	6.911048
18Q	Q18_1_1	77000	7.181192
18Q	Q18_1_1	77100	7.272346
18Q	Q18_1_1	77200	6.983187
18Q	Q18_1_1	77300	7.077512
18Q	Q18_1_1	77400	7.194399
18Q	Q18_1_1	77500	7.007238
18Q	Q18_1_1	77600	6.992372
18Q	Q18_1_1	77700	6.930655
18Q	Q18_1_1	77800	6.854785
18Q	Q18_1_1	77900	7.109313
18Q	Q18_1_1	78000	7.259714
18Q	Q18_1_1	78100	6.756489
18Q	Q18_1_1	78200	6.801303
18Q	Q18_1_1	78300	7.161187
18Q	Q18_1_1	78400	6.697724
18Q	Q18_1_1	78500	6.854933
18Q	Q18_1_1	78600	7.343022
18Q	Q18_1_1	78700	7.336919
18Q	Q18_1_1	78800	7.019902
18Q	Q18_1_1	78900	7.217599
18Q	Q18_1_1	79000	7.252239
18Q	Q18_1_1	79100	7.375966
18Q	Q18_1_1	79200	7.488602
18Q	Q18_1_1	79300	7.576744
18Q	Q18_1_1	79400	8.046586
18Q	Q18_1_1	79500	8.40891
18Q	Q18_1_1	79600	8.650399
18Q	Q18_1_1	79700	8.853979
18Q	Q18_1_1	79800	9.621843
18Q	Q18_1_1	79900	9.860182
18Q	Q18_1_1	80000	9.923162
18Q	Q18_1_1	80100	9.61622
18Q	Q18_1_1	80200	9.302188
18Q	Q18_1_1	80300	9.147354
18Q	Q18_1_1	80400	10.234899
18Q	Q18_1_1	80500	10.497349
18Q	Q18_1_1	80600	10.287012
18Q	Q18_1_1	80700	9.494167
18Q	Q18_1_1	80800	9.708861
18Q	Q18_1_1	80900	9.64322
18Q	Q18_1_1	81000	9.13646
18Q	Q18_1_1	81100	9.752354
18Q	Q18_1_1	81200	10.40565
18Q	Q18_1_1	81300	9.171268
18Q	Q18_1_1	81400	8.51825
18Q	Q18_1_1	81500	9.110775
18Q	Q18_1_1	81600	8.560624
18Q	Q18_1_1	81700	7.960996
18Q	Q18_1_1	81800	8.04288
18Q	Q18_1_1	81900	7.925348
18Q	Q18_1_1	82000	8.394274
18Q	Q18_1_1	82100	8.326673
18Q	Q18_1_1	82200	7.634053
18Q	Q18_1_1	82300	7.644493
18Q	Q18_1_1	82400	7.129139
18Q	Q18_1_1	82500	6.856048
18Q	Q18_1_1	82600	7.116784
18Q	Q18_1_1	82700	7.224802
18Q	Q18_1_1	82800	7.00416
18Q	Q18_1_1	82900	7.078203
18Q	Q18_1_1	83000	7.107393
18Q	Q18_1_1	83100	6.923285
18Q	Q18_1_1	83200	7.005102
18Q	Q18_1_1	83300	6.964096
18Q	Q18_1_1	83400	7.022344
18Q	Q18_1_1	83500	6.822837
18Q	Q18_1_1	83600	7.038116
18Q	Q18_1_1	83700	7.334081
18Q	Q18_1_1	83800	7.074783
18Q	Q18_1_1	83900	6.836689
18Q	Q18_1_1	84000	6.737944
18Q	Q18_1_1	84100	7.069084
18Q	Q18_1_1	84200	6.739885
18Q	Q18_1_1	84300	6.883722
18Q	Q18_1_1	84400	6.726688
18Q	Q18_1_1	84500	6.902864
18Q	Q18_1_1	84600	6.721871
18Q	Q18_1_1	84700	7.135494
18Q	Q18_1_1	84800	7.295404
18Q	Q18_1_1	84900	7.348211
18Q	Q18_1_1	85000	7.086873
18Q	Q18_1_1	85100	6.84624
18Q	Q18_1_1	85200	6.966029
18Q	Q18_1_1	85300	6.65481
18Q	Q18_1_1	85400	6.845029
18Q	Q18_1_1	85500	6.629317
18Q	Q18_1_1	85600	6.983426
18Q	Q18_1_1	85700	6.932096
18Q	Q18_1_1	85800	6.963468
18Q	Q18_1_1	85900	7.079443
18Q	Q18_1_1	86000	7.053221
18Q	Q18_1_1	86100	7.586069
18Q	Q18_1_1	86200	8.629872
18Q	Q18_1_1	86300	9.950264
18Q	Q18_1_1	86400	9.106303
18Q	Q18_1_1	86500	9.750471
18Q	Q18_1_1	86600	9.672592
18Q	Q18_1_1	86700	9.912221
18Q	Q18_1_1	86800	9.675513
18Q	Q18_1_1	86900	7.926545
18Q	Q18_1_1	87000	8.137479
18Q	Q18_1_1	87100	7.910056
18Q	Q18_1_1	87200	8.245474
18Q	Q18_1_1	87300	7.855468
18Q	Q18_1_1	87400	8.030976
18Q	Q18_1_1	87500	9.234585
18Q	Q18_1_1	87600	9.054323
18Q	Q18_1_1	87700	8.224524
18Q	Q18_1_1	87800	7.795003
18Q	Q18_1_1	87900	7.383458
18Q	Q18_1_1	88000	7.254467
18Q	Q18_1_1	88100	6.964064
18Q	Q18_1_1	88200	7.425486
18Q	Q18_1_1	88300	7.345551
18Q	Q18_1_1	88400	7.197881
18Q	Q18_1_1	88500	7.326015
18Q	Q18_1_1	88600	7.319529
18Q	Q18_1_1	88700	7.250206
18Q	Q18_1_1	88800	8.146561
18Q	Q18_1_1	88900	9.589425
18Q	Q18_1_1	89000	9.374865
18Q	Q18_1_1	89100	9.158215
18Q	Q18_1_1	89200	8.427052
18Q	Q18_1_1	89300	8.092422
18Q	Q18_1_1	89400	9.121384
18Q	Q18_1_1	89500	8.585094
18Q	Q18_1_1	89600	7.603413
18Q	Q18_1_1	89700	6.908264
18Q	Q18_1_1	89800	7.161559
18Q	Q18_1_1	89900	6.891006
18Q	Q18_1_1	90000	7.013572
18Q	Q18_1_1	90100	7.487402
18Q	Q18_1_1	90200	6.638144
18Q	Q18_1_1	90300	6.718768
18Q	Q18_1_1	90400	6.71929
18Q	Q18_1_1	90500	6.54101
18Q	Q18_1_1	90600	6.604729
18Q	Q18_1_1	90700	6.586586
18Q	Q18_1_1	90800	6.648196
18Q	Q18_1_1	90900	6.521259
18Q	Q18_1_1	91000	6.579658
18Q	Q18_1_1	91100	6.621497
18Q	Q18_1_1	91200	6.672555
18Q	Q18_1_1	91300	6.425182
18Q	Q18_1_1	91400	6.519402
18Q	Q18_1_1	91500	6.632888
18Q	Q18_1_1	91600	6.488593
18Q	Q18_1_1	91700	6.560607
18Q	Q18_1_1	91800	6.47084
18Q	Q18_1_1	91900	6.681012
18Q	Q18_1_1	92000	6.659186
18Q	Q18_1_1	92100	6.763494
18Q	Q18_1_1	92200	6.664311
18Q	Q18_1_1	92300	6.415815
18Q	Q18_1_1	92400	6.577699
18Q	Q18_1_1	92500	7.013451
18Q	Q18_1_1	92600	6.672576
18Q	Q18_1_1	92700	6.696428
18Q	Q18_1_1	92800	6.797273
18Q	Q18_1_1	92900	6.951366
18Q	Q18_1_1	93000	7.108533
18Q	Q18_1_1	93100	6.915885
18Q	Q18_1_1	93200	6.745002
18Q	Q18_1_1	93300	6.554825
18Q	Q18_1_1	93400	6.770727
18Q	Q18_1_1	93500	6.832716
18Q	Q18_1_1	93600	6.965958
18Q	Q18_1_1	93700	7.132332
18Q	Q18_1_1	93800	6.706856
18Q	Q18_1_1	93900	6.580922
18Q	Q18_1_1	94000	7.09005
18Q	Q18_1_1	94100	7.065042
18Q	Q18_1_1	94200	7.091646
18Q	Q18_1_1	94300	6.866832
18Q	Q18_1_1	94400	6.842648
18Q	Q18_1_1	94500	6.599623
18Q	Q18_1_1	94600	6.748134
18Q	Q18_1_1	94700	6.8058
18Q	Q18_1_1	94800	6.667866
18Q	Q18_1_1	94900	6.843119
18Q	Q18_1_1	95000	6.717204
18Q	Q18_1_1	95100	6.756234
18Q	Q18_1_1	95200	6.902227
18Q	Q18_1_1	95300	6.904491
18Q	Q18_1_1	95400	6.971459
18Q	Q18_1_1	95500	6.754895
18Q	Q18_1_1	95600	6.817723
18Q	Q18_1_1	95700	6.894167
18Q	Q18_1_1	95800	7.10401
18Q	Q18_1_1	95900	7.206242
18Q	Q18_1_1	96000	7.135413
18Q	Q18_1_1	96100	7.18522
18Q	Q18_1_1	96200	7.048781
18Q	Q18_1_1	96300	7.080236
18Q	Q18_1_1	96400	7.347182
18Q	Q18_1_1	96500	7.093601
18Q	Q18_1_1	96600	7.47891
18Q	Q18_1_1	96700	7.694057
18Q	Q18_1_1	96800	7.155625
18Q	Q18_1_1	96900	7.474924
18Q	Q18_1_1	97000	7.512825
18Q	Q18_1_1	97100	7.218926
18Q	Q18_1_1	97200	7.190764
18Q	Q18_1_1	97300	8.076984
18Q	Q18_1_1	97400	9.007769
18Q	Q18_1_1	97500	9.97691
18Q	Q18_1_1	97600	9.927164
18Q	Q18_1_1	97700	10.056723
18Q	Q18_1_1	97800	10.053424
18Q	Q18_1_1	97900	9.31574
18Q	Q18_1_1	98000	9.38567
18Q	Q18_1_1	98100	9.755191
18Q	Q18_1_1	98200	9.262909
18Q	Q18_1_1	98300	8.321042
18Q	Q18_1_1	98400	8.052978
18Q	Q18_1_1	98500	8.30033
18Q	Q18_1_1	98600	8.196575
18Q	Q18_1_1	98700	8.571219
18Q	Q18_1_1	98800	9.264192
18Q	Q18_1_1	98900	8.315988
18Q	Q18_1_1	99000	7.143756
18Q	Q18_1_1	99100	6.813389
18Q	Q18_1_1	99200	6.849031
18Q	Q18_1_1	99300	6.838079
18Q	Q18_1_1	99400	6.864012
18Q	Q18_1_1	99500	6.942951
18Q	Q18_1_1	99600	6.816367
18Q	Q18_1_1	99700	6.872236
18Q	Q18_1_1	99800	6.771737
18Q	Q18_1_1	99900	6.969767
18Q	Q18_1_1	1.00E+05	6.764403
18Q	Q18_1_1	100100	6.762117
18Q	Q18_1_1	100200	7.301068
18Q	Q18_1_1	100300	7.131653
18Q	Q18_1_1	100400	8.872667
18Q	Q18_1_1	100500	8.280826
18Q	Q18_1_1	100600	8.99442
18Q	Q18_1_1	100700	8.66711
18Q	Q18_1_1	100800	8.950833
18Q	Q18_1_1	100900	8.829359
18Q	Q18_1_1	101000	8.596929
18Q	Q18_1_1	101100	9.276075
18Q	Q18_1_1	101200	8.780706
18Q	Q18_1_1	101300	8.808647
18Q	Q18_1_1	101400	9.19184
18Q	Q18_1_1	101500	8.465515
18Q	Q18_1_1	101600	8.214647
18Q	Q18_1_1	101700	8.428039
18Q	Q18_1_1	101800	9.223544
18Q	Q18_1_1	101900	9.399455
18Q	Q18_1_1	102000	8.63358
18Q	Q18_1_1	102100	8.216041
18Q	Q18_1_1	102200	8.238975
18Q	Q18_1_1	102300	8.365838
18Q	Q18_1_1	102400	8.3617
18Q	Q18_1_1	102500	8.20044
18Q	Q18_1_1	102600	7.540553
18Q	Q18_1_1	102700	7.814878
18Q	Q18_1_1	102800	7.637644
18Q	Q18_1_1	102900	7.992185
18Q	Q18_1_1	103000	7.650323
18Q	Q18_1_1	103100	8.13038
18Q	Q18_1_1	103200	7.693873
18Q	Q18_1_1	103300	7.929315
18Q	Q18_1_1	103400	8.608689
18Q	Q18_1_1	103500	8.134422
18Q	Q18_1_1	103600	7.876977
18Q	Q18_1_1	103700	7.583533
18Q	Q18_1_1	103800	8.063142
18Q	Q18_1_1	103900	7.534295
18Q	Q18_1_1	104000	7.687845
18Q	Q18_1_1	104100	7.523968
18Q	Q18_1_1	104200	7.909236
18Q	Q18_1_1	104300	8.076286
18Q	Q18_1_1	104400	8.108702
18Q	Q18_1_1	104500	7.789274
18Q	Q18_1_1	104600	7.832932
18Q	Q18_1_1	104700	7.585895
18Q	Q18_1_1	104800	8.001379
18Q	Q18_1_1	104900	8.838146
18Q	Q18_2_0	25100	7.893431
18Q	Q18_2_0	25200	7.766886
18Q	Q18_2_0	25300	8.335646
18Q	Q18_2_0	25400	7.958362
18Q	Q18_2_0	25500	7.680401
18Q	Q18_2_0	25600	7.766506
18Q	Q18_2_0	25700	7.925955
18Q	Q18_2_0	25800	7.582846
18Q	Q18_2_0	25900	8.053629
18Q	Q18_2_0	26000	8.168312
18Q	Q18_2_0	26100	8.071819
18Q	Q18_2_0	26200	8.353712
18Q	Q18_2_0	26300	8.286393
18Q	Q18_2_0	26400	7.820137
18Q	Q18_2_0	26500	8.847993
18Q	Q18_2_0	26600	8.886016
18Q	Q18_2_0	26700	9.214856
18Q	Q18_2_0	26800	8.688778
18Q	Q18_2_0	26900	7.689944
18Q	Q18_2_0	27000	8.125147
18Q	Q18_2_0	27100	8.19337
18Q	Q18_2_0	27200	7.99151
18Q	Q18_2_0	27300	7.73483
18Q	Q18_2_0	27400	7.680628
18Q	Q18_2_0	27500	7.118978
18Q	Q18_2_0	27600	7.561139
18Q	Q18_2_0	27700	8.179712
18Q	Q18_2_0	27800	6.740208
18Q	Q18_2_0	27900	7.001092
18Q	Q18_2_0	28000	7.257972
18Q	Q18_2_0	28100	7.659522
18Q	Q18_2_0	28200	6.92867
18Q	Q18_2_0	28300	6.899065
18Q	Q18_2_0	28400	6.888457
18Q	Q18_2_0	28500	6.947589
18Q	Q18_2_0	28600	7.945042
18Q	Q18_2_0	28700	8.028311
18Q	Q18_2_0	28800	7.95867
18Q	Q18_2_0	28900	8.25232
18Q	Q18_2_0	29000	7.985986
18Q	Q18_2_0	29100	7.9376
18Q	Q18_2_0	29200	8.064264
18Q	Q18_2_0	29300	7.64802
18Q	Q18_2_0	29400	7.939668
18Q	Q18_2_0	29500	8.100069
18Q	Q18_2_0	29600	7.776955
18Q	Q18_2_0	29700	7.543159
18Q	Q18_2_0	29800	8.164033
18Q	Q18_2_0	29900	7.595136
18Q	Q18_2_0	30000	7.535667
18Q	Q18_2_0	30100	7.01186
18Q	Q18_2_0	30200	7.208514
18Q	Q18_2_0	30300	7.572437
18Q	Q18_2_0	30400	9.375806
18Q	Q18_2_0	30500	8.825162
18Q	Q18_2_0	30600	8.499289
18Q	Q18_2_0	30700	7.717921
18Q	Q18_2_0	30800	7.932699
18Q	Q18_2_0	30900	7.874546
18Q	Q18_2_0	31000	7.789301
18Q	Q18_2_0	31100	7.721307
18Q	Q18_2_0	31200	7.593339
18Q	Q18_2_0	31300	7.752988
18Q	Q18_2_0	31400	7.688222
18Q	Q18_2_0	31500	7.362818
18Q	Q18_2_0	31600	8.204271
18Q	Q18_2_0	31700	8.21928
18Q	Q18_2_0	31800	7.986929
18Q	Q18_2_0	31900	7.841185
18Q	Q18_2_0	32000	8.888422
18Q	Q18_2_0	32100	8.32618
18Q	Q18_2_0	32200	8.606578
18Q	Q18_2_0	32300	8.294934
18Q	Q18_2_0	32400	8.63635
18Q	Q18_2_0	32500	9.392856
18Q	Q18_2_0	32600	8.713872
18Q	Q18_2_0	32700	9.556974
18Q	Q18_2_0	32800	9.208111
18Q	Q18_2_0	32900	9.258633
18Q	Q18_2_0	33000	10.235887
18Q	Q18_2_0	33100	8.80939
18Q	Q18_2_0	33200	9.123848
18Q	Q18_2_0	33300	9.791152
18Q	Q18_2_0	33400	8.323549
18Q	Q18_2_0	33500	10.662768
18Q	Q18_2_0	33600	9.139862
18Q	Q18_2_0	33700	10.101038
18Q	Q18_2_0	33800	10.721961
18Q	Q18_2_0	33900	10.300797
18Q	Q18_2_0	34000	10.741109
18Q	Q18_2_0	34100	9.878133
18Q	Q18_2_0	34200	9.826153
18Q	Q18_2_0	34300	9.993863
18Q	Q18_2_0	34400	9.618055
18Q	Q18_2_0	34500	9.616187
18Q	Q18_2_0	34600	8.269681
18Q	Q18_2_0	34700	8.437121
18Q	Q18_2_0	34800	8.81716
18Q	Q18_2_0	34900	9.229332
18Q	Q18_2_0	35000	9.077742
18Q	Q18_2_0	35100	9.074201
18Q	Q18_2_0	35200	9.073554
18Q	Q18_2_0	35300	8.656225
18Q	Q18_2_0	35400	8.533526
18Q	Q18_2_0	35500	8.109526
18Q	Q18_2_0	35600	8.129747
18Q	Q18_2_0	35700	8.0776
18Q	Q18_2_0	35800	7.925672
18Q	Q18_2_0	35900	7.738091
18Q	Q18_2_0	36000	8.105269
18Q	Q18_2_0	36100	7.768655
18Q	Q18_2_0	36200	7.69608
18Q	Q18_2_0	36300	7.445314
18Q	Q18_2_0	36400	7.519985
18Q	Q18_2_0	36500	7.282388
18Q	Q18_2_0	36600	7.967763
18Q	Q18_2_0	36700	7.995937
18Q	Q18_2_0	36800	7.721405
18Q	Q18_2_0	36900	7.32284
18Q	Q18_2_0	37000	7.659546
18Q	Q18_2_0	37100	7.722174
18Q	Q18_2_0	37200	7.854882
18Q	Q18_2_0	37300	7.863506
18Q	Q18_2_0	37400	7.540496
18Q	Q18_2_0	37500	7.70631
18Q	Q18_2_0	37600	8.021635
18Q	Q18_2_0	37700	8.027873
18Q	Q18_2_0	37800	7.844343
18Q	Q18_2_0	37900	8.477456
18Q	Q18_2_0	38000	7.531993
18Q	Q18_2_0	38100	7.547712
18Q	Q18_2_0	38200	7.867733
18Q	Q18_2_0	38300	7.427444
18Q	Q18_2_0	38400	7.397704
18Q	Q18_2_0	38500	7.285455
18Q	Q18_2_0	38600	7.537529
18Q	Q18_2_0	38700	7.122405
18Q	Q18_2_0	38800	7.394119
18Q	Q18_2_0	38900	7.51017
18Q	Q18_2_0	39000	7.627669
18Q	Q18_2_0	39100	7.553518
18Q	Q18_2_0	39200	7.477574
18Q	Q18_2_0	39300	7.329161
18Q	Q18_2_0	39400	7.427502
18Q	Q18_2_0	39500	7.676372
18Q	Q18_2_0	39600	7.476472
18Q	Q18_2_0	39700	7.310114
18Q	Q18_2_0	39800	7.233818
18Q	Q18_2_0	39900	7.368833
18Q	Q18_2_0	40000	8.094148
18Q	Q18_2_0	40100	7.595829
18Q	Q18_2_0	40200	7.424584
18Q	Q18_2_0	40300	7.560858
18Q	Q18_2_0	40400	7.671455
18Q	Q18_2_0	40500	7.549717
18Q	Q18_2_0	40600	7.505801
18Q	Q18_2_0	40700	7.568982
18Q	Q18_2_0	40800	7.305776
18Q	Q18_2_0	40900	7.333149
18Q	Q18_2_0	41000	7.218182
18Q	Q18_2_0	41100	7.418296
18Q	Q18_2_0	41200	7.385669
18Q	Q18_2_0	41300	7.242692
18Q	Q18_2_0	41400	7.687141
18Q	Q18_2_0	41500	7.069702
18Q	Q18_2_0	41600	7.002983
18Q	Q18_2_0	41700	7.360157
18Q	Q18_2_0	41800	7.238468
18Q	Q18_2_0	41900	7.456118
18Q	Q18_2_0	42000	7.221697
18Q	Q18_2_0	42100	7.186745
18Q	Q18_2_0	42200	7.126236
18Q	Q18_2_0	42300	7.026087
18Q	Q18_2_0	42400	7.091538
18Q	Q18_2_0	42500	7.126024
18Q	Q18_2_0	42600	7.17354
18Q	Q18_2_0	42700	7.31113
18Q	Q18_2_0	42800	7.211569
18Q	Q18_2_0	42900	7.167006
18Q	Q18_2_0	43000	6.961557
18Q	Q18_2_0	43100	7.397651
18Q	Q18_2_0	43200	7.280893
18Q	Q18_2_0	43300	7.21939
18Q	Q18_2_0	43400	7.370699
18Q	Q18_2_0	43500	7.1652
18Q	Q18_2_0	43600	7.120671
18Q	Q18_2_0	43700	7.179365
18Q	Q18_2_0	43800	7.106586
18Q	Q18_2_0	43900	7.201171
18Q	Q18_2_0	44000	7.15621
18Q	Q18_2_0	44100	7.195423
18Q	Q18_2_0	44200	7.137089
18Q	Q18_2_0	44300	7.268417
18Q	Q18_2_0	44400	7.475417
18Q	Q18_2_0	44500	7.49713
18Q	Q18_2_0	44600	7.109834
18Q	Q18_2_0	44700	7.157235
18Q	Q18_2_0	44800	7.330814
18Q	Q18_2_0	44900	7.33991
18Q	Q18_2_0	45000	7.129628
18Q	Q18_2_0	45100	7.194162
18Q	Q18_2_0	45200	7.250046
18Q	Q18_2_0	45300	7.301085
18Q	Q18_2_0	45400	7.164242
18Q	Q18_2_0	45500	7.423999
18Q	Q18_2_0	45600	7.305087
18Q	Q18_2_0	45700	7.681933
18Q	Q18_2_0	45800	7.500125
18Q	Q18_2_0	45900	7.608206
18Q	Q18_2_0	46000	7.417673
18Q	Q18_2_0	46100	7.570833
18Q	Q18_2_0	46200	7.865683
18Q	Q18_2_0	46300	8.165095
18Q	Q18_2_0	46400	8.172859
18Q	Q18_2_0	46500	7.739431
18Q	Q18_2_0	46600	7.547704
18Q	Q18_2_0	46700	7.713724
18Q	Q18_2_0	46800	7.760693
18Q	Q18_2_0	46900	7.868136
18Q	Q18_2_0	47000	7.897097
18Q	Q18_2_0	47100	8.042391
18Q	Q18_2_0	47200	8.148855
18Q	Q18_2_0	47300	8.025912
18Q	Q18_2_0	47400	8.276935
18Q	Q18_2_0	47500	7.968503
18Q	Q18_2_0	47600	7.860048
18Q	Q18_2_0	47700	7.908285
18Q	Q18_2_0	47800	8.276046
18Q	Q18_2_0	47900	8.058727
18Q	Q18_2_0	48000	7.836704
18Q	Q18_2_0	48100	7.939959
18Q	Q18_2_0	48200	7.926488
18Q	Q18_2_0	48300	8.203242
18Q	Q18_2_0	48400	8.357377
18Q	Q18_2_0	48500	8.299419
18Q	Q18_2_0	48600	7.8369
18Q	Q18_2_0	48700	8.418794
18Q	Q18_2_0	48800	8.019411
18Q	Q18_2_0	48900	7.894493
18Q	Q18_2_0	49000	7.55628
18Q	Q18_2_0	49100	7.76822
18Q	Q18_2_0	49200	7.764293
18Q	Q18_2_0	49300	7.552861
18Q	Q18_2_0	49400	7.857899
18Q	Q18_2_0	49500	7.788052
18Q	Q18_2_0	49600	8.038615
18Q	Q18_2_0	49700	7.903933
18Q	Q18_2_0	49800	8.316046
18Q	Q18_2_0	49900	8.758535
18Q	Q18_2_0	50000	8.279746
18Q	Q18_2_0	50100	7.937539
18Q	Q18_2_0	50200	7.924913
18Q	Q18_2_0	50300	8.009208
18Q	Q18_2_0	50400	8.264851
18Q	Q18_2_0	50500	7.98623
18Q	Q18_2_0	50600	7.946658
18Q	Q18_2_0	50700	8.241601
18Q	Q18_2_0	50800	8.051846
18Q	Q18_2_0	50900	8.309196
18Q	Q18_2_0	51000	8.258513
18Q	Q18_2_0	51100	8.090286
18Q	Q18_2_0	51200	8.25919
18Q	Q18_2_0	51300	8.521377
18Q	Q18_2_0	51400	8.267948
18Q	Q18_2_0	51500	8.470709
18Q	Q18_2_0	51600	8.040558
18Q	Q18_2_0	51700	8.041559
18Q	Q18_2_0	51800	8.013334
18Q	Q18_2_0	51900	7.990579
18Q	Q18_2_0	52000	7.98809
18Q	Q18_2_0	52100	8.229699
18Q	Q18_2_0	52200	7.761907
18Q	Q18_2_0	52300	7.965606
18Q	Q18_2_0	52400	8.288841
18Q	Q18_2_0	52500	8.225478
18Q	Q18_2_0	52600	7.663521
18Q	Q18_2_0	52700	7.419306
18Q	Q18_2_0	52800	7.88916
18Q	Q18_2_0	52900	7.409003
18Q	Q18_2_0	53000	7.057824
18Q	Q18_2_0	53100	7.233973
18Q	Q18_2_0	53200	6.837359
18Q	Q18_2_0	53300	6.993821
18Q	Q18_2_0	53400	6.706464
18Q	Q18_2_0	53500	6.686979
18Q	Q18_2_0	53600	7.382947
18Q	Q18_2_0	53700	7.850584
18Q	Q18_2_0	53800	7.526916
18Q	Q18_2_0	53900	7.304641
18Q	Q18_2_0	54000	7.790151
18Q	Q18_2_0	54100	7.718757
18Q	Q18_2_0	54200	7.317711
18Q	Q18_2_0	54300	7.368668
18Q	Q18_2_0	54400	7.302104
18Q	Q18_2_0	54500	7.242465
18Q	Q18_2_0	54600	7.243474
18Q	Q18_2_0	54700	6.971902
18Q	Q18_2_0	54800	7.076219
18Q	Q18_2_0	54900	7.310745
18Q	Q18_2_0	55000	7.439925
18Q	Q18_2_0	55100	7.612324
18Q	Q18_2_0	55200	7.271375
18Q	Q18_2_0	55300	7.343749
18Q	Q18_2_0	55400	7.318303
18Q	Q18_2_0	55500	7.417437
18Q	Q18_2_0	55600	7.661592
18Q	Q18_2_0	55700	7.671823
18Q	Q18_2_0	55800	7.603288
18Q	Q18_2_0	55900	7.786859
18Q	Q18_2_0	56000	7.50395
18Q	Q18_2_0	56100	8.087392
18Q	Q18_2_0	56200	8.002889
18Q	Q18_2_0	56300	7.664439
18Q	Q18_2_0	56400	7.758354
18Q	Q18_2_0	56500	7.917626
18Q	Q18_2_0	56600	7.128506
18Q	Q18_2_0	56700	7.213265
18Q	Q18_2_0	56800	7.632572
18Q	Q18_2_0	56900	7.698051
18Q	Q18_2_0	57000	7.812845
18Q	Q18_2_0	57100	7.493213
18Q	Q18_2_0	57200	7.70543
18Q	Q18_2_0	57300	7.768079
18Q	Q18_2_0	57400	7.97617
18Q	Q18_2_0	57500	7.998468
18Q	Q18_2_0	57600	7.435567
18Q	Q18_2_0	57700	7.634107
18Q	Q18_2_0	57800	7.645283
18Q	Q18_2_0	57900	8.083738
18Q	Q18_2_0	58000	7.659371
18Q	Q18_2_0	58100	7.715069
18Q	Q18_2_0	58200	7.597321
18Q	Q18_2_0	58300	7.688653
18Q	Q18_2_0	58400	7.727906
18Q	Q18_2_0	58500	7.532054
18Q	Q18_2_0	58600	7.343718
18Q	Q18_2_0	58700	7.351143
18Q	Q18_2_0	58800	7.234875
18Q	Q18_2_0	58900	6.748352
18Q	Q18_2_0	59000	6.895201
18Q	Q18_2_0	59100	6.978017
18Q	Q18_2_0	59200	6.743704
18Q	Q18_2_0	59300	6.821619
18Q	Q18_2_0	59400	7.239801
18Q	Q18_2_0	59500	6.97753
18Q	Q18_2_0	59600	6.726579
18Q	Q18_2_0	59700	6.86817
18Q	Q18_2_0	59800	6.773001
18Q	Q18_2_0	59900	6.657189
18Q	Q18_2_0	60000	6.922626
18Q	Q18_2_0	60100	6.746867
18Q	Q18_2_0	60200	6.904521
18Q	Q18_2_0	60300	7.129158
18Q	Q18_2_0	60400	6.547417
18Q	Q18_2_0	60500	6.730101
18Q	Q18_2_0	60600	6.66721
18Q	Q18_2_0	60700	6.641818
18Q	Q18_2_0	60800	6.847157
18Q	Q18_2_0	60900	6.682997
18Q	Q18_2_0	61000	6.944642
18Q	Q18_2_0	61100	6.643083
18Q	Q18_2_0	61200	6.989473
18Q	Q18_2_0	61300	7.319379
18Q	Q18_2_0	61400	7.244717
18Q	Q18_2_0	61500	7.143085
18Q	Q18_2_0	61600	7.467679
18Q	Q18_2_0	61700	7.159925
18Q	Q18_2_0	61800	7.042404
18Q	Q18_2_0	61900	7.00623
18Q	Q18_2_0	62000	7.203325
18Q	Q18_2_0	62100	6.934648
18Q	Q18_2_0	62200	7.604024
18Q	Q18_2_0	62300	7.193661
18Q	Q18_2_0	62400	6.886769
18Q	Q18_2_0	62500	7.081592
18Q	Q18_2_0	62600	6.752374
18Q	Q18_2_0	62700	6.607849
18Q	Q18_2_0	62800	6.597485
18Q	Q18_2_0	62900	6.790794
18Q	Q18_2_0	63000	6.876602
18Q	Q18_2_0	63100	6.652396
18Q	Q18_2_0	63200	6.777077
18Q	Q18_2_0	63300	6.752777
18Q	Q18_2_0	63400	6.547433
18Q	Q18_2_0	63500	6.752414
18Q	Q18_2_0	63600	7.066115
18Q	Q18_2_0	63700	6.688277
18Q	Q18_2_0	63800	6.778177
18Q	Q18_2_0	63900	6.661789
18Q	Q18_2_0	64000	6.83003
18Q	Q18_2_0	64100	6.902088
18Q	Q18_2_0	64200	7.245487
18Q	Q18_2_0	64300	6.81252
18Q	Q18_2_0	64400	6.626122
18Q	Q18_2_0	64500	6.990799
18Q	Q18_2_0	64600	7.085218
18Q	Q18_2_0	64700	6.873989
18Q	Q18_2_0	64800	7.064219
18Q	Q18_2_0	64900	7.044692
18Q	Q18_2_0	65000	6.906314
18Q	Q18_2_0	65100	7.061494
[truncated: 12,383 more rows]
