# Supplementary material for: Molecular dynamics analysis of the aggregation propensity of polyglutamine segments
Source: PLoS One. 2017 May 25;12(5):e0178333. doi: 10.1371/journal.pone.0178333 (PMC5444867; doi:10.1371/journal.pone.0178333)
Supplement: S1 File — (ZIP) [file pone.0178333.s005.zip › Fig 12.xlsx]

## Sheet: Fig 12A
numQ	experiment	mainchain_total	sidechain_total	total
18Q	Q18_1_0	254.86	1949.52	2204.34
18Q	Q18_1_0	235.03	1982.08	2217.09
18Q	Q18_1_0	293.22	1975.85	2269.06
18Q	Q18_1_0	238.47	2019.91	2258.38
18Q	Q18_1_0	231.83	2086.92	2318.76
18Q	Q18_1_0	239.37	2021.46	2260.81
18Q	Q18_1_0	232.33	1966.82	2199.12
18Q	Q18_1_0	209.58	1932.93	2142.54
18Q	Q18_1_0	284.77	2160.79	2445.55
18Q	Q18_1_0	274.67	2072.88	2347.57
18Q	Q18_1_0	287.44	2089.66	2377.13
18Q	Q18_1_0	229.89	2095.42	2325.33
18Q	Q18_1_0	233.23	2051.67	2284.87
18Q	Q18_1_0	250.48	2044.34	2294.82
18Q	Q18_1_0	268	1995.89	2263.92
18Q	Q18_1_0	310.78	1985.69	2296.5
18Q	Q18_1_0	237.58	2087.77	2325.32
18Q	Q18_1_0	249.33	2069.22	2318.55
18Q	Q18_1_0	235.8	2065.12	2300.89
18Q	Q18_1_0	266.06	2008.19	2274.19
18Q	Q18_1_0	295.64	1819.46	2115.08
18Q	Q18_1_0	269.03	1863.8	2132.84
18Q	Q18_1_0	259.83	1849.63	2109.43
18Q	Q18_1_0	279.99	1764.04	2044.01
18Q	Q18_1_0	309.64	1764.54	2074.19
18Q	Q18_1_0	274.99	1802.99	2077.96
18Q	Q18_1_0	262.38	1721.36	1983.73
18Q	Q18_1_0	278.06	1746.44	2024.48
18Q	Q18_1_0	245.95	1662.7	1908.63
18Q	Q18_1_0	250.55	1770.25	2020.79
18Q	Q18_1_0	230.97	1704.97	1935.96
18Q	Q18_1_0	269.63	1794.83	2064.5
18Q	Q18_1_0	280.53	1769.04	2049.55
18Q	Q18_1_0	264.63	1731.26	1995.88
18Q	Q18_1_0	265.47	1681.16	1946.63
18Q	Q18_1_0	263.57	1731.7	1995.26
18Q	Q18_1_0	282.4	1667.55	1949.99
18Q	Q18_1_0	248.41	1585.81	1834.19
18Q	Q18_1_0	255.5	1617.41	1872.92
18Q	Q18_1_0	234.83	1510.52	1745.33
18Q	Q18_1_0	230.59	1576.42	1806.99
18Q	Q18_1_0	218.82	1591.22	1810.06
18Q	Q18_1_0	247.59	1663.59	1911.18
18Q	Q18_1_0	241.9	1731.61	1973.51
18Q	Q18_1_0	263.8	1628.55	1892.34
18Q	Q18_1_0	255.42	1681.88	1937.29
18Q	Q18_1_0	235.16	1721.06	1956.23
18Q	Q18_1_0	242.15	1672.1	1914.28
18Q	Q18_1_0	222.71	1600.66	1823.37
18Q	Q18_1_0	228.41	1739.45	1967.82
18Q	Q18_1_0	242.12	1793.29	2035.39
18Q	Q18_1_0	250.87	1744.36	1995.22
18Q	Q18_1_0	229.59	1882.42	2112.04
18Q	Q18_1_0	261.55	1707.88	1969.4
18Q	Q18_1_0	233.96	1753.59	1987.55
18Q	Q18_1_0	203.75	1791.95	1995.73
18Q	Q18_1_0	240.2	1872.94	2113.13
18Q	Q18_1_0	213.18	1868.82	2082.03
18Q	Q18_1_0	242.4	1948.27	2190.64
18Q	Q18_1_0	218.34	1764.49	1982.78
18Q	Q18_1_0	213.06	1836.97	2050.04
18Q	Q18_1_0	246.49	1969.68	2216.17
18Q	Q18_1_0	236.02	2026.39	2262.44
18Q	Q18_1_0	248.65	1972.16	2220.78
18Q	Q18_1_0	271.6	1978.75	2250.36
18Q	Q18_1_0	347.1	1892.04	2239.18
18Q	Q18_1_0	268.93	1952.95	2221.84
18Q	Q18_1_0	304.66	1753.15	2057.83
18Q	Q18_1_0	311.36	1844.57	2155.92
18Q	Q18_1_0	236.78	1823.27	2060.03
18Q	Q18_1_0	299.49	1785.77	2085.24
18Q	Q18_1_0	267.38	1870.94	2138.33
18Q	Q18_1_0	235.29	1771.9	2007.18
18Q	Q18_1_0	232.03	1881.15	2113.21
18Q	Q18_1_0	261.91	1896.42	2158.32
18Q	Q18_1_0	269.45	1993.93	2263.38
18Q	Q18_1_0	228.95	1961.7	2190.62
18Q	Q18_1_0	267.73	1981.49	2249.24
18Q	Q18_1_0	279.36	2023.26	2302.61
18Q	Q18_1_0	279.84	1955.7	2235.55
18Q	Q18_1_0	264.2	1961.45	2225.63
18Q	Q18_1_0	234.55	1871.31	2105.88
18Q	Q18_1_0	242.42	1904.51	2146.91
18Q	Q18_1_0	240.25	1992.5	2232.74
18Q	Q18_1_0	232.35	1902.71	2135.07
18Q	Q18_1_0	210.13	1868.41	2078.54
18Q	Q18_1_0	227.19	1933.58	2160.79
18Q	Q18_1_0	194.97	1961.05	2155.99
18Q	Q18_1_0	201.9	2080.89	2282.8
18Q	Q18_1_0	216.59	2095.32	2311.92
18Q	Q18_1_0	251	1989	2240.02
18Q	Q18_1_0	220.09	1963.16	2183.25
18Q	Q18_1_0	184.73	1900.44	2085.16
18Q	Q18_1_0	233.99	2144.86	2378.87
18Q	Q18_1_0	230.33	1958.15	2188.45
18Q	Q18_1_0	248.01	1975.18	2223.19
18Q	Q18_1_0	183.74	1911.74	2095.49
18Q	Q18_1_0	175.03	1930.66	2105.68
18Q	Q18_1_0	223.63	1918.15	2141.79
18Q	Q18_1_0	199.49	1929.75	2129.26
18Q	Q18_1_0	230.84	1821.02	2051.84
18Q	Q18_1_0	199.09	1824.27	2023.38
18Q	Q18_1_0	215.37	1761.79	1977.17
18Q	Q18_1_0	243	1814.88	2057.89
18Q	Q18_1_0	225.32	1998.3	2223.6
18Q	Q18_1_0	203.51	1803.4	2006.9
18Q	Q18_1_0	239.55	1865.16	2104.72
18Q	Q18_1_0	185.11	1818.56	2003.7
18Q	Q18_1_0	225.89	1646.96	1872.84
18Q	Q18_1_0	211.5	1750.49	1961.98
18Q	Q18_1_0	193.9	1783.82	1977.72
18Q	Q18_1_0	227.56	1702.3	1929.86
18Q	Q18_1_0	240.46	1767.11	2007.59
18Q	Q18_1_0	242.03	1866.58	2108.64
18Q	Q18_1_0	226.35	1808.04	2034.42
18Q	Q18_1_0	236.64	1758.18	1994.8
18Q	Q18_1_0	224.85	1768.01	1992.87
18Q	Q18_1_0	218.21	1836.67	2054.87
18Q	Q18_1_0	186.89	1774.89	1961.77
18Q	Q18_1_0	216.16	1812.66	2028.83
18Q	Q18_1_0	234.67	1933.24	2167.93
18Q	Q18_1_0	200.06	1852.82	2052.87
18Q	Q18_1_0	230.68	1825.43	2056.1
18Q	Q18_1_0	217.67	1805.9	2023.56
18Q	Q18_1_0	228.39	1799.22	2027.63
18Q	Q18_1_0	221.02	1843.56	2064.61
18Q	Q18_1_0	245.86	1801.72	2047.6
18Q	Q18_1_0	183.5	1870.98	2054.47
18Q	Q18_1_0	206.86	1793.68	2000.54
18Q	Q18_1_0	182.63	1734.93	1917.58
18Q	Q18_1_0	208.28	1797.94	2006.24
18Q	Q18_1_0	206.88	1775.7	1982.59
18Q	Q18_1_0	192.29	1740.6	1932.91
18Q	Q18_1_0	233.29	1773.94	2007.25
18Q	Q18_1_0	208.92	1671.25	1880.19
18Q	Q18_1_0	212.35	1766.17	1978.54
18Q	Q18_1_0	222.86	1793.28	2016.15
18Q	Q18_1_0	197.92	1739.89	1937.81
18Q	Q18_1_0	212.97	1855.79	2068.75
18Q	Q18_1_0	203.36	1714.36	1917.73
18Q	Q18_1_0	211.59	1649.65	1861.21
18Q	Q18_1_0	207.04	1663.94	1870.96
18Q	Q18_1_0	240.75	1670.18	1910.92
18Q	Q18_1_0	188.69	1635.73	1824.42
18Q	Q18_1_0	176.76	1639.33	1816.09
18Q	Q18_1_0	158.39	1589.26	1747.66
18Q	Q18_1_0	213.75	1581.74	1795.47
18Q	Q18_1_0	206.92	1635.03	1841.96
18Q	Q18_1_0	197.11	1653.58	1850.7
18Q	Q18_1_0	205.91	1659.51	1865.43
18Q	Q18_1_0	207.62	1677.33	1884.97
18Q	Q18_1_0	197.69	1739.03	1936.67
18Q	Q18_1_0	215.44	1622.39	1837.85
18Q	Q18_1_0	193.52	1775.28	1968.81
18Q	Q18_1_0	218.26	1620.08	1838.28
18Q	Q18_1_0	179.23	1664.55	1843.78
18Q	Q18_1_0	205.08	1680.64	1885.7
18Q	Q18_1_0	198.44	1618.66	1817.06
18Q	Q18_1_0	190.99	1631.22	1822.22
18Q	Q18_1_0	233.45	1690.14	1923.62
18Q	Q18_1_0	205.56	1609.2	1814.75
18Q	Q18_1_0	213.92	1762.83	1976.76
18Q	Q18_1_0	213.75	1711.32	1925.07
18Q	Q18_1_0	224.6	1714.63	1939.25
18Q	Q18_1_0	182.84	1794.94	1977.78
18Q	Q18_1_0	219.24	1756.66	1975.88
18Q	Q18_1_0	192.51	1701.68	1894.18
18Q	Q18_1_0	214.49	1695.97	1910.44
18Q	Q18_1_0	236.12	1813.68	2049.79
18Q	Q18_1_0	238.85	1853.48	2092.34
18Q	Q18_1_0	243.6	1744.93	1988.53
18Q	Q18_1_0	238.04	1718.83	1956.91
18Q	Q18_1_0	216.59	1753.16	1969.73
18Q	Q18_1_0	199.42	1701.61	1901.05
18Q	Q18_1_0	214.18	1766.17	1980.38
18Q	Q18_1_0	235.26	1746.23	1981.49
18Q	Q18_1_0	213.01	1663.78	1876.78
18Q	Q18_1_0	245.32	1682.33	1927.63
18Q	Q18_1_0	209.69	1734.87	1944.58
18Q	Q18_1_0	203.21	1800.4	2003.6
18Q	Q18_1_0	275.54	1804.4	2079.98
18Q	Q18_1_0	247.98	1753.65	2001.61
18Q	Q18_1_0	219.64	1710.13	1929.75
18Q	Q18_1_0	222.08	1750.06	1972.15
18Q	Q18_1_0	212.34	1737.94	1950.27
18Q	Q18_1_0	223.89	1818.38	2042.29
18Q	Q18_1_0	204.88	1784.08	1988.98
18Q	Q18_1_0	219.72	1687.06	1906.78
18Q	Q18_1_0	242.45	1681.31	1923.77
18Q	Q18_1_0	223.8	1591.64	1815.44
18Q	Q18_1_0	226.13	1599.86	1826.01
18Q	Q18_1_0	233.47	1744.03	1977.47
18Q	Q18_1_0	189.05	1724.3	1913.37
18Q	Q18_1_0	204.49	1832.79	2037.3
18Q	Q18_1_0	216.83	1774.4	1991.19
18Q	Q18_1_0	207.84	1724.77	1932.62
18Q	Q18_1_0	200.36	1665.89	1866.23
18Q	Q18_1_0	210.7	1875	2085.7
18Q	Q18_1_0	236.67	1794.45	2031.11
18Q	Q18_1_0	193.31	1680.54	1873.86
18Q	Q18_1_0	247.85	1793.08	2040.94
18Q	Q18_1_0	222.68	1729.89	1952.57
18Q	Q18_1_0	195.64	1754.4	1950.03
18Q	Q18_1_0	265.91	1704.63	1970.53
18Q	Q18_1_0	218.41	1779.03	1997.42
18Q	Q18_1_0	223.51	1722.43	1945.97
18Q	Q18_1_0	205.4	1686.25	1891.63
18Q	Q18_1_0	200.76	1739.69	1940.42
18Q	Q18_1_0	210.1	1639.87	1849.97
18Q	Q18_1_0	236.57	1614.73	1851.34
18Q	Q18_1_0	234.73	1727.43	1962.15
18Q	Q18_1_0	193.51	1735.99	1929.5
18Q	Q18_1_0	217.41	1719.15	1936.57
18Q	Q18_1_0	210.33	1681.13	1891.49
18Q	Q18_1_0	232.3	1751.94	1984.19
18Q	Q18_1_0	208.74	1719.54	1928.27
18Q	Q18_1_0	234.26	1588.51	1822.75
18Q	Q18_1_0	242.56	1685.25	1927.81
18Q	Q18_1_0	229.5	1683.43	1912.93
18Q	Q18_1_0	197.83	1615.03	1812.87
18Q	Q18_1_0	241.47	1691.85	1933.34
18Q	Q18_1_0	204.31	1670.05	1874.34
18Q	Q18_1_0	214.77	1764.46	1979.24
18Q	Q18_1_0	196.21	1773.33	1969.53
18Q	Q18_1_0	228.35	1770.54	1998.86
18Q	Q18_1_0	222.24	1639.7	1861.95
18Q	Q18_1_0	216.6	1894.79	2111.38
18Q	Q18_1_0	222.17	1776.83	1998.98
18Q	Q18_1_0	227.35	1760.33	1987.7
18Q	Q18_1_0	234.63	1695.79	1930.44
18Q	Q18_1_0	211.26	1698.06	1909.33
18Q	Q18_1_0	226.79	1874.52	2101.33
18Q	Q18_1_0	247.32	1926.5	2173.85
18Q	Q18_1_0	214.99	1787.36	2002.32
18Q	Q18_1_0	211.51	1784.4	1995.9
18Q	Q18_1_0	217.69	1748.1	1965.79
18Q	Q18_1_0	207.37	1831.34	2038.7
18Q	Q18_1_0	229.33	1792.77	2022.1
18Q	Q18_1_0	214.48	1714.68	1929.18
18Q	Q18_1_0	200.35	1770.92	1971.28
18Q	Q18_1_0	195.49	1772.96	1968.47
18Q	Q18_1_0	250.53	1709.03	1959.56
18Q	Q18_1_0	235.57	1726.55	1962.13
18Q	Q18_1_0	217.58	1723.14	1940.74
18Q	Q18_1_0	229.4	1752.51	1981.92
18Q	Q18_1_0	205.56	1931.65	2137.2
18Q	Q18_1_0	220.97	2028.23	2249.22
18Q	Q18_1_0	221.71	1900.72	2122.41
18Q	Q18_1_0	249.57	1882.36	2131.93
18Q	Q18_1_0	235.82	1820.62	2056.45
18Q	Q18_1_0	213.62	1760.09	1973.73
18Q	Q18_1_0	246.43	2036.1	2282.54
18Q	Q18_1_0	226.11	1834.82	2060.94
18Q	Q18_1_0	231.91	1891.45	2123.38
18Q	Q18_1_0	197.43	1951.23	2148.64
18Q	Q18_1_0	213	1808.68	2021.64
18Q	Q18_1_0	261.57	1701.4	1962.96
18Q	Q18_1_0	233.43	1777.63	2011.02
18Q	Q18_1_0	223.37	1894.11	2117.5
18Q	Q18_1_0	244.19	1850.2	2094.35
18Q	Q18_1_0	238.1	1712.55	1950.7
18Q	Q18_1_0	255.16	1650.16	1905.35
18Q	Q18_1_0	271.25	1602.41	1873.67
18Q	Q18_1_0	289.36	1775.62	2064.98
18Q	Q18_1_0	259.83	1547.64	1807.44
18Q	Q18_1_0	238.01	1622.6	1860.58
18Q	Q18_1_0	253.63	1818.05	2071.69
18Q	Q18_1_0	243.72	1696.92	1940.65
18Q	Q18_1_0	221.26	1767.77	1989.03
18Q	Q18_1_0	220.58	1616.41	1836.96
18Q	Q18_1_0	279.76	1648.79	1928.53
18Q	Q18_1_0	205.97	1626.36	1832.32
18Q	Q18_1_0	215.25	1729	1944.26
18Q	Q18_1_0	245.4	1659.97	1905.4
18Q	Q18_1_0	247.94	1749.1	1997.08
18Q	Q18_1_0	257.22	1656.3	1913.52
18Q	Q18_1_0	213.54	1678.5	1892.03
18Q	Q18_1_0	246.13	1624.45	1870.62
18Q	Q18_1_0	248.37	1597.47	1845.85
18Q	Q18_1_0	260.31	1580.32	1840.63
18Q	Q18_1_0	259.93	1596.28	1856.2
18Q	Q18_1_0	255.36	1669.13	1924.5
18Q	Q18_1_0	274.18	1807.25	2081.4
18Q	Q18_1_0	216.98	1622.94	1839.9
18Q	Q18_1_0	228.45	1753.27	1981.71
18Q	Q18_1_0	252.09	1793.74	2045.83
18Q	Q18_1_0	262.5	1898.54	2161.02
18Q	Q18_1_0	256	1760.87	2016.84
18Q	Q18_1_0	244.55	1642.94	1887.47
18Q	Q18_1_0	264.63	1678.15	1942.82
18Q	Q18_1_0	268.54	1652.69	1921.23
18Q	Q18_1_0	277.75	1753.25	2031
18Q	Q18_1_0	253.66	1770.93	2024.61
18Q	Q18_1_0	272.04	1789.91	2061.93
18Q	Q18_1_0	278.05	1621.03	1899.11
18Q	Q18_1_0	252.88	1728.09	1980.98
18Q	Q18_1_0	289.61	1675.01	1964.62
18Q	Q18_1_0	304.68	1743.76	2048.46
18Q	Q18_1_0	260.37	1731.34	1991.72
18Q	Q18_1_0	282.27	1687.02	1969.28
18Q	Q18_1_0	269.08	1804.59	2073.67
18Q	Q18_1_0	259.8	1828.01	2087.82
18Q	Q18_1_0	292.48	1825.93	2118.39
18Q	Q18_1_0	272.65	1820.11	2092.76
18Q	Q18_1_0	278.23	1743.81	2022.04
18Q	Q18_1_0	271.58	1746.32	2017.94
18Q	Q18_1_0	288.07	1802.29	2090.38
18Q	Q18_1_0	260.18	1852.43	2112.63
18Q	Q18_1_0	281.22	1751.69	2032.9
18Q	Q18_1_0	270.73	1714.7	1985.43
18Q	Q18_1_0	296.26	1710.81	2007.06
18Q	Q18_1_0	224.26	1654.37	1878.59
18Q	Q18_1_0	208.11	1757.18	1965.29
18Q	Q18_1_0	224.2	1773.88	1998.1
18Q	Q18_1_0	221.04	1776.9	1997.91
18Q	Q18_1_0	207.72	1752.01	1959.7
18Q	Q18_1_0	215.97	1665.18	1881.15
18Q	Q18_1_0	243.76	1671.77	1915.55
18Q	Q18_1_0	262.45	1655.09	1917.54
18Q	Q18_1_0	257.02	1714.93	1971.92
18Q	Q18_1_0	258.29	1718.91	1977.2
18Q	Q18_1_0	219.67	1735.92	1955.59
18Q	Q18_1_0	235.03	1711.87	1946.96
18Q	Q18_1_0	220.44	1709.72	1930.19
18Q	Q18_1_0	245.4	1666.51	1911.93
18Q	Q18_1_0	228.92	1736.19	1965.14
18Q	Q18_1_0	224.94	1696.2	1921.14
18Q	Q18_1_0	242.88	1813.6	2056.46
18Q	Q18_1_0	236.78	1678.95	1915.71
18Q	Q18_1_0	240.61	1835.15	2075.77
18Q	Q18_1_0	275.09	1796.24	2071.33
18Q	Q18_1_0	252.07	1773.08	2025.19
18Q	Q18_1_0	276.96	1891.54	2168.55
18Q	Q18_1_0	316.59	1990	2306.6
18Q	Q18_1_0	290.91	1828.03	2118.93
18Q	Q18_1_0	297.37	1885.49	2182.84
18Q	Q18_1_0	262.86	1835.45	2098.33
18Q	Q18_1_0	285.6	1920.31	2205.9
18Q	Q18_1_0	275.12	1848.44	2123.58
18Q	Q18_1_0	312.8	1810.9	2123.71
18Q	Q18_1_0	276.21	1863.1	2139.29
18Q	Q18_1_0	314.95	1862.81	2177.77
18Q	Q18_1_0	253.09	1897.84	2150.94
18Q	Q18_1_0	253.88	1640.18	1894.07
18Q	Q18_1_0	300.92	1677.68	1978.59
18Q	Q18_1_0	268.9	2065.72	2334.63
18Q	Q18_1_0	265.38	2054.05	2319.43
18Q	Q18_1_0	274.74	1996.94	2271.68
18Q	Q18_1_0	278.02	2018.55	2296.55
18Q	Q18_1_0	278.8	1895.69	2174.47
18Q	Q18_1_0	277.19	1960.19	2237.39
18Q	Q18_1_0	282.87	1839.69	2122.58
18Q	Q18_1_0	277.41	1835.39	2112.8
18Q	Q18_1_0	314.34	1951.42	2265.76
18Q	Q18_1_0	264.22	1936.24	2200.48
18Q	Q18_1_0	305.87	1926.73	2232.59
18Q	Q18_1_0	292.59	1802.68	2095.26
18Q	Q18_1_0	287.2	1814.1	2101.3
18Q	Q18_1_0	276.43	1892.32	2168.76
18Q	Q18_1_0	270.26	1875.44	2145.68
18Q	Q18_1_0	300.91	1833.25	2134.15
18Q	Q18_1_0	335.76	1872.74	2208.49
18Q	Q18_1_0	283.48	1853.44	2136.93
18Q	Q18_1_0	311.65	1835.06	2146.71
18Q	Q18_1_0	289.95	1983.15	2273.12
18Q	Q18_1_0	283.1	1965.01	2248.11
18Q	Q18_1_0	299.69	1985.28	2284.96
18Q	Q18_1_0	277.62	1795.94	2073.57
18Q	Q18_1_0	296.87	1815.52	2112.41
18Q	Q18_1_0	296.73	1854.39	2151.11
18Q	Q18_1_0	257.43	1930.81	2188.23
18Q	Q18_1_0	216.88	1812.5	2029.37
18Q	Q18_1_0	224.64	1712.46	1937.08
18Q	Q18_1_0	225.27	1670.17	1895.46
18Q	Q18_1_0	237.28	1770.06	2007.3
18Q	Q18_1_0	252.34	1790.47	2042.79
18Q	Q18_1_0	249.93	1894.11	2144.02
18Q	Q18_1_0	228.42	1891.86	2120.25
18Q	Q18_1_0	262.38	1921.28	2183.62
18Q	Q18_1_0	287.33	1806.3	2093.64
18Q	Q18_1_0	260.24	1928.18	2188.39
18Q	Q18_1_0	272.81	1828.01	2100.83
18Q	Q18_1_0	241.36	1801.13	2042.51
18Q	Q18_1_0	260.77	1848.97	2109.74
18Q	Q18_1_0	241.9	1794.73	2036.62
18Q	Q18_1_0	268.06	1783.24	2051.29
18Q	Q18_1_0	235.13	1746.23	1981.36
18Q	Q18_1_0	277.1	1952.2	2229.33
18Q	Q18_1_0	250.88	1837.65	2088.56
18Q	Q18_1_0	257.25	1814.63	2071.87
18Q	Q18_1_0	255.8	1955.16	2210.95
18Q	Q18_1_0	307.57	1907.61	2215.19
18Q	Q18_1_0	293.18	1837.71	2130.9
18Q	Q18_1_0	296.82	1949.79	2246.62
18Q	Q18_1_0	281.88	1889.23	2171.12
18Q	Q18_1_0	283.13	2063.89	2346.97
18Q	Q18_1_0	338.62	2060.84	2399.46
18Q	Q18_1_0	305.26	2030.18	2335.41
18Q	Q18_1_0	219.79	1990.65	2210.42
18Q	Q18_1_0	276.03	1979.74	2255.78
18Q	Q18_1_0	248.09	1872.54	2120.65
18Q	Q18_1_0	244.23	1896.18	2140.39
18Q	Q18_1_0	269.47	1868.66	2138.12
18Q	Q18_1_0	257.59	1973.03	2230.64
18Q	Q18_1_0	270.09	1966	2236.09
18Q	Q18_1_0	246.44	2022.3	2268.73
18Q	Q18_1_0	281.3	1921.28	2202.57
18Q	Q18_1_0	246.01	1851.68	2097.64
18Q	Q18_1_0	244.72	1825.8	2070.53
18Q	Q18_1_0	215.23	1874.7	2089.93
18Q	Q18_1_0	267.63	1885.85	2153.44
18Q	Q18_1_0	282.66	1886.61	2169.25
18Q	Q18_1_0	255.58	1899.05	2154.64
18Q	Q18_1_0	250.52	1821.85	2072.35
18Q	Q18_1_0	258.97	1979.12	2238.04
18Q	Q18_1_0	284.82	1870.97	2155.76
18Q	Q18_1_0	341.11	1964.02	2305.09
18Q	Q18_1_0	306.21	1903.6	2209.81
18Q	Q18_1_0	312.33	1932.74	2245.08
18Q	Q18_1_0	299.78	1772.17	2071.97
18Q	Q18_1_0	287.62	1837.58	2125.18
18Q	Q18_1_0	280.43	1764.93	2045.36
18Q	Q18_1_0	273.41	1800.82	2074.23
18Q	Q18_1_0	308.04	1981.18	2289.2
18Q	Q18_1_0	313.11	2039.25	2352.31
18Q	Q18_1_0	308.55	2016.48	2325
18Q	Q18_1_0	289.08	2089.28	2378.34
18Q	Q18_1_0	317.83	1970.05	2287.86
18Q	Q18_1_0	248.81	1875.33	2124.15
18Q	Q18_1_0	288.26	2011.91	2300.19
18Q	Q18_1_0	284.84	2055.13	2339.99
18Q	Q18_1_0	281.14	2102.67	2383.79
18Q	Q18_1_0	329.7	1989.17	2318.88
18Q	Q18_1_0	310	1987.2	2297.21
18Q	Q18_1_0	314.73	2087.75	2402.49
18Q	Q18_1_0	292.1	2003.73	2295.82
18Q	Q18_1_0	287.3	1947.61	2234.89
18Q	Q18_1_0	301.22	1970.55	2271.78
18Q	Q18_1_0	324.22	1939.81	2263.99
18Q	Q18_1_0	315.66	2056.68	2372.31
18Q	Q18_1_0	317.83	2031.29	2349.1
18Q	Q18_1_0	358.99	2099.3	2458.32
18Q	Q18_1_0	351.07	2051.61	2402.69
18Q	Q18_1_0	343.82	2033.25	2377.07
18Q	Q18_1_0	304.77	1941.55	2246.35
18Q	Q18_1_0	336.79	2025.57	2362.34
18Q	Q18_1_0	329.83	2014.21	2344
18Q	Q18_1_0	313.43	1946.41	2259.8
18Q	Q18_1_0	284.08	2028.33	2312.4
18Q	Q18_1_0	301.46	1972.15	2273.61
18Q	Q18_1_0	355.06	2024.82	2379.91
18Q	Q18_1_0	335.89	1862.44	2198.32
18Q	Q18_1_0	289.63	1798.58	2088.19
18Q	Q18_1_0	318.23	1811.03	2129.28
18Q	Q18_1_0	323.88	1814.45	2138.32
18Q	Q18_1_0	243.07	1831.39	2074.46
18Q	Q18_1_0	259.19	1752.71	2011.88
18Q	Q18_1_0	251.69	1885.8	2137.5
18Q	Q18_1_0	264.65	1843.23	2107.89
18Q	Q18_1_0	239.5	1860.19	2099.7
18Q	Q18_1_0	235.57	1845.37	2080.97
18Q	Q18_1_0	282.56	1947.66	2230.24
18Q	Q18_1_0	282.61	1917.59	2200.21
18Q	Q18_1_0	296.72	1959.85	2256.58
18Q	Q18_1_0	285.37	1930.26	2215.6
18Q	Q18_1_0	285.45	1811.62	2097.09
18Q	Q18_1_0	261.07	1780.57	2041.63
18Q	Q18_1_0	282.87	1847.89	2130.75
18Q	Q18_1_0	290.53	1824.38	2114.92
18Q	Q18_1_0	285.36	1763.88	2049.27
18Q	Q18_1_0	227.97	1737.96	1965.93
18Q	Q18_1_0	253.07	1804.43	2057.49
18Q	Q18_1_0	283.47	1706.52	1990
18Q	Q18_1_0	312.18	1869.5	2181.68
18Q	Q18_1_0	286.54	1675.05	1961.57
18Q	Q18_1_0	302.82	1678.85	1981.68
18Q	Q18_1_0	330.03	1766.02	2096.08
18Q	Q18_1_0	276.52	1844.41	2120.94
18Q	Q18_1_0	327.39	1770.69	2098.08
18Q	Q18_1_0	334.33	1610.63	1944.97
18Q	Q18_1_0	270.24	1741.92	2012.16
18Q	Q18_1_0	288.41	1683.24	1971.65
18Q	Q18_1_0	281.54	1671.13	1952.66
18Q	Q18_1_0	271.88	1708.58	1980.48
18Q	Q18_1_0	268	1762.43	2030.41
18Q	Q18_1_0	225.09	1820.5	2045.59
18Q	Q18_1_0	246.1	1708.24	1954.33
18Q	Q18_1_0	291.99	1877.27	2169.25
18Q	Q18_1_0	309.21	1801.97	2111.19
18Q	Q18_1_0	295.54	1922.62	2218.15
18Q	Q18_1_0	305.25	1905.99	2211.27
18Q	Q18_1_0	271.35	1836.61	2107.97
18Q	Q18_1_0	285.2	1877.25	2162.47
18Q	Q18_1_0	221.99	1832.78	2054.78
18Q	Q18_1_0	271.23	1816.36	2087.58
18Q	Q18_1_0	287.66	1924.09	2211.75
18Q	Q18_1_0	315.12	1918.88	2234
18Q	Q18_1_0	246.12	1749.17	1995.27
18Q	Q18_1_0	264.01	1761.96	2025.94
18Q	Q18_1_0	206.07	1682.63	1888.69
18Q	Q18_1_0	228.88	1919.24	2148.09
18Q	Q18_1_0	258.52	1830.12	2088.66
18Q	Q18_1_0	252.33	1836.71	2089.1
18Q	Q18_1_0	253.69	1786.62	2040.31
18Q	Q18_1_0	244.58	1894.14	2138.73
18Q	Q18_1_0	236.71	1808.6	2045.33
18Q	Q18_1_0	213.47	1713.36	1926.83
18Q	Q18_1_0	239.47	1786.74	2026.19
18Q	Q18_1_0	267.48	1748.05	2015.53
18Q	Q18_1_0	205.53	1879.08	2084.59
18Q	Q18_1_0	178.76	1672.75	1851.51
18Q	Q18_1_0	237.69	1613.13	1850.83
18Q	Q18_1_0	212.48	1761.21	1973.7
18Q	Q18_1_0	212.42	1816.07	2028.47
18Q	Q18_1_0	208.81	1749.66	1958.5
18Q	Q18_1_0	251.46	1622.68	1874.15
18Q	Q18_1_0	203.56	1768.66	1972.23
18Q	Q18_1_0	217.68	1826.53	2044.23
18Q	Q18_1_0	233.5	1801.68	2035.19
18Q	Q18_1_0	226.73	1783.86	2010.59
18Q	Q18_1_0	205.97	1846.82	2052.79
18Q	Q18_1_0	248.66	1789.61	2038.27
18Q	Q18_1_0	186.24	1748.57	1934.82
18Q	Q18_1_0	225.04	1780.65	2005.69
18Q	Q18_1_0	241.2	1764.49	2005.69
18Q	Q18_1_0	207.16	1792.47	1999.64
18Q	Q18_1_0	204.26	1826	2030.27
18Q	Q18_1_0	221.35	1803.48	2024.86
18Q	Q18_1_0	206.07	1774.35	1980.37
18Q	Q18_1_0	208.5	1755.93	1964.42
18Q	Q18_1_0	231.08	1870.62	2101.71
18Q	Q18_1_0	204.44	1874.32	2078.77
18Q	Q18_1_0	220.73	1952.14	2172.86
18Q	Q18_1_0	221.28	1789.84	2011.13
18Q	Q18_1_0	221.93	1862.76	2084.68
18Q	Q18_1_0	224.61	1847.87	2072.46
18Q	Q18_1_0	190.79	1834.64	2025.45
18Q	Q18_1_0	243.65	1750.02	1993.68
18Q	Q18_1_0	246.65	1724.98	1971.63
18Q	Q18_1_0	230.87	1773.23	2004.09
18Q	Q18_1_0	221.92	1850.52	2072.45
18Q	Q18_1_0	267.3	1839.6	2106.89
18Q	Q18_1_0	245.78	1883.41	2129.23
18Q	Q18_1_0	215.26	1907.68	2122.93
18Q	Q18_1_0	212.8	1857.94	2070.72
18Q	Q18_1_0	221.9	1793.42	2015.3
18Q	Q18_1_0	246.18	1960.32	2206.51
18Q	Q18_1_0	241.57	1947.15	2188.72
18Q	Q18_1_0	260.18	1757.66	2017.84
18Q	Q18_1_0	269.83	1793.53	2063.36
18Q	Q18_1_0	254.59	1862.43	2117.05
18Q	Q18_1_0	245.34	1680.42	1925.75
18Q	Q18_1_0	260.11	1902.7	2162.83
18Q	Q18_1_0	281.16	1745.81	2027
18Q	Q18_1_0	279.97	1725.83	2005.77
18Q	Q18_1_0	264.19	1742.91	2007.08
18Q	Q18_1_0	263.99	1764.69	2028.61
18Q	Q18_1_0	275.94	1638.88	1914.8
18Q	Q18_1_0	279.37	1801.46	2080.85
18Q	Q18_1_0	277.41	1694.05	1971.46
18Q	Q18_1_0	274.99	1740.47	2015.46
18Q	Q18_1_0	277.81	1702.2	1980
18Q	Q18_1_0	231.37	1699.64	1931.03
18Q	Q18_1_0	261.27	1584.03	1845.31
18Q	Q18_1_0	256.25	1612.83	1869.1
18Q	Q18_1_0	230.53	1720.72	1951.25
18Q	Q18_1_0	258.74	1662.62	1921.35
18Q	Q18_1_0	217.05	1699.69	1916.78
18Q	Q18_1_0	240.13	1699.53	1939.68
18Q	Q18_1_0	233.31	1707.85	1941.16
18Q	Q18_1_0	252.46	1660.44	1912.92
18Q	Q18_1_0	286.6	1595.66	1882.23
18Q	Q18_1_0	243.73	1521.78	1765.52
18Q	Q18_1_0	242.7	1636.85	1879.53
18Q	Q18_1_0	241.27	1580.81	1822.08
18Q	Q18_1_0	253.04	1549.65	1802.7
18Q	Q18_1_0	204.24	1580.53	1784.75
18Q	Q18_1_0	240.61	1601.95	1842.56
18Q	Q18_1_0	258.87	1562.22	1821.13
18Q	Q18_1_0	255.33	1538.25	1793.59
18Q	Q18_1_0	258.39	1646.29	1904.67
18Q	Q18_1_0	288.19	1736.51	2024.67
18Q	Q18_1_0	267.25	1717.25	1984.52
18Q	Q18_1_0	230.43	1804.36	2034.75
18Q	Q18_1_0	224.13	1755.26	1979.42
18Q	Q18_1_0	226.63	1745.11	1971.74
18Q	Q18_1_0	247.83	1676.12	1923.95
18Q	Q18_1_0	231.37	1654.69	1886.05
18Q	Q18_1_0	208.63	1666.53	1875.15
18Q	Q18_1_0	245.79	1740.31	1986.06
18Q	Q18_1_0	235.81	1793.61	2029.4
18Q	Q18_1_0	232.24	1600.92	1833.18
18Q	Q18_1_0	253.18	1566.73	1819.87
18Q	Q18_1_0	220.33	1618.53	1838.89
18Q	Q18_1_0	235.44	1689.91	1925.33
18Q	Q18_1_0	226.99	1645.17	1872.15
18Q	Q18_1_0	238.81	1644.52	1883.34
18Q	Q18_1_0	223.32	1669.78	1893.09
18Q	Q18_1_0	208.03	1613.35	1821.42
18Q	Q18_1_0	260.11	1653.82	1913.93
18Q	Q18_1_0	244.11	1589.86	1833.95
18Q	Q18_1_0	227.34	1666.93	1894.25
18Q	Q18_1_0	219.39	1618.5	1837.89
18Q	Q18_1_0	210.17	1631.72	1841.88
18Q	Q18_1_0	254.67	1759.31	2014.01
18Q	Q18_1_0	249.93	1627.11	1877.04
18Q	Q18_1_0	235.62	1667.7	1903.33
18Q	Q18_1_0	265.97	1727.96	1993.92
18Q	Q18_1_0	269.35	1765.62	2034.97
18Q	Q18_1_0	237.97	1762.92	2000.88
18Q	Q18_1_0	228.35	1819.79	2048.13
18Q	Q18_1_0	190.42	1730.4	1920.81
18Q	Q18_1_0	219.68	1705.05	1924.71
18Q	Q18_1_0	254.23	1894.48	2148.68
18Q	Q18_1_0	273.32	1954.62	2227.96
18Q	Q18_1_0	269.16	1949.78	2218.95
18Q	Q18_1_0	259.11	1889.41	2148.51
18Q	Q18_1_0	294.2	1988.6	2282.78
18Q	Q18_1_0	258.79	2051.78	2310.58
18Q	Q18_1_0	263.34	2004.05	2267.4
18Q	Q18_1_0	281.05	2159.66	2440.7
18Q	Q18_1_0	272.85	2039.81	2312.67
18Q	Q18_1_0	251.99	2029.95	2281.97
18Q	Q18_1_0	302.11	1985.49	2287.56
18Q	Q18_1_0	299.45	1867.39	2166.84
18Q	Q18_1_0	292.56	1885.61	2178.14
18Q	Q18_1_0	306.51	1905.65	2212.16
18Q	Q18_1_0	295.44	2027.1	2322.56
18Q	Q18_1_0	311.07	1984.72	2295.78
18Q	Q18_1_0	303.73	2049.85	2353.55
18Q	Q18_1_0	334.69	2015.79	2350.53
18Q	Q18_1_0	325.56	2087.47	2413.05
18Q	Q18_1_0	323.35	2095.32	2418.66
18Q	Q18_1_0	296.72	2054.32	2351.05
18Q	Q18_1_0	306.85	2074.2	2381.04
18Q	Q18_1_0	330.7	2067.18	2397.91
18Q	Q18_1_0	311.08	1979.64	2290.7
18Q	Q18_1_0	343.86	2022.16	2365.99
18Q	Q18_1_0	296.8	2158.87	2455.66
18Q	Q18_1_0	349.02	2147.59	2496.6
18Q	Q18_1_0	336.13	2078.38	2414.46
18Q	Q18_1_0	318.5	2047.03	2365.52
18Q	Q18_1_0	344.38	2076.45	2420.84
18Q	Q18_1_0	296.75	2103.57	2400.32
18Q	Q18_1_0	331.14	2128.12	2459.24
18Q	Q18_1_0	345.41	2025.54	2370.96
18Q	Q18_1_0	310.03	2039.93	2350
18Q	Q18_1_0	334.59	2148.45	2483.05
18Q	Q18_1_0	326.21	1987.28	2313.54
18Q	Q18_1_0	288.63	2015.97	2304.6
18Q	Q18_1_0	325.74	1941.32	2267.09
18Q	Q18_1_0	275.08	2007.9	2283
18Q	Q18_1_0	342.51	2039.6	2382.09
18Q	Q18_1_0	341.15	2047.59	2388.7
18Q	Q18_1_0	356.34	1965.2	2321.54
18Q	Q18_1_0	370.27	1901.81	2272.09
18Q	Q18_1_0	337.72	2002.24	2339.96
18Q	Q18_1_0	334.22	1933.06	2267.27
18Q	Q18_1_0	317.54	2125.26	2442.8
18Q	Q18_1_0	278.8	2104.1	2382.89
18Q	Q18_1_0	337.78	2116.59	2454.37
18Q	Q18_1_0	316.68	2212.91	2529.56
18Q	Q18_1_0	313.47	2181.37	2494.84
18Q	Q18_1_0	275.87	2167.04	2442.91
18Q	Q18_1_0	260.83	2036.78	2297.61
18Q	Q18_1_0	261.08	2129.99	2391.08
18Q	Q18_1_0	307.58	2162.46	2470.01
18Q	Q18_1_0	299.16	2200.26	2499.44
18Q	Q18_1_0	309.81	2161.8	2471.61
18Q	Q18_1_0	318.84	2143.4	2462.28
18Q	Q18_1_0	322.45	2235.03	2557.48
18Q	Q18_1_0	343.31	2123.46	2466.8
18Q	Q18_1_0	306.61	2065.77	2372.38
18Q	Q18_1_0	391.76	2221.31	2613.08
18Q	Q18_1_0	301.99	2173.39	2475.39
18Q	Q18_1_0	315.79	2065.7	2381.51
18Q	Q18_1_0	274.11	2162.82	2436.95
18Q	Q18_1_0	288.8	2017.18	2305.96
18Q	Q18_1_0	266.81	1868.91	2135.7
18Q	Q18_1_0	278.39	1865.49	2143.85
18Q	Q18_1_0	294.54	1853.79	2148.34
18Q	Q18_1_0	333.46	2004.14	2337.59
18Q	Q18_1_0	288.34	1918.36	2206.67
18Q	Q18_1_0	282.09	1954.66	2236.75
18Q	Q18_1_0	295.26	1824.15	2119.41
18Q	Q18_1_0	277.15	2205.87	2483.02
18Q	Q18_1_0	295.17	2178.86	2474.04
18Q	Q18_1_0	265.3	2189.38	2454.69
18Q	Q18_1_0	317.71	2137.78	2455.48
18Q	Q18_1_0	307.29	2233.71	2541.02
18Q	Q18_1_0	335.64	2247.16	2582.79
18Q	Q18_1_0	321.18	2138.1	2459.26
18Q	Q18_1_0	325.88	2185.21	2511.08
18Q	Q18_1_0	296.45	2259.93	2556.42
18Q	Q18_1_0	295.03	2129.06	2424.07
18Q	Q18_1_0	302.44	2156.4	2458.84
18Q	Q18_1_0	350.73	2065.26	2415.94
18Q	Q18_1_0	290.99	2146.31	2437.32
18Q	Q18_1_0	290.58	2261.8	2552.36
18Q	Q18_1_0	322.59	2293.74	2616.32
18Q	Q18_1_0	320.2	2133.44	2453.67
18Q	Q18_1_0	306.04	2054.91	2360.96
18Q	Q18_1_0	314.75	2061.63	2376.42
18Q	Q18_1_0	340.22	2043.17	2383.38
18Q	Q18_1_0	315.95	2153.57	2469.52
18Q	Q18_1_0	313.42	1983.69	2297.12
18Q	Q18_1_0	279.23	2145.42	2424.63
18Q	Q18_1_0	275.49	2159.42	2434.89
18Q	Q18_1_0	307.54	2121.32	2428.85
18Q	Q18_1_0	330.77	2016.94	2347.69
18Q	Q18_1_0	308.54	2193.83	2502.36
18Q	Q18_1_0	330.99	2242.96	2573.97
18Q	Q18_1_0	280	2216.66	2496.63
18Q	Q18_1_0	301.13	2287.29	2588.41
18Q	Q18_1_0	288.31	2165.48	2453.8
18Q	Q18_1_0	293.53	2193.5	2487.03
18Q	Q18_1_0	295.28	1982.35	2277.64
18Q	Q18_1_0	328.14	2083.85	2412.04
18Q	Q18_1_0	302.3	2074.51	2376.83
18Q	Q18_1_0	325.27	2037.65	2362.92
18Q	Q18_1_0	299.38	2052.25	2351.58
18Q	Q18_1_0	311.94	2039.27	2351.18
18Q	Q18_1_0	244.44	2043.38	2287.83
18Q	Q18_1_0	251.85	2036.77	2288.62
18Q	Q18_1_0	253.83	2115.47	2369.32
18Q	Q18_1_0	269.17	2040.02	2309.18
18Q	Q18_1_0	280.09	2152.78	2432.89
18Q	Q18_1_0	298.94	2038.07	2337
18Q	Q18_1_0	264.4	2061.7	2326.11
18Q	Q18_1_0	298.87	1928.82	2227.71
18Q	Q18_1_0	273.86	1968.8	2242.66
18Q	Q18_1_0	288.28	1855.66	2143.93
18Q	Q18_1_0	291.1	1886.57	2177.68
18Q	Q18_1_0	292.41	1966.3	2258.72
18Q	Q18_1_0	311.17	1893.43	2204.61
18Q	Q18_1_0	269.94	1852.61	2122.55
18Q	Q18_1_0	295.36	1968.37	2263.77
18Q	Q18_1_0	306.2	1962.03	2268.22
18Q	Q18_1_0	309.68	1989.3	2298.96
18Q	Q18_1_0	307.79	1998.6	2306.41
18Q	Q18_1_0	287.64	2148.04	2435.7
18Q	Q18_1_0	327.92	1901.17	2229.1
18Q	Q18_1_0	315.64	1979.84	2295.52
18Q	Q18_1_0	301.76	1904.05	2205.81
18Q	Q18_1_0	279.76	1830.55	2110.33
18Q	Q18_1_0	307.8	1963.77	2271.56
18Q	Q18_1_0	308.02	1911.61	2219.65
18Q	Q18_1_0	279.82	1808.09	2087.9
18Q	Q18_1_0	275.64	1778.99	2054.65
18Q	Q18_1_0	304.28	1793.18	2097.45
18Q	Q18_1_0	307.46	1777.42	2084.83
18Q	Q18_1_0	289.91	2002.93	2292.86
18Q	Q18_1_0	312.03	2051.18	2363.18
18Q	Q18_1_0	307.36	2038.33	2345.71
18Q	Q18_1_0	309.19	1904.33	2213.49
18Q	Q18_1_0	291.1	1902.49	2193.58
18Q	Q18_1_0	287.78	1777.86	2065.64
18Q	Q18_1_0	282.82	1960.62	2243.43
18Q	Q18_1_0	305.04	2009.43	2314.45
18Q	Q18_1_0	325.99	2094.22	2420.18
18Q	Q18_1_0	304.49	2124.11	2428.59
18Q	Q18_1_0	346.8	2030.02	2376.83
18Q	Q18_1_0	306.38	2160.16	2466.54
18Q	Q18_1_0	307.78	2217.55	2525.33
18Q	Q18_1_0	276.46	2201.68	2478.11
18Q	Q18_1_0	297.61	2007.7	2305.31
18Q	Q18_1_0	304.82	2124.03	2428.85
18Q	Q18_1_0	263.27	2082.05	2345.3
18Q	Q18_1_0	241.76	2077.65	2319.4
18Q	Q18_1_0	280.71	1949.76	2230.49
18Q	Q18_1_0	284.25	2033.24	2317.52
18Q	Q18_1_0	284.95	1825.17	2110.18
18Q	Q18_1_0	270.02	1967.69	2237.74
18Q	Q18_1_0	322.18	2058.84	2381
18Q	Q18_1_0	288.81	1963.64	2252.45
18Q	Q18_1_0	307.82	1890.37	2198.18
18Q	Q18_1_0	293.49	2056.95	2350.43
18Q	Q18_1_0	334.08	2103.82	2437.92
18Q	Q18_1_0	342.86	2256.02	2598.88
18Q	Q18_1_0	340.39	2108.48	2448.9
18Q	Q18_1_0	337.73	2153.55	2491.25
18Q	Q18_1_0	285.24	2208.43	2493.67
18Q	Q18_1_0	311.2	2125.23	2436.44
18Q	Q18_1_0	332.3	2197.96	2530.31
18Q	Q18_1_0	289.25	2146.31	2435.55
18Q	Q18_1_0	306.77	2112.03	2418.79
18Q	Q18_1_0	312.52	2185.52	2498.06
18Q	Q18_1_0	300.05	2253.29	2553.31
18Q	Q18_1_0	314.17	2151.5	2465.66
18Q	Q18_1_0	291.42	2086.42	2377.84
18Q	Q18_1_0	279.49	2104.7	2384.19
18Q	Q18_1_0	291.47	2119.74	2411.16
18Q	Q18_1_0	266.24	2028.78	2295.01
18Q	Q18_1_0	279.16	2178.13	2457.32
18Q	Q18_1_0	300.84	2099.26	2400.12
18Q	Q18_1_0	301.24	2043.92	2345.14
18Q	Q18_1_0	279.06	2111.19	2390.24
18Q	Q18_1_0	311.12	2100.54	2411.66
18Q	Q18_1_0	312.92	2084.78	2397.68
18Q	Q18_1_0	306.14	2091.93	2398.12
18Q	Q18_1_1	250.51	1924.69	2175.18
18Q	Q18_1_1	281.03	1890.51	2171.51
18Q	Q18_1_1	279.68	1908.97	2188.64
18Q	Q18_1_1	295.98	1971.65	2267.64
18Q	Q18_1_1	238.85	1970.91	2209.75
18Q	Q18_1_1	247.45	1971.92	2219.36
18Q	Q18_1_1	248.03	1950.51	2198.54
18Q	Q18_1_1	261.26	1937.04	2198.3
18Q	Q18_1_1	258.8	2014.86	2273.64
18Q	Q18_1_1	254.14	2008.38	2262.52
18Q	Q18_1_1	321.86	1996.38	2318.23
18Q	Q18_1_1	285.91	2069.75	2355.66
18Q	Q18_1_1	280.99	1934.09	2215.11
18Q	Q18_1_1	299.02	2002.75	2301.75
18Q	Q18_1_1	253.63	1918.81	2172.44
18Q	Q18_1_1	287.8	1910.23	2198.05
18Q	Q18_1_1	276.67	1931.27	2207.93
18Q	Q18_1_1	241.81	1936.2	2178.02
18Q	Q18_1_1	265.95	1775.19	2041.13
18Q	Q18_1_1	251.73	1800.11	2051.85
18Q	Q18_1_1	252.67	1843.89	2096.54
18Q	Q18_1_1	296.49	1797.68	2094.19
18Q	Q18_1_1	270.44	1792.68	2063.1
18Q	Q18_1_1	252.35	1854.56	2106.89
18Q	Q18_1_1	248.15	1760.81	2008.97
18Q	Q18_1_1	221.04	1848.8	2069.82
18Q	Q18_1_1	255.85	1999.12	2254.94
18Q	Q18_1_1	245.77	1821.99	2067.77
18Q	Q18_1_1	254.85	1790.02	2044.89
18Q	Q18_1_1	251.7	1674.37	1926.05
18Q	Q18_1_1	254.74	1814.67	2069.4
18Q	Q18_1_1	250.75	1825.36	2076.1
18Q	Q18_1_1	264.13	1880.32	2144.47
18Q	Q18_1_1	244.6	1671.75	1916.37
18Q	Q18_1_1	246.62	1812.19	2058.82
18Q	Q18_1_1	252.57	1894.76	2147.34
18Q	Q18_1_1	252.98	1756.84	2009.8
18Q	Q18_1_1	248.78	1840.89	2089.69
18Q	Q18_1_1	260.27	1722.84	1983.11
18Q	Q18_1_1	228.48	1754.4	1982.87
18Q	Q18_1_1	251.1	1650	1901.12
18Q	Q18_1_1	291.35	1696.68	1988.05
18Q	Q18_1_1	301.52	1798.11	2099.64
18Q	Q18_1_1	273.55	1818.39	2091.93
18Q	Q18_1_1	259.54	1949.5	2209.04
18Q	Q18_1_1	292.66	1959.81	2252.49
18Q	Q18_1_1	275.58	1985	2260.59
18Q	Q18_1_1	294.2	1977.31	2271.51
18Q	Q18_1_1	289.14	1989.57	2278.76
18Q	Q18_1_1	261.96	1903.84	2165.82
18Q	Q18_1_1	286.28	1882.53	2168.84
18Q	Q18_1_1	235.14	1942.64	2177.81
18Q	Q18_1_1	288	1877.72	2165.72
18Q	Q18_1_1	276.91	2001.85	2278.81
18Q	Q18_1_1	277.94	1987.2	2265.16
18Q	Q18_1_1	319.79	2021.88	2341.68
18Q	Q18_1_1	305.15	1987.99	2293.17
18Q	Q18_1_1	308.11	2027.19	2335.32
18Q	Q18_1_1	269.37	1787.67	2057.04
18Q	Q18_1_1	287.68	1984.27	2271.94
18Q	Q18_1_1	286.76	1994.98	2281.74
18Q	Q18_1_1	287.89	2025.36	2313.23
18Q	Q18_1_1	284.12	1974.48	2258.61
18Q	Q18_1_1	271.67	1851.44	2123.16
18Q	Q18_1_1	269.41	1787.07	2056.48
18Q	Q18_1_1	287.14	1910.21	2197.37
18Q	Q18_1_1	310.97	1912.09	2223.06
18Q	Q18_1_1	280.11	1874.97	2155.1
18Q	Q18_1_1	254.55	1889.95	2144.52
18Q	Q18_1_1	322	2014.83	2336.85
18Q	Q18_1_1	315.35	1878.38	2193.7
18Q	Q18_1_1	285.11	2045.42	2330.5
18Q	Q18_1_1	326.12	1988.36	2314.48
18Q	Q18_1_1	254.59	2004.89	2259.48
18Q	Q18_1_1	290.84	1819.66	2110.48
18Q	Q18_1_1	347.87	1860.02	2207.92
18Q	Q18_1_1	321.87	1860.2	2182.06
18Q	Q18_1_1	308.06	1832.79	2140.85
18Q	Q18_1_1	259.63	1973.82	2233.49
18Q	Q18_1_1	282.25	1877.63	2159.94
18Q	Q18_1_1	288.1	1967.49	2255.59
18Q	Q18_1_1	281.97	1866.75	2148.71
18Q	Q18_1_1	253.06	2037.07	2290.12
18Q	Q18_1_1	272.35	1907.32	2179.69
18Q	Q18_1_1	255.91	1953.7	2209.62
18Q	Q18_1_1	249.9	2013.9	2263.81
18Q	Q18_1_1	235.15	1899.59	2134.76
18Q	Q18_1_1	255.68	2015.71	2271.42
18Q	Q18_1_1	247.49	1958.92	2206.41
18Q	Q18_1_1	257.44	1949.62	2207.05
18Q	Q18_1_1	246.51	1993.75	2240.23
18Q	Q18_1_1	266.19	1905.39	2171.59
18Q	Q18_1_1	259.16	1898.24	2157.42
18Q	Q18_1_1	268.44	2117.31	2385.74
18Q	Q18_1_1	254.41	2073.92	2328.31
18Q	Q18_1_1	263.07	1941.98	2205.08
18Q	Q18_1_1	243.68	2004.11	2247.8
18Q	Q18_1_1	245.54	1940.12	2185.66
18Q	Q18_1_1	240.11	1933.81	2173.98
18Q	Q18_1_1	290.78	1882.76	2173.57
18Q	Q18_1_1	292.83	1910.41	2203.2
18Q	Q18_1_1	315.47	2039.31	2354.81
18Q	Q18_1_1	339	2039.19	2378.19
18Q	Q18_1_1	382.08	1877.28	2259.35
18Q	Q18_1_1	302.24	1884.72	2186.97
18Q	Q18_1_1	313.56	1781.19	2094.77
18Q	Q18_1_1	312.86	2025.43	2338.31
18Q	Q18_1_1	288.9	2084.85	2373.76
18Q	Q18_1_1	290.72	2020.29	2311.02
18Q	Q18_1_1	291.02	1996.13	2287.14
18Q	Q18_1_1	291.63	1992.05	2283.71
18Q	Q18_1_1	322.82	2039.45	2362.25
18Q	Q18_1_1	296.88	1980.05	2276.92
18Q	Q18_1_1	264.58	2081.41	2345.94
18Q	Q18_1_1	308.23	1978.31	2286.5
18Q	Q18_1_1	295.9	1976.71	2272.6
18Q	Q18_1_1	249.38	1867.52	2116.93
18Q	Q18_1_1	273.51	1824.01	2097.55
18Q	Q18_1_1	299.04	1808.26	2107.32
18Q	Q18_1_1	319.33	1905.85	2225.18
18Q	Q18_1_1	247.41	1843.89	2091.29
18Q	Q18_1_1	267.94	1921.68	2189.62
18Q	Q18_1_1	236.35	1905.28	2141.62
18Q	Q18_1_1	234.99	1841.45	2076.42
18Q	Q18_1_1	274.2	1978.28	2252.47
18Q	Q18_1_1	273.69	2027.99	2301.68
18Q	Q18_1_1	304.62	2042.99	2347.58
18Q	Q18_1_1	247.42	2063.25	2310.62
18Q	Q18_1_1	292.76	2097.39	2390.16
18Q	Q18_1_1	304.72	2048.53	2353.26
18Q	Q18_1_1	283.35	2051.98	2335.31
18Q	Q18_1_1	292.71	2006.62	2299.34
18Q	Q18_1_1	262.6	2012.94	2275.53
18Q	Q18_1_1	292.32	1926.48	2218.76
18Q	Q18_1_1	294.37	1997.72	2292.1
18Q	Q18_1_1	259.01	1958.5	2217.53
18Q	Q18_1_1	307.81	2045.37	2353.14
18Q	Q18_1_1	283.86	1972.99	2256.86
18Q	Q18_1_1	340.04	2005.19	2345.27
18Q	Q18_1_1	301.98	2050.82	2352.8
18Q	Q18_1_1	296.29	1990.9	2287.22
18Q	Q18_1_1	261.35	1973.72	2235.06
18Q	Q18_1_1	242.02	1950.66	2192.71
18Q	Q18_1_1	247.97	1820.67	2068.65
18Q	Q18_1_1	218.19	1724.63	1942.8
18Q	Q18_1_1	242.16	1722.28	1964.46
18Q	Q18_1_1	234.57	1653.12	1887.7
18Q	Q18_1_1	240.33	1767.28	2007.61
18Q	Q18_1_1	261.47	1751.83	2013.32
18Q	Q18_1_1	254.08	1710.02	1964.11
18Q	Q18_1_1	244.64	1757.92	2002.56
18Q	Q18_1_1	259.41	1681.2	1940.6
18Q	Q18_1_1	259.16	1695.9	1955.12
18Q	Q18_1_1	256.89	1735.94	1992.82
18Q	Q18_1_1	225.88	1725.26	1951.14
18Q	Q18_1_1	221.68	1766.14	1987.84
18Q	Q18_1_1	243.83	1922.33	2166.16
18Q	Q18_1_1	241.99	1747.63	1989.62
18Q	Q18_1_1	247.4	1743.38	1990.77
18Q	Q18_1_1	198.93	1806.33	2005.27
18Q	Q18_1_1	213.24	1663.02	1876.29
18Q	Q18_1_1	213.44	1833.35	2046.81
18Q	Q18_1_1	248.72	1990.14	2238.87
18Q	Q18_1_1	226.06	1777.05	2003.1
18Q	Q18_1_1	229.96	1851.46	2081.45
18Q	Q18_1_1	217.14	1854.86	2072.02
18Q	Q18_1_1	246.9	1826.84	2073.79
18Q	Q18_1_1	224.97	1791.3	2016.28
18Q	Q18_1_1	226.04	1747.55	1973.6
18Q	Q18_1_1	238.69	1767.86	2006.56
18Q	Q18_1_1	210.71	1659.34	1870.05
18Q	Q18_1_1	212.53	1806.85	2019.36
18Q	Q18_1_1	219.77	1832.92	2052.66
18Q	Q18_1_1	230.78	1827.19	2058.01
18Q	Q18_1_1	234.34	1871.79	2106.12
18Q	Q18_1_1	229.08	1867.96	2097.04
18Q	Q18_1_1	225.18	1713.69	1938.9
18Q	Q18_1_1	206.22	1701.56	1907.77
18Q	Q18_1_1	208.16	1745.53	1953.67
18Q	Q18_1_1	221.89	1967.36	2189.23
18Q	Q18_1_1	225.53	1869.05	2094.54
18Q	Q18_1_1	277.26	1732.93	2010.19
18Q	Q18_1_1	252.95	1786.35	2039.33
18Q	Q18_1_1	243.06	1738.02	1981.06
18Q	Q18_1_1	270.76	1850.5	2121.28
18Q	Q18_1_1	230.83	1894.88	2125.68
18Q	Q18_1_1	210.34	1762.73	1973.07
18Q	Q18_1_1	226.54	1886.62	2113.15
18Q	Q18_1_1	213.1	1884.69	2097.79
18Q	Q18_1_1	218.07	1806.12	2024.2
18Q	Q18_1_1	226.8	1858.61	2085.36
18Q	Q18_1_1	214.8	1864.13	2078.94
18Q	Q18_1_1	202	1831.34	2033.35
18Q	Q18_1_1	193.1	1760.78	1953.9
18Q	Q18_1_1	248.1	1894.53	2142.65
18Q	Q18_1_1	239.5	1740.09	1979.56
18Q	Q18_1_1	254.26	1697.05	1951.32
18Q	Q18_1_1	267.35	1761.5	2028.87
18Q	Q18_1_1	232.38	1775.02	2007.39
18Q	Q18_1_1	230.41	1563.78	1794.18
18Q	Q18_1_1	222.51	1613.75	1836.25
18Q	Q18_1_1	226.85	1616.64	1843.51
18Q	Q18_1_1	265.28	1568.32	1833.64
18Q	Q18_1_1	241.15	1710.81	1951.9
18Q	Q18_1_1	239.57	1721.11	1960.67
18Q	Q18_1_1	239.99	1703.35	1943.37
18Q	Q18_1_1	255.46	1797.78	2053.19
18Q	Q18_1_1	246.68	1646.16	1892.88
18Q	Q18_1_1	204.08	1691.72	1895.79
18Q	Q18_1_1	218.64	1735.46	1954.09
18Q	Q18_1_1	226.81	1699.16	1926.03
18Q	Q18_1_1	240.87	1693.57	1934.46
18Q	Q18_1_1	287.21	1811.62	2098.82
18Q	Q18_1_1	250.43	1703.69	1954.15
18Q	Q18_1_1	258.48	1730.23	1988.73
18Q	Q18_1_1	264.6	1655.23	1919.82
18Q	Q18_1_1	226.54	1709	1935.51
18Q	Q18_1_1	244.37	1886.21	2130.58
18Q	Q18_1_1	231.04	1739.02	1970.07
18Q	Q18_1_1	229.57	1759.66	1989.23
18Q	Q18_1_1	230.2	1752.83	1983.06
18Q	Q18_1_1	261.88	1773	2034.89
18Q	Q18_1_1	257.62	1863.93	2121.55
18Q	Q18_1_1	219.6	1763.17	1982.79
18Q	Q18_1_1	226.33	1736.01	1962.35
18Q	Q18_1_1	230.32	1787.65	2017.98
18Q	Q18_1_1	249.39	1757.05	2006.43
18Q	Q18_1_1	260.57	1761.97	2022.56
18Q	Q18_1_1	266.5	1697.12	1963.6
18Q	Q18_1_1	279.58	1863.6	2143.17
18Q	Q18_1_1	257.56	1838.34	2095.93
18Q	Q18_1_1	269.75	1859.8	2129.53
18Q	Q18_1_1	264.99	1895.81	2160.78
18Q	Q18_1_1	229.5	1763.28	1992.8
18Q	Q18_1_1	256.41	1820.13	2076.54
18Q	Q18_1_1	247.97	1772.08	2020.03
18Q	Q18_1_1	264.74	1802.9	2067.66
18Q	Q18_1_1	245.23	1896.38	2141.61
18Q	Q18_1_1	258.05	1785.94	2044
18Q	Q18_1_1	256.84	1897.78	2154.61
18Q	Q18_1_1	262.56	1919.48	2182.06
18Q	Q18_1_1	227.27	1927.83	2155.1
18Q	Q18_1_1	256.01	1867.98	2123.99
18Q	Q18_1_1	236.77	1822.43	2059.16
18Q	Q18_1_1	255.05	1865.02	2120.09
18Q	Q18_1_1	261.09	1771.23	2032.33
18Q	Q18_1_1	254.68	1830.1	2084.79
18Q	Q18_1_1	238.48	1823.03	2061.54
18Q	Q18_1_1	222.7	1742.35	1965.06
18Q	Q18_1_1	245.3	1858.82	2104.11
18Q	Q18_1_1	228.47	1814.48	2042.91
18Q	Q18_1_1	212.21	1778.44	1990.63
18Q	Q18_1_1	259.01	1770.3	2029.3
18Q	Q18_1_1	238.77	1838.09	2076.83
18Q	Q18_1_1	239.76	1833.54	2073.29
18Q	Q18_1_1	245.56	1792.53	2038.1
18Q	Q18_1_1	273.72	1827.73	2101.46
18Q	Q18_1_1	257.34	1865.16	2122.52
18Q	Q18_1_1	228.11	1805.12	2033.21
18Q	Q18_1_1	244.31	1866.71	2111.04
18Q	Q18_1_1	234.1	1920.01	2154.12
18Q	Q18_1_1	228.97	1848.38	2077.34
18Q	Q18_1_1	228.48	1736.75	1965.23
18Q	Q18_1_1	254.42	1651.13	1905.55
18Q	Q18_1_1	245.92	1787.98	2033.86
18Q	Q18_1_1	234.56	1810.47	2045.02
18Q	Q18_1_1	255.07	1853.22	2108.31
18Q	Q18_1_1	251.82	1775.4	2027.24
18Q	Q18_1_1	272.13	1768.74	2040.87
18Q	Q18_1_1	237.11	1830.67	2067.75
18Q	Q18_1_1	245.99	1803.16	2049.14
18Q	Q18_1_1	241.62	1793.07	2034.7
18Q	Q18_1_1	249.26	1817.75	2067.02
18Q	Q18_1_1	254.84	1975.71	2230.56
18Q	Q18_1_1	260.57	1821.41	2081.98
18Q	Q18_1_1	261.17	1875.97	2137.12
18Q	Q18_1_1	284.93	1846.13	2131.09
18Q	Q18_1_1	308.65	1793.9	2102.54
18Q	Q18_1_1	286.81	1805.4	2092.22
18Q	Q18_1_1	274.21	1828.33	2102.55
18Q	Q18_1_1	230.66	1705.78	1936.43
18Q	Q18_1_1	258	1721.74	1979.71
18Q	Q18_1_1	217.94	1707.17	1925.09
18Q	Q18_1_1	229.2	1772.08	2001.33
18Q	Q18_1_1	195.84	1759.77	1955.62
18Q	Q18_1_1	208.19	1769.34	1977.53
18Q	Q18_1_1	215.64	1807.93	2023.56
18Q	Q18_1_1	237.76	1753.01	1990.78
18Q	Q18_1_1	244.8	1910.96	2155.73
18Q	Q18_1_1	212.7	1806.42	2019.11
18Q	Q18_1_1	211.96	1853.88	2065.84
18Q	Q18_1_1	227.71	1787.01	2014.71
18Q	Q18_1_1	242.97	1835.09	2078.05
18Q	Q18_1_1	232.66	1672.5	1905.21
18Q	Q18_1_1	206.83	1755.12	1961.96
18Q	Q18_1_1	219.85	1720.34	1940.2
18Q	Q18_1_1	190.99	1719.19	1910.18
18Q	Q18_1_1	238.07	1643.73	1881.79
18Q	Q18_1_1	251.29	1829.53	2080.81
18Q	Q18_1_1	292.96	2024.85	2317.82
18Q	Q18_1_1	293.65	2010.93	2304.58
18Q	Q18_1_1	293.25	1773.99	2067.23
18Q	Q18_1_1	262.51	1766.1	2028.63
18Q	Q18_1_1	257.05	1865.13	2122.2
18Q	Q18_1_1	268.7	1782.97	2051.67
18Q	Q18_1_1	224.2	1724.24	1948.45
18Q	Q18_1_1	249.23	1879.58	2128.78
18Q	Q18_1_1	236.85	1769.9	2006.75
18Q	Q18_1_1	247.78	1710.66	1958.46
18Q	Q18_1_1	310.34	1753.12	2063.46
18Q	Q18_1_1	245.08	1697.58	1942.66
18Q	Q18_1_1	257.81	1632.1	1889.91
18Q	Q18_1_1	254.91	1608.46	1863.37
18Q	Q18_1_1	216.25	1735.74	1951.98
18Q	Q18_1_1	243.44	1680.5	1923.91
18Q	Q18_1_1	225.94	1551.45	1777.35
18Q	Q18_1_1	253.5	1579.09	1832.59
18Q	Q18_1_1	245.45	1702.77	1948.25
18Q	Q18_1_1	219.83	1636.48	1856.32
18Q	Q18_1_1	236.43	1561.32	1797.77
18Q	Q18_1_1	252.99	1629.94	1882.92
18Q	Q18_1_1	252.07	1657.63	1909.68
18Q	Q18_1_1	234.73	1877.5	2112.22
18Q	Q18_1_1	277.8	1731.59	2009.41
18Q	Q18_1_1	282.27	1839.84	2122.1
18Q	Q18_1_1	291.47	1852.2	2143.69
18Q	Q18_1_1	302.4	1910.54	2212.94
18Q	Q18_1_1	266.81	1872.41	2139.24
18Q	Q18_1_1	296.68	1847.28	2143.96
18Q	Q18_1_1	263.38	1837.45	2100.83
18Q	Q18_1_1	270.77	1835.75	2106.55
18Q	Q18_1_1	267.08	1871.67	2138.75
18Q	Q18_1_1	268.21	1827.57	2095.8
18Q	Q18_1_1	280.08	1800.21	2080.26
18Q	Q18_1_1	251.84	1760.46	2012.3
18Q	Q18_1_1	266.35	1740.4	2006.75
18Q	Q18_1_1	256.77	1723.53	1980.3
18Q	Q18_1_1	259.07	1740.52	1999.59
18Q	Q18_1_1	286.58	1824.77	2111.35
18Q	Q18_1_1	256.09	1848.42	2104.48
18Q	Q18_1_1	227.14	1850.03	2077.17
18Q	Q18_1_1	215.13	1743	1958.12
18Q	Q18_1_1	236.52	1704.51	1941.04
18Q	Q18_1_1	212.49	1885.12	2097.61
18Q	Q18_1_1	254.92	1742.06	1996.98
18Q	Q18_1_1	243.42	1783.9	2027.32
18Q	Q18_1_1	247.49	1884.4	2131.88
18Q	Q18_1_1	227.71	1593.32	1821.07
18Q	Q18_1_1	238.31	1674.14	1912.43
18Q	Q18_1_1	225.59	1740.17	1965.72
18Q	Q18_1_1	229.58	1743.37	1972.93
18Q	Q18_1_1	239.97	1747.75	1987.7
18Q	Q18_1_1	266.04	1826.13	2092.18
18Q	Q18_1_1	261.2	1658.27	1919.47
18Q	Q18_1_1	226.22	1719.23	1945.48
18Q	Q18_1_1	233.7	1760.93	1994.64
18Q	Q18_1_1	234.46	1946.26	2180.7
18Q	Q18_1_1	238.12	1772.51	2010.62
18Q	Q18_1_1	229.62	1904.46	2134.09
18Q	Q18_1_1	243.5	1766.9	2010.37
18Q	Q18_1_1	269.31	1856.31	2125.61
18Q	Q18_1_1	232.68	1914.34	2147
18Q	Q18_1_1	263.7	1796.22	2059.94
18Q	Q18_1_1	284.64	1746.5	2031.16
18Q	Q18_1_1	239.14	1813.55	2052.71
18Q	Q18_1_1	222.21	1598.17	1820.36
18Q	Q18_1_1	228.41	1839.3	2067.68
18Q	Q18_1_1	272.42	1830.93	2103.34
18Q	Q18_1_1	216.76	1703.83	1920.58
18Q	Q18_1_1	244.17	1732.95	1977.14
18Q	Q18_1_1	244.31	1742.48	1986.77
18Q	Q18_1_1	266.41	1770.01	2036.41
18Q	Q18_1_1	285.18	1895.2	2180.38
18Q	Q18_1_1	244.09	1805.11	2049.21
18Q	Q18_1_1	262.19	1877.18	2139.39
18Q	Q18_1_1	248.49	1832.7	2081.19
18Q	Q18_1_1	267.72	1710.31	1978.06
18Q	Q18_1_1	269.91	1875.59	2145.48
18Q	Q18_1_1	251.18	1744.94	1996.08
18Q	Q18_1_1	266.11	1784.71	2050.83
18Q	Q18_1_1	253.68	1770.01	2023.72
18Q	Q18_1_1	246.71	1755.36	2002.03
18Q	Q18_1_1	277.44	1785.84	2063.26
18Q	Q18_1_1	261.33	1700.04	1961.34
18Q	Q18_1_1	266.9	1616.12	1883
18Q	Q18_1_1	245.94	1699.6	1945.51
18Q	Q18_1_1	260.93	1729.01	1989.95
18Q	Q18_1_1	259.05	1702.92	1961.98
18Q	Q18_1_1	223.28	1715.94	1939.2
18Q	Q18_1_1	242.99	1762.88	2005.84
18Q	Q18_1_1	235.8	1686.43	1922.22
18Q	Q18_1_1	250.43	1830.82	2081.25
18Q	Q18_1_1	202.79	1719.6	1922.39
18Q	Q18_1_1	226.46	1781.37	2007.84
18Q	Q18_1_1	288.29	1714.13	2002.43
18Q	Q18_1_1	244.41	1592.17	1836.58
18Q	Q18_1_1	231.5	1696.83	1928.33
18Q	Q18_1_1	238.53	1619.64	1858.18
18Q	Q18_1_1	236.34	1740.9	1977.24
18Q	Q18_1_1	233.03	1631.21	1864.2
18Q	Q18_1_1	238.44	1693.64	1932.05
18Q	Q18_1_1	235.07	1754.32	1989.39
18Q	Q18_1_1	241.53	1823.97	2065.5
18Q	Q18_1_1	277.51	1778.65	2056.17
18Q	Q18_1_1	254.1	1686.28	1940.37
18Q	Q18_1_1	279.01	1796.63	2075.65
18Q	Q18_1_1	241.2	1709.63	1950.82
18Q	Q18_1_1	191.73	1911.6	2103.37
18Q	Q18_1_1	207.94	1842.77	2050.7
18Q	Q18_1_1	224.83	1863.55	2088.36
18Q	Q18_1_1	213.49	1829.46	2042.94
18Q	Q18_1_1	215.84	1693.22	1909.05
18Q	Q18_1_1	212.75	1770.32	1983.07
18Q	Q18_1_1	247.11	1750.74	1997.85
18Q	Q18_1_1	238.85	1820.41	2059.27
18Q	Q18_1_1	217	1685.73	1902.75
18Q	Q18_1_1	205.03	1745.03	1950.05
18Q	Q18_1_1	222.8	1776.59	1999.34
18Q	Q18_1_1	252.54	1864.98	2117.51
18Q	Q18_1_1	219.16	1898.48	2117.65
18Q	Q18_1_1	232.52	1844.11	2076.63
18Q	Q18_1_1	228.35	1864.04	2092.36
18Q	Q18_1_1	251.36	1846.81	2098.15
18Q	Q18_1_1	228.45	1801.49	2029.92
18Q	Q18_1_1	243.17	1783.93	2027.06
18Q	Q18_1_1	236.86	1794.53	2031.37
18Q	Q18_1_1	237.96	1916.79	2154.78
18Q	Q18_1_1	233.9	1770.8	2004.74
18Q	Q18_1_1	253.95	1636.32	1890.27
18Q	Q18_1_1	282.69	1818.56	2101.24
18Q	Q18_1_1	257.88	1816.51	2074.39
18Q	Q18_1_1	242.34	1745.52	1987.86
18Q	Q18_1_1	231.43	1829.94	2061.37
18Q	Q18_1_1	244.33	1957.43	2201.78
18Q	Q18_1_1	222	1896.52	2118.5
18Q	Q18_1_1	216.89	1813.65	2030.55
18Q	Q18_1_1	240.48	1808.61	2049.12
18Q	Q18_1_1	242.81	1724.91	1967.71
18Q	Q18_1_1	232.5	1889.27	2121.81
18Q	Q18_1_1	259.29	1840.23	2099.51
18Q	Q18_1_1	224.07	1798.8	2022.87
18Q	Q18_1_1	199.21	1884.77	2083.93
18Q	Q18_1_1	194.46	1832.6	2027.07
18Q	Q18_1_1	205.59	1943.11	2148.68
18Q	Q18_1_1	190.4	1789.41	1979.83
18Q	Q18_1_1	211.38	1841.65	2053.02
18Q	Q18_1_1	217.32	1812.08	2029.4
18Q	Q18_1_1	235.7	1818.3	2054
18Q	Q18_1_1	247.81	1770.24	2018.03
18Q	Q18_1_1	192.84	1830.79	2023.61
18Q	Q18_1_1	192.43	1883.03	2075.47
18Q	Q18_1_1	225.72	1760.26	1986
18Q	Q18_1_1	227.28	1719.38	1946.69
18Q	Q18_1_1	226.2	1737.18	1963.37
18Q	Q18_1_1	242.95	1739.89	1982.83
18Q	Q18_1_1	219.92	1811.42	2031.33
18Q	Q18_1_1	225.24	1779.15	2004.38
18Q	Q18_1_1	262.77	1716.89	1979.67
18Q	Q18_1_1	262.69	1787.51	2050.17
18Q	Q18_1_1	240.84	1828.57	2069.43
18Q	Q18_1_1	251.27	1735.77	1987.02
18Q	Q18_1_1	270.77	1786.2	2056.95
18Q	Q18_1_1	253.95	1883.49	2137.45
18Q	Q18_1_1	227.79	1817.27	2045.01
18Q	Q18_1_1	229.89	1820.67	2050.54
18Q	Q18_1_1	232.88	1849.39	2082.25
18Q	Q18_1_1	253.16	1769.16	2022.32
18Q	Q18_1_1	215.69	1823.53	2039.24
18Q	Q18_1_1	210.95	1724.04	1934.98
18Q	Q18_1_1	214.02	1608.09	1822.14
18Q	Q18_1_1	251.59	1640.51	1892.1
18Q	Q18_1_1	251.7	1790.32	2042.02
18Q	Q18_1_1	215.68	1828.21	2043.86
18Q	Q18_1_1	241.68	1807.33	2048.99
18Q	Q18_1_1	242.94	1861.98	2104.92
18Q	Q18_1_1	189.67	1685.1	1874.74
18Q	Q18_1_1	236.72	1784.97	2021.73
18Q	Q18_1_1	211.88	1801.01	2012.9
18Q	Q18_1_1	205.07	1656.2	1861.27
18Q	Q18_1_1	190.42	1709.7	1900.12
18Q	Q18_1_1	195.35	1780.01	1975.35
18Q	Q18_1_1	182.35	1771.15	1953.52
18Q	Q18_1_1	166.63	1802.88	1969.54
18Q	Q18_1_1	181.34	1736.29	1917.62
18Q	Q18_1_1	182.81	1754.85	1937.66
18Q	Q18_1_1	219.28	1711.79	1931.07
18Q	Q18_1_1	218.86	1589.9	1808.78
18Q	Q18_1_1	205.69	1728.05	1933.74
18Q	Q18_1_1	237.66	1742.16	1979.81
18Q	Q18_1_1	236.4	1721.02	1957.44
18Q	Q18_1_1	227.84	1653.32	1881.17
18Q	Q18_1_1	203.51	1672.52	1876.02
18Q	Q18_1_1	173.8	1728.55	1902.36
18Q	Q18_1_1	215.73	1689.79	1905.54
18Q	Q18_1_1	218.7	1679.19	1897.87
18Q	Q18_1_1	193.63	1743.77	1937.38
18Q	Q18_1_1	206.58	1675.59	1882.16
18Q	Q18_1_1	213.73	1655.26	1868.98
18Q	Q18_1_1	228.76	1718.36	1947.13
18Q	Q18_1_1	263.79	1642.23	1906.02
18Q	Q18_1_1	258.98	1691.32	1950.32
18Q	Q18_1_1	202.48	1688.61	1891.1
18Q	Q18_1_1	205.29	1734	1939.28
18Q	Q18_1_1	252.07	1620.97	1873.02
18Q	Q18_1_1	197.24	1685.53	1882.77
18Q	Q18_1_1	211.79	1551.39	1763.16
18Q	Q18_1_1	248.81	1639.96	1888.79
18Q	Q18_1_1	239.16	1616.21	1855.37
18Q	Q18_1_1	230.31	1628.81	1859.12
18Q	Q18_1_1	249.86	1794.74	2044.61
18Q	Q18_1_1	251.35	1599.11	1850.47
18Q	Q18_1_1	273.53	1692.42	1965.96
18Q	Q18_1_1	228.02	1614.79	1842.84
18Q	Q18_1_1	261.1	1640.6	1901.67
18Q	Q18_1_1	256.12	1591.53	1847.65
18Q	Q18_1_1	260.31	1604.02	1864.37
18Q	Q18_1_1	248	1628.71	1876.71
18Q	Q18_1_1	239.74	1727.9	1967.65
18Q	Q18_1_1	225.99	1681.4	1907.41
18Q	Q18_1_1	227.68	1596.83	1824.51
18Q	Q18_1_1	251.1	1608.79	1859.87
18Q	Q18_1_1	248.91	1694.53	1943.45
18Q	Q18_1_1	236.46	1533.03	1769.49
18Q	Q18_1_1	236.52	1602.49	1839
18Q	Q18_1_1	224.07	1627.65	1851.76
18Q	Q18_1_1	220.66	1585.88	1806.52
18Q	Q18_1_1	249.62	1652.86	1902.48
18Q	Q18_1_1	229.15	1696.52	1925.67
18Q	Q18_1_1	228.97	1625.86	1854.79
18Q	Q18_1_1	240.48	1575.11	1815.6
18Q	Q18_1_1	239.7	1668.66	1908.38
18Q	Q18_1_1	204.86	1573.78	1778.63
18Q	Q18_1_1	237.26	1578.26	1815.53
18Q	Q18_1_1	261.61	1667.89	1929.53
18Q	Q18_1_1	231.18	1632.72	1863.87
18Q	Q18_1_1	244.76	1653.93	1898.68
18Q	Q18_1_1	278.07	1669.54	1947.64
18Q	Q18_1_1	254.97	1639.7	1894.68
18Q	Q18_1_1	255.44	1718.79	1974.23
18Q	Q18_1_1	275.7	1738.35	2014.02
18Q	Q18_1_1	260.39	1758.22	2018.62
18Q	Q18_1_1	273.47	1800	2073.47
18Q	Q18_1_1	257.56	1797.67	2055.22
18Q	Q18_1_1	248.97	1749.09	1998.08
18Q	Q18_1_1	246.76	1776.91	2023.66
18Q	Q18_1_1	248.92	1925.84	2174.78
18Q	Q18_1_1	212.15	2049.35	2261.52
18Q	Q18_1_1	279.02	1988.19	2267.24
18Q	Q18_1_1	258.11	1997.1	2255.22
18Q	Q18_1_1	228.44	2004.23	2232.68
18Q	Q18_1_1	214.92	2034.52	2249.4
18Q	Q18_1_1	276.2	1965.58	2241.77
18Q	Q18_1_1	262.89	1932.79	2195.67
18Q	Q18_1_1	235.02	2063.22	2298.22
18Q	Q18_1_1	250.21	2007	2257.18
18Q	Q18_1_1	257.24	2053.69	2310.94
18Q	Q18_1_1	235.28	1929.12	2164.37
18Q	Q18_1_1	278.34	1951.74	2230.08
18Q	Q18_1_1	280.57	1935.94	2216.52
18Q	Q18_1_1	265.5	2027.31	2292.83
18Q	Q18_1_1	262.64	2021.68	2284.33
18Q	Q18_1_1	275.41	2010.33	2285.71
18Q	Q18_1_1	240.75	2114.45	2355.18
18Q	Q18_1_1	240.46	1916.84	2157.29
18Q	Q18_1_1	239.01	1894.57	2133.52
18Q	Q18_1_1	199.14	1997.23	2196.36
18Q	Q18_1_1	225.57	2026.19	2251.71
18Q	Q18_1_1	247.59	1994.5	2242.11
18Q	Q18_1_1	288.56	1996.62	2285.19
18Q	Q18_1_1	283.84	2011.59	2295.41
18Q	Q18_1_1	280.67	1984.61	2265.27
18Q	Q18_1_1	253.56	1964.06	2217.63
18Q	Q18_1_1	273.68	1847.25	2120.91
18Q	Q18_1_1	249.24	1950.34	2199.53
18Q	Q18_1_1	243.14	1973.13	2216.24
18Q	Q18_1_1	244.37	1691.92	1936.27
18Q	Q18_1_1	305.6	1725.72	2031.34
18Q	Q18_1_1	283.19	1838.19	2121.39
18Q	Q18_1_1	265.88	1823.27	2089.13
18Q	Q18_1_1	253.36	1809.21	2062.59
18Q	Q18_1_1	219.85	1684.57	1904.47
18Q	Q18_1_1	228.66	1820.1	2048.79
18Q	Q18_1_1	218.99	1840.99	2059.98
18Q	Q18_1_1	194	1767.52	1961.52
18Q	Q18_1_1	243.98	1798.07	2042.05
18Q	Q18_1_1	213.44	1832.75	2046.17
18Q	Q18_1_1	245.11	1753.07	1998.16
18Q	Q18_1_1	279.75	1967.51	2247.22
18Q	Q18_1_1	247.95	1887.92	2135.84
18Q	Q18_1_1	217.63	1762.48	1980.13
18Q	Q18_1_1	221.97	1860.68	2082.62
18Q	Q18_1_1	245.84	1831.56	2077.38
18Q	Q18_1_1	206.85	1706.95	1913.8
18Q	Q18_1_1	214.72	1816.02	2030.74
18Q	Q18_1_1	200.8	1778.08	1978.88
18Q	Q18_1_1	235.2	1858.8	2094.02
18Q	Q18_1_1	198.94	1796.35	1995.28
18Q	Q18_1_1	227.78	1918.29	2146.1
18Q	Q18_1_1	242.7	1910.31	2152.99
18Q	Q18_1_1	256.3	2002.07	2258.36
18Q	Q18_1_1	236.11	1932.4	2168.52
18Q	Q18_1_1	219.74	1907.79	2127.53
18Q	Q18_1_1	219.06	1829.72	2048.77
18Q	Q18_1_1	221.14	1758.94	1980.11
18Q	Q18_1_1	218.39	1707.34	1925.71
18Q	Q18_1_1	171.15	1762.78	1933.93
18Q	Q18_1_1	223.86	1756.89	1980.72
18Q	Q18_1_1	221.36	1830.32	2051.7
18Q	Q18_1_1	247.5	1734.6	1982.08
18Q	Q18_1_1	215.36	1818.48	2033.83
18Q	Q18_1_1	248.52	1838.25	2086.78
18Q	Q18_1_1	240.58	1868.84	2109.4
18Q	Q18_1_1	227.81	1954.19	2182.06
18Q	Q18_1_1	233.45	1881.29	2114.74
18Q	Q18_1_1	276.89	1979.27	2256.18
18Q	Q18_1_1	273.27	2109.68	2382.96
18Q	Q18_1_1	312.32	2002	2314.33
18Q	Q18_1_1	245.47	2021.14	2266.61
18Q	Q18_1_1	261.21	1976.53	2237.75
18Q	Q18_1_1	260.44	1874.64	2135.04
18Q	Q18_1_1	270.91	1846.18	2117.09
18Q	Q18_1_1	233.26	1838.11	2071.38
18Q	Q18_1_1	258.17	1918.36	2176.53
18Q	Q18_1_1	251	1831.18	2082.17
18Q	Q18_1_1	276.12	1789.91	2065.99
18Q	Q18_1_1	257	2101.46	2358.46
18Q	Q18_1_1	269.73	2069.05	2338.78
18Q	Q18_1_1	235.33	2040.16	2275.46
18Q	Q18_1_1	257	1850.78	2107.82
18Q	Q18_1_1	249.57	1864.71	2114.27
18Q	Q18_1_1	264.27	1871.37	2135.63
18Q	Q18_1_1	250.93	1818.63	2069.52
18Q	Q18_1_1	265.93	1915.74	2181.69
18Q	Q18_1_1	228.23	1847.09	2075.35
18Q	Q18_1_1	279.51	1758.85	2038.38
18Q	Q18_1_1	274.17	1836.07	2110.19
18Q	Q18_1_1	250.56	1769.04	2019.61
18Q	Q18_1_1	231.17	1814.45	2045.65
18Q	Q18_1_1	226.72	2029.33	2256.06
18Q	Q18_1_1	283.82	2022.76	2306.62
18Q	Q18_1_1	274.06	1996.45	2270.51
18Q	Q18_1_1	270.23	1985.71	2255.92
18Q	Q18_1_1	255.35	1855.61	2110.96
18Q	Q18_1_1	280.61	1864.46	2145.09
18Q	Q18_1_1	278.92	1909.23	2188.17
18Q	Q18_1_1	283.26	1840.66	2123.93
18Q	Q18_1_1	265.62	1785.57	2051.17
18Q	Q18_1_1	265.73	1694.37	1960.11
18Q	Q18_1_1	226.87	1749.57	1976.4
18Q	Q18_1_1	217.92	1747.32	1965.25
18Q	Q18_1_1	222.81	1812.44	2035.26
18Q	Q18_1_1	237.39	1751.61	1988.98
18Q	Q18_1_1	216.77	1657.8	1874.54
18Q	Q18_1_1	198.36	1686.01	1884.37
18Q	Q18_1_1	232.99	1598	1831.03
18Q	Q18_1_1	211.65	1627.73	1839.36
18Q	Q18_1_1	232.4	1619.63	1852
18Q	Q18_1_1	235.74	1613.8	1849.58
18Q	Q18_1_1	239.65	1631.61	1871.28
18Q	Q18_1_1	196.86	1593.74	1790.6
18Q	Q18_1_1	213.4	1681.16	1894.54
18Q	Q18_1_1	226.88	1719.08	1945.95
18Q	Q18_1_1	221.21	1707.22	1928.39
18Q	Q18_1_1	211.5	1669.96	1881.48
18Q	Q18_1_1	201.78	1580.19	1781.96
18Q	Q18_1_1	214.34	1630.97	1845.31
18Q	Q18_1_1	222.29	1660.71	1883.01
18Q	Q18_1_1	207.65	1673.31	1880.94
18Q	Q18_1_1	201.12	1633.29	1834.41
18Q	Q18_1_1	210.58	1667.27	1877.85
18Q	Q18_1_1	196.79	1648.16	1844.97
18Q	Q18_1_1	221.18	1576.9	1798.06
18Q	Q18_1_1	237.08	1657.07	1894.13
18Q	Q18_1_1	215.18	1578.64	1793.8
18Q	Q18_1_1	215.73	1679.4	1895.11
18Q	Q18_1_1	223.04	1780.98	2004.05
18Q	Q18_1_1	208.83	1728.61	1937.46
18Q	Q18_1_1	230.23	1736.49	1966.71
18Q	Q18_1_1	237.87	1806.24	2044.1
18Q	Q18_1_1	228.39	1793.55	2021.91
18Q	Q18_1_1	214.07	1855.23	2069.31
18Q	Q18_1_1	228.15	1709.09	1937.23
18Q	Q18_1_1	218.01	1794.65	2012.61
18Q	Q18_1_1	240.77	1737.34	1978.13
18Q	Q18_1_1	252.24	1777.57	2029.82
18Q	Q18_1_1	209.05	1776.96	1986.01
18Q	Q18_1_1	222.56	1831.53	2054.08
18Q	Q18_1_1	228.25	1891.97	2120.24
18Q	Q18_1_1	234.08	1796.08	2030.16
18Q	Q18_1_1	219.57	1788.47	2008.04
18Q	Q18_1_1	236.96	1874.87	2111.85
18Q	Q18_1_1	225.01	1801.29	2026.29
18Q	Q18_1_1	246.83	1885.75	2132.56
18Q	Q18_1_1	253.07	1669.01	1922.07
18Q	Q18_1_1	209.25	1734.13	1943.37
18Q	Q18_1_1	219.31	1754.73	1974.05
18Q	Q18_1_1	232.78	1821.14	2053.94
18Q	Q18_1_1	241.15	1764.13	2005.3
18Q	Q18_1_1	231	1791.63	2022.64
18Q	Q18_1_1	217.13	1763.01	1980.14
18Q	Q18_1_1	244.28	1698.58	1942.88
18Q	Q18_1_1	191.45	1721.22	1912.67
18Q	Q18_1_1	206.54	1765.98	1972.52
18Q	Q18_1_1	215.45	1619.08	1834.56
18Q	Q18_1_1	202.1	1660.84	1862.97
18Q	Q18_1_1	190.88	1620.66	1811.55
18Q	Q18_1_1	204.72	1649.17	1853.91
18Q	Q18_1_1	229.22	1597.28	1826.49
18Q	Q18_1_1	230.68	1648.95	1879.62
18Q	Q18_1_1	232.02	1654.32	1886.38
18Q	Q18_1_1	216.39	1600.36	1816.75
18Q	Q18_1_1	212.83	1622.9	1835.74
18Q	Q18_1_1	263.08	1688.96	1952.05
18Q	Q18_1_1	248.74	1545.75	1794.45
18Q	Q18_1_1	250.74	1905.26	2155.99
18Q	Q18_1_1	222.72	1779.82	2002.53
18Q	Q18_1_1	247	1800.5	2047.5
18Q	Q18_1_1	234.29	1857.8	2092.09
18Q	Q18_1_1	218.61	1826.23	2044.82
18Q	Q18_1_1	249.05	1968.26	2217.36
18Q	Q18_1_1	278.33	1933.1	2211.42
18Q	Q18_1_1	246.86	1919.76	2166.62
18Q	Q18_1_1	243.51	1934.98	2178.49
18Q	Q18_1_1	249.87	2168.23	2418.1
18Q	Q18_1_1	276.39	2173.53	2449.91
18Q	Q18_1_1	261.27	2168	2429.29
18Q	Q18_1_1	270.49	2158.46	2428.97
18Q	Q18_1_1	257.79	2080.98	2338.78
18Q	Q18_1_1	271.9	2015.89	2287.82
18Q	Q18_1_1	256.04	1984.24	2240.29
18Q	Q18_1_1	255.71	2015.03	2270.77
18Q	Q18_1_1	252.78	2092.07	2344.86
18Q	Q18_1_1	243.71	2124.9	2368.62
18Q	Q18_1_1	238.37	2133.26	2371.65
18Q	Q18_1_1	250.2	2023.27	2273.47
18Q	Q18_1_1	244.15	2067.66	2311.79
18Q	Q18_1_1	247.23	2095.32	2342.55
18Q	Q18_1_1	246.83	1995.19	2241.99
18Q	Q18_1_1	262.35	2101.68	2364.04
18Q	Q18_1_1	250.44	1969.35	2219.77
18Q	Q18_1_1	228.26	1876.63	2104.88
18Q	Q18_1_1	208.29	1791.27	1999.6
18Q	Q18_1_1	212.28	1752.85	1965.13
18Q	Q18_1_1	217.14	1636.65	1853.78
18Q	Q18_1_1	214.97	1599.24	1814.16
18Q	Q18_1_1	238.73	1645.63	1884.37
18Q	Q18_1_1	208.42	1792.93	2001.37
18Q	Q18_1_1	213.67	1646.13	1859.78
18Q	Q18_1_1	197.64	1701.91	1899.55
18Q	Q18_1_1	205.54	1809.36	2014.93
18Q	Q18_1_1	234.94	1699.85	1934.79
18Q	Q18_1_1	243.56	1741.71	1985.28
18Q	Q18_1_1	240.99	1838.4	2079.39
18Q	Q18_1_1	245.61	1834.35	2079.97
18Q	Q18_1_1	255.78	2021.98	2277.75
18Q	Q18_1_1	240.02	2047.33	2287.31
18Q	Q18_1_1	266.64	2012.14	2278.78
18Q	Q18_1_1	229.07	1968.01	2197.09
18Q	Q18_1_1	229.27	1955.26	2184.5
18Q	Q18_1_1	209.24	1934.17	2143.46
18Q	Q18_1_1	181.97	1922.94	2104.92
18Q	Q18_1_1	187.03	2013.28	2200.31
18Q	Q18_1_1	233.86	1917.16	2151.02
18Q	Q18_1_1	212.48	1988.07	2200.53
18Q	Q18_1_1	264.81	2003.25	2268.11
18Q	Q18_1_1	252.36	1967.42	2219.78
18Q	Q18_1_1	259.11	1965.71	2224.84
18Q	Q18_1_1	279.11	1865.05	2144.16
18Q	Q18_1_1	237.3	1939.76	2177.06
18Q	Q18_1_1	287.37	1993.92	2281.28
18Q	Q18_1_1	255.34	1979.87	2235.21
18Q	Q18_1_1	278.33	1971.91	2250.29
18Q	Q18_1_1	281.39	1956.27	2237.65
18Q	Q18_1_1	276.72	1896.81	2173.55
18Q	Q18_1_1	270.33	1860.3	2130.61
18Q	Q18_1_1	230.42	2003.68	2234.09
18Q	Q18_1_1	233.32	1882.87	2116.19
18Q	Q18_1_1	257.85	1882.23	2140.05
18Q	Q18_1_1	210.27	1914	2124.28
18Q	Q18_1_1	247.17	1828.19	2075.34
18Q	Q18_1_1	264.72	1848.82	2113.55
18Q	Q18_1_1	254.4	1761.59	2015.99
18Q	Q18_1_1	258.66	1766.59	2025.26
18Q	Q18_1_1	218.61	2029.63	2248.25
18Q	Q18_1_1	233.95	2070.68	2304.64
18Q	Q18_1_1	212.45	1920.64	2133.09
18Q	Q18_1_1	194.61	1918.83	2113.43
18Q	Q18_1_1	238.31	1875.82	2114.09
18Q	Q18_1_1	289.37	1856.17	2145.53
18Q	Q18_1_1	260.49	1843.21	2103.73
18Q	Q18_1_1	241.21	1881.21	2122.41
18Q	Q18_1_1	249.69	1809.74	2059.41
18Q	Q18_1_1	268.26	1870.51	2138.77
18Q	Q18_1_1	253.15	1883.11	2136.27
18Q	Q18_1_1	245.49	1956.38	2201.82
18Q	Q18_1_1	197.45	1954.7	2152.13
18Q	Q18_1_1	229.96	1927.37	2157.31
18Q	Q18_1_1	203.72	2025.19	2228.93
18Q	Q18_1_1	253.19	1937.19	2190.4
18Q	Q18_1_1	247.85	1991.65	2239.51
18Q	Q18_2_0	239.86	1899.57	2139.42
18Q	Q18_2_0	239.93	2094.69	2334.63
18Q	Q18_2_0	279.66	1917.75	2197.41
18Q	Q18_2_0	270.67	1969.63	2240.32
18Q	Q18_2_0	252.02	1951.37	2203.39
18Q	Q18_2_0	241.06	1813.72	2054.77
18Q	Q18_2_0	237.1	1867.68	2104.8
18Q	Q18_2_0	228.57	1993.49	2222.08
18Q	Q18_2_0	233.53	1856.29	2089.85
18Q	Q18_2_0	283.35	1900.11	2183.46
18Q	Q18_2_0	273.78	1876.26	2150.07
18Q	Q18_2_0	268.55	1971.11	2239.64
18Q	Q18_2_0	251.34	1876.53	2127.87
18Q	Q18_2_0	256.05	1788.36	2044.37
18Q	Q18_2_0	265.77	1907.48	2173.27
18Q	Q18_2_0	271.35	1850.86	2122.18
18Q	Q18_2_0	271.53	1891.18	2162.68
18Q	Q18_2_0	292.7	2074.9	2367.55
18Q	Q18_2_0	279.71	2046.2	2325.86
18Q	Q18_2_0	271.52	1897.87	2169.41
18Q	Q18_2_0	244.09	1839.93	2084.03
18Q	Q18_2_0	254.71	2000.11	2254.81
18Q	Q18_2_0	238.94	1924.94	2163.89
18Q	Q18_2_0	256.75	1922.23	2179
18Q	Q18_2_0	259.83	1845.8	2105.64
18Q	Q18_2_0	247.02	1823.14	2070.19
18Q	Q18_2_0	250.2	1871.05	2121.2
18Q	Q18_2_0	256.14	1809.67	2065.79
18Q	Q18_2_0	236.25	1650.43	1886.66
18Q	Q18_2_0	214.62	1763.47	1978.12
18Q	Q18_2_0	216.49	1780.39	1996.86
18Q	Q18_2_0	239.97	1806.33	2046.29
18Q	Q18_2_0	246.25	1849.49	2095.74
18Q	Q18_2_0	252.11	1903.78	2155.89
18Q	Q18_2_0	247.05	1761.47	2008.54
18Q	Q18_2_0	226.36	1888.81	2115.19
18Q	Q18_2_0	272.31	2026.35	2298.67
18Q	Q18_2_0	246.03	2031.08	2277.12
18Q	Q18_2_0	269.12	1831.32	2100.46
18Q	Q18_2_0	219.38	1893.56	2112.94
18Q	Q18_2_0	271.14	1770.79	2041.94
18Q	Q18_2_0	258.1	1906.92	2165.05
18Q	Q18_2_0	264.77	1904.69	2169.47
18Q	Q18_2_0	283.04	1849.63	2132.64
18Q	Q18_2_0	279.67	1926.83	2206.5
18Q	Q18_2_0	287.43	2005.66	2293.1
18Q	Q18_2_0	240.71	1808.88	2049.6
18Q	Q18_2_0	237.44	1744.72	1982.18
18Q	Q18_2_0	280.01	1829.06	2109.09
18Q	Q18_2_0	274.5	1828.48	2102.98
18Q	Q18_2_0	278.86	1891.19	2170.04
18Q	Q18_2_0	220.15	1736.57	1956.72
18Q	Q18_2_0	211.77	1884.35	2096.09
18Q	Q18_2_0	210.89	1835.77	2046.66
18Q	Q18_2_0	273.65	2084.51	2358.15
18Q	Q18_2_0	262.36	2088.15	2350.5
18Q	Q18_2_0	260.21	1992.58	2252.82
18Q	Q18_2_0	258.2	1821.96	2080.15
18Q	Q18_2_0	269.64	1816.87	2086.52
18Q	Q18_2_0	271.21	1783.54	2054.76
18Q	Q18_2_0	279.66	1869.99	2149.63
18Q	Q18_2_0	266.37	1821.64	2087.99
18Q	Q18_2_0	252.5	1839.85	2092.34
18Q	Q18_2_0	252.57	1841.23	2093.79
18Q	Q18_2_0	248.6	1839.9	2088.46
18Q	Q18_2_0	243.73	1797.55	2041.29
18Q	Q18_2_0	246.62	1986.46	2233.06
18Q	Q18_2_0	274.6	1843.28	2117.89
18Q	Q18_2_0	259.21	1968.77	2227.95
18Q	Q18_2_0	262.42	1794.95	2057.36
18Q	Q18_2_0	272.74	1983.98	2256.71
18Q	Q18_2_0	273.27	1953.77	2227.04
18Q	Q18_2_0	271.05	1976.58	2247.61
18Q	Q18_2_0	289.34	1960.21	2249.57
18Q	Q18_2_0	279.44	2022.05	2301.48
18Q	Q18_2_0	271.47	2056.17	2327.68
18Q	Q18_2_0	325.13	2006.66	2331.8
18Q	Q18_2_0	331.86	1969.5	2301.34
18Q	Q18_2_0	334.19	1934.88	2269.09
18Q	Q18_2_0	334.82	2026.85	2361.71
18Q	Q18_2_0	336.02	2153.49	2489.53
18Q	Q18_2_0	283.46	2004.54	2288.01
18Q	Q18_2_0	327.44	2069.67	2397.1
18Q	Q18_2_0	317.37	2026.28	2343.65
18Q	Q18_2_0	325.47	2011.56	2337.01
18Q	Q18_2_0	311.46	2157.1	2468.57
18Q	Q18_2_0	335.8	1980.33	2316.13
18Q	Q18_2_0	333.29	2102.31	2435.57
18Q	Q18_2_0	310.61	2275.93	2586.52
18Q	Q18_2_0	280.91	2110.26	2391.16
18Q	Q18_2_0	282.61	2211.39	2493.99
18Q	Q18_2_0	286.52	2252.71	2539.22
18Q	Q18_2_0	243.72	2121.5	2365.23
18Q	Q18_2_0	288.67	2041.17	2329.87
18Q	Q18_2_0	274.67	1969.96	2244.59
18Q	Q18_2_0	280.75	2183.25	2464.01
18Q	Q18_2_0	271.76	1971.96	2243.71
18Q	Q18_2_0	298.23	1972.51	2270.74
18Q	Q18_2_0	319.41	2013.67	2333.08
18Q	Q18_2_0	331.11	2064.72	2395.84
18Q	Q18_2_0	291.29	2020.96	2312.24
18Q	Q18_2_0	291.98	2147.74	2439.7
18Q	Q18_2_0	291.96	2134.97	2426.92
18Q	Q18_2_0	309.37	2130.31	2439.7
18Q	Q18_2_0	276.63	1945.82	2222.41
18Q	Q18_2_0	292.27	1897.52	2189.8
18Q	Q18_2_0	283.2	1833.32	2116.49
18Q	Q18_2_0	258.69	1794.31	2053.03
18Q	Q18_2_0	258.82	1860.33	2119.13
18Q	Q18_2_0	265.43	1821.7	2087.14
18Q	Q18_2_0	267.35	1808.39	2075.75
18Q	Q18_2_0	265.93	1796.59	2062.53
18Q	Q18_2_0	248.85	1675.13	1923.98
18Q	Q18_2_0	231.79	1825.3	2057.09
18Q	Q18_2_0	230.65	1760.28	1990.95
18Q	Q18_2_0	237.62	1658.21	1895.83
18Q	Q18_2_0	254.45	1741.04	1995.46
18Q	Q18_2_0	273.19	1802.36	2075.53
18Q	Q18_2_0	281.35	1780.85	2062.19
18Q	Q18_2_0	255.94	1715.91	1971.83
18Q	Q18_2_0	275.79	1831.15	2106.92
18Q	Q18_2_0	256.22	1774.94	2031.18
18Q	Q18_2_0	268.92	1800.75	2069.68
18Q	Q18_2_0	263.28	1824.99	2088.28
18Q	Q18_2_0	270.44	1793.73	2064.14
18Q	Q18_2_0	262.19	1804.19	2066.39
18Q	Q18_2_0	286.16	1927.51	2213.65
18Q	Q18_2_0	305.51	1954.02	2259.53
18Q	Q18_2_0	290.88	1867.31	2158.17
18Q	Q18_2_0	310.73	1970.69	2281.44
18Q	Q18_2_0	248.82	1823.53	2072.34
18Q	Q18_2_0	260.71	1783.51	2044.22
18Q	Q18_2_0	274.91	1810.28	2085.19
18Q	Q18_2_0	256.61	1787.61	2044.23
18Q	Q18_2_0	271.42	1868.41	2139.84
18Q	Q18_2_0	220.12	1795.3	2015.41
18Q	Q18_2_0	220.05	1844.37	2064.42
18Q	Q18_2_0	235.17	1842.41	2077.58
18Q	Q18_2_0	252.58	1827.89	2080.49
18Q	Q18_2_0	243.78	1835.39	2079.18
18Q	Q18_2_0	252.53	1884.62	2137.16
18Q	Q18_2_0	207.6	1874.59	2082.17
18Q	Q18_2_0	269.21	1874.36	2143.58
18Q	Q18_2_0	222.46	1770.88	1993.32
18Q	Q18_2_0	260.65	1794.62	2055.33
18Q	Q18_2_0	247.29	1785.18	2032.47
18Q	Q18_2_0	271.89	1677.26	1949.19
18Q	Q18_2_0	237.11	1809.92	2047.01
18Q	Q18_2_0	261.11	1658.22	1919.36
18Q	Q18_2_0	284.18	1756.2	2040.4
18Q	Q18_2_0	329.32	1845.85	2175.16
18Q	Q18_2_0	301.2	1894.87	2196.08
18Q	Q18_2_0	267.25	1807.92	2075.16
18Q	Q18_2_0	267.77	1753.35	2021.13
18Q	Q18_2_0	279.05	1792.64	2071.7
18Q	Q18_2_0	288.67	1784.98	2073.64
18Q	Q18_2_0	272.04	1798.12	2070.15
18Q	Q18_2_0	291.1	1739.74	2030.85
18Q	Q18_2_0	289.87	1738.45	2028.33
18Q	Q18_2_0	265.58	1908.16	2173.74
18Q	Q18_2_0	249.28	1766.57	2015.85
18Q	Q18_2_0	209.54	1769.96	1979.47
18Q	Q18_2_0	222.09	1785.78	2007.86
18Q	Q18_2_0	237.25	1842.76	2080
18Q	Q18_2_0	233.63	1839.09	2072.73
18Q	Q18_2_0	267.87	1835.81	2103.7
18Q	Q18_2_0	234.63	1778.93	2013.55
18Q	Q18_2_0	248.48	1750.87	1999.37
18Q	Q18_2_0	286.34	1712.17	1998.49
18Q	Q18_2_0	274.1	1789.72	2063.8
18Q	Q18_2_0	269.7	1819.51	2089.19
18Q	Q18_2_0	276.14	1759.65	2035.77
18Q	Q18_2_0	291.7	1716	2007.69
18Q	Q18_2_0	264.32	1725.57	1989.93
18Q	Q18_2_0	299.61	1687.62	1987.25
18Q	Q18_2_0	280.6	1756.87	2037.5
18Q	Q18_2_0	271.58	1787.67	2059.26
18Q	Q18_2_0	227.03	1800.48	2027.53
18Q	Q18_2_0	253.09	1780.1	2033.21
18Q	Q18_2_0	244.45	1751.63	1996.08
18Q	Q18_2_0	254.16	1739.04	1993.22
18Q	Q18_2_0	289.13	1893.75	2182.88
18Q	Q18_2_0	277.72	1796.58	2074.26
18Q	Q18_2_0	295.74	1898.28	2194.02
18Q	Q18_2_0	266.96	1693.06	1960.04
18Q	Q18_2_0	259.26	1635.03	1894.29
18Q	Q18_2_0	204.85	1712.73	1917.56
18Q	Q18_2_0	231.19	1780.99	2012.17
18Q	Q18_2_0	231.59	1652.67	1884.24
18Q	Q18_2_0	248.51	1777.86	2026.38
18Q	Q18_2_0	228.73	1706.01	1934.72
18Q	Q18_2_0	239.41	1877.86	2117.27
18Q	Q18_2_0	210.45	1791.34	2001.78
18Q	Q18_2_0	229.74	1829.51	2059.23
18Q	Q18_2_0	242.58	1841.96	2084.56
18Q	Q18_2_0	254.11	1781.76	2035.88
18Q	Q18_2_0	250.53	1833.3	2083.87
18Q	Q18_2_0	242.13	1731.48	1973.61
18Q	Q18_2_0	256.94	1887.91	2144.85
18Q	Q18_2_0	303.42	1820.46	2123.86
18Q	Q18_2_0	250.68	1853.39	2104.07
18Q	Q18_2_0	259.42	1841.58	2100.96
18Q	Q18_2_0	259.5	1876.06	2135.55
18Q	Q18_2_0	264.61	1798.11	2062.75
18Q	Q18_2_0	264.15	1751.26	2015.41
18Q	Q18_2_0	228.43	1809.62	2038.03
18Q	Q18_2_0	246.38	1832.6	2078.98
18Q	Q18_2_0	264	1893.43	2157.42
18Q	Q18_2_0	227.83	1932.44	2160.26
18Q	Q18_2_0	292.38	1915.86	2208.24
18Q	Q18_2_0	254.34	1889.42	2143.74
18Q	Q18_2_0	260.58	1850.84	2111.41
18Q	Q18_2_0	240.38	1860.61	2100.99
18Q	Q18_2_0	300.54	1826.28	2126.8
18Q	Q18_2_0	304.44	1841.32	2145.78
18Q	Q18_2_0	282.86	1805.21	2088.1
18Q	Q18_2_0	277.23	1763.42	2040.66
18Q	Q18_2_0	285.2	1896.77	2181.99
18Q	Q18_2_0	307.99	1871.78	2179.81
18Q	Q18_2_0	282.33	2081.19	2363.51
18Q	Q18_2_0	264.31	1986.26	2250.56
18Q	Q18_2_0	294.23	1849.88	2144.14
18Q	Q18_2_0	295.8	1765.39	2061.16
18Q	Q18_2_0	280.77	1834.99	2115.74
18Q	Q18_2_0	298.61	1765.6	2064.19
18Q	Q18_2_0	287.28	1697.45	1984.75
18Q	Q18_2_0	251.04	1699.31	1950.34
18Q	Q18_2_0	275.37	1748.22	2023.6
18Q	Q18_2_0	339.74	1766.87	2106.65
18Q	Q18_2_0	293.35	1794.86	2088.2
18Q	Q18_2_0	274.95	1804.8	2079.76
18Q	Q18_2_0	254.11	1778.58	2032.7
18Q	Q18_2_0	270.96	1817.26	2088.21
18Q	Q18_2_0	272.37	1817.19	2089.58
18Q	Q18_2_0	258.92	1837.74	2096.63
18Q	Q18_2_0	278.48	1860.31	2138.8
18Q	Q18_2_0	310.22	1862.36	2172.57
18Q	Q18_2_0	291.18	1860.01	2151.24
18Q	Q18_2_0	279.64	1840.67	2120.29
18Q	Q18_2_0	307.54	1812.9	2120.43
18Q	Q18_2_0	294.62	1750.8	2045.43
18Q	Q18_2_0	266.17	1845.84	2112.04
18Q	Q18_2_0	274.6	1787.7	2062.3
18Q	Q18_2_0	253.48	1862.9	2116.41
18Q	Q18_2_0	309.24	1862.77	2172
18Q	Q18_2_0	281.45	1815.32	2096.78
18Q	Q18_2_0	289.33	1905.82	2195.14
18Q	Q18_2_0	292.98	1833.61	2126.62
18Q	Q18_2_0	276.79	1878.94	2155.76
18Q	Q18_2_0	292.44	1966.86	2259.33
18Q	Q18_2_0	293.15	1928.89	2222.01
18Q	Q18_2_0	262.72	1900.09	2162.82
18Q	Q18_2_0	246.28	1868.89	2115.19
18Q	Q18_2_0	244.71	1890.7	2135.42
18Q	Q18_2_0	251.89	1921.56	2173.43
18Q	Q18_2_0	253.35	1952.15	2205.47
18Q	Q18_2_0	225.72	1924.42	2150.12
18Q	Q18_2_0	269.4	1918.27	2187.7
18Q	Q18_2_0	242.86	1876.51	2119.36
18Q	Q18_2_0	258.52	1913.62	2172.12
18Q	Q18_2_0	251.67	1866.69	2118.35
18Q	Q18_2_0	251.6	1860.34	2111.97
18Q	Q18_2_0	311.43	1863.9	2175.31
18Q	Q18_2_0	335.79	1900.36	2236.12
18Q	Q18_2_0	282.93	1960.14	2243.05
18Q	Q18_2_0	293.04	2136.17	2429.19
18Q	Q18_2_0	292.99	1993.68	2286.69
18Q	Q18_2_0	278.24	1928.9	2207.13
18Q	Q18_2_0	247.92	1914.61	2162.53
18Q	Q18_2_0	253.2	1882.79	2136.02
18Q	Q18_2_0	251.28	1867.18	2118.45
18Q	Q18_2_0	281.06	1886.99	2168.04
18Q	Q18_2_0	246.66	1753.73	2000.41
18Q	Q18_2_0	270.4	1984.99	2255.37
18Q	Q18_2_0	334.89	2038.54	2373.43
18Q	Q18_2_0	304.23	1948.66	2252.89
18Q	Q18_2_0	254.27	1869.14	2123.44
18Q	Q18_2_0	255.42	1963.58	2219.02
18Q	Q18_2_0	265.18	2049.77	2314.94
18Q	Q18_2_0	195.21	2007.36	2202.57
18Q	Q18_2_0	232.94	1878.92	2111.86
18Q	Q18_2_0	243.08	1752.07	1995.11
18Q	Q18_2_0	220.56	1840.22	2060.79
18Q	Q18_2_0	233.71	1775.4	2009.12
18Q	Q18_2_0	199.41	1604.17	1803.57
18Q	Q18_2_0	199.33	1668.83	1868.15
18Q	Q18_2_0	215.92	1744.51	1960.44
18Q	Q18_2_0	250.29	1783.64	2033.93
18Q	Q18_2_0	226.47	1793.99	2020.46
18Q	Q18_2_0	227.06	1707.36	1934.39
18Q	Q18_2_0	238.82	1760.79	1999.6
18Q	Q18_2_0	234.48	1830.36	2064.83
18Q	Q18_2_0	222.4	1756.53	1978.96
18Q	Q18_2_0	245.03	1881.55	2126.57
18Q	Q18_2_0	220.52	1804.74	2025.24
18Q	Q18_2_0	210.7	1728.77	1939.48
18Q	Q18_2_0	192.29	1801.4	1993.68
18Q	Q18_2_0	210.43	1698.17	1908.56
18Q	Q18_2_0	213.1	1823.32	2036.42
18Q	Q18_2_0	260.33	1944.81	2205.13
18Q	Q18_2_0	225.89	1918.65	2144.54
18Q	Q18_2_0	256.99	1833.58	2090.62
18Q	Q18_2_0	227.38	1768.66	1996.04
18Q	Q18_2_0	223.13	1805.41	2028.53
18Q	Q18_2_0	244.66	1814.6	2059.28
18Q	Q18_2_0	222.84	1871.04	2093.88
18Q	Q18_2_0	240.79	1846.23	2087
18Q	Q18_2_0	249.85	1851.33	2101.23
18Q	Q18_2_0	234.09	1882.56	2116.65
18Q	Q18_2_0	241.7	1799.07	2040.78
18Q	Q18_2_0	249.03	1926.78	2175.82
18Q	Q18_2_0	233.86	1923.78	2157.63
18Q	Q18_2_0	274.86	1839.68	2114.54
18Q	Q18_2_0	256.59	1827.97	2084.55
18Q	Q18_2_0	248.12	1819.62	2067.73
18Q	Q18_2_0	193.93	1795.67	1989.62
18Q	Q18_2_0	218.43	1741.67	1960.11
18Q	Q18_2_0	241.99	1759.94	2001.94
18Q	Q18_2_0	236.96	1727.61	1964.55
18Q	Q18_2_0	232.59	1737.47	1970.08
18Q	Q18_2_0	248.63	1780.73	2029.37
18Q	Q18_2_0	238.62	1778.82	2017.45
18Q	Q18_2_0	233.18	1706.85	1940.02
18Q	Q18_2_0	238.22	1743.93	1982.16
18Q	Q18_2_0	209.74	1721.03	1930.8
18Q	Q18_2_0	213.16	1729.89	1943.05
18Q	Q18_2_0	233.1	1726.43	1959.51
18Q	Q18_2_0	193.89	1861.79	2055.68
18Q	Q18_2_0	205.05	1736.64	1941.7
18Q	Q18_2_0	186.23	1662.09	1848.29
18Q	Q18_2_0	251.03	1676.52	1927.58
18Q	Q18_2_0	225.39	1657	1882.39
18Q	Q18_2_0	214.07	1715.77	1929.82
18Q	Q18_2_0	214.25	1765.2	1979.45
18Q	Q18_2_0	216.44	1779.51	1995.94
18Q	Q18_2_0	221.62	1717.33	1938.97
18Q	Q18_2_0	225.32	1762.13	1987.43
18Q	Q18_2_0	221.74	1704.24	1925.98
18Q	Q18_2_0	245.11	1632.08	1877.18
18Q	Q18_2_0	264.76	1671.76	1936.54
18Q	Q18_2_0	253.1	1679.31	1932.43
18Q	Q18_2_0	236.59	1641.36	1877.94
18Q	Q18_2_0	229.19	1635.69	1864.89
18Q	Q18_2_0	214.65	1664.57	1879.21
18Q	Q18_2_0	247.7	1720.43	1968.15
18Q	Q18_2_0	212.07	1750.4	1962.45
18Q	Q18_2_0	219	1717.89	1936.88
18Q	Q18_2_0	210.42	1670.26	1880.65
18Q	Q18_2_0	227.18	1609.15	1836.35
18Q	Q18_2_0	231.95	1639.74	1871.69
18Q	Q18_2_0	262.18	1614.99	1877.18
18Q	Q18_2_0	197.84	1702.37	1900.22
18Q	Q18_2_0	243.21	1648.02	1891.25
18Q	Q18_2_0	267.64	1647.97	1915.61
18Q	Q18_2_0	229.95	1584.64	1814.55
18Q	Q18_2_0	223.8	1651.33	1875.11
18Q	Q18_2_0	194.42	1628.55	1822.98
18Q	Q18_2_0	203.87	1639.19	1843.03
18Q	Q18_2_0	224.42	1743.58	1968.02
18Q	Q18_2_0	178.56	1651.96	1830.55
18Q	Q18_2_0	224.22	1717.07	1941.28
18Q	Q18_2_0	217	1675.51	1892.53
18Q	Q18_2_0	204.88	1692.85	1897.72
18Q	Q18_2_0	216.37	1764.1	1980.47
18Q	Q18_2_0	233	1795.56	2028.56
18Q	Q18_2_0	203.31	1707.11	1910.44
18Q	Q18_2_0	224.06	1723.9	1947.95
18Q	Q18_2_0	218.71	1600.85	1819.57
18Q	Q18_2_0	189	1662.94	1851.96
18Q	Q18_2_0	206.79	1699.55	1906.37
18Q	Q18_2_0	191.39	1694.55	1885.95
18Q	Q18_2_0	203.34	1656.74	1860.07
18Q	Q18_2_0	211.13	1700.39	1911.5
18Q	Q18_2_0	228.74	1612.3	1841.03
18Q	Q18_2_0	247.58	1651.9	1899.49
18Q	Q18_2_0	238.58	1660.28	1898.87
18Q	Q18_2_0	238.43	1725.26	1963.7
18Q	Q18_2_0	213.23	1644.01	1857.25
18Q	Q18_2_0	182.87	1654.56	1837.43
18Q	Q18_2_0	209.57	1668.57	1878.13
18Q	Q18_2_0	221.69	1670.61	1892.32
18Q	Q18_2_0	187.26	1600.83	1788.08
18Q	Q18_2_0	198.49	1687.69	1886.18
18Q	Q18_2_0	227.7	1682.96	1910.66
18Q	Q18_2_0	181.6	1642.89	1824.5
18Q	Q18_2_0	207.22	1649.02	1856.28
18Q	Q18_2_0	218.84	1700.15	1918.97
18Q	Q18_2_0	216.35	1573.3	1789.61
18Q	Q18_2_0	241.83	1575.09	1816.91
18Q	Q18_2_0	228.75	1648	1876.75
18Q	Q18_2_0	244.26	1721.78	1966.06
18Q	Q18_2_0	258.59	1697.96	1956.54
18Q	Q18_2_0	244.92	1743.43	1988.35
18Q	Q18_2_0	237.95	1665.54	1903.5
18Q	Q18_2_0	241.86	1682.46	1924.32
18Q	Q18_2_0	249.32	1644.66	1893.99
18Q	Q18_2_0	263.64	1759.76	2023.42
18Q	Q18_2_0	232.51	1694.05	1926.59
18Q	Q18_2_0	233.73	1702.76	1936.52
[truncated: 12,401 more rows]

## Sheet: Fig 12B
numQ	experiment	mainchain_avg	sidechain_avg	total_avg
18Q	Q18_1_0	14.1589	108.307	122.463
18Q	Q18_1_0	13.0572	110.116	123.172
18Q	Q18_1_0	16.29	109.769	126.059
18Q	Q18_1_0	13.2483	112.217	125.466
18Q	Q18_1_0	12.8794	115.94	128.82
18Q	Q18_1_0	13.2983	112.303	125.601
18Q	Q18_1_0	12.9072	109.268	122.173
18Q	Q18_1_0	11.6433	107.385	119.03
18Q	Q18_1_0	15.8206	120.044	135.864
18Q	Q18_1_0	15.2594	115.16	130.421
18Q	Q18_1_0	15.9689	116.092	132.063
18Q	Q18_1_0	12.7717	116.412	129.185
18Q	Q18_1_0	12.9572	113.982	126.937
18Q	Q18_1_0	13.9156	113.574	127.49
18Q	Q18_1_0	14.8889	110.883	125.773
18Q	Q18_1_0	17.2656	110.316	127.583
18Q	Q18_1_0	13.1989	115.987	129.184
18Q	Q18_1_0	13.8517	114.957	128.808
18Q	Q18_1_0	13.1	114.729	127.827
18Q	Q18_1_0	14.7811	111.566	126.344
18Q	Q18_1_0	16.4244	101.081	117.504
18Q	Q18_1_0	14.9461	103.544	118.491
18Q	Q18_1_0	14.435	102.757	117.191
18Q	Q18_1_0	15.555	98.0022	113.556
18Q	Q18_1_0	17.2022	98.03	115.233
18Q	Q18_1_0	15.2772	100.166	115.442
18Q	Q18_1_0	14.5767	95.6311	110.207
18Q	Q18_1_0	15.4478	97.0244	112.471
18Q	Q18_1_0	13.6639	92.3722	106.035
18Q	Q18_1_0	13.9194	98.3472	112.266
18Q	Q18_1_0	12.8317	94.7206	107.553
18Q	Q18_1_0	14.9794	99.7128	114.694
18Q	Q18_1_0	15.585	98.28	113.864
18Q	Q18_1_0	14.7017	96.1811	110.882
18Q	Q18_1_0	14.7483	93.3978	108.146
18Q	Q18_1_0	14.6428	96.2056	110.848
18Q	Q18_1_0	15.6889	92.6417	108.333
18Q	Q18_1_0	13.8006	88.1006	101.899
18Q	Q18_1_0	14.1944	89.8561	104.051
18Q	Q18_1_0	13.0461	83.9178	96.9628
18Q	Q18_1_0	12.8106	87.5789	100.388
18Q	Q18_1_0	12.1567	88.4011	100.559
18Q	Q18_1_0	13.755	92.4217	106.177
18Q	Q18_1_0	13.4389	96.2006	109.639
18Q	Q18_1_0	14.6556	90.475	105.13
18Q	Q18_1_0	14.19	93.4378	107.627
18Q	Q18_1_0	13.0644	95.6144	108.679
18Q	Q18_1_0	13.4528	92.8944	106.349
18Q	Q18_1_0	12.3728	88.9256	101.298
18Q	Q18_1_0	12.6894	96.6361	109.323
18Q	Q18_1_0	13.4511	99.6272	113.077
18Q	Q18_1_0	13.9372	96.9089	110.846
18Q	Q18_1_0	12.755	104.579	117.336
18Q	Q18_1_0	14.5306	94.8822	109.411
18Q	Q18_1_0	12.9978	97.4217	110.419
18Q	Q18_1_0	11.3194	99.5528	110.874
18Q	Q18_1_0	13.3444	104.052	117.396
18Q	Q18_1_0	11.8433	103.823	115.668
18Q	Q18_1_0	13.4667	108.237	121.702
18Q	Q18_1_0	12.13	98.0272	110.154
18Q	Q18_1_0	11.8367	102.054	113.891
18Q	Q18_1_0	13.6939	109.427	123.121
18Q	Q18_1_0	13.1122	112.577	125.691
18Q	Q18_1_0	13.8139	109.564	123.377
18Q	Q18_1_0	15.0889	109.931	125.02
18Q	Q18_1_0	19.2833	105.113	124.399
18Q	Q18_1_0	14.9406	108.497	123.436
18Q	Q18_1_0	16.9256	97.3972	114.324
18Q	Q18_1_0	17.2978	102.476	119.773
18Q	Q18_1_0	13.1544	101.293	114.446
18Q	Q18_1_0	16.6383	99.2094	115.847
18Q	Q18_1_0	14.8544	103.941	118.796
18Q	Q18_1_0	13.0717	98.4389	111.51
18Q	Q18_1_0	12.8906	104.508	117.401
18Q	Q18_1_0	14.5506	105.357	119.907
18Q	Q18_1_0	14.9694	110.774	125.743
18Q	Q18_1_0	12.7194	108.983	121.701
18Q	Q18_1_0	14.8739	110.083	124.958
18Q	Q18_1_0	15.52	112.403	127.923
18Q	Q18_1_0	15.5467	108.65	124.197
18Q	Q18_1_0	14.6778	108.969	123.646
18Q	Q18_1_0	13.0306	103.962	116.993
18Q	Q18_1_0	13.4678	105.806	119.273
18Q	Q18_1_0	13.3472	110.694	124.041
18Q	Q18_1_0	12.9083	105.706	118.615
18Q	Q18_1_0	11.6739	103.801	115.474
18Q	Q18_1_0	12.6217	107.421	120.044
18Q	Q18_1_0	10.8317	108.947	119.777
18Q	Q18_1_0	11.2167	115.605	126.822
18Q	Q18_1_0	12.0328	116.407	128.44
18Q	Q18_1_0	13.9444	110.5	124.446
18Q	Q18_1_0	12.2272	109.064	121.292
18Q	Q18_1_0	10.2628	105.58	115.842
18Q	Q18_1_0	12.9994	119.159	132.159
18Q	Q18_1_0	12.7961	108.786	121.581
18Q	Q18_1_0	13.7783	109.732	123.511
18Q	Q18_1_0	10.2078	106.208	116.416
18Q	Q18_1_0	9.72389	107.259	116.982
18Q	Q18_1_0	12.4239	106.564	118.988
18Q	Q18_1_0	11.0828	107.208	118.292
18Q	Q18_1_0	12.8244	101.168	113.991
18Q	Q18_1_0	11.0606	101.348	112.41
18Q	Q18_1_0	11.965	97.8772	109.843
18Q	Q18_1_0	13.5	100.827	114.327
18Q	Q18_1_0	12.5178	111.017	123.533
18Q	Q18_1_0	11.3061	100.189	111.494
18Q	Q18_1_0	13.3083	103.62	116.929
18Q	Q18_1_0	10.2839	101.031	111.317
18Q	Q18_1_0	12.5494	91.4978	104.047
18Q	Q18_1_0	11.75	97.2494	108.999
18Q	Q18_1_0	10.7722	99.1011	109.873
18Q	Q18_1_0	12.6422	94.5722	107.214
18Q	Q18_1_0	13.3589	98.1728	111.533
18Q	Q18_1_0	13.4461	103.699	117.147
18Q	Q18_1_0	12.575	100.447	113.023
18Q	Q18_1_0	13.1467	97.6767	110.822
18Q	Q18_1_0	12.4917	98.2228	110.715
18Q	Q18_1_0	12.1228	102.037	114.159
18Q	Q18_1_0	10.3828	98.605	108.987
18Q	Q18_1_0	12.0089	100.703	112.713
18Q	Q18_1_0	13.0372	107.402	120.441
18Q	Q18_1_0	11.1144	102.934	114.048
18Q	Q18_1_0	12.8156	101.413	114.228
18Q	Q18_1_0	12.0928	100.328	112.42
18Q	Q18_1_0	12.6883	99.9567	112.646
18Q	Q18_1_0	12.2789	102.42	114.701
18Q	Q18_1_0	13.6589	100.096	113.756
18Q	Q18_1_0	10.1944	103.943	114.137
18Q	Q18_1_0	11.4922	99.6489	111.141
18Q	Q18_1_0	10.1461	96.385	106.532
18Q	Q18_1_0	11.5711	99.8856	111.458
18Q	Q18_1_0	11.4933	98.65	110.144
18Q	Q18_1_0	10.6828	96.7	107.384
18Q	Q18_1_0	12.9606	98.5522	111.514
18Q	Q18_1_0	11.6067	92.8472	104.455
18Q	Q18_1_0	11.7972	98.1206	109.919
18Q	Q18_1_0	12.3811	99.6267	112.008
18Q	Q18_1_0	10.9956	96.6606	107.656
18Q	Q18_1_0	11.8317	103.099	114.931
18Q	Q18_1_0	11.2978	95.2422	106.541
18Q	Q18_1_0	11.755	91.6472	103.401
18Q	Q18_1_0	11.5022	92.4411	103.942
18Q	Q18_1_0	13.375	92.7878	106.162
18Q	Q18_1_0	10.4828	90.8739	101.357
18Q	Q18_1_0	9.82	91.0739	100.894
18Q	Q18_1_0	8.79944	88.2922	97.0922
18Q	Q18_1_0	11.875	87.8744	99.7483
18Q	Q18_1_0	11.4956	90.835	102.331
18Q	Q18_1_0	10.9506	91.8656	102.817
18Q	Q18_1_0	11.4394	92.195	103.635
18Q	Q18_1_0	11.5344	93.185	104.721
18Q	Q18_1_0	10.9828	96.6128	107.593
18Q	Q18_1_0	11.9689	90.1328	102.103
18Q	Q18_1_0	10.7511	98.6267	109.378
18Q	Q18_1_0	12.1256	90.0044	102.127
18Q	Q18_1_0	9.95722	92.475	102.432
18Q	Q18_1_0	11.3933	93.3689	104.761
18Q	Q18_1_0	11.0244	89.9256	100.948
18Q	Q18_1_0	10.6106	90.6233	101.234
18Q	Q18_1_0	12.9694	93.8967	106.868
18Q	Q18_1_0	11.42	89.4	100.819
18Q	Q18_1_0	11.8844	97.935	109.82
18Q	Q18_1_0	11.875	95.0733	106.948
18Q	Q18_1_0	12.4778	95.2572	107.736
18Q	Q18_1_0	10.1578	99.7189	109.877
18Q	Q18_1_0	12.18	97.5922	109.771
18Q	Q18_1_0	10.695	94.5378	105.232
18Q	Q18_1_0	11.9161	94.2206	106.136
18Q	Q18_1_0	13.1178	100.76	113.877
18Q	Q18_1_0	13.2694	102.971	116.241
18Q	Q18_1_0	13.5333	96.9406	110.474
18Q	Q18_1_0	13.2244	95.4906	108.717
18Q	Q18_1_0	12.0328	97.3978	109.429
18Q	Q18_1_0	11.0789	94.5339	105.614
18Q	Q18_1_0	11.8989	98.1206	110.021
18Q	Q18_1_0	13.07	97.0128	110.083
18Q	Q18_1_0	11.8339	92.4322	104.266
18Q	Q18_1_0	13.6289	93.4628	107.091
18Q	Q18_1_0	11.6494	96.3817	108.032
18Q	Q18_1_0	11.2894	100.022	111.311
18Q	Q18_1_0	15.3078	100.244	115.554
18Q	Q18_1_0	13.7767	97.425	111.201
18Q	Q18_1_0	12.2022	95.0072	107.208
18Q	Q18_1_0	12.3378	97.2256	109.564
18Q	Q18_1_0	11.7967	96.5522	108.348
18Q	Q18_1_0	12.4383	101.021	113.461
18Q	Q18_1_0	11.3822	99.1156	110.499
18Q	Q18_1_0	12.2067	93.7256	105.932
18Q	Q18_1_0	13.4694	93.4061	106.876
18Q	Q18_1_0	12.4333	88.4244	100.858
18Q	Q18_1_0	12.5628	88.8811	101.445
18Q	Q18_1_0	12.9706	96.8906	109.859
18Q	Q18_1_0	10.5028	95.7944	106.298
18Q	Q18_1_0	11.3606	101.822	113.183
18Q	Q18_1_0	12.0461	98.5778	110.622
18Q	Q18_1_0	11.5467	95.8206	107.368
18Q	Q18_1_0	11.1311	92.5494	103.679
18Q	Q18_1_0	11.7056	104.167	115.872
18Q	Q18_1_0	13.1483	99.6917	112.839
18Q	Q18_1_0	10.7394	93.3633	104.103
18Q	Q18_1_0	13.7694	99.6156	113.386
18Q	Q18_1_0	12.3711	96.105	108.476
18Q	Q18_1_0	10.8689	97.4667	108.335
18Q	Q18_1_0	14.7728	94.7017	109.474
18Q	Q18_1_0	12.1339	98.835	110.968
18Q	Q18_1_0	12.4172	95.6906	108.109
18Q	Q18_1_0	11.4111	93.6806	105.091
18Q	Q18_1_0	11.1533	96.6494	107.801
18Q	Q18_1_0	11.6722	91.1039	102.776
18Q	Q18_1_0	13.1428	89.7072	102.852
18Q	Q18_1_0	13.0406	95.9683	109.008
18Q	Q18_1_0	10.7506	96.4439	107.194
18Q	Q18_1_0	12.0783	95.5083	107.587
18Q	Q18_1_0	11.685	93.3961	105.083
18Q	Q18_1_0	12.9056	97.33	110.233
18Q	Q18_1_0	11.5967	95.53	107.126
18Q	Q18_1_0	13.0144	88.2506	101.264
18Q	Q18_1_0	13.4756	93.625	107.101
18Q	Q18_1_0	12.75	93.5239	106.274
18Q	Q18_1_0	10.9906	89.7239	100.715
18Q	Q18_1_0	13.415	93.9917	107.408
18Q	Q18_1_0	11.3506	92.7806	104.13
18Q	Q18_1_0	11.9317	98.0256	109.958
18Q	Q18_1_0	10.9006	98.5183	109.418
18Q	Q18_1_0	12.6861	98.3633	111.048
18Q	Q18_1_0	12.3467	91.0944	103.442
18Q	Q18_1_0	12.0333	105.266	117.299
18Q	Q18_1_0	12.3428	98.7128	111.054
18Q	Q18_1_0	12.6306	97.7961	110.428
18Q	Q18_1_0	13.035	94.2106	107.247
18Q	Q18_1_0	11.7367	94.3367	106.074
18Q	Q18_1_0	12.5994	104.14	116.741
18Q	Q18_1_0	13.74	107.028	120.769
18Q	Q18_1_0	11.9439	99.2978	111.24
18Q	Q18_1_0	11.7506	99.1333	110.883
18Q	Q18_1_0	12.0939	97.1167	109.211
18Q	Q18_1_0	11.5206	101.741	113.261
18Q	Q18_1_0	12.7406	99.5983	112.339
18Q	Q18_1_0	11.9156	95.26	107.177
18Q	Q18_1_0	11.1306	98.3844	109.516
18Q	Q18_1_0	10.8606	98.4978	109.359
18Q	Q18_1_0	13.9183	94.9461	108.864
18Q	Q18_1_0	13.0872	95.9194	109.007
18Q	Q18_1_0	12.0878	95.73	107.819
18Q	Q18_1_0	12.7444	97.3617	110.107
18Q	Q18_1_0	11.42	107.314	118.733
18Q	Q18_1_0	12.2761	112.679	124.957
18Q	Q18_1_0	12.3172	105.596	117.912
18Q	Q18_1_0	13.865	104.576	118.441
18Q	Q18_1_0	13.1011	101.146	114.247
18Q	Q18_1_0	11.8678	97.7828	109.652
18Q	Q18_1_0	13.6906	113.117	126.808
18Q	Q18_1_0	12.5617	101.934	114.497
18Q	Q18_1_0	12.8839	105.081	117.966
18Q	Q18_1_0	10.9683	108.402	119.369
18Q	Q18_1_0	11.8333	100.482	112.313
18Q	Q18_1_0	14.5317	94.5222	109.053
18Q	Q18_1_0	12.9683	98.7572	111.723
18Q	Q18_1_0	12.4094	105.228	117.639
18Q	Q18_1_0	13.5661	102.789	116.353
18Q	Q18_1_0	13.2278	95.1417	108.372
18Q	Q18_1_0	14.1756	91.6756	105.853
18Q	Q18_1_0	15.0694	89.0228	104.093
18Q	Q18_1_0	16.0756	98.6456	114.721
18Q	Q18_1_0	14.435	85.98	100.413
18Q	Q18_1_0	13.2228	90.1444	103.366
18Q	Q18_1_0	14.0906	101.003	115.094
18Q	Q18_1_0	13.54	94.2733	107.814
18Q	Q18_1_0	12.2922	98.2094	110.502
18Q	Q18_1_0	12.2544	89.8006	102.053
18Q	Q18_1_0	15.5422	91.5994	107.141
18Q	Q18_1_0	11.4428	90.3533	101.796
18Q	Q18_1_0	11.9583	96.0556	108.014
18Q	Q18_1_0	13.6333	92.2206	105.856
18Q	Q18_1_0	13.7744	97.1722	110.949
18Q	Q18_1_0	14.29	92.0167	106.307
18Q	Q18_1_0	11.8633	93.25	105.113
18Q	Q18_1_0	13.6739	90.2472	103.923
18Q	Q18_1_0	13.7983	88.7483	102.547
18Q	Q18_1_0	14.4617	87.7956	102.257
18Q	Q18_1_0	14.4406	88.6822	103.122
18Q	Q18_1_0	14.1867	92.7294	106.917
18Q	Q18_1_0	15.2322	100.403	115.633
18Q	Q18_1_0	12.0544	90.1633	102.217
18Q	Q18_1_0	12.6917	97.4039	110.095
18Q	Q18_1_0	14.005	99.6522	113.657
18Q	Q18_1_0	14.5833	105.474	120.057
18Q	Q18_1_0	14.2222	97.8261	112.047
18Q	Q18_1_0	13.5861	91.2744	104.859
18Q	Q18_1_0	14.7017	93.2306	107.934
18Q	Q18_1_0	14.9189	91.8161	106.735
18Q	Q18_1_0	15.4306	97.4028	112.833
18Q	Q18_1_0	14.0922	98.385	112.478
18Q	Q18_1_0	15.1133	99.4394	114.552
18Q	Q18_1_0	15.4472	90.0572	105.506
18Q	Q18_1_0	14.0489	96.005	110.054
18Q	Q18_1_0	16.0894	93.0561	109.146
18Q	Q18_1_0	16.9267	96.8756	113.803
18Q	Q18_1_0	14.465	96.1856	110.651
18Q	Q18_1_0	15.6817	93.7233	109.404
18Q	Q18_1_0	14.9489	100.255	115.204
18Q	Q18_1_0	14.4333	101.556	115.99
18Q	Q18_1_0	16.2489	101.441	117.688
18Q	Q18_1_0	15.1472	101.117	116.264
18Q	Q18_1_0	15.4572	96.8783	112.336
18Q	Q18_1_0	15.0878	97.0178	112.108
18Q	Q18_1_0	16.0039	100.127	116.132
18Q	Q18_1_0	14.4544	102.913	117.368
18Q	Q18_1_0	15.6233	97.3161	112.939
18Q	Q18_1_0	15.0406	95.2611	110.302
18Q	Q18_1_0	16.4589	95.045	111.503
18Q	Q18_1_0	12.4589	91.9094	104.366
18Q	Q18_1_0	11.5617	97.6211	109.183
18Q	Q18_1_0	12.4556	98.5489	111.006
18Q	Q18_1_0	12.28	98.7167	110.995
18Q	Q18_1_0	11.54	97.3339	108.872
18Q	Q18_1_0	11.9983	92.51	104.508
18Q	Q18_1_0	13.5422	92.8761	106.419
18Q	Q18_1_0	14.5806	91.9494	106.53
18Q	Q18_1_0	14.2789	95.2739	109.551
18Q	Q18_1_0	14.3494	95.495	109.844
18Q	Q18_1_0	12.2039	96.44	108.644
18Q	Q18_1_0	13.0572	95.1039	108.164
18Q	Q18_1_0	12.2467	94.9844	107.233
18Q	Q18_1_0	13.6333	92.5839	106.218
18Q	Q18_1_0	12.7178	96.455	109.174
18Q	Q18_1_0	12.4967	94.2333	106.73
18Q	Q18_1_0	13.4933	100.756	114.248
18Q	Q18_1_0	13.1544	93.275	106.428
18Q	Q18_1_0	13.3672	101.953	115.321
18Q	Q18_1_0	15.2828	99.7911	115.074
18Q	Q18_1_0	14.0039	98.5044	112.511
18Q	Q18_1_0	15.3867	105.086	120.475
18Q	Q18_1_0	17.5883	110.556	128.144
18Q	Q18_1_0	16.1617	101.557	117.718
18Q	Q18_1_0	16.5206	104.749	121.269
18Q	Q18_1_0	14.6033	101.969	116.574
18Q	Q18_1_0	15.8667	106.684	122.55
18Q	Q18_1_0	15.2844	102.691	117.977
18Q	Q18_1_0	17.3778	100.606	117.984
18Q	Q18_1_0	15.345	103.506	118.849
18Q	Q18_1_0	17.4972	103.489	120.987
18Q	Q18_1_0	14.0606	105.436	119.497
18Q	Q18_1_0	14.1044	91.1211	105.226
18Q	Q18_1_0	16.7178	93.2044	109.922
18Q	Q18_1_0	14.9389	114.762	129.702
18Q	Q18_1_0	14.7433	114.114	128.857
18Q	Q18_1_0	15.2633	110.941	126.204
18Q	Q18_1_0	15.4456	112.142	127.586
18Q	Q18_1_0	15.4889	105.316	120.804
18Q	Q18_1_0	15.3994	108.899	124.299
18Q	Q18_1_0	15.715	102.205	117.921
18Q	Q18_1_0	15.4117	101.966	117.378
18Q	Q18_1_0	17.4633	108.412	125.876
18Q	Q18_1_0	14.6789	107.569	122.249
18Q	Q18_1_0	16.9928	107.041	124.033
18Q	Q18_1_0	16.255	100.149	116.403
18Q	Q18_1_0	15.9556	100.783	116.739
18Q	Q18_1_0	15.3572	105.129	120.487
18Q	Q18_1_0	15.0144	104.191	119.204
18Q	Q18_1_0	16.7172	101.847	118.564
18Q	Q18_1_0	18.6533	104.041	122.694
18Q	Q18_1_0	15.7489	102.969	118.718
18Q	Q18_1_0	17.3139	101.948	119.262
18Q	Q18_1_0	16.1083	110.175	126.284
18Q	Q18_1_0	15.7278	109.167	124.895
18Q	Q18_1_0	16.6494	110.293	126.942
18Q	Q18_1_0	15.4233	99.7744	115.198
18Q	Q18_1_0	16.4928	100.862	117.356
18Q	Q18_1_0	16.485	103.022	119.506
18Q	Q18_1_0	14.3017	107.267	121.568
18Q	Q18_1_0	12.0489	100.694	112.743
18Q	Q18_1_0	12.48	95.1367	107.616
18Q	Q18_1_0	12.515	92.7872	105.303
18Q	Q18_1_0	13.1822	98.3367	111.517
18Q	Q18_1_0	14.0189	99.4706	113.488
18Q	Q18_1_0	13.885	105.228	119.112
18Q	Q18_1_0	12.69	105.103	117.792
18Q	Q18_1_0	14.5767	106.738	121.312
18Q	Q18_1_0	15.9628	100.35	116.313
18Q	Q18_1_0	14.4578	107.121	121.577
18Q	Q18_1_0	15.1561	101.556	116.713
18Q	Q18_1_0	13.4089	100.063	113.473
18Q	Q18_1_0	14.4872	102.721	117.208
18Q	Q18_1_0	13.4389	99.7072	113.146
18Q	Q18_1_0	14.8922	99.0689	113.961
18Q	Q18_1_0	13.0628	97.0128	110.076
18Q	Q18_1_0	15.3944	108.456	123.852
18Q	Q18_1_0	13.9378	102.092	116.031
18Q	Q18_1_0	14.2917	100.813	115.104
18Q	Q18_1_0	14.2111	108.62	122.831
18Q	Q18_1_0	17.0872	105.978	123.066
18Q	Q18_1_0	16.2878	102.095	118.383
18Q	Q18_1_0	16.49	108.322	124.812
18Q	Q18_1_0	15.66	104.957	120.618
18Q	Q18_1_0	15.7294	114.661	130.387
18Q	Q18_1_0	18.8122	114.491	133.303
18Q	Q18_1_0	16.9589	112.788	129.745
18Q	Q18_1_0	12.2106	110.592	122.801
18Q	Q18_1_0	15.335	109.986	125.321
18Q	Q18_1_0	13.7828	104.03	117.814
18Q	Q18_1_0	13.5683	105.343	118.911
18Q	Q18_1_0	14.9706	103.814	118.784
18Q	Q18_1_0	14.3106	109.613	123.924
18Q	Q18_1_0	15.005	109.222	124.227
18Q	Q18_1_0	13.6911	112.35	126.041
18Q	Q18_1_0	15.6278	106.738	122.365
18Q	Q18_1_0	13.6672	102.871	116.536
18Q	Q18_1_0	13.5956	101.433	115.029
18Q	Q18_1_0	11.9572	104.15	116.107
18Q	Q18_1_0	14.8683	104.769	119.636
18Q	Q18_1_0	15.7033	104.812	120.514
18Q	Q18_1_0	14.1989	105.503	119.702
18Q	Q18_1_0	13.9178	101.214	115.131
18Q	Q18_1_0	14.3872	109.951	124.336
18Q	Q18_1_0	15.8233	103.943	119.764
18Q	Q18_1_0	18.9506	109.112	128.061
18Q	Q18_1_0	17.0117	105.756	122.767
18Q	Q18_1_0	17.3517	107.374	124.727
18Q	Q18_1_0	16.6544	98.4539	115.109
18Q	Q18_1_0	15.9789	102.088	118.066
18Q	Q18_1_0	15.5794	98.0517	113.631
18Q	Q18_1_0	15.1894	100.046	115.235
18Q	Q18_1_0	17.1133	110.066	127.178
18Q	Q18_1_0	17.395	113.292	130.684
18Q	Q18_1_0	17.1417	112.027	129.167
18Q	Q18_1_0	16.06	116.071	132.13
18Q	Q18_1_0	17.6572	109.447	127.103
18Q	Q18_1_0	13.8228	104.185	118.008
18Q	Q18_1_0	16.0144	111.773	127.788
18Q	Q18_1_0	15.8244	114.174	129.999
18Q	Q18_1_0	15.6189	116.815	132.433
18Q	Q18_1_0	18.3167	110.509	128.827
18Q	Q18_1_0	17.2222	110.4	127.623
18Q	Q18_1_0	17.485	115.986	133.472
18Q	Q18_1_0	16.2278	111.318	127.546
18Q	Q18_1_0	15.9611	108.201	124.161
18Q	Q18_1_0	16.7344	109.475	126.21
18Q	Q18_1_0	18.0122	107.767	125.777
18Q	Q18_1_0	17.5367	114.26	131.795
18Q	Q18_1_0	17.6572	112.849	130.506
18Q	Q18_1_0	19.9439	116.628	136.573
18Q	Q18_1_0	19.5039	113.978	133.483
18Q	Q18_1_0	19.1011	112.958	132.059
18Q	Q18_1_0	16.9317	107.864	124.797
18Q	Q18_1_0	18.7106	112.532	131.241
18Q	Q18_1_0	18.3239	111.901	130.222
18Q	Q18_1_0	17.4128	108.134	125.544
18Q	Q18_1_0	15.7822	112.685	128.467
18Q	Q18_1_0	16.7478	109.564	126.312
18Q	Q18_1_0	19.7256	112.49	132.217
18Q	Q18_1_0	18.6606	103.469	122.129
18Q	Q18_1_0	16.0906	99.9211	116.011
18Q	Q18_1_0	17.6794	100.613	118.293
18Q	Q18_1_0	17.9933	100.803	118.796
18Q	Q18_1_0	13.5039	101.744	115.248
18Q	Q18_1_0	14.3994	97.3728	111.771
18Q	Q18_1_0	13.9828	104.767	118.75
18Q	Q18_1_0	14.7028	102.402	117.105
18Q	Q18_1_0	13.3056	103.344	116.65
18Q	Q18_1_0	13.0872	102.521	115.609
18Q	Q18_1_0	15.6978	108.203	123.902
18Q	Q18_1_0	15.7006	106.533	122.234
18Q	Q18_1_0	16.4844	108.881	125.366
18Q	Q18_1_0	15.8539	107.237	123.089
18Q	Q18_1_0	15.8583	100.646	116.505
18Q	Q18_1_0	14.5039	98.9206	113.424
18Q	Q18_1_0	15.715	102.661	118.375
18Q	Q18_1_0	16.1406	101.354	117.496
18Q	Q18_1_0	15.8533	97.9933	113.848
18Q	Q18_1_0	12.665	96.5533	109.218
18Q	Q18_1_0	14.0594	100.246	114.305
18Q	Q18_1_0	15.7483	94.8067	110.556
18Q	Q18_1_0	17.3433	103.861	121.204
18Q	Q18_1_0	15.9189	93.0583	108.976
18Q	Q18_1_0	16.8233	93.2694	110.093
18Q	Q18_1_0	18.335	98.1122	116.449
18Q	Q18_1_0	15.3622	102.467	117.83
18Q	Q18_1_0	18.1883	98.3717	116.56
18Q	Q18_1_0	18.5739	89.4794	108.054
18Q	Q18_1_0	15.0133	96.7733	111.787
18Q	Q18_1_0	16.0228	93.5133	109.536
18Q	Q18_1_0	15.6411	92.8406	108.481
18Q	Q18_1_0	15.1044	94.9211	110.027
18Q	Q18_1_0	14.8889	97.9128	112.801
18Q	Q18_1_0	12.505	101.139	113.644
18Q	Q18_1_0	13.6722	94.9022	108.574
18Q	Q18_1_0	16.2217	104.293	120.514
18Q	Q18_1_0	17.1783	100.109	117.288
18Q	Q18_1_0	16.4189	106.812	123.231
18Q	Q18_1_0	16.9583	105.888	122.848
18Q	Q18_1_0	15.075	102.034	117.109
18Q	Q18_1_0	15.8444	104.292	120.137
18Q	Q18_1_0	12.3328	101.821	114.154
18Q	Q18_1_0	15.0683	100.909	115.977
18Q	Q18_1_0	15.9811	106.894	122.875
18Q	Q18_1_0	17.5067	106.604	124.111
18Q	Q18_1_0	13.6733	97.1761	110.848
18Q	Q18_1_0	14.6672	97.8867	112.552
18Q	Q18_1_0	11.4483	93.4794	104.927
18Q	Q18_1_0	12.7156	106.624	119.338
18Q	Q18_1_0	14.3622	101.673	116.037
18Q	Q18_1_0	14.0183	102.039	116.061
18Q	Q18_1_0	14.0939	99.2567	113.351
18Q	Q18_1_0	13.5878	105.23	118.818
18Q	Q18_1_0	13.1506	100.478	113.629
18Q	Q18_1_0	11.8594	95.1867	107.046
18Q	Q18_1_0	13.3039	99.2633	112.566
18Q	Q18_1_0	14.86	97.1139	111.974
18Q	Q18_1_0	11.4183	104.393	115.811
18Q	Q18_1_0	9.93111	92.9306	102.862
18Q	Q18_1_0	13.205	89.6183	102.824
18Q	Q18_1_0	11.8044	97.845	109.65
18Q	Q18_1_0	11.8011	100.893	112.693
18Q	Q18_1_0	11.6006	97.2033	108.806
18Q	Q18_1_0	13.97	90.1489	104.119
18Q	Q18_1_0	11.3089	98.2589	109.568
18Q	Q18_1_0	12.0933	101.474	113.568
18Q	Q18_1_0	12.9722	100.093	113.066
18Q	Q18_1_0	12.5961	99.1033	111.699
18Q	Q18_1_0	11.4428	102.601	114.044
18Q	Q18_1_0	13.8144	99.4228	113.237
18Q	Q18_1_0	10.3467	97.1428	107.49
18Q	Q18_1_0	12.5022	98.925	111.427
18Q	Q18_1_0	13.4	98.0272	111.427
18Q	Q18_1_0	11.5089	99.5817	111.091
18Q	Q18_1_0	11.3478	101.444	112.793
18Q	Q18_1_0	12.2972	100.193	112.492
18Q	Q18_1_0	11.4483	98.575	110.021
18Q	Q18_1_0	11.5833	97.5517	109.134
18Q	Q18_1_0	12.8378	103.923	116.762
18Q	Q18_1_0	11.3578	104.129	115.487
18Q	Q18_1_0	12.2628	108.452	120.714
18Q	Q18_1_0	12.2933	99.4356	111.729
18Q	Q18_1_0	12.3294	103.487	115.816
18Q	Q18_1_0	12.4783	102.659	115.137
18Q	Q18_1_0	10.5994	101.924	112.525
18Q	Q18_1_0	13.5361	97.2233	110.76
18Q	Q18_1_0	13.7028	95.8322	109.535
18Q	Q18_1_0	12.8261	98.5128	111.338
18Q	Q18_1_0	12.3289	102.807	115.136
18Q	Q18_1_0	14.85	102.2	117.049
18Q	Q18_1_0	13.6544	104.634	118.291
18Q	Q18_1_0	11.9589	105.982	117.941
18Q	Q18_1_0	11.8222	103.219	115.04
18Q	Q18_1_0	12.3278	99.6344	111.961
18Q	Q18_1_0	13.6767	108.907	122.584
18Q	Q18_1_0	13.4206	108.175	121.596
18Q	Q18_1_0	14.4544	97.6478	112.102
18Q	Q18_1_0	14.9906	99.6406	114.631
18Q	Q18_1_0	14.1439	103.468	117.614
18Q	Q18_1_0	13.63	93.3567	106.986
18Q	Q18_1_0	14.4506	105.706	120.157
18Q	Q18_1_0	15.62	96.9894	112.611
18Q	Q18_1_0	15.5539	95.8794	111.432
18Q	Q18_1_0	14.6772	96.8283	111.504
18Q	Q18_1_0	14.6661	98.0383	112.701
18Q	Q18_1_0	15.33	91.0489	106.378
18Q	Q18_1_0	15.5206	100.081	115.603
18Q	Q18_1_0	15.4117	94.1139	109.526
18Q	Q18_1_0	15.2772	96.6928	111.97
18Q	Q18_1_0	15.4339	94.5667	110
18Q	Q18_1_0	12.8539	94.4244	107.279
18Q	Q18_1_0	14.515	88.0017	102.517
18Q	Q18_1_0	14.2361	89.6017	103.839
18Q	Q18_1_0	12.8072	95.5956	108.403
18Q	Q18_1_0	14.3744	92.3678	106.742
18Q	Q18_1_0	12.0583	94.4272	106.488
18Q	Q18_1_0	13.3406	94.4183	107.76
18Q	Q18_1_0	12.9617	94.8806	107.842
18Q	Q18_1_0	14.0256	92.2467	106.273
18Q	Q18_1_0	15.9222	88.6478	104.568
18Q	Q18_1_0	13.5406	84.5433	98.0844
18Q	Q18_1_0	13.4833	90.9361	104.418
18Q	Q18_1_0	13.4039	87.8228	101.227
18Q	Q18_1_0	14.0578	86.0917	100.15
18Q	Q18_1_0	11.3467	87.8072	99.1528
18Q	Q18_1_0	13.3672	88.9972	102.364
18Q	Q18_1_0	14.3817	86.79	101.174
18Q	Q18_1_0	14.185	85.4583	99.6439
18Q	Q18_1_0	14.355	91.4606	105.815
18Q	Q18_1_0	16.0106	96.4728	112.482
18Q	Q18_1_0	14.8472	95.4028	110.251
18Q	Q18_1_0	12.8017	100.242	113.042
18Q	Q18_1_0	12.4517	97.5144	109.968
18Q	Q18_1_0	12.5906	96.9506	109.541
18Q	Q18_1_0	13.7683	93.1178	106.886
18Q	Q18_1_0	12.8539	91.9272	104.781
18Q	Q18_1_0	11.5906	92.585	104.175
18Q	Q18_1_0	13.655	96.6839	110.337
18Q	Q18_1_0	13.1006	99.645	112.744
18Q	Q18_1_0	12.9022	88.94	101.843
18Q	Q18_1_0	14.0656	87.0406	101.104
18Q	Q18_1_0	12.2406	89.9183	102.161
18Q	Q18_1_0	13.08	93.8839	106.963
18Q	Q18_1_0	12.6106	91.3983	104.008
18Q	Q18_1_0	13.2672	91.3622	104.63
18Q	Q18_1_0	12.4067	92.7656	105.172
18Q	Q18_1_0	11.5572	89.6306	101.19
18Q	Q18_1_0	14.4506	91.8789	106.329
18Q	Q18_1_0	13.5617	88.3256	101.886
18Q	Q18_1_0	12.63	92.6072	105.236
18Q	Q18_1_0	12.1883	89.9167	102.105
18Q	Q18_1_0	11.6761	90.6511	102.327
18Q	Q18_1_0	14.1483	97.7394	111.889
18Q	Q18_1_0	13.885	90.395	104.28
18Q	Q18_1_0	13.09	92.65	105.741
18Q	Q18_1_0	14.7761	95.9978	110.773
18Q	Q18_1_0	14.9639	98.09	113.054
18Q	Q18_1_0	13.2206	97.94	111.16
18Q	Q18_1_0	12.6861	101.099	113.785
18Q	Q18_1_0	10.5789	96.1333	106.712
18Q	Q18_1_0	12.2044	94.725	106.928
18Q	Q18_1_0	14.1239	105.249	119.371
18Q	Q18_1_0	15.1844	108.59	123.776
18Q	Q18_1_0	14.9533	108.321	123.275
18Q	Q18_1_0	14.395	104.967	119.362
18Q	Q18_1_0	16.3444	110.478	126.821
18Q	Q18_1_0	14.3772	113.988	128.366
18Q	Q18_1_0	14.63	111.336	125.967
18Q	Q18_1_0	15.6139	119.981	135.594
18Q	Q18_1_0	15.1583	113.323	128.482
18Q	Q18_1_0	13.9994	112.775	126.776
18Q	Q18_1_0	16.7839	110.305	127.087
18Q	Q18_1_0	16.6361	103.744	120.38
18Q	Q18_1_0	16.2533	104.756	121.008
18Q	Q18_1_0	17.0283	105.869	122.898
18Q	Q18_1_0	16.4133	112.617	129.031
18Q	Q18_1_0	17.2817	110.262	127.543
18Q	Q18_1_0	16.8739	113.881	130.753
18Q	Q18_1_0	18.5939	111.988	130.585
18Q	Q18_1_0	18.0867	115.971	134.058
18Q	Q18_1_0	17.9639	116.407	134.37
18Q	Q18_1_0	16.4844	114.129	130.614
18Q	Q18_1_0	17.0472	115.233	132.28
18Q	Q18_1_0	18.3722	114.843	133.217
18Q	Q18_1_0	17.2822	109.98	127.261
18Q	Q18_1_0	19.1033	112.342	131.444
18Q	Q18_1_0	16.4889	119.937	136.426
18Q	Q18_1_0	19.39	119.311	138.7
18Q	Q18_1_0	18.6739	115.466	134.137
18Q	Q18_1_0	17.6944	113.724	131.418
18Q	Q18_1_0	19.1322	115.358	134.491
18Q	Q18_1_0	16.4861	116.865	133.351
18Q	Q18_1_0	18.3967	118.229	136.624
18Q	Q18_1_0	19.1894	112.53	131.72
18Q	Q18_1_0	17.2239	113.329	130.556
18Q	Q18_1_0	18.5883	119.358	137.947
18Q	Q18_1_0	18.1228	110.404	128.53
18Q	Q18_1_0	16.035	111.998	128.033
18Q	Q18_1_0	18.0967	107.851	125.949
18Q	Q18_1_0	15.2822	111.55	126.833
18Q	Q18_1_0	19.0283	113.311	132.338
18Q	Q18_1_0	18.9528	113.755	132.706
18Q	Q18_1_0	19.7967	109.178	128.974
18Q	Q18_1_0	20.5706	105.656	126.227
18Q	Q18_1_0	18.7622	111.236	129.998
18Q	Q18_1_0	18.5678	107.392	125.959
18Q	Q18_1_0	17.6411	118.07	135.711
18Q	Q18_1_0	15.4889	116.894	132.383
18Q	Q18_1_0	18.7656	117.588	136.354
18Q	Q18_1_0	17.5933	122.939	140.531
18Q	Q18_1_0	17.415	121.187	138.602
18Q	Q18_1_0	15.3261	120.391	135.717
18Q	Q18_1_0	14.4906	113.154	127.645
18Q	Q18_1_0	14.5044	118.333	132.838
18Q	Q18_1_0	17.0878	120.137	137.223
18Q	Q18_1_0	16.62	122.237	138.858
18Q	Q18_1_0	17.2117	120.1	137.312
18Q	Q18_1_0	17.7133	119.078	136.793
18Q	Q18_1_0	17.9139	124.168	142.082
18Q	Q18_1_0	19.0728	117.97	137.044
18Q	Q18_1_0	17.0339	114.765	131.799
18Q	Q18_1_0	21.7644	123.406	145.171
18Q	Q18_1_0	16.7772	120.744	137.522
18Q	Q18_1_0	17.5439	114.761	132.306
18Q	Q18_1_0	15.2283	120.157	135.386
18Q	Q18_1_0	16.0444	112.066	128.109
18Q	Q18_1_0	14.8228	103.828	118.65
18Q	Q18_1_0	15.4661	103.638	119.103
18Q	Q18_1_0	16.3633	102.988	119.352
18Q	Q18_1_0	18.5256	111.341	129.866
18Q	Q18_1_0	16.0189	106.576	122.593
18Q	Q18_1_0	15.6717	108.592	124.264
18Q	Q18_1_0	16.4033	101.342	117.745
18Q	Q18_1_0	15.3972	122.548	137.946
18Q	Q18_1_0	16.3983	121.048	137.447
18Q	Q18_1_0	14.7389	121.632	136.372
18Q	Q18_1_0	17.6506	118.766	136.416
18Q	Q18_1_0	17.0717	124.095	141.168
18Q	Q18_1_0	18.6467	124.842	143.488
18Q	Q18_1_0	17.8433	118.783	136.626
18Q	Q18_1_0	18.1044	121.401	139.504
18Q	Q18_1_0	16.4694	125.552	142.023
18Q	Q18_1_0	16.3906	118.281	134.671
18Q	Q18_1_0	16.8022	119.8	136.602
18Q	Q18_1_0	19.485	114.737	134.219
18Q	Q18_1_0	16.1661	119.239	135.407
18Q	Q18_1_0	16.1433	125.656	141.798
18Q	Q18_1_0	17.9217	127.43	145.351
18Q	Q18_1_0	17.7889	118.524	136.315
18Q	Q18_1_0	17.0022	114.162	131.164
18Q	Q18_1_0	17.4861	114.535	132.023
18Q	Q18_1_0	18.9011	113.509	132.41
18Q	Q18_1_0	17.5528	119.643	137.196
18Q	Q18_1_0	17.4122	110.205	127.618
18Q	Q18_1_0	15.5128	119.19	134.702
18Q	Q18_1_0	15.305	119.968	135.272
18Q	Q18_1_0	17.0856	117.851	134.936
18Q	Q18_1_0	18.3761	112.052	130.427
18Q	Q18_1_0	17.1411	121.879	139.02
18Q	Q18_1_0	18.3883	124.609	142.998
18Q	Q18_1_0	15.5556	123.148	138.702
18Q	Q18_1_0	16.7294	127.072	143.801
18Q	Q18_1_0	16.0172	120.304	136.322
18Q	Q18_1_0	16.3072	121.861	138.168
18Q	Q18_1_0	16.4044	110.131	126.536
18Q	Q18_1_0	18.23	115.769	134.002
18Q	Q18_1_0	16.7944	115.251	132.046
18Q	Q18_1_0	18.0706	113.203	131.273
18Q	Q18_1_0	16.6322	114.014	130.643
18Q	Q18_1_0	17.33	113.293	130.621
18Q	Q18_1_0	13.58	113.521	127.102
18Q	Q18_1_0	13.9917	113.154	127.146
18Q	Q18_1_0	14.1017	117.526	131.629
18Q	Q18_1_0	14.9539	113.334	128.288
18Q	Q18_1_0	15.5606	119.599	135.161
18Q	Q18_1_0	16.6078	113.226	129.833
18Q	Q18_1_0	14.6889	114.539	129.228
18Q	Q18_1_0	16.6039	107.157	123.762
18Q	Q18_1_0	15.2144	109.378	124.592
18Q	Q18_1_0	16.0156	103.092	119.107
18Q	Q18_1_0	16.1722	104.809	120.982
18Q	Q18_1_0	16.245	109.239	125.484
18Q	Q18_1_0	17.2872	105.191	122.478
18Q	Q18_1_0	14.9967	102.923	117.919
18Q	Q18_1_0	16.4089	109.354	125.765
18Q	Q18_1_0	17.0111	109.002	126.012
18Q	Q18_1_0	17.2044	110.517	127.72
18Q	Q18_1_0	17.0994	111.033	128.134
18Q	Q18_1_0	15.98	119.336	135.317
18Q	Q18_1_0	18.2178	105.621	123.839
18Q	Q18_1_0	17.5356	109.991	127.529
18Q	Q18_1_0	16.7644	105.781	122.545
18Q	Q18_1_0	15.5422	101.697	117.241
18Q	Q18_1_0	17.1	109.098	126.198
18Q	Q18_1_0	17.1122	106.201	123.314
18Q	Q18_1_0	15.5456	100.449	115.994
18Q	Q18_1_0	15.3133	98.8328	114.147
18Q	Q18_1_0	16.9044	99.6211	116.525
18Q	Q18_1_0	17.0811	98.7456	115.824
18Q	Q18_1_0	16.1061	111.274	127.381
18Q	Q18_1_0	17.335	113.954	131.288
18Q	Q18_1_0	17.0756	113.241	130.317
18Q	Q18_1_0	17.1772	105.796	122.972
18Q	Q18_1_0	16.1722	105.694	121.866
18Q	Q18_1_0	15.9878	98.77	114.758
18Q	Q18_1_0	15.7122	108.923	124.635
18Q	Q18_1_0	16.9467	111.635	128.581
18Q	Q18_1_0	18.1106	116.346	134.454
18Q	Q18_1_0	16.9161	118.006	134.922
18Q	Q18_1_0	19.2667	112.779	132.046
18Q	Q18_1_0	17.0211	120.009	137.03
18Q	Q18_1_0	17.0989	123.197	140.296
18Q	Q18_1_0	15.3589	122.316	137.673
18Q	Q18_1_0	16.5339	111.539	128.073
18Q	Q18_1_0	16.9344	118.002	134.936
18Q	Q18_1_0	14.6261	115.669	130.294
18Q	Q18_1_0	13.4311	115.425	128.856
18Q	Q18_1_0	15.595	108.32	123.916
18Q	Q18_1_0	15.7917	112.958	128.751
18Q	Q18_1_0	15.8306	101.398	117.232
18Q	Q18_1_0	15.0011	109.316	124.319
18Q	Q18_1_0	17.8989	114.38	132.278
18Q	Q18_1_0	16.045	109.091	125.136
18Q	Q18_1_0	17.1011	105.021	122.121
18Q	Q18_1_0	16.305	114.275	130.579
18Q	Q18_1_0	18.56	116.879	135.44
18Q	Q18_1_0	19.0478	125.334	144.382
18Q	Q18_1_0	18.9106	117.138	136.05
18Q	Q18_1_0	18.7628	119.642	138.403
18Q	Q18_1_0	15.8467	122.691	138.537
18Q	Q18_1_0	17.2889	118.068	135.358
18Q	Q18_1_0	18.4611	122.109	140.573
18Q	Q18_1_0	16.0694	119.239	135.308
18Q	Q18_1_0	17.0428	117.335	134.377
18Q	Q18_1_0	17.3622	121.418	138.781
18Q	Q18_1_0	16.6694	125.183	141.851
18Q	Q18_1_0	17.4539	119.528	136.981
18Q	Q18_1_0	16.19	115.912	132.102
18Q	Q18_1_0	15.5272	116.928	132.455
18Q	Q18_1_0	16.1928	117.763	133.953
18Q	Q18_1_0	14.7911	112.71	127.501
18Q	Q18_1_0	15.5089	121.007	136.518
18Q	Q18_1_0	16.7133	116.626	133.34
18Q	Q18_1_0	16.7356	113.551	130.286
18Q	Q18_1_0	15.5033	117.288	132.791
18Q	Q18_1_0	17.2844	116.697	133.981
18Q	Q18_1_0	17.3844	115.821	133.204
18Q	Q18_1_0	17.0078	116.218	133.229
18Q	Q18_1_1	13.9172	106.927	120.843
18Q	Q18_1_1	15.6128	105.028	120.639
18Q	Q18_1_1	15.5378	106.054	121.591
18Q	Q18_1_1	16.4433	109.536	125.98
18Q	Q18_1_1	13.2694	109.495	122.764
18Q	Q18_1_1	13.7472	109.551	123.298
18Q	Q18_1_1	13.7794	108.362	122.141
18Q	Q18_1_1	14.5144	107.613	122.128
18Q	Q18_1_1	14.3778	111.937	126.313
18Q	Q18_1_1	14.1189	111.577	125.696
18Q	Q18_1_1	17.8811	110.91	128.791
18Q	Q18_1_1	15.8839	114.986	130.87
18Q	Q18_1_1	15.6106	107.449	123.062
18Q	Q18_1_1	16.6122	111.264	127.875
18Q	Q18_1_1	14.0906	106.601	120.691
18Q	Q18_1_1	15.9889	106.124	122.114
18Q	Q18_1_1	15.3706	107.293	122.663
18Q	Q18_1_1	13.4339	107.567	121.001
18Q	Q18_1_1	14.775	98.6217	113.396
18Q	Q18_1_1	13.985	100.006	113.992
18Q	Q18_1_1	14.0372	102.438	116.474
18Q	Q18_1_1	16.4717	99.8711	116.344
18Q	Q18_1_1	15.0244	99.5933	114.617
18Q	Q18_1_1	14.0194	103.031	117.049
18Q	Q18_1_1	13.7861	97.8228	111.609
18Q	Q18_1_1	12.28	102.711	114.99
18Q	Q18_1_1	14.2139	111.062	125.274
18Q	Q18_1_1	13.6539	101.222	114.876
18Q	Q18_1_1	14.1583	99.4456	113.605
18Q	Q18_1_1	13.9833	93.0206	107.003
18Q	Q18_1_1	14.1522	100.815	114.967
18Q	Q18_1_1	13.9306	101.409	115.339
18Q	Q18_1_1	14.6739	104.462	119.137
18Q	Q18_1_1	13.5889	92.875	106.465
18Q	Q18_1_1	13.7011	100.677	114.379
18Q	Q18_1_1	14.0317	105.264	119.297
18Q	Q18_1_1	14.0544	97.6022	111.656
18Q	Q18_1_1	13.8211	102.272	116.094
18Q	Q18_1_1	14.4594	95.7133	110.173
18Q	Q18_1_1	12.6933	97.4667	110.159
18Q	Q18_1_1	13.95	91.6667	105.618
18Q	Q18_1_1	16.1861	94.26	110.447
18Q	Q18_1_1	16.7511	99.895	116.647
18Q	Q18_1_1	15.1972	101.022	116.218
18Q	Q18_1_1	14.4189	108.306	122.724
18Q	Q18_1_1	16.2589	108.878	125.138
18Q	Q18_1_1	15.31	110.278	125.588
18Q	Q18_1_1	16.3444	109.851	126.195
18Q	Q18_1_1	16.0633	110.532	126.598
18Q	Q18_1_1	14.5533	105.769	120.323
18Q	Q18_1_1	15.9044	104.585	120.491
18Q	Q18_1_1	13.0633	107.924	120.989
18Q	Q18_1_1	16	104.318	120.318
18Q	Q18_1_1	15.3839	111.214	126.601
18Q	Q18_1_1	15.4411	110.4	125.842
18Q	Q18_1_1	17.7661	112.327	130.093
18Q	Q18_1_1	16.9528	110.444	127.398
18Q	Q18_1_1	17.1172	112.622	129.74
18Q	Q18_1_1	14.965	99.315	114.28
18Q	Q18_1_1	15.9822	110.237	126.219
18Q	Q18_1_1	15.9311	110.832	126.763
18Q	Q18_1_1	15.9939	112.52	128.513
18Q	Q18_1_1	15.7844	109.693	125.478
18Q	Q18_1_1	15.0928	102.858	117.953
18Q	Q18_1_1	14.9672	99.2817	114.249
18Q	Q18_1_1	15.9522	106.123	122.076
18Q	Q18_1_1	17.2761	106.227	123.503
18Q	Q18_1_1	15.5617	104.165	119.728
18Q	Q18_1_1	14.1417	104.997	119.14
18Q	Q18_1_1	17.8889	111.935	129.825
18Q	Q18_1_1	17.5194	104.354	121.872
18Q	Q18_1_1	15.8394	113.634	129.472
18Q	Q18_1_1	18.1178	110.464	128.582
18Q	Q18_1_1	14.1439	111.383	125.527
18Q	Q18_1_1	16.1578	101.092	117.249
18Q	Q18_1_1	19.3261	103.334	122.662
18Q	Q18_1_1	17.8817	103.344	121.226
18Q	Q18_1_1	17.1144	101.822	118.936
18Q	Q18_1_1	14.4239	109.657	124.083
18Q	Q18_1_1	15.6806	104.313	119.997
18Q	Q18_1_1	16.0056	109.305	125.311
18Q	Q18_1_1	15.665	103.708	119.373
18Q	Q18_1_1	14.0589	113.171	127.229
18Q	Q18_1_1	15.1306	105.962	121.094
18Q	Q18_1_1	14.2172	108.539	122.757
18Q	Q18_1_1	13.8833	111.883	125.767
18Q	Q18_1_1	13.0639	105.533	118.598
18Q	Q18_1_1	14.2044	111.984	126.19
18Q	Q18_1_1	13.7494	108.829	122.578
18Q	Q18_1_1	14.3022	108.312	122.614
18Q	Q18_1_1	13.695	110.764	124.457
18Q	Q18_1_1	14.7883	105.855	120.644
18Q	Q18_1_1	14.3978	105.458	119.857
18Q	Q18_1_1	14.9133	117.628	132.541
18Q	Q18_1_1	14.1339	115.218	129.351
18Q	Q18_1_1	14.615	107.888	122.504
18Q	Q18_1_1	13.5378	111.339	124.878
18Q	Q18_1_1	13.6411	107.784	121.426
18Q	Q18_1_1	13.3394	107.434	120.777
18Q	Q18_1_1	16.1544	104.598	120.754
18Q	Q18_1_1	16.2683	106.134	122.4
18Q	Q18_1_1	17.5261	113.295	130.823
18Q	Q18_1_1	18.8333	113.288	132.122
18Q	Q18_1_1	21.2267	104.293	125.519
18Q	Q18_1_1	16.7911	104.707	121.498
18Q	Q18_1_1	17.42	98.955	116.376
18Q	Q18_1_1	17.3811	112.524	129.906
18Q	Q18_1_1	16.05	115.825	131.876
18Q	Q18_1_1	16.1511	112.238	128.39
18Q	Q18_1_1	16.1678	110.896	127.063
18Q	Q18_1_1	16.2017	110.669	126.873
18Q	Q18_1_1	17.9344	113.303	131.236
18Q	Q18_1_1	16.4933	110.003	126.496
18Q	Q18_1_1	14.6989	115.634	130.33
18Q	Q18_1_1	17.1239	109.906	127.028
18Q	Q18_1_1	16.4389	109.817	126.256
18Q	Q18_1_1	13.8544	103.751	117.607
18Q	Q18_1_1	15.195	101.334	116.531
18Q	Q18_1_1	16.6133	100.459	117.073
18Q	Q18_1_1	17.7406	105.881	123.621
18Q	Q18_1_1	13.745	102.438	116.183
18Q	Q18_1_1	14.8856	106.76	121.646
18Q	Q18_1_1	13.1306	105.849	118.979
18Q	Q18_1_1	13.055	102.303	115.357
18Q	Q18_1_1	15.2333	109.904	125.137
18Q	Q18_1_1	15.205	112.666	127.871
18Q	Q18_1_1	16.9233	113.499	130.421
18Q	Q18_1_1	13.7456	114.625	128.368
18Q	Q18_1_1	16.2644	116.522	132.787
18Q	Q18_1_1	16.9289	113.807	130.737
18Q	Q18_1_1	15.7417	113.999	129.739
18Q	Q18_1_1	16.2617	111.479	127.741
18Q	Q18_1_1	14.5889	111.83	126.418
18Q	Q18_1_1	16.24	107.027	123.264
18Q	Q18_1_1	16.3539	110.984	127.339
18Q	Q18_1_1	14.3894	108.806	123.196
18Q	Q18_1_1	17.1006	113.632	130.73
18Q	Q18_1_1	15.77	109.611	125.381
18Q	Q18_1_1	18.8911	111.399	130.293
18Q	Q18_1_1	16.7767	113.934	130.711
18Q	Q18_1_1	16.4606	110.606	127.068
18Q	Q18_1_1	14.5194	109.651	124.17
18Q	Q18_1_1	13.4456	108.37	121.817
18Q	Q18_1_1	13.7761	101.148	114.925
18Q	Q18_1_1	12.1217	95.8128	107.933
18Q	Q18_1_1	13.4533	95.6822	109.137
18Q	Q18_1_1	13.0317	91.84	104.872
18Q	Q18_1_1	13.3517	98.1822	111.534
18Q	Q18_1_1	14.5261	97.3239	111.851
18Q	Q18_1_1	14.1156	95.0011	109.117
18Q	Q18_1_1	13.5911	97.6622	111.253
18Q	Q18_1_1	14.4117	93.4	107.811
18Q	Q18_1_1	14.3978	94.2167	108.618
18Q	Q18_1_1	14.2717	96.4411	110.712
18Q	Q18_1_1	12.5489	95.8478	108.397
18Q	Q18_1_1	12.3156	98.1189	110.436
18Q	Q18_1_1	13.5461	106.796	120.342
18Q	Q18_1_1	13.4439	97.0906	110.534
18Q	Q18_1_1	13.7444	96.8544	110.598
18Q	Q18_1_1	11.0517	100.352	111.404
18Q	Q18_1_1	11.8467	92.39	104.238
18Q	Q18_1_1	11.8578	101.853	113.712
18Q	Q18_1_1	13.8178	110.563	124.382
18Q	Q18_1_1	12.5589	98.725	111.283
18Q	Q18_1_1	12.7756	102.859	115.636
18Q	Q18_1_1	12.0633	103.048	115.112
18Q	Q18_1_1	13.7167	101.491	115.211
18Q	Q18_1_1	12.4983	99.5167	112.016
18Q	Q18_1_1	12.5578	97.0861	109.644
18Q	Q18_1_1	13.2606	98.2144	111.476
18Q	Q18_1_1	11.7061	92.1856	103.892
18Q	Q18_1_1	11.8072	100.381	112.187
18Q	Q18_1_1	12.2094	101.829	114.037
18Q	Q18_1_1	12.8211	101.511	114.334
18Q	Q18_1_1	13.0189	103.988	117.007
18Q	Q18_1_1	12.7267	103.776	116.502
18Q	Q18_1_1	12.51	95.205	107.717
18Q	Q18_1_1	11.4567	94.5311	105.987
18Q	Q18_1_1	11.5644	96.9739	108.537
18Q	Q18_1_1	12.3272	109.298	121.624
18Q	Q18_1_1	12.5294	103.836	116.363
18Q	Q18_1_1	15.4033	96.2739	111.677
18Q	Q18_1_1	14.0528	99.2417	113.296
18Q	Q18_1_1	13.5033	96.5567	110.059
18Q	Q18_1_1	15.0422	102.806	117.849
18Q	Q18_1_1	12.8239	105.271	118.093
18Q	Q18_1_1	11.6856	97.9294	109.615
18Q	Q18_1_1	12.5856	104.812	117.397
18Q	Q18_1_1	11.8389	104.705	116.544
18Q	Q18_1_1	12.115	100.34	112.456
18Q	Q18_1_1	12.6	103.256	115.853
18Q	Q18_1_1	11.9333	103.563	115.497
18Q	Q18_1_1	11.2222	101.741	112.964
18Q	Q18_1_1	10.7278	97.8211	108.55
18Q	Q18_1_1	13.7833	105.252	119.036
18Q	Q18_1_1	13.3056	96.6717	109.976
18Q	Q18_1_1	14.1256	94.2806	108.407
18Q	Q18_1_1	14.8528	97.8611	112.715
18Q	Q18_1_1	12.91	98.6122	111.522
18Q	Q18_1_1	12.8006	86.8767	99.6767
18Q	Q18_1_1	12.3617	89.6528	102.014
18Q	Q18_1_1	12.6028	89.8133	102.417
18Q	Q18_1_1	14.7378	87.1289	101.869
18Q	Q18_1_1	13.3972	95.045	108.439
18Q	Q18_1_1	13.3094	95.6172	108.926
18Q	Q18_1_1	13.3328	94.6306	107.965
18Q	Q18_1_1	14.1922	99.8767	114.066
18Q	Q18_1_1	13.7044	91.4533	105.16
18Q	Q18_1_1	11.3378	93.9844	105.322
18Q	Q18_1_1	12.1467	96.4144	108.561
18Q	Q18_1_1	12.6006	94.3978	107.002
18Q	Q18_1_1	13.3817	94.0872	107.47
18Q	Q18_1_1	15.9561	100.646	116.601
18Q	Q18_1_1	13.9128	94.6494	108.564
18Q	Q18_1_1	14.36	96.1239	110.485
18Q	Q18_1_1	14.7	91.9572	106.657
18Q	Q18_1_1	12.5856	94.9444	107.528
18Q	Q18_1_1	13.5761	104.789	118.366
18Q	Q18_1_1	12.8356	96.6122	109.448
18Q	Q18_1_1	12.7539	97.7589	110.513
18Q	Q18_1_1	12.7889	97.3794	110.17
18Q	Q18_1_1	14.5489	98.5	113.049
18Q	Q18_1_1	14.3122	103.552	117.864
18Q	Q18_1_1	12.2	97.9539	110.155
18Q	Q18_1_1	12.5739	96.445	109.019
18Q	Q18_1_1	12.7956	99.3139	112.11
18Q	Q18_1_1	13.855	97.6139	111.468
18Q	Q18_1_1	14.4761	97.8872	112.364
18Q	Q18_1_1	14.8056	94.2844	109.089
18Q	Q18_1_1	15.5322	103.533	119.065
18Q	Q18_1_1	14.3089	102.13	116.441
18Q	Q18_1_1	14.9861	103.322	118.307
18Q	Q18_1_1	14.7217	105.323	120.043
18Q	Q18_1_1	12.75	97.96	110.711
18Q	Q18_1_1	14.245	101.118	115.363
18Q	Q18_1_1	13.7761	98.4489	112.224
18Q	Q18_1_1	14.7078	100.161	114.87
18Q	Q18_1_1	13.6239	105.354	118.978
18Q	Q18_1_1	14.3361	99.2189	113.556
18Q	Q18_1_1	14.2689	105.432	119.701
18Q	Q18_1_1	14.5867	106.638	121.226
18Q	Q18_1_1	12.6261	107.102	119.728
18Q	Q18_1_1	14.2228	103.777	117.999
18Q	Q18_1_1	13.1539	101.246	114.398
18Q	Q18_1_1	14.1694	103.612	117.783
18Q	Q18_1_1	14.505	98.4017	112.907
18Q	Q18_1_1	14.1489	101.672	115.822
18Q	Q18_1_1	13.2489	101.279	114.53
18Q	Q18_1_1	12.3722	96.7972	109.17
18Q	Q18_1_1	13.6278	103.268	116.895
18Q	Q18_1_1	12.6928	100.804	113.495
18Q	Q18_1_1	11.7894	98.8022	110.591
18Q	Q18_1_1	14.3894	98.35	112.739
18Q	Q18_1_1	13.265	102.116	115.379
18Q	Q18_1_1	13.32	101.863	115.183
18Q	Q18_1_1	13.6422	99.585	113.228
18Q	Q18_1_1	15.2067	101.541	116.748
18Q	Q18_1_1	14.2967	103.62	117.918
18Q	Q18_1_1	12.6728	100.284	112.956
18Q	Q18_1_1	13.5728	103.706	117.28
18Q	Q18_1_1	13.0056	106.667	119.673
18Q	Q18_1_1	12.7206	102.688	115.408
18Q	Q18_1_1	12.6933	96.4861	109.179
18Q	Q18_1_1	14.1344	91.7294	105.864
18Q	Q18_1_1	13.6622	99.3322	112.992
18Q	Q18_1_1	13.0311	100.582	113.612
18Q	Q18_1_1	14.1706	102.957	117.128
18Q	Q18_1_1	13.99	98.6333	112.624
18Q	Q18_1_1	15.1183	98.2633	113.382
18Q	Q18_1_1	13.1728	101.704	114.875
18Q	Q18_1_1	13.6661	100.176	113.841
18Q	Q18_1_1	13.4233	99.615	113.039
18Q	Q18_1_1	13.8478	100.986	114.834
18Q	Q18_1_1	14.1578	109.762	123.92
18Q	Q18_1_1	14.4761	101.189	115.666
18Q	Q18_1_1	14.5094	104.221	118.729
18Q	Q18_1_1	15.8294	102.563	118.394
18Q	Q18_1_1	17.1472	99.6611	116.808
18Q	Q18_1_1	15.9339	100.3	116.234
18Q	Q18_1_1	15.2339	101.574	116.808
18Q	Q18_1_1	12.8144	94.7656	107.579
18Q	Q18_1_1	14.3333	95.6522	109.984
18Q	Q18_1_1	12.1078	94.8428	106.949
18Q	Q18_1_1	12.7333	98.4489	111.185
18Q	Q18_1_1	10.88	97.765	108.646
18Q	Q18_1_1	11.5661	98.2967	109.863
18Q	Q18_1_1	11.98	100.441	112.42
18Q	Q18_1_1	13.2089	97.3894	110.599
18Q	Q18_1_1	13.6	106.164	119.763
18Q	Q18_1_1	11.8167	100.357	112.173
18Q	Q18_1_1	11.7756	102.993	114.769
18Q	Q18_1_1	12.6506	99.2783	111.928
18Q	Q18_1_1	13.4983	101.949	115.447
18Q	Q18_1_1	12.9256	92.9167	105.845
18Q	Q18_1_1	11.4906	97.5067	108.998
18Q	Q18_1_1	12.2139	95.5744	107.789
18Q	Q18_1_1	10.6106	95.5106	106.121
18Q	Q18_1_1	13.2261	91.3183	104.544
18Q	Q18_1_1	13.9606	101.641	115.601
18Q	Q18_1_1	16.2756	112.492	128.768
18Q	Q18_1_1	16.3139	111.718	128.032
18Q	Q18_1_1	16.2917	98.555	114.846
18Q	Q18_1_1	14.5839	98.1167	112.702
18Q	Q18_1_1	14.2806	103.618	117.9
18Q	Q18_1_1	14.9278	99.0539	113.982
18Q	Q18_1_1	12.4556	95.7911	108.247
18Q	Q18_1_1	13.8461	104.421	118.266
18Q	Q18_1_1	13.1583	98.3278	111.486
18Q	Q18_1_1	13.7656	95.0367	108.803
18Q	Q18_1_1	17.2411	97.3956	114.637
18Q	Q18_1_1	13.6156	94.31	107.926
18Q	Q18_1_1	14.3228	90.6722	104.995
18Q	Q18_1_1	14.1617	89.3589	103.521
18Q	Q18_1_1	12.0139	96.43	108.443
18Q	Q18_1_1	13.5244	93.3611	106.884
18Q	Q18_1_1	12.5522	86.1917	98.7417
18Q	Q18_1_1	14.0833	87.7272	101.811
18Q	Q18_1_1	13.6361	94.5983	108.236
18Q	Q18_1_1	12.2128	90.9156	103.129
18Q	Q18_1_1	13.135	86.74	99.8761
18Q	Q18_1_1	14.055	90.5522	104.607
18Q	Q18_1_1	14.0039	92.0906	106.093
18Q	Q18_1_1	13.0406	104.306	117.346
18Q	Q18_1_1	15.4333	96.1994	111.634
18Q	Q18_1_1	15.6817	102.213	117.894
18Q	Q18_1_1	16.1928	102.9	119.094
18Q	Q18_1_1	16.8	106.141	122.941
18Q	Q18_1_1	14.8228	104.023	118.847
18Q	Q18_1_1	16.4822	102.627	119.109
18Q	Q18_1_1	14.6322	102.081	116.713
18Q	Q18_1_1	15.0428	101.986	117.031
18Q	Q18_1_1	14.8378	103.982	118.819
18Q	Q18_1_1	14.9006	101.532	116.433
18Q	Q18_1_1	15.56	100.012	115.57
18Q	Q18_1_1	13.9911	97.8033	111.794
18Q	Q18_1_1	14.7972	96.6889	111.486
18Q	Q18_1_1	14.265	95.7517	110.017
18Q	Q18_1_1	14.3928	96.6956	111.088
18Q	Q18_1_1	15.9211	101.376	117.297
18Q	Q18_1_1	14.2272	102.69	116.916
18Q	Q18_1_1	12.6189	102.779	115.398
18Q	Q18_1_1	11.9517	96.8333	108.784
18Q	Q18_1_1	13.14	94.695	107.836
18Q	Q18_1_1	11.805	104.729	116.534
18Q	Q18_1_1	14.1622	96.7811	110.943
18Q	Q18_1_1	13.5233	99.1056	112.629
18Q	Q18_1_1	13.7494	104.689	118.438
18Q	Q18_1_1	12.6506	88.5178	101.171
18Q	Q18_1_1	13.2394	93.0078	106.246
18Q	Q18_1_1	12.5328	96.6761	109.207
18Q	Q18_1_1	12.7544	96.8539	109.607
18Q	Q18_1_1	13.3317	97.0972	110.428
18Q	Q18_1_1	14.78	101.452	116.232
18Q	Q18_1_1	14.5111	92.1261	106.637
18Q	Q18_1_1	12.5678	95.5128	108.082
18Q	Q18_1_1	12.9833	97.8294	110.813
18Q	Q18_1_1	13.0256	108.126	121.15
18Q	Q18_1_1	13.2289	98.4728	111.701
18Q	Q18_1_1	12.7567	105.803	118.561
18Q	Q18_1_1	13.5278	98.1611	111.687
18Q	Q18_1_1	14.9617	103.128	118.089
18Q	Q18_1_1	12.9267	106.352	119.278
18Q	Q18_1_1	14.65	99.79	114.441
18Q	Q18_1_1	15.8133	97.0278	112.842
18Q	Q18_1_1	13.2856	100.753	114.039
18Q	Q18_1_1	12.345	88.7872	101.131
18Q	Q18_1_1	12.6894	102.183	114.871
18Q	Q18_1_1	15.1344	101.718	116.852
18Q	Q18_1_1	12.0422	94.6572	106.699
18Q	Q18_1_1	13.565	96.275	109.841
18Q	Q18_1_1	13.5728	96.8044	110.376
18Q	Q18_1_1	14.8006	98.3339	113.134
18Q	Q18_1_1	15.8433	105.289	121.132
18Q	Q18_1_1	13.5606	100.284	113.845
18Q	Q18_1_1	14.5661	104.288	118.855
18Q	Q18_1_1	13.805	101.817	115.622
18Q	Q18_1_1	14.8733	95.0172	109.892
18Q	Q18_1_1	14.995	104.199	119.193
18Q	Q18_1_1	13.9544	96.9411	110.893
18Q	Q18_1_1	14.7839	99.1506	113.935
18Q	Q18_1_1	14.0933	98.3339	112.429
18Q	Q18_1_1	13.7061	97.52	111.224
18Q	Q18_1_1	15.4133	99.2133	114.626
18Q	Q18_1_1	14.5183	94.4467	108.963
18Q	Q18_1_1	14.8278	89.7844	104.611
18Q	Q18_1_1	13.6633	94.4222	108.084
18Q	Q18_1_1	14.4961	96.0561	110.553
18Q	Q18_1_1	14.3917	94.6067	108.999
18Q	Q18_1_1	12.4044	95.33	107.733
18Q	Q18_1_1	13.4994	97.9378	111.436
18Q	Q18_1_1	13.1	93.6906	106.79
18Q	Q18_1_1	13.9128	101.712	115.625
18Q	Q18_1_1	11.2661	95.5333	106.799
18Q	Q18_1_1	12.5811	98.965	111.547
18Q	Q18_1_1	16.0161	95.2294	111.246
18Q	Q18_1_1	13.5783	88.4539	102.032
18Q	Q18_1_1	12.8611	94.2683	107.129
18Q	Q18_1_1	13.2517	89.98	103.232
18Q	Q18_1_1	13.13	96.7167	109.847
18Q	Q18_1_1	12.9461	90.6228	103.567
18Q	Q18_1_1	13.2467	94.0911	107.336
18Q	Q18_1_1	13.0594	97.4622	110.522
18Q	Q18_1_1	13.4183	101.332	114.75
18Q	Q18_1_1	15.4172	98.8139	114.232
18Q	Q18_1_1	14.1167	93.6822	107.798
18Q	Q18_1_1	15.5006	99.8128	115.314
18Q	Q18_1_1	13.4	94.9794	108.379
18Q	Q18_1_1	10.6517	106.2	116.854
18Q	Q18_1_1	11.5522	102.376	113.928
18Q	Q18_1_1	12.4906	103.531	116.02
18Q	Q18_1_1	11.8606	101.637	113.497
18Q	Q18_1_1	11.9911	94.0678	106.058
18Q	Q18_1_1	11.8194	98.3511	110.171
18Q	Q18_1_1	13.7283	97.2633	110.992
18Q	Q18_1_1	13.2694	101.134	114.404
18Q	Q18_1_1	12.0556	93.6517	105.708
18Q	Q18_1_1	11.3906	96.9461	108.336
18Q	Q18_1_1	12.3778	98.6994	111.074
18Q	Q18_1_1	14.03	103.61	117.639
18Q	Q18_1_1	12.1756	105.471	117.647
18Q	Q18_1_1	12.9178	102.451	115.368
18Q	Q18_1_1	12.6861	103.558	116.242
18Q	Q18_1_1	13.9644	102.601	116.564
18Q	Q18_1_1	12.6917	100.083	112.773
18Q	Q18_1_1	13.5094	99.1072	112.614
18Q	Q18_1_1	13.1589	99.6961	112.854
18Q	Q18_1_1	13.22	106.488	119.71
18Q	Q18_1_1	12.9944	98.3778	111.374
18Q	Q18_1_1	14.1083	90.9067	105.015
18Q	Q18_1_1	15.705	101.031	116.736
18Q	Q18_1_1	14.3267	100.917	115.244
18Q	Q18_1_1	13.4633	96.9733	110.437
18Q	Q18_1_1	12.8572	101.663	114.521
18Q	Q18_1_1	13.5739	108.746	122.321
18Q	Q18_1_1	12.3333	105.362	117.694
18Q	Q18_1_1	12.0494	100.758	112.808
18Q	Q18_1_1	13.36	100.478	113.84
18Q	Q18_1_1	13.4894	95.8283	109.317
18Q	Q18_1_1	12.9167	104.959	117.878
18Q	Q18_1_1	14.405	102.235	116.639
18Q	Q18_1_1	12.4483	99.9333	112.382
18Q	Q18_1_1	11.0672	104.709	115.774
18Q	Q18_1_1	10.8033	101.811	112.615
18Q	Q18_1_1	11.4217	107.951	119.371
18Q	Q18_1_1	10.5778	99.4117	109.991
18Q	Q18_1_1	11.7433	102.314	114.057
18Q	Q18_1_1	12.0733	100.671	112.744
18Q	Q18_1_1	13.0944	101.017	114.111
18Q	Q18_1_1	13.7672	98.3467	112.113
18Q	Q18_1_1	10.7133	101.711	112.423
18Q	Q18_1_1	10.6906	104.613	115.304
18Q	Q18_1_1	12.54	97.7922	110.333
18Q	Q18_1_1	12.6267	95.5211	108.149
18Q	Q18_1_1	12.5667	96.51	109.076
18Q	Q18_1_1	13.4972	96.6606	110.157
18Q	Q18_1_1	12.2178	100.634	112.852
18Q	Q18_1_1	12.5133	98.8417	111.354
18Q	Q18_1_1	14.5983	95.3828	109.982
18Q	Q18_1_1	14.5939	99.3061	113.898
18Q	Q18_1_1	13.38	101.587	114.968
18Q	Q18_1_1	13.9594	96.4317	110.39
18Q	Q18_1_1	15.0428	99.2333	114.275
18Q	Q18_1_1	14.1083	104.638	118.747
18Q	Q18_1_1	12.655	100.959	113.612
18Q	Q18_1_1	12.7717	101.148	113.919
18Q	Q18_1_1	12.9378	102.744	115.681
18Q	Q18_1_1	14.0644	98.2867	112.351
18Q	Q18_1_1	11.9828	101.307	113.291
18Q	Q18_1_1	11.7194	95.78	107.499
18Q	Q18_1_1	11.89	89.3383	101.23
18Q	Q18_1_1	13.9772	91.1394	105.117
18Q	Q18_1_1	13.9833	99.4622	113.446
18Q	Q18_1_1	11.9822	101.567	113.548
18Q	Q18_1_1	13.4267	100.407	113.833
18Q	Q18_1_1	13.4967	103.443	116.94
18Q	Q18_1_1	10.5372	93.6167	104.152
18Q	Q18_1_1	13.1511	99.165	112.318
18Q	Q18_1_1	11.7711	100.056	111.828
18Q	Q18_1_1	11.3928	92.0111	103.404
18Q	Q18_1_1	10.5789	94.9833	105.562
18Q	Q18_1_1	10.8528	98.8894	109.742
18Q	Q18_1_1	10.1306	98.3972	108.529
18Q	Q18_1_1	9.25722	100.16	109.419
18Q	Q18_1_1	10.0744	96.4606	106.534
18Q	Q18_1_1	10.1561	97.4917	107.648
18Q	Q18_1_1	12.1822	95.0994	107.282
18Q	Q18_1_1	12.1589	88.3278	100.488
18Q	Q18_1_1	11.4272	96.0028	107.43
18Q	Q18_1_1	13.2033	96.7867	109.989
18Q	Q18_1_1	13.1333	95.6122	108.747
18Q	Q18_1_1	12.6578	91.8511	104.509
18Q	Q18_1_1	11.3061	92.9178	104.223
18Q	Q18_1_1	9.65556	96.0306	105.687
18Q	Q18_1_1	11.985	93.8772	105.863
18Q	Q18_1_1	12.15	93.2883	105.437
18Q	Q18_1_1	10.7572	96.8761	107.632
18Q	Q18_1_1	11.4767	93.0883	104.564
18Q	Q18_1_1	11.8739	91.9589	103.832
18Q	Q18_1_1	12.7089	95.4644	108.174
18Q	Q18_1_1	14.655	91.235	105.89
18Q	Q18_1_1	14.3878	93.9622	108.351
18Q	Q18_1_1	11.2489	93.8117	105.061
18Q	Q18_1_1	11.405	96.3333	107.738
18Q	Q18_1_1	14.0039	90.0539	104.057
18Q	Q18_1_1	10.9578	93.6406	104.598
18Q	Q18_1_1	11.7661	86.1883	97.9533
18Q	Q18_1_1	13.8228	91.1089	104.933
18Q	Q18_1_1	13.2867	89.7894	103.076
18Q	Q18_1_1	12.795	90.4894	103.284
18Q	Q18_1_1	13.8811	99.7078	113.589
18Q	Q18_1_1	13.9639	88.8394	102.804
18Q	Q18_1_1	15.1961	94.0233	109.22
18Q	Q18_1_1	12.6678	89.7106	102.38
18Q	Q18_1_1	14.5056	91.1444	105.648
18Q	Q18_1_1	14.2289	88.4183	102.647
18Q	Q18_1_1	14.4617	89.1122	103.576
18Q	Q18_1_1	13.7778	90.4839	104.262
18Q	Q18_1_1	13.3189	95.9944	109.314
18Q	Q18_1_1	12.555	93.4111	105.967
18Q	Q18_1_1	12.6489	88.7128	101.362
18Q	Q18_1_1	13.95	89.3772	103.326
18Q	Q18_1_1	13.8283	94.1406	107.969
18Q	Q18_1_1	13.1367	85.1683	98.305
18Q	Q18_1_1	13.14	89.0272	102.167
18Q	Q18_1_1	12.4483	90.425	102.876
18Q	Q18_1_1	12.2589	88.1044	100.362
18Q	Q18_1_1	13.8678	91.8256	105.693
18Q	Q18_1_1	12.7306	94.2511	106.982
18Q	Q18_1_1	12.7206	90.3256	103.044
18Q	Q18_1_1	13.36	87.5061	100.867
18Q	Q18_1_1	13.3167	92.7033	106.021
18Q	Q18_1_1	11.3811	87.4322	98.8128
18Q	Q18_1_1	13.1811	87.6811	100.863
18Q	Q18_1_1	14.5339	92.6606	107.196
18Q	Q18_1_1	12.8433	90.7067	103.548
18Q	Q18_1_1	13.5978	91.885	105.482
18Q	Q18_1_1	15.4483	92.7522	108.202
18Q	Q18_1_1	14.165	91.0944	105.26
18Q	Q18_1_1	14.1911	95.4883	109.679
18Q	Q18_1_1	15.3167	96.575	111.89
18Q	Q18_1_1	14.4661	97.6789	112.146
18Q	Q18_1_1	15.1928	100	115.193
18Q	Q18_1_1	14.3089	99.8706	114.179
18Q	Q18_1_1	13.8317	97.1717	111.004
18Q	Q18_1_1	13.7089	98.7172	112.426
18Q	Q18_1_1	13.8289	106.991	120.821
18Q	Q18_1_1	11.7861	113.853	125.64
18Q	Q18_1_1	15.5011	110.455	125.958
18Q	Q18_1_1	14.3394	110.95	125.29
18Q	Q18_1_1	12.6911	111.346	124.038
18Q	Q18_1_1	11.94	113.029	124.967
18Q	Q18_1_1	15.3444	109.199	124.543
18Q	Q18_1_1	14.605	107.377	121.982
18Q	Q18_1_1	13.0567	114.623	127.679
18Q	Q18_1_1	13.9006	111.5	125.399
18Q	Q18_1_1	14.2911	114.094	128.386
18Q	Q18_1_1	13.0711	107.173	120.243
18Q	Q18_1_1	15.4633	108.43	123.893
18Q	Q18_1_1	15.5872	107.552	123.14
18Q	Q18_1_1	14.75	112.628	127.379
18Q	Q18_1_1	14.5911	112.316	126.907
18Q	Q18_1_1	15.3006	111.685	126.984
18Q	Q18_1_1	13.375	117.469	130.843
18Q	Q18_1_1	13.3589	106.491	119.849
18Q	Q18_1_1	13.2783	105.254	118.529
18Q	Q18_1_1	11.0633	110.957	122.02
18Q	Q18_1_1	12.5317	112.566	125.095
18Q	Q18_1_1	13.755	110.806	124.562
18Q	Q18_1_1	16.0311	110.923	126.955
18Q	Q18_1_1	15.7689	111.755	127.523
18Q	Q18_1_1	15.5928	110.256	125.848
18Q	Q18_1_1	14.0867	109.114	123.202
18Q	Q18_1_1	15.2044	102.625	117.828
18Q	Q18_1_1	13.8467	108.352	122.196
18Q	Q18_1_1	13.5078	109.618	123.124
18Q	Q18_1_1	13.5761	93.9956	107.571
18Q	Q18_1_1	16.9778	95.8733	112.852
18Q	Q18_1_1	15.7328	102.122	117.855
18Q	Q18_1_1	14.7711	101.293	116.063
18Q	Q18_1_1	14.0756	100.512	114.588
18Q	Q18_1_1	12.2139	93.5872	105.804
18Q	Q18_1_1	12.7033	101.117	113.822
18Q	Q18_1_1	12.1661	102.277	114.443
18Q	Q18_1_1	10.7778	98.1956	108.973
18Q	Q18_1_1	13.5544	99.8928	113.447
18Q	Q18_1_1	11.8578	101.819	113.676
18Q	Q18_1_1	13.6172	97.3928	111.009
18Q	Q18_1_1	15.5417	109.306	124.846
18Q	Q18_1_1	13.775	104.884	118.658
18Q	Q18_1_1	12.0906	97.9156	110.007
18Q	Q18_1_1	12.3317	103.371	115.701
18Q	Q18_1_1	13.6578	101.753	115.41
18Q	Q18_1_1	11.4917	94.8306	106.322
18Q	Q18_1_1	11.9289	100.89	112.819
18Q	Q18_1_1	11.1556	98.7822	109.938
18Q	Q18_1_1	13.0667	103.267	116.334
18Q	Q18_1_1	11.0522	99.7972	110.849
18Q	Q18_1_1	12.6544	106.572	119.228
18Q	Q18_1_1	13.4833	106.128	119.611
18Q	Q18_1_1	14.2389	111.226	125.464
18Q	Q18_1_1	13.1172	107.356	120.473
18Q	Q18_1_1	12.2078	105.988	118.196
18Q	Q18_1_1	12.17	101.651	113.821
18Q	Q18_1_1	12.2856	97.7189	110.006
18Q	Q18_1_1	12.1328	94.8522	106.984
18Q	Q18_1_1	9.50833	97.9322	107.441
18Q	Q18_1_1	12.4367	97.605	110.04
18Q	Q18_1_1	12.2978	101.684	113.983
18Q	Q18_1_1	13.75	96.3667	110.116
18Q	Q18_1_1	11.9644	101.027	112.991
18Q	Q18_1_1	13.8067	102.125	115.932
18Q	Q18_1_1	13.3656	103.824	117.189
18Q	Q18_1_1	12.6561	108.566	121.226
18Q	Q18_1_1	12.9694	104.516	117.486
18Q	Q18_1_1	15.3828	109.959	125.343
18Q	Q18_1_1	15.1817	117.204	132.387
18Q	Q18_1_1	17.3511	111.222	128.574
18Q	Q18_1_1	13.6372	112.286	125.923
18Q	Q18_1_1	14.5117	109.807	124.319
18Q	Q18_1_1	14.4689	104.147	118.613
18Q	Q18_1_1	15.0506	102.566	117.616
18Q	Q18_1_1	12.9589	102.117	115.077
18Q	Q18_1_1	14.3428	106.576	120.918
18Q	Q18_1_1	13.9444	101.732	115.676
18Q	Q18_1_1	15.34	99.4394	114.777
18Q	Q18_1_1	14.2778	116.748	131.026
18Q	Q18_1_1	14.985	114.947	129.932
18Q	Q18_1_1	13.0739	113.342	126.414
18Q	Q18_1_1	14.2778	102.821	117.101
18Q	Q18_1_1	13.865	103.595	117.459
18Q	Q18_1_1	14.6817	103.965	118.646
18Q	Q18_1_1	13.9406	101.035	114.973
18Q	Q18_1_1	14.7739	106.43	121.205
18Q	Q18_1_1	12.6794	102.616	115.297
18Q	Q18_1_1	15.5283	97.7139	113.243
18Q	Q18_1_1	15.2317	102.004	117.233
18Q	Q18_1_1	13.92	98.28	112.201
18Q	Q18_1_1	12.8428	100.803	113.647
18Q	Q18_1_1	12.5956	112.741	125.337
18Q	Q18_1_1	15.7678	112.376	128.146
18Q	Q18_1_1	15.2256	110.914	126.139
18Q	Q18_1_1	15.0128	110.317	125.329
18Q	Q18_1_1	14.1861	103.089	117.276
18Q	Q18_1_1	15.5894	103.581	119.172
18Q	Q18_1_1	15.4956	106.068	121.565
18Q	Q18_1_1	15.7367	102.259	117.996
18Q	Q18_1_1	14.7567	99.1983	113.954
18Q	Q18_1_1	14.7628	94.1317	108.895
18Q	Q18_1_1	12.6039	97.1983	109.8
18Q	Q18_1_1	12.1067	97.0733	109.181
18Q	Q18_1_1	12.3783	100.691	113.07
18Q	Q18_1_1	13.1883	97.3117	110.499
18Q	Q18_1_1	12.0428	92.1	104.141
18Q	Q18_1_1	11.02	93.6672	104.687
18Q	Q18_1_1	12.9439	88.7778	101.724
18Q	Q18_1_1	11.7583	90.4294	102.187
18Q	Q18_1_1	12.9111	89.9794	102.889
18Q	Q18_1_1	13.0967	89.6556	102.754
18Q	Q18_1_1	13.3139	90.645	103.96
18Q	Q18_1_1	10.9367	88.5411	99.4778
18Q	Q18_1_1	11.8556	93.3978	105.252
18Q	Q18_1_1	12.6044	95.5044	108.108
18Q	Q18_1_1	12.2894	94.8456	107.133
18Q	Q18_1_1	11.75	92.7756	104.527
18Q	Q18_1_1	11.21	87.7883	98.9978
18Q	Q18_1_1	11.9078	90.6094	102.517
18Q	Q18_1_1	12.3494	92.2617	104.612
18Q	Q18_1_1	11.5361	92.9617	104.497
18Q	Q18_1_1	11.1733	90.7383	101.912
18Q	Q18_1_1	11.6989	92.6261	104.325
18Q	Q18_1_1	10.9328	91.5644	102.498
18Q	Q18_1_1	12.2878	87.6056	99.8922
18Q	Q18_1_1	13.1711	92.0594	105.229
18Q	Q18_1_1	11.9544	87.7022	99.6556
18Q	Q18_1_1	11.985	93.3	105.284
18Q	Q18_1_1	12.3911	98.9433	111.336
18Q	Q18_1_1	11.6017	96.0339	107.637
18Q	Q18_1_1	12.7906	96.4717	109.262
18Q	Q18_1_1	13.215	100.347	113.561
18Q	Q18_1_1	12.6883	99.6417	112.328
18Q	Q18_1_1	11.8928	103.068	114.962
18Q	Q18_1_1	12.675	94.9494	107.624
18Q	Q18_1_1	12.1117	99.7028	111.812
18Q	Q18_1_1	13.3761	96.5189	109.896
18Q	Q18_1_1	14.0133	98.7539	112.768
18Q	Q18_1_1	11.6139	98.72	110.334
18Q	Q18_1_1	12.3644	101.752	114.116
18Q	Q18_1_1	12.6806	105.109	117.791
18Q	Q18_1_1	13.0044	99.7822	112.787
18Q	Q18_1_1	12.1983	99.3594	111.558
18Q	Q18_1_1	13.1644	104.159	117.325
18Q	Q18_1_1	12.5006	100.072	112.572
18Q	Q18_1_1	13.7128	104.764	118.476
18Q	Q18_1_1	14.0594	92.7228	106.782
18Q	Q18_1_1	11.625	96.3406	107.965
18Q	Q18_1_1	12.1839	97.485	109.669
18Q	Q18_1_1	12.9322	101.174	114.108
18Q	Q18_1_1	13.3972	98.0072	111.406
18Q	Q18_1_1	12.8333	99.535	112.369
18Q	Q18_1_1	12.0628	97.945	110.008
18Q	Q18_1_1	13.5711	94.3656	107.938
18Q	Q18_1_1	10.6361	95.6233	106.259
18Q	Q18_1_1	11.4744	98.11	109.584
18Q	Q18_1_1	11.9694	89.9489	101.92
18Q	Q18_1_1	11.2278	92.2689	103.498
18Q	Q18_1_1	10.6044	90.0367	100.642
18Q	Q18_1_1	11.3733	91.6206	102.995
18Q	Q18_1_1	12.7344	88.7378	101.472
18Q	Q18_1_1	12.8156	91.6083	104.423
18Q	Q18_1_1	12.89	91.9067	104.799
18Q	Q18_1_1	12.0217	88.9089	100.931
18Q	Q18_1_1	11.8239	90.1611	101.986
18Q	Q18_1_1	14.6156	93.8311	108.447
18Q	Q18_1_1	13.8189	85.875	99.6917
18Q	Q18_1_1	13.93	105.848	119.777
18Q	Q18_1_1	12.3733	98.8789	111.252
18Q	Q18_1_1	13.7222	100.028	113.75
18Q	Q18_1_1	13.0161	103.211	116.227
18Q	Q18_1_1	12.145	101.457	113.601
18Q	Q18_1_1	13.8361	109.348	123.187
18Q	Q18_1_1	15.4628	107.394	122.857
18Q	Q18_1_1	13.7144	106.653	120.368
18Q	Q18_1_1	13.5283	107.499	121.027
18Q	Q18_1_1	13.8817	120.457	134.339
18Q	Q18_1_1	15.355	120.752	136.106
18Q	Q18_1_1	14.515	120.444	134.961
18Q	Q18_1_1	15.0272	119.914	134.943
18Q	Q18_1_1	14.3217	115.61	129.932
18Q	Q18_1_1	15.1056	111.994	127.101
18Q	Q18_1_1	14.2244	110.236	124.461
18Q	Q18_1_1	14.2061	111.946	126.154
18Q	Q18_1_1	14.0433	116.226	130.27
18Q	Q18_1_1	13.5394	118.05	131.59
18Q	Q18_1_1	13.2428	118.514	131.758
18Q	Q18_1_1	13.9	112.404	126.304
18Q	Q18_1_1	13.5639	114.87	128.433
18Q	Q18_1_1	13.735	116.407	130.142
18Q	Q18_1_1	13.7128	110.844	124.555
18Q	Q18_1_1	14.575	116.76	131.336
18Q	Q18_1_1	13.9133	109.408	123.321
18Q	Q18_1_1	12.6811	104.257	116.938
18Q	Q18_1_1	11.5717	99.515	111.089
18Q	Q18_1_1	11.7933	97.3806	109.174
18Q	Q18_1_1	12.0633	90.925	102.988
18Q	Q18_1_1	11.9428	88.8467	100.787
18Q	Q18_1_1	13.2628	91.4239	104.687
18Q	Q18_1_1	11.5789	99.6072	111.187
18Q	Q18_1_1	11.8706	91.4517	103.321
18Q	Q18_1_1	10.98	94.5506	105.531
18Q	Q18_1_1	11.4189	100.52	111.941
18Q	Q18_1_1	13.0522	94.4361	107.488
18Q	Q18_1_1	13.5311	96.7617	110.293
18Q	Q18_1_1	13.3883	102.133	115.522
18Q	Q18_1_1	13.645	101.908	115.554
18Q	Q18_1_1	14.21	112.332	126.542
18Q	Q18_1_1	13.3344	113.741	127.073
18Q	Q18_1_1	14.8133	111.786	126.599
18Q	Q18_1_1	12.7261	109.334	122.061
18Q	Q18_1_1	12.7372	108.626	121.361
18Q	Q18_1_1	11.6244	107.454	119.081
18Q	Q18_1_1	10.1094	106.83	116.94
18Q	Q18_1_1	10.3906	111.849	122.239
18Q	Q18_1_1	12.9922	106.509	119.501
18Q	Q18_1_1	11.8044	110.448	122.252
18Q	Q18_1_1	14.7117	111.292	126.006
18Q	Q18_1_1	14.02	109.301	123.321
18Q	Q18_1_1	14.395	109.206	123.602
18Q	Q18_1_1	15.5061	103.614	119.12
18Q	Q18_1_1	13.1833	107.764	120.948
18Q	Q18_1_1	15.965	110.773	126.738
18Q	Q18_1_1	14.1856	109.993	124.178
18Q	Q18_1_1	15.4628	109.551	125.016
18Q	Q18_1_1	15.6328	108.682	124.314
18Q	Q18_1_1	15.3733	105.378	120.753
18Q	Q18_1_1	15.0183	103.35	118.367
18Q	Q18_1_1	12.8011	111.316	124.116
18Q	Q18_1_1	12.9622	104.604	117.566
18Q	Q18_1_1	14.325	104.568	118.892
18Q	Q18_1_1	11.6817	106.333	118.016
18Q	Q18_1_1	13.7317	101.566	115.297
18Q	Q18_1_1	14.7067	102.712	117.419
18Q	Q18_1_1	14.1333	97.8661	111.999
18Q	Q18_1_1	14.37	98.1439	112.514
18Q	Q18_1_1	12.145	112.757	124.903
18Q	Q18_1_1	12.9972	115.038	128.036
18Q	Q18_1_1	11.8028	106.702	118.505
18Q	Q18_1_1	10.8117	106.602	117.413
18Q	Q18_1_1	13.2394	104.212	117.449
18Q	Q18_1_1	16.0761	103.121	119.196
18Q	Q18_1_1	14.4717	102.401	116.874
18Q	Q18_1_1	13.4006	104.512	117.912
18Q	Q18_1_1	13.8717	100.541	114.412
18Q	Q18_1_1	14.9033	103.917	118.821
18Q	Q18_1_1	14.0639	104.617	118.682
18Q	Q18_1_1	13.6383	108.688	122.323
18Q	Q18_1_1	10.9694	108.594	119.563
18Q	Q18_1_1	12.7756	107.076	119.851
18Q	Q18_1_1	11.3178	112.511	123.829
18Q	Q18_1_1	14.0661	107.622	121.689
18Q	Q18_1_1	13.7694	110.647	124.417
18Q	Q18_2_0	13.3256	105.532	118.857
18Q	Q18_2_0	13.3294	116.372	129.702
18Q	Q18_2_0	15.5367	106.542	122.078
18Q	Q18_2_0	15.0372	109.424	124.462
18Q	Q18_2_0	14.0011	108.409	122.411
18Q	Q18_2_0	13.3922	100.762	114.154
18Q	Q18_2_0	13.1722	103.76	116.933
18Q	Q18_2_0	12.6983	110.749	123.449
18Q	Q18_2_0	12.9739	103.127	116.103
18Q	Q18_2_0	15.7417	105.562	121.303
18Q	Q18_2_0	15.21	104.237	119.448
18Q	Q18_2_0	14.9194	109.506	124.424
18Q	Q18_2_0	13.9633	104.252	118.215
18Q	Q18_2_0	14.225	99.3533	113.576
18Q	Q18_2_0	14.765	105.971	120.737
18Q	Q18_2_0	15.075	102.826	117.899
18Q	Q18_2_0	15.085	105.066	120.149
18Q	Q18_2_0	16.2611	115.272	131.531
18Q	Q18_2_0	15.5394	113.678	129.214
18Q	Q18_2_0	15.0844	105.437	120.523
18Q	Q18_2_0	13.5606	102.218	115.779
18Q	Q18_2_0	14.1506	111.117	125.267
18Q	Q18_2_0	13.2744	106.941	120.216
18Q	Q18_2_0	14.2639	106.791	121.056
18Q	Q18_2_0	14.435	102.544	116.98
18Q	Q18_2_0	13.7233	101.286	115.011
18Q	Q18_2_0	13.9	103.947	117.844
18Q	Q18_2_0	14.23	100.537	114.766
18Q	Q18_2_0	13.125	91.6906	104.814
18Q	Q18_2_0	11.9233	97.9706	109.896
18Q	Q18_2_0	12.0272	98.9106	110.937
18Q	Q18_2_0	13.3317	100.352	113.683
18Q	Q18_2_0	13.6806	102.749	116.43
18Q	Q18_2_0	14.0061	105.766	119.772
18Q	Q18_2_0	13.725	97.8594	111.586
18Q	Q18_2_0	12.5756	104.934	117.511
18Q	Q18_2_0	15.1283	112.575	127.704
18Q	Q18_2_0	13.6683	112.838	126.507
18Q	Q18_2_0	14.9511	101.74	116.692
18Q	Q18_2_0	12.1878	105.198	117.386
18Q	Q18_2_0	15.0633	98.3772	113.441
18Q	Q18_2_0	14.3389	105.94	120.281
18Q	Q18_2_0	14.7094	105.816	120.526
18Q	Q18_2_0	15.7244	102.757	118.48
18Q	Q18_2_0	15.5372	107.046	122.583
18Q	Q18_2_0	15.9683	111.426	127.394
18Q	Q18_2_0	13.3728	100.493	113.867
18Q	Q18_2_0	13.1911	96.9289	110.121
18Q	Q18_2_0	15.5561	101.614	117.172
18Q	Q18_2_0	15.25	101.582	116.832
18Q	Q18_2_0	15.4922	105.066	120.558
18Q	Q18_2_0	12.2306	96.4761	108.707
18Q	Q18_2_0	11.765	104.686	116.449
18Q	Q18_2_0	11.7161	101.987	113.703
18Q	Q18_2_0	15.2028	115.806	131.008
18Q	Q18_2_0	14.5756	116.008	130.583
18Q	Q18_2_0	14.4561	110.699	125.157
18Q	Q18_2_0	14.3444	101.22	115.564
18Q	Q18_2_0	14.98	100.937	115.918
18Q	Q18_2_0	15.0672	99.0856	114.153
18Q	Q18_2_0	15.5367	103.888	119.424
18Q	Q18_2_0	14.7983	101.202	115.999
18Q	Q18_2_0	14.0278	102.214	116.241
18Q	Q18_2_0	14.0317	102.291	116.322
18Q	Q18_2_0	13.8111	102.217	116.026
18Q	Q18_2_0	13.5406	99.8639	113.405
18Q	Q18_2_0	13.7011	110.359	124.059
18Q	Q18_2_0	15.2556	102.404	117.661
18Q	Q18_2_0	14.4006	109.376	123.775
18Q	Q18_2_0	14.5789	99.7194	114.298
18Q	Q18_2_0	15.1522	110.221	125.373
18Q	Q18_2_0	15.1817	108.543	123.724
18Q	Q18_2_0	15.0583	109.81	124.867
18Q	Q18_2_0	16.0744	108.901	124.976
18Q	Q18_2_0	15.5244	112.336	127.86
18Q	Q18_2_0	15.0817	114.232	129.316
18Q	Q18_2_0	18.0628	111.481	129.544
18Q	Q18_2_0	18.4367	109.417	127.852
18Q	Q18_2_0	18.5661	107.493	126.061
18Q	Q18_2_0	18.6011	112.603	131.206
18Q	Q18_2_0	18.6678	119.638	138.307
18Q	Q18_2_0	15.7478	111.363	127.112
18Q	Q18_2_0	18.1911	114.982	133.172
18Q	Q18_2_0	17.6317	112.571	130.203
18Q	Q18_2_0	18.0817	111.753	129.834
18Q	Q18_2_0	17.3033	119.839	137.143
18Q	Q18_2_0	18.6556	110.018	128.674
18Q	Q18_2_0	18.5161	116.795	135.309
18Q	Q18_2_0	17.2561	126.441	143.696
18Q	Q18_2_0	15.6061	117.237	132.842
18Q	Q18_2_0	15.7006	122.855	138.555
18Q	Q18_2_0	15.9178	125.151	141.068
18Q	Q18_2_0	13.54	117.861	131.402
18Q	Q18_2_0	16.0372	113.398	129.437
18Q	Q18_2_0	15.2594	109.442	124.699
18Q	Q18_2_0	15.5972	121.292	136.889
18Q	Q18_2_0	15.0978	109.553	124.651
18Q	Q18_2_0	16.5683	109.584	126.152
18Q	Q18_2_0	17.745	111.871	129.616
18Q	Q18_2_0	18.395	114.707	133.102
18Q	Q18_2_0	16.1828	112.276	128.458
18Q	Q18_2_0	16.2211	119.319	135.539
18Q	Q18_2_0	16.22	118.609	134.829
18Q	Q18_2_0	17.1872	118.351	135.539
18Q	Q18_2_0	15.3683	108.101	123.467
18Q	Q18_2_0	16.2372	105.418	121.656
18Q	Q18_2_0	15.7333	101.851	117.583
18Q	Q18_2_0	14.3717	99.6839	114.057
18Q	Q18_2_0	14.3789	103.352	117.729
18Q	Q18_2_0	14.7461	101.206	115.952
18Q	Q18_2_0	14.8528	100.466	115.319
18Q	Q18_2_0	14.7739	99.8106	114.585
18Q	Q18_2_0	13.825	93.0628	106.888
18Q	Q18_2_0	12.8772	101.406	114.283
18Q	Q18_2_0	12.8139	97.7933	110.608
18Q	Q18_2_0	13.2011	92.1228	105.324
18Q	Q18_2_0	14.1361	96.7244	110.859
18Q	Q18_2_0	15.1772	100.131	115.307
18Q	Q18_2_0	15.6306	98.9361	114.566
18Q	Q18_2_0	14.2189	95.3283	109.546
18Q	Q18_2_0	15.3217	101.731	117.051
18Q	Q18_2_0	14.2344	98.6078	112.843
18Q	Q18_2_0	14.94	100.042	114.982
18Q	Q18_2_0	14.6267	101.388	116.016
18Q	Q18_2_0	15.0244	99.6517	114.674
18Q	Q18_2_0	14.5661	100.233	114.799
18Q	Q18_2_0	15.8978	107.084	122.981
18Q	Q18_2_0	16.9728	108.557	125.529
18Q	Q18_2_0	16.16	103.739	119.898
18Q	Q18_2_0	17.2628	109.483	126.747
18Q	Q18_2_0	13.8233	101.307	115.13
18Q	Q18_2_0	14.4839	99.0839	113.568
18Q	Q18_2_0	15.2728	100.571	115.844
18Q	Q18_2_0	14.2561	99.3117	113.568
18Q	Q18_2_0	15.0789	103.801	118.88
18Q	Q18_2_0	12.2289	99.7389	111.967
18Q	Q18_2_0	12.225	102.465	114.69
18Q	Q18_2_0	13.065	102.356	115.421
18Q	Q18_2_0	14.0322	101.549	115.583
18Q	Q18_2_0	13.5433	101.966	115.51
18Q	Q18_2_0	14.0294	104.701	118.731
18Q	Q18_2_0	11.5333	104.144	115.676
18Q	Q18_2_0	14.9561	104.131	119.088
18Q	Q18_2_0	12.3589	98.3822	110.74
18Q	Q18_2_0	14.4806	99.7011	114.185
18Q	Q18_2_0	13.7383	99.1767	112.915
18Q	Q18_2_0	15.105	93.1811	108.288
18Q	Q18_2_0	13.1728	100.551	113.723
18Q	Q18_2_0	14.5061	92.1233	106.631
18Q	Q18_2_0	15.7878	97.5667	113.356
18Q	Q18_2_0	18.2956	102.547	120.842
18Q	Q18_2_0	16.7333	105.271	122.004
18Q	Q18_2_0	14.8472	100.44	115.287
18Q	Q18_2_0	14.8761	97.4083	112.285
18Q	Q18_2_0	15.5028	99.5911	115.094
18Q	Q18_2_0	16.0372	99.1656	115.202
18Q	Q18_2_0	15.1133	99.8956	115.008
18Q	Q18_2_0	16.1722	96.6522	112.825
18Q	Q18_2_0	16.1039	96.5806	112.685
18Q	Q18_2_0	14.7544	106.009	120.763
18Q	Q18_2_0	13.8489	98.1428	111.992
18Q	Q18_2_0	11.6411	98.3311	109.971
18Q	Q18_2_0	12.3383	99.21	111.548
18Q	Q18_2_0	13.1806	102.376	115.556
18Q	Q18_2_0	12.9794	102.172	115.152
18Q	Q18_2_0	14.8817	101.989	116.872
18Q	Q18_2_0	13.035	98.8294	111.864
18Q	Q18_2_0	13.8044	97.2706	111.076
18Q	Q18_2_0	15.9078	95.1206	111.027
18Q	Q18_2_0	15.2278	99.4289	114.656
18Q	Q18_2_0	14.9833	101.084	116.066
18Q	Q18_2_0	15.3411	97.7583	113.098
18Q	Q18_2_0	16.2056	95.3333	111.538
18Q	Q18_2_0	14.6844	95.865	110.552
18Q	Q18_2_0	16.645	93.7567	110.403
18Q	Q18_2_0	15.5889	97.6039	113.194
18Q	Q18_2_0	15.0878	99.315	114.403
18Q	Q18_2_0	12.6128	100.027	112.641
18Q	Q18_2_0	14.0606	98.8944	112.956
18Q	Q18_2_0	13.5806	97.3128	110.893
18Q	Q18_2_0	14.12	96.6133	110.734
18Q	Q18_2_0	16.0628	105.208	121.271
18Q	Q18_2_0	15.4289	99.81	115.237
18Q	Q18_2_0	16.43	105.46	121.89
18Q	Q18_2_0	14.8311	94.0589	108.891
18Q	Q18_2_0	14.4033	90.835	105.238
18Q	Q18_2_0	11.3806	95.1517	106.531
18Q	Q18_2_0	12.8439	98.9439	111.787
18Q	Q18_2_0	12.8661	91.815	104.68
18Q	Q18_2_0	13.8061	98.77	112.577
18Q	Q18_2_0	12.7072	94.7783	107.484
18Q	Q18_2_0	13.3006	104.326	117.626
18Q	Q18_2_0	11.6917	99.5189	111.21
18Q	Q18_2_0	12.7633	101.639	114.402
18Q	Q18_2_0	13.4767	102.331	115.809
18Q	Q18_2_0	14.1172	98.9867	113.104
18Q	Q18_2_0	13.9183	101.85	115.771
18Q	Q18_2_0	13.4517	96.1933	109.645
18Q	Q18_2_0	14.2744	104.884	119.158
18Q	Q18_2_0	16.8567	101.137	117.992
18Q	Q18_2_0	13.9267	102.966	116.893
18Q	Q18_2_0	14.4122	102.31	116.72
18Q	Q18_2_0	14.4167	104.226	118.642
18Q	Q18_2_0	14.7006	99.895	114.597
18Q	Q18_2_0	14.675	97.2922	111.967
18Q	Q18_2_0	12.6906	100.534	113.224
18Q	Q18_2_0	13.6878	101.811	115.499
18Q	Q18_2_0	14.6667	105.191	119.857
18Q	Q18_2_0	12.6572	107.358	120.014
18Q	Q18_2_0	16.2433	106.437	122.68
18Q	Q18_2_0	14.13	104.968	119.097
18Q	Q18_2_0	14.4767	102.824	117.301
18Q	Q18_2_0	13.3544	103.367	116.722
18Q	Q18_2_0	16.6967	101.46	118.156
18Q	Q18_2_0	16.9133	102.296	119.21
18Q	Q18_2_0	15.7144	100.289	116.006
18Q	Q18_2_0	15.4017	97.9678	113.37
18Q	Q18_2_0	15.8444	105.376	121.222
18Q	Q18_2_0	17.1106	103.988	121.101
18Q	Q18_2_0	15.685	115.622	131.306
18Q	Q18_2_0	14.6839	110.348	125.031
18Q	Q18_2_0	16.3461	102.771	119.119
18Q	Q18_2_0	16.4333	98.0772	114.509
18Q	Q18_2_0	15.5983	101.944	117.541
18Q	Q18_2_0	16.5894	98.0889	114.677
18Q	Q18_2_0	15.96	94.3028	110.264
18Q	Q18_2_0	13.9467	94.4061	108.352
18Q	Q18_2_0	15.2983	97.1233	112.422
18Q	Q18_2_0	18.8744	98.1594	117.036
18Q	Q18_2_0	16.2972	99.7144	116.011
18Q	Q18_2_0	15.275	100.267	115.542
18Q	Q18_2_0	14.1172	98.81	112.928
18Q	Q18_2_0	15.0533	100.959	116.012
18Q	Q18_2_0	15.1317	100.955	116.088
18Q	Q18_2_0	14.3844	102.097	116.479
18Q	Q18_2_0	15.4711	103.351	118.822
18Q	Q18_2_0	17.2344	103.464	120.698
18Q	Q18_2_0	16.1767	103.334	119.513
18Q	Q18_2_0	15.5356	102.259	117.794
18Q	Q18_2_0	17.0856	100.717	117.802
18Q	Q18_2_0	16.3678	97.2667	113.635
18Q	Q18_2_0	14.7872	102.547	117.336
18Q	Q18_2_0	15.2556	99.3167	114.572
18Q	Q18_2_0	14.0822	103.494	117.578
18Q	Q18_2_0	17.18	103.487	120.667
18Q	Q18_2_0	15.6361	100.851	116.488
18Q	Q18_2_0	16.0739	105.879	121.952
18Q	Q18_2_0	16.2767	101.867	118.146
18Q	Q18_2_0	15.3772	104.386	119.764
18Q	Q18_2_0	16.2467	109.27	125.518
18Q	Q18_2_0	16.2861	107.161	123.445
18Q	Q18_2_0	14.5956	105.561	120.157
18Q	Q18_2_0	13.6822	103.827	117.511
18Q	Q18_2_0	13.595	105.039	118.634
18Q	Q18_2_0	13.9939	106.753	120.746
18Q	Q18_2_0	14.075	108.453	122.526
18Q	Q18_2_0	12.54	106.912	119.451
18Q	Q18_2_0	14.9667	106.571	121.539
18Q	Q18_2_0	13.4922	104.251	117.742
18Q	Q18_2_0	14.3622	106.312	120.673
18Q	Q18_2_0	13.9817	103.705	117.686
18Q	Q18_2_0	13.9778	103.352	117.332
18Q	Q18_2_0	17.3017	103.55	120.851
18Q	Q18_2_0	18.655	105.576	124.229
18Q	Q18_2_0	15.7183	108.897	124.614
18Q	Q18_2_0	16.28	118.676	134.955
18Q	Q18_2_0	16.2772	110.76	127.038
18Q	Q18_2_0	15.4578	107.161	122.618
18Q	Q18_2_0	13.7733	106.367	120.141
18Q	Q18_2_0	14.0667	104.599	118.668
18Q	Q18_2_0	13.96	103.732	117.692
18Q	Q18_2_0	15.6144	104.833	120.447
18Q	Q18_2_0	13.7033	97.4294	111.134
18Q	Q18_2_0	15.0222	110.277	125.298
18Q	Q18_2_0	18.605	113.252	131.857
18Q	Q18_2_0	16.9017	108.259	125.161
18Q	Q18_2_0	14.1261	103.841	117.969
18Q	Q18_2_0	14.19	109.088	123.279
18Q	Q18_2_0	14.7322	113.876	128.608
18Q	Q18_2_0	10.845	111.52	122.365
18Q	Q18_2_0	12.9411	104.384	117.326
18Q	Q18_2_0	13.5044	97.3372	110.839
18Q	Q18_2_0	12.2533	102.234	114.488
18Q	Q18_2_0	12.9839	98.6333	111.618
18Q	Q18_2_0	11.0783	89.1206	100.198
18Q	Q18_2_0	11.0739	92.7128	103.786
18Q	Q18_2_0	11.9956	96.9172	108.913
18Q	Q18_2_0	13.905	99.0911	112.996
18Q	Q18_2_0	12.5817	99.6661	112.248
18Q	Q18_2_0	12.6144	94.8533	107.466
18Q	Q18_2_0	13.2678	97.8217	111.089
18Q	Q18_2_0	13.0267	101.687	114.713
18Q	Q18_2_0	12.3556	97.585	109.942
18Q	Q18_2_0	13.6128	104.531	118.143
18Q	Q18_2_0	12.2511	100.263	112.513
18Q	Q18_2_0	11.7056	96.0428	107.749
18Q	Q18_2_0	10.6828	100.078	110.76
18Q	Q18_2_0	11.6906	94.3428	106.031
18Q	Q18_2_0	11.8389	101.296	113.134
18Q	Q18_2_0	14.4628	108.045	122.507
18Q	Q18_2_0	12.5494	106.592	119.141
18Q	Q18_2_0	14.2772	101.866	116.146
18Q	Q18_2_0	12.6322	98.2589	110.891
18Q	Q18_2_0	12.3961	100.301	112.696
18Q	Q18_2_0	13.5922	100.811	114.404
18Q	Q18_2_0	12.38	103.947	116.327
18Q	Q18_2_0	13.3772	102.568	115.944
18Q	Q18_2_0	13.8806	102.852	116.735
18Q	Q18_2_0	13.005	104.587	117.592
18Q	Q18_2_0	13.4278	99.9483	113.377
18Q	Q18_2_0	13.835	107.043	120.879
18Q	Q18_2_0	12.9922	106.877	119.868
18Q	Q18_2_0	15.27	102.204	117.474
18Q	Q18_2_0	14.255	101.554	115.808
18Q	Q18_2_0	13.7844	101.09	114.874
18Q	Q18_2_0	10.7739	99.7594	110.534
18Q	Q18_2_0	12.135	96.7594	108.895
18Q	Q18_2_0	13.4439	97.7744	111.219
18Q	Q18_2_0	13.1644	95.9783	109.142
18Q	Q18_2_0	12.9217	96.5261	109.449
18Q	Q18_2_0	13.8128	98.9294	112.743
18Q	Q18_2_0	13.2567	98.8233	112.081
18Q	Q18_2_0	12.9544	94.825	107.779
18Q	Q18_2_0	13.2344	96.885	110.12
18Q	Q18_2_0	11.6522	95.6128	107.267
18Q	Q18_2_0	11.8422	96.105	107.947
18Q	Q18_2_0	12.95	95.9128	108.862
18Q	Q18_2_0	10.7717	103.433	114.204
18Q	Q18_2_0	11.3917	96.48	107.872
18Q	Q18_2_0	10.3461	92.3383	102.683
18Q	Q18_2_0	13.9461	93.14	107.088
18Q	Q18_2_0	12.5217	92.0556	104.577
18Q	Q18_2_0	11.8928	95.3206	107.212
18Q	Q18_2_0	11.9028	98.0667	109.969
18Q	Q18_2_0	12.0244	98.8617	110.886
18Q	Q18_2_0	12.3122	95.4072	107.721
18Q	Q18_2_0	12.5178	97.8961	110.413
18Q	Q18_2_0	12.3189	94.68	106.999
18Q	Q18_2_0	13.6172	90.6711	104.288
18Q	Q18_2_0	14.7089	92.8756	107.586
18Q	Q18_2_0	14.0611	93.295	107.357
18Q	Q18_2_0	13.1439	91.1867	104.33
18Q	Q18_2_0	12.7328	90.8717	103.605
18Q	Q18_2_0	11.925	92.4761	104.401
18Q	Q18_2_0	13.7611	95.5794	109.342
18Q	Q18_2_0	11.7817	97.2444	109.025
18Q	Q18_2_0	12.1667	95.4383	107.604
18Q	Q18_2_0	11.69	92.7922	104.481
18Q	Q18_2_0	12.6211	89.3972	102.019
18Q	Q18_2_0	12.8861	91.0967	103.983
18Q	Q18_2_0	14.5656	89.7217	104.288
18Q	Q18_2_0	10.9911	94.5761	105.568
18Q	Q18_2_0	13.5117	91.5567	105.069
18Q	Q18_2_0	14.8689	91.5539	106.423
18Q	Q18_2_0	12.775	88.0356	100.808
18Q	Q18_2_0	12.4333	91.7406	104.173
18Q	Q18_2_0	10.8011	90.475	101.277
18Q	Q18_2_0	11.3261	91.0661	102.391
18Q	Q18_2_0	12.4678	96.8656	109.334
18Q	Q18_2_0	9.92	91.7756	101.697
18Q	Q18_2_0	12.4567	95.3928	107.849
18Q	Q18_2_0	12.0556	93.0839	105.141
18Q	Q18_2_0	11.3822	94.0472	105.429
18Q	Q18_2_0	12.0206	98.0056	110.026
18Q	Q18_2_0	12.9444	99.7533	112.698
18Q	Q18_2_0	11.295	94.8394	106.136
18Q	Q18_2_0	12.4478	95.7722	108.219
18Q	Q18_2_0	12.1506	88.9361	101.087
18Q	Q18_2_0	10.5	92.3856	102.887
18Q	Q18_2_0	11.4883	94.4194	105.909
18Q	Q18_2_0	10.6328	94.1417	104.775
18Q	Q18_2_0	11.2967	92.0411	103.337
18Q	Q18_2_0	11.7294	94.4661	106.194
18Q	Q18_2_0	12.7078	89.5722	102.279
18Q	Q18_2_0	13.7544	91.7722	105.527
18Q	Q18_2_0	13.2544	92.2378	105.493
18Q	Q18_2_0	13.2461	95.8478	109.094
18Q	Q18_2_0	11.8461	91.3339	103.181
18Q	Q18_2_0	10.1594	91.92	102.079
18Q	Q18_2_0	11.6428	92.6983	104.341
18Q	Q18_2_0	12.3161	92.8117	105.129
18Q	Q18_2_0	10.4033	88.935	99.3378
18Q	Q18_2_0	11.0272	93.7606	104.788
18Q	Q18_2_0	12.65	93.4978	106.148
18Q	Q18_2_0	10.0889	91.2717	101.361
18Q	Q18_2_0	11.5122	91.6122	103.127
18Q	Q18_2_0	12.1578	94.4528	106.609
18Q	Q18_2_0	12.0194	87.4056	99.4228
18Q	Q18_2_0	13.435	87.505	100.939
18Q	Q18_2_0	12.7083	91.5556	104.264
18Q	Q18_2_0	13.57	95.6544	109.226
18Q	Q18_2_0	14.3661	94.3311	108.697
18Q	Q18_2_0	13.6067	96.8572	110.464
18Q	Q18_2_0	13.2194	92.53	105.75
18Q	Q18_2_0	13.4367	93.47	106.907
18Q	Q18_2_0	13.8511	91.37	105.222
18Q	Q18_2_0	14.6467	97.7644	112.412
18Q	Q18_2_0	12.9172	94.1139	107.033
18Q	Q18_2_0	12.985	94.5978	107.584
[truncated: 12,401 more rows]
