# Supplementary material for: Molecular dynamics analysis of the aggregation propensity of polyglutamine segments
Source: PLoS One. 2017 May 25;12(5):e0178333. doi: 10.1371/journal.pone.0178333 (PMC5444867; doi:10.1371/journal.pone.0178333)
Supplement: S1 File — (ZIP) [file pone.0178333.s005.zip › Fig 2.xlsx]

## Sheet: exp1
numQ	number of glutamine	experiment index	time frame	ACE:1	GLN:2	GLN:3	GLN:4	GLN:5	GLN:6	GLN:7	GLN:8	GLN:9	GLN:10	res11	res12	GLN:13	GLN:14	GLN:15	GLN:16	GLN:17	GLN:18	GLN:19	NME:20
Q18	18	exp1	1	0	0	G	G	G	0	0	S	0	0	G	G	G	H	H	H	H	H	T	0
Q18	18	exp1	2	0	0	G	G	G	0	0	S	0	0	H	H	H	H	H	H	H	0	0	0
Q18	18	exp1	3	0	G	G	G	G	0	0	0	0	0	G	G	G	H	H	H	H	0	0	0
Q18	18	exp1	4	0	T	T	T	S	0	S	S	0	0	H	H	H	H	H	H	H	0	0	0
Q18	18	exp1	5	0	T	T	T	S	0	S	0	0	0	T	H	H	H	H	T	T	0	0	0
Q18	18	exp1	6	0	T	T	T	T	0	S	S	0	0	T	T	T	T	G	G	G	0	0	0
Q18	18	exp1	7	0	H	H	H	H	0	S	S	0	S	T	T	T	T	G	G	G	0	0	0
Q18	18	exp1	8	0	H	H	H	H	S	S	0	0	S	H	H	H	H	H	T	T	0	0	0
Q18	18	exp1	9	0	T	T	T	0	0	0	S	0	0	T	H	H	H	H	T	T	0	0	0
Q18	18	exp1	10	0	T	T	T	0	0	S	S	0	0	T	T	H	H	H	H	S	0	0	0
Q18	18	exp1	11	0	T	T	T	0	0	T	T	0	0	H	H	H	H	H	H	H	0	0	0
Q18	18	exp1	12	0	T	T	T	S	0	T	T	0	0	T	H	H	H	H	H	H	T	0	0
Q18	18	exp1	13	0	T	T	T	S	0	T	T	0	0	T	H	H	H	H	H	H	H	0	0
Q18	18	exp1	14	0	T	T	T	0	0	T	T	0	0	H	H	H	H	T	T	T	T	0	0
Q18	18	exp1	15	0	T	T	T	0	0	T	T	0	0	G	G	G	G	H	H	H	H	0	0
Q18	18	exp1	16	0	T	T	T	0	0	T	T	0	0	H	H	H	H	T	T	S	0	0	0
Q18	18	exp1	17	0	0	T	T	0	0	T	T	0	0	H	H	H	H	H	T	T	0	0	0
Q18	18	exp1	18	0	0	T	T	0	0	T	T	0	0	G	G	G	G	G	G	0	0	0	0
Q18	18	exp1	19	0	0	T	T	S	0	T	T	0	0	G	G	G	G	G	S	S	0	0	0
Q18	18	exp1	20	0	0	T	T	S	0	T	T	0	0	T	T	G	G	G	G	G	0	0	0
Q18	18	exp1	21	0	0	T	T	S	0	T	T	0	0	H	H	H	H	H	H	0	0	0	0
Q18	18	exp1	22	0	0	T	T	S	0	T	T	0	0	T	H	H	H	H	H	0	0	0	0
Q18	18	exp1	23	0	0	T	T	S	0	T	T	0	0	G	G	G	G	G	T	0	0	0	0
Q18	18	exp1	24	0	0	T	T	S	0	T	T	0	0	G	G	G	G	G	T	S	0	0	0
Q18	18	exp1	25	0	0	0	S	0	0	T	T	0	0	T	T	H	H	H	H	0	0	0	0
Q18	18	exp1	26	0	0	T	T	0	0	T	T	0	0	G	G	G	G	G	T	S	0	0	0
Q18	18	exp1	27	0	0	T	T	S	0	T	T	0	S	H	H	H	H	T	T	0	0	0	0
Q18	18	exp1	28	0	0	T	T	0	0	T	T	0	0	H	H	H	H	T	S	0	0	0	0
Q18	18	exp1	29	0	0	T	T	S	0	T	T	0	0	H	H	H	H	T	T	0	0	0	0
Q18	18	exp1	30	0	0	T	T	S	0	T	T	0	S	H	H	H	H	H	T	0	0	0	0
Q18	18	exp1	31	0	0	T	T	0	0	T	T	0	0	H	H	H	H	T	T	0	0	0	0
Q18	18	exp1	32	0	0	T	T	S	0	T	T	0	0	H	H	H	H	T	S	0	0	0	0
Q18	18	exp1	33	0	0	T	T	0	0	T	T	0	S	H	H	H	H	T	T	0	0	0	0
Q18	18	exp1	34	0	0	T	T	S	0	T	T	0	0	H	H	H	H	T	T	0	0	0	0
Q18	18	exp1	35	0	0	T	T	S	0	T	T	0	S	H	H	H	H	T	T	0	0	0	0
Q18	18	exp1	36	0	0	T	T	S	0	T	T	0	S	H	H	H	H	T	S	0	0	0	0
Q18	18	exp1	37	0	0	T	T	0	0	T	T	0	0	T	T	T	T	T	T	0	0	0	0
Q18	18	exp1	38	0	0	T	T	S	0	T	T	S	S	T	T	G	G	G	T	0	0	0	0
Q18	18	exp1	39	0	0	T	T	S	0	T	T	S	S	T	T	G	G	G	T	0	0	0	0
Q18	18	exp1	40	0	0	T	T	S	0	T	T	S	S	T	T	T	T	T	S	S	0	0	0
Q18	18	exp1	41	0	0	T	T	S	0	T	T	S	S	H	H	H	H	T	T	S	0	0	0
Q18	18	exp1	42	0	0	T	T	S	0	T	T	S	S	H	H	H	H	T	T	0	0	0	0
Q18	18	exp1	43	0	0	T	T	S	0	T	T	S	S	H	H	H	H	T	T	0	0	0	0
Q18	18	exp1	44	0	0	T	T	S	0	T	T	S	S	H	H	H	H	T	T	0	0	0	0
Q18	18	exp1	45	0	0	T	T	S	0	T	T	0	S	H	H	H	H	T	T	0	0	0	0
Q18	18	exp1	46	0	0	T	T	S	0	S	S	0	S	H	H	H	H	T	T	0	0	0	0
Q18	18	exp1	47	0	0	T	T	S	0	T	T	S	S	H	H	H	H	H	H	0	0	0	0
Q18	18	exp1	48	0	0	T	T	S	0	T	T	S	H	H	H	H	H	T	T	0	0	0	0
Q18	18	exp1	49	0	0	T	T	S	0	T	T	0	S	T	T	G	G	G	T	S	0	0	0
Q18	18	exp1	50	0	0	T	T	S	0	T	T	0	0	T	T	T	T	T	T	0	0	0	0
Q18	18	exp1	51	0	0	T	T	S	0	T	T	0	S	T	T	S	T	T	T	0	0	0	0
Q18	18	exp1	52	0	0	0	S	S	0	T	T	0	0	G	G	G	G	G	T	S	0	0	0
Q18	18	exp1	53	0	0	T	T	S	0	T	T	0	S	G	G	G	T	T	T	0	0	0	0
Q18	18	exp1	54	0	0	T	T	S	0	T	T	0	S	T	T	T	T	T	T	S	0	0	0
Q18	18	exp1	55	0	0	T	T	S	0	T	T	S	S	G	G	G	T	T	T	S	0	0	0
Q18	18	exp1	56	0	0	T	T	0	0	T	T	0	S	H	H	H	H	H	H	T	0	0	0
Q18	18	exp1	57	0	0	T	T	0	0	T	T	0	S	H	H	H	H	H	H	T	0	0	0
Q18	18	exp1	58	0	0	T	T	0	0	T	T	0	0	H	H	H	H	H	H	T	0	0	0
Q18	18	exp1	59	0	0	T	T	0	0	T	T	S	0	S	T	G	G	G	G	0	0	0	0
Q18	18	exp1	60	0	0	T	T	0	0	T	T	0	S	H	H	H	H	H	H	0	0	0	0
Q18	18	exp1	61	0	0	0	0	0	0	T	T	0	0	H	H	H	H	H	T	0	0	0	0
Q18	18	exp1	62	0	0	T	T	S	0	T	T	0	0	H	H	H	H	T	S	0	0	0	0
Q18	18	exp1	63	0	0	T	T	S	0	T	T	0	0	H	H	H	H	T	T	0	0	0	0
Q18	18	exp1	64	0	0	T	T	S	0	T	T	S	0	H	H	H	H	T	T	S	0	0	0
Q18	18	exp1	65	0	0	T	T	S	0	T	T	S	S	H	H	H	H	T	T	0	0	0	0
Q18	18	exp1	66	0	0	0	S	0	0	T	T	0	S	T	T	T	S	T	T	S	0	0	0
Q18	18	exp1	67	0	0	T	T	0	0	T	T	0	0	T	H	H	H	H	H	S	0	0	0
Q18	18	exp1	68	0	0	T	T	0	0	T	T	0	S	T	T	H	H	H	H	0	0	0	0
Q18	18	exp1	69	0	0	0	S	0	0	T	T	0	0	T	T	T	T	T	T	S	0	0	0
Q18	18	exp1	70	0	0	0	S	0	0	T	T	0	S	T	T	H	H	H	H	S	0	0	0
Q18	18	exp1	71	0	0	0	S	0	0	T	T	0	S	S	S	H	H	H	H	T	0	0	0
Q18	18	exp1	72	0	0	0	S	0	0	T	T	0	S	T	T	H	H	H	H	H	0	0	0
Q18	18	exp1	73	0	0	0	S	0	0	T	T	0	0	T	T	H	H	H	H	T	0	0	0
Q18	18	exp1	74	0	0	0	S	0	0	T	T	0	S	G	G	G	T	G	G	G	0	0	0
Q18	18	exp1	75	0	0	0	S	0	0	T	T	0	S	S	H	H	H	H	T	T	0	0	0
Q18	18	exp1	76	0	0	0	S	0	0	T	T	0	0	T	T	T	T	G	G	G	0	0	0
Q18	18	exp1	77	0	0	0	S	0	0	T	T	0	0	G	G	G	G	G	G	G	0	0	0
Q18	18	exp1	78	0	0	0	0	0	0	T	T	0	0	H	H	H	H	H	H	T	0	0	0
Q18	18	exp1	79	0	0	0	S	S	0	T	T	0	0	H	H	H	H	H	T	T	0	0	0
Q18	18	exp1	80	0	0	0	S	S	0	S	S	0	0	T	H	H	H	H	T	T	0	0	0
Q18	18	exp1	81	0	0	0	S	S	0	T	T	0	0	T	H	H	H	H	H	T	0	0	0
Q18	18	exp1	82	0	0	0	S	S	0	T	T	0	S	T	T	H	H	H	H	S	0	0	0
Q18	18	exp1	83	0	0	0	S	S	0	T	T	0	0	T	T	H	H	H	H	T	T	0	0
Q18	18	exp1	84	0	0	0	S	S	0	T	T	0	0	T	H	H	H	H	H	H	H	0	0
Q18	18	exp1	85	0	0	0	S	S	0	T	T	0	0	T	H	H	H	H	T	T	0	0	0
Q18	18	exp1	86	0	0	0	S	S	0	T	T	0	0	H	H	H	H	H	H	H	T	0	0
Q18	18	exp1	87	0	0	0	S	0	0	T	T	0	0	T	T	H	H	H	H	H	T	0	0
Q18	18	exp1	88	0	0	0	T	T	0	T	T	S	S	H	H	H	H	H	H	H	H	H	0
Q18	18	exp1	89	0	0	0	T	T	0	T	T	0	0	H	H	H	H	H	H	H	T	T	0
Q18	18	exp1	90	0	0	0	S	S	0	T	T	0	0	H	H	H	H	H	H	H	T	T	0
Q18	18	exp1	91	0	0	0	T	T	0	T	T	0	0	H	H	H	H	H	H	H	H	0	0
Q18	18	exp1	92	0	0	0	S	S	0	T	T	0	0	H	H	H	H	H	H	T	T	0	0
Q18	18	exp1	93	0	0	0	S	S	0	T	T	0	0	H	H	H	H	H	H	T	T	0	0
Q18	18	exp1	94	0	0	0	S	S	0	T	T	0	0	H	H	H	H	H	H	H	T	T	0
Q18	18	exp1	95	0	0	0	S	S	0	S	S	0	0	H	H	H	H	H	H	H	H	T	0
Q18	18	exp1	96	0	0	0	S	S	0	T	T	0	0	H	H	H	H	H	H	H	H	H	0
Q18	18	exp1	97	0	0	0	T	T	0	T	T	0	0	H	H	H	H	H	H	H	H	T	0
Q18	18	exp1	98	0	0	0	0	S	0	T	T	0	0	H	H	H	H	H	H	H	H	H	0
Q18	18	exp1	99	0	0	0	T	T	0	T	T	0	0	H	H	H	H	H	H	H	H	H	0
Q18	18	exp1	100	0	0	0	S	S	0	S	T	T	S	H	H	H	H	H	H	H	T	T	0
Q18	18	exp1	101	0	0	0	S	S	0	G	G	G	0	G	G	G	G	G	G	G	G	0	0
Q18	18	exp1	102	0	0	0	T	T	0	G	G	G	S	T	T	T	G	G	G	G	0	0	0
Q18	18	exp1	103	0	0	0	S	S	0	G	G	G	S	G	G	G	G	G	G	G	G	0	0
Q18	18	exp1	104	0	0	0	0	S	0	G	G	G	S	T	T	T	G	G	G	G	G	0	0
Q18	18	exp1	105	0	0	0	S	S	0	G	G	G	S	G	G	G	T	T	G	G	G	0	0
Q18	18	exp1	106	0	0	0	S	S	0	G	G	G	S	G	G	G	G	G	G	T	T	0	0
Q18	18	exp1	107	0	0	0	S	S	0	G	G	G	S	G	G	G	G	G	G	G	G	G	0
Q18	18	exp1	108	0	0	0	S	S	0	G	G	G	S	G	G	G	G	G	G	T	T	0	0
Q18	18	exp1	109	0	0	0	S	S	0	T	T	0	S	T	T	T	G	G	G	T	T	0	0
Q18	18	exp1	110	0	0	0	S	S	0	G	G	G	S	G	G	G	G	G	G	T	T	T	0
Q18	18	exp1	111	0	0	0	T	T	0	G	G	G	S	G	G	G	T	T	G	G	G	T	0
Q18	18	exp1	112	0	0	0	0	0	0	G	G	G	0	G	G	G	H	H	H	H	T	0	0
Q18	18	exp1	113	0	0	0	T	T	0	G	G	G	0	G	G	G	H	H	H	H	T	0	0
Q18	18	exp1	114	0	T	T	T	T	0	G	G	G	0	G	G	G	H	H	H	H	T	0	0
Q18	18	exp1	115	0	T	T	S	S	0	G	G	G	0	H	H	H	H	H	H	H	T	0	0
Q18	18	exp1	116	0	T	T	0	0	0	T	T	T	0	T	T	T	H	H	H	H	T	T	0
Q18	18	exp1	117	0	T	T	T	T	0	G	G	G	0	S	T	T	H	H	H	H	T	T	0
Q18	18	exp1	118	0	T	T	S	S	0	G	G	G	S	T	T	0	H	H	H	H	T	0	0
Q18	18	exp1	119	0	T	T	T	T	0	G	G	G	S	G	G	G	G	G	G	S	0	0	0
Q18	18	exp1	120	0	T	T	S	S	0	G	G	G	S	G	G	G	G	G	G	G	G	G	0
Q18	18	exp1	121	0	0	0	S	S	0	G	G	G	S	T	T	T	G	G	G	G	0	0	0
Q18	18	exp1	122	0	0	0	S	S	0	G	G	G	S	T	T	T	G	G	G	G	0	0	0
Q18	18	exp1	123	0	T	T	T	T	0	G	G	G	S	T	T	T	G	G	G	S	0	0	0
Q18	18	exp1	124	0	0	0	S	S	0	S	T	T	S	G	G	G	G	G	G	T	0	0	0
Q18	18	exp1	125	0	0	0	T	T	0	T	T	S	S	T	T	T	G	G	G	S	0	0	0
Q18	18	exp1	126	0	0	0	T	T	0	G	G	G	S	T	T	T	T	T	T	S	0	0	0
Q18	18	exp1	127	0	0	0	S	S	0	G	G	G	S	T	T	T	T	T	T	0	0	0	0
Q18	18	exp1	128	0	0	0	T	T	0	G	G	G	S	H	H	H	H	H	H	H	0	0	0
Q18	18	exp1	129	0	T	T	T	T	0	T	T	S	0	T	T	T	T	T	T	S	0	0	0
Q18	18	exp1	130	0	T	T	S	S	0	T	T	T	S	T	T	T	H	H	H	H	0	0	0
Q18	18	exp1	131	0	T	T	S	S	S	G	G	G	S	T	T	T	G	G	G	S	0	0	0
Q18	18	exp1	132	0	T	T	T	T	S	T	T	T	S	T	T	T	G	G	G	T	0	0	0
Q18	18	exp1	133	0	0	0	T	T	0	T	T	T	S	T	T	T	H	H	H	H	0	0	0
Q18	18	exp1	134	0	T	T	T	T	0	G	G	G	S	T	T	T	G	G	G	S	0	0	0
Q18	18	exp1	135	0	T	T	T	T	0	T	T	T	S	T	T	T	H	H	H	H	0	0	0
Q18	18	exp1	136	0	T	T	T	T	0	T	T	T	0	T	T	T	G	G	G	T	0	0	0
Q18	18	exp1	137	0	T	T	T	T	0	G	G	G	0	T	T	T	H	H	H	H	0	0	0
Q18	18	exp1	138	0	T	T	T	T	0	T	T	T	S	T	T	T	G	G	G	T	0	0	0
Q18	18	exp1	139	0	T	T	T	T	0	G	G	G	S	T	T	T	G	G	G	T	0	0	0
Q18	18	exp1	140	0	T	T	S	S	S	T	T	T	S	T	T	T	G	G	G	T	0	0	0
Q18	18	exp1	141	0	T	T	S	S	S	T	T	T	S	T	T	T	H	H	H	H	0	0	0
Q18	18	exp1	142	0	T	T	T	T	S	T	T	T	S	T	T	T	G	G	G	T	0	0	0
Q18	18	exp1	143	0	T	T	T	T	S	G	G	G	0	T	T	T	G	G	G	T	0	0	0
Q18	18	exp1	144	0	T	T	T	T	S	G	G	G	0	T	T	T	G	G	G	T	0	0	0
Q18	18	exp1	145	0	T	T	S	S	S	T	T	T	S	T	T	T	H	H	H	H	T	0	0
Q18	18	exp1	146	0	0	0	T	T	S	T	T	T	S	T	T	T	H	H	H	H	T	0	0
Q18	18	exp1	147	0	0	0	T	T	S	G	G	G	S	T	T	T	H	H	H	H	T	0	0
Q18	18	exp1	148	0	T	T	S	S	S	G	G	G	0	T	T	T	H	H	H	H	0	0	0
Q18	18	exp1	149	0	0	0	T	T	S	G	G	G	0	T	T	T	H	H	H	H	H	0	0
Q18	18	exp1	150	0	0	0	T	T	S	G	G	G	S	T	T	T	H	H	H	H	H	H	0
Q18	18	exp1	151	0	T	T	T	T	S	G	G	G	S	T	T	T	H	H	H	H	H	H	0
Q18	18	exp1	152	0	T	T	S	S	S	G	G	G	0	T	T	T	H	H	H	H	H	H	0
Q18	18	exp1	153	0	T	T	S	S	S	G	G	G	S	T	T	T	H	H	H	H	H	H	0
Q18	18	exp1	154	0	T	T	S	S	S	G	G	G	S	T	T	T	H	H	H	H	H	H	0
Q18	18	exp1	155	0	0	0	T	T	S	G	G	G	0	T	T	S	H	H	H	H	T	T	0
Q18	18	exp1	156	0	T	T	T	T	S	G	G	G	S	G	G	G	H	H	H	H	H	T	0
Q18	18	exp1	157	0	T	T	T	T	S	G	G	G	S	T	T	T	H	H	H	H	H	T	0
Q18	18	exp1	158	0	T	T	T	T	S	G	G	G	S	T	T	H	H	H	H	H	H	H	0
Q18	18	exp1	159	0	T	T	T	T	S	G	G	G	S	T	T	T	H	H	H	H	H	H	0
Q18	18	exp1	160	0	T	T	T	T	S	G	G	G	S	T	T	T	T	T	H	H	H	H	0
Q18	18	exp1	161	0	0	0	T	T	S	G	G	G	S	T	T	T	T	T	T	T	T	0	0
Q18	18	exp1	162	0	T	T	0	S	S	G	G	G	S	T	T	T	H	H	H	H	H	0	0
Q18	18	exp1	163	0	T	T	S	S	S	G	G	G	0	T	T	T	H	H	H	H	0	0	0
Q18	18	exp1	164	0	T	T	T	T	S	G	G	G	S	G	G	G	T	T	T	T	T	0	0
Q18	18	exp1	165	0	T	T	S	S	S	T	T	T	0	H	H	H	H	T	G	G	G	0	0
Q18	18	exp1	166	0	T	T	S	S	S	G	G	G	S	T	T	T	T	T	G	G	G	0	0
Q18	18	exp1	167	0	T	T	S	S	S	G	G	G	S	T	T	T	T	T	G	G	G	0	0
Q18	18	exp1	168	0	T	T	S	S	S	T	T	S	S	H	H	H	H	H	H	H	T	0	0
Q18	18	exp1	169	0	0	0	S	S	S	G	G	G	S	G	G	G	T	T	G	G	G	0	0
Q18	18	exp1	170	0	0	0	T	T	S	G	G	G	S	G	G	G	H	H	H	H	0	0	0
Q18	18	exp1	171	0	0	0	0	S	S	T	T	0	0	H	H	H	H	H	H	H	H	H	0
Q18	18	exp1	172	0	T	T	T	T	S	T	T	0	0	H	H	H	H	H	H	H	T	T	0
Q18	18	exp1	173	0	T	T	S	S	S	T	T	S	0	H	H	H	H	H	H	H	H	H	0
Q18	18	exp1	174	0	0	0	S	S	S	T	T	S	0	H	H	H	H	H	H	H	H	H	0
Q18	18	exp1	175	0	0	0	0	S	S	T	T	S	0	H	H	H	H	H	H	H	H	H	0
Q18	18	exp1	176	0	0	0	0	S	S	T	T	S	0	H	H	H	H	H	H	H	H	H	0
Q18	18	exp1	177	0	0	0	0	S	S	T	T	S	0	H	H	H	H	H	H	H	H	T	0
Q18	18	exp1	178	0	0	0	T	T	S	T	T	S	0	H	H	H	H	H	H	H	H	0	0
Q18	18	exp1	179	0	T	T	T	T	S	T	T	S	0	H	H	H	H	T	T	G	G	G	0
Q18	18	exp1	180	0	T	T	S	S	S	T	T	S	0	H	H	H	H	H	H	H	H	H	0
Q18	18	exp1	181	0	T	T	0	S	S	T	T	S	0	H	H	H	H	H	H	H	H	T	0
Q18	18	exp1	182	0	T	T	S	S	S	T	T	0	0	H	H	H	H	H	H	H	H	0	0
Q18	18	exp1	183	0	T	T	T	T	S	T	T	S	0	H	H	H	H	H	H	H	H	H	0
Q18	18	exp1	184	0	T	T	T	T	S	T	T	S	0	H	H	H	H	H	H	H	H	H	0
Q18	18	exp1	185	0	0	0	T	T	S	T	T	S	0	H	H	H	H	H	H	H	H	T	0
Q18	18	exp1	186	0	0	0	T	T	S	T	T	S	0	H	H	H	H	H	H	H	H	H	0
Q18	18	exp1	187	0	0	0	0	S	S	T	T	S	0	H	H	H	H	H	H	H	H	T	0
Q18	18	exp1	188	0	0	0	0	S	S	T	T	S	0	H	H	H	H	H	H	H	T	T	0
Q18	18	exp1	189	0	0	0	0	S	S	T	T	S	0	H	H	H	H	H	H	H	H	T	0
Q18	18	exp1	190	0	0	0	0	S	S	T	T	S	0	H	H	H	H	H	H	H	H	T	0
Q18	18	exp1	191	0	0	0	0	S	S	T	T	S	0	H	H	H	H	H	H	H	H	T	0
Q18	18	exp1	192	0	0	0	0	S	S	T	T	S	0	H	H	H	H	H	H	H	H	H	0
Q18	18	exp1	193	0	0	0	0	S	S	T	T	S	0	H	H	H	H	H	H	H	H	H	0
Q18	18	exp1	194	0	0	0	0	S	S	T	T	S	0	H	H	H	H	H	H	H	H	H	0
Q18	18	exp1	195	0	0	0	0	S	S	T	T	S	0	H	H	H	H	H	H	H	H	H	0
Q18	18	exp1	196	0	0	0	0	S	S	T	T	S	0	H	H	H	H	H	H	H	H	T	0
Q18	18	exp1	197	0	0	0	0	S	S	T	T	S	0	H	H	H	H	H	H	H	H	H	0
Q18	18	exp1	198	0	0	0	0	S	S	T	T	S	0	H	H	H	H	H	H	H	H	0	0
Q18	18	exp1	199	0	0	0	0	S	S	T	T	0	0	H	H	H	H	H	H	H	T	T	0
Q18	18	exp1	200	0	0	0	0	S	S	T	T	0	0	H	H	H	H	H	H	H	H	0	0
Q18	18	exp1	201	0	0	0	0	S	S	S	S	0	0	H	H	H	H	H	H	H	H	T	0
Q18	18	exp1	202	0	0	0	0	S	S	T	T	0	0	H	H	H	H	H	H	H	H	H	0
Q18	18	exp1	203	0	0	0	T	T	0	S	S	0	0	H	H	H	H	H	H	H	T	0	0
Q18	18	exp1	204	0	0	0	T	T	0	T	T	0	0	H	H	H	H	T	T	S	0	0	0
Q18	18	exp1	205	0	0	0	T	T	0	T	T	0	0	H	H	H	H	H	H	H	0	0	0
Q18	18	exp1	206	0	0	0	T	T	0	T	T	0	0	H	H	H	H	H	H	H	0	0	0
Q18	18	exp1	207	0	0	0	T	T	0	T	T	0	0	H	H	H	H	H	H	H	0	0	0
Q18	18	exp1	208	0	0	0	0	S	S	S	S	0	0	H	H	H	H	H	H	H	H	0	0
Q18	18	exp1	209	0	0	0	T	T	S	T	T	0	0	H	H	H	H	H	H	H	0	0	0
Q18	18	exp1	210	0	0	0	T	T	S	S	S	0	0	H	H	H	H	H	H	H	H	T	0
Q18	18	exp1	211	0	0	0	T	T	S	T	T	0	0	H	H	H	H	H	H	T	T	T	0
Q18	18	exp1	212	0	0	0	T	T	S	T	T	S	0	H	H	H	H	H	H	H	H	0	0
Q18	18	exp1	213	0	0	0	T	T	0	T	T	0	0	H	H	H	H	H	H	H	T	0	0
Q18	18	exp1	214	0	0	0	T	T	S	T	T	S	0	H	H	H	H	H	H	H	H	0	0
Q18	18	exp1	215	0	0	0	T	T	S	T	T	0	0	H	H	H	H	H	H	H	H	H	0
Q18	18	exp1	216	0	0	0	0	S	S	T	T	0	0	H	H	H	H	H	H	H	H	H	0
Q18	18	exp1	217	0	0	0	T	T	S	T	T	0	0	H	H	H	H	H	H	H	H	T	0
Q18	18	exp1	218	0	0	0	T	T	S	T	T	0	0	H	H	H	H	H	H	H	H	H	0
Q18	18	exp1	219	0	0	0	T	T	S	T	T	0	0	H	H	H	H	H	H	H	H	0	0
Q18	18	exp1	220	0	0	0	T	T	S	T	T	0	0	H	H	H	H	H	H	H	H	0	0
Q18	18	exp1	221	0	0	0	T	T	S	T	T	0	0	H	H	H	H	H	H	H	T	0	0
Q18	18	exp1	222	0	T	T	T	T	S	T	T	0	0	H	H	H	H	H	H	H	T	0	0
Q18	18	exp1	223	0	T	T	T	T	S	T	T	0	0	H	H	H	H	H	H	T	T	T	0
Q18	18	exp1	224	0	T	T	S	S	S	T	T	0	0	H	H	H	H	H	H	G	G	G	0
Q18	18	exp1	225	0	T	T	T	T	S	T	T	0	0	H	H	H	H	H	H	H	T	T	0
Q18	18	exp1	226	0	T	T	T	T	S	T	T	0	0	H	H	H	H	H	H	H	T	T	0
Q18	18	exp1	227	0	T	T	T	T	S	T	T	0	0	H	H	H	H	H	H	H	H	H	0
Q18	18	exp1	228	0	T	T	T	T	S	T	T	0	0	H	H	H	H	H	H	H	H	T	0
Q18	18	exp1	229	0	T	T	S	S	S	T	T	0	0	H	H	H	H	H	H	H	0	0	0
Q18	18	exp1	230	0	T	T	T	T	S	T	T	0	0	H	H	H	H	H	H	H	T	0	0
Q18	18	exp1	231	0	T	T	0	S	S	T	T	0	0	H	H	H	H	H	H	H	0	0	0
Q18	18	exp1	232	0	0	0	S	S	0	T	T	0	0	H	H	H	H	H	H	H	H	T	0
Q18	18	exp1	233	0	T	T	S	S	0	S	S	0	0	H	H	H	H	H	H	H	T	T	0
Q18	18	exp1	234	0	T	T	S	S	S	T	T	0	0	H	H	H	H	H	H	H	T	0	0
Q18	18	exp1	235	0	0	0	T	T	0	T	T	S	0	H	H	H	H	H	H	H	H	H	0
Q18	18	exp1	236	0	0	0	T	T	0	S	S	0	0	H	H	H	H	H	H	H	T	0	0
Q18	18	exp1	237	0	0	0	T	T	S	T	T	S	0	H	H	H	H	H	H	H	H	H	0
Q18	18	exp1	238	0	0	0	T	T	0	T	T	S	0	H	H	H	H	H	H	H	H	T	0
Q18	18	exp1	239	0	T	T	T	T	0	T	T	0	0	H	H	H	H	H	H	H	H	H	0
Q18	18	exp1	240	0	T	T	S	S	S	T	T	S	0	H	H	H	H	H	H	H	H	T	0
Q18	18	exp1	241	0	T	T	S	S	S	T	T	0	0	H	H	H	H	H	H	H	T	T	0
Q18	18	exp1	242	0	T	T	T	T	0	T	T	0	0	H	H	H	H	H	T	T	T	T	0
Q18	18	exp1	243	0	0	0	T	T	0	T	T	S	0	H	H	H	H	H	H	H	H	T	0
Q18	18	exp1	244	0	0	0	T	T	S	S	S	S	0	H	H	H	H	H	H	H	H	H	0
Q18	18	exp1	245	0	T	T	T	T	S	T	T	S	0	H	H	H	H	H	H	H	H	0	0
Q18	18	exp1	246	0	0	0	T	T	S	T	T	S	0	H	H	H	H	H	H	H	H	H	0
Q18	18	exp1	247	0	0	0	T	T	0	T	T	0	0	H	H	H	H	H	H	H	T	T	0
Q18	18	exp1	248	0	0	0	S	S	S	T	T	S	0	H	H	H	H	H	H	H	H	0	0
Q18	18	exp1	249	0	0	0	T	T	S	T	T	0	0	T	T	H	H	H	H	H	T	T	0
Q18	18	exp1	250	0	0	0	S	S	S	T	T	0	0	T	H	H	H	H	H	H	H	0	0
Q18	18	exp1	251	0	0	0	T	T	S	T	T	0	0	H	H	H	H	H	H	H	T	0	0
Q18	18	exp1	252	0	0	0	T	T	0	T	T	0	0	H	H	H	H	H	H	T	T	0	0
Q18	18	exp1	253	0	0	0	T	T	0	T	T	S	0	H	H	H	H	H	H	H	T	0	0
Q18	18	exp1	254	0	T	T	T	T	S	G	G	G	0	T	T	H	H	H	H	H	0	0	0
Q18	18	exp1	255	0	T	T	T	T	S	G	G	G	0	H	H	H	H	H	H	H	H	0	0
Q18	18	exp1	256	0	0	0	T	T	S	G	G	G	0	H	H	H	H	H	H	H	T	0	0
Q18	18	exp1	257	0	0	0	T	T	0	G	G	G	0	H	H	H	H	H	H	T	T	0	0
Q18	18	exp1	258	0	0	0	T	T	S	G	G	G	0	H	H	H	H	H	H	H	H	0	0
Q18	18	exp1	259	0	0	0	T	T	S	T	T	0	0	G	G	G	H	H	H	H	T	T	0
Q18	18	exp1	260	0	0	0	T	T	0	G	G	G	0	G	G	G	H	H	H	H	H	H	0
Q18	18	exp1	261	0	0	0	T	T	S	T	T	0	0	G	G	G	H	H	H	H	T	0	0
Q18	18	exp1	262	0	0	0	T	T	S	S	S	0	0	T	T	T	H	H	H	H	T	0	0
Q18	18	exp1	263	0	0	0	T	T	S	T	T	0	0	T	T	T	T	T	T	T	T	0	0
Q18	18	exp1	264	0	0	0	0	S	S	S	S	0	0	G	G	G	G	G	G	S	0	0	0
Q18	18	exp1	265	0	0	0	0	S	S	T	T	0	0	T	T	T	H	H	H	H	T	0	0
Q18	18	exp1	266	0	0	0	S	S	0	T	T	T	0	G	G	G	H	H	H	H	T	0	0
Q18	18	exp1	267	0	0	0	T	T	0	G	G	G	0	T	T	0	H	H	H	H	0	0	0
Q18	18	exp1	268	0	0	0	S	S	S	T	T	T	0	T	T	T	H	H	H	H	T	0	0
Q18	18	exp1	269	0	0	0	S	S	0	T	T	0	0	G	G	G	H	H	H	H	T	0	0
Q18	18	exp1	270	0	0	0	S	S	S	S	T	T	0	T	T	T	H	H	H	H	T	0	0
Q18	18	exp1	271	0	0	0	T	T	0	G	G	G	0	G	G	G	H	H	H	H	T	0	0
Q18	18	exp1	272	0	0	0	T	T	S	G	G	G	0	T	T	T	H	H	H	H	T	0	0
Q18	18	exp1	273	0	0	0	T	T	S	G	G	G	0	G	G	G	H	H	H	H	T	0	0
Q18	18	exp1	274	0	0	0	T	T	S	G	G	G	0	H	H	H	H	H	H	H	T	0	0
Q18	18	exp1	275	0	0	0	T	T	S	G	G	G	0	G	G	G	G	G	G	T	T	0	0
Q18	18	exp1	276	0	0	0	T	T	0	G	G	G	0	G	G	G	G	G	G	T	T	0	0
Q18	18	exp1	277	0	0	0	T	T	0	G	G	G	0	T	T	0	H	H	H	H	0	0	0
Q18	18	exp1	278	0	0	0	T	T	S	G	G	G	0	S	S	0	H	H	H	H	T	0	0
Q18	18	exp1	279	0	0	0	S	S	S	G	G	G	0	G	G	G	H	H	H	H	T	0	0
Q18	18	exp1	280	0	0	0	T	T	S	G	G	G	0	T	T	T	H	H	H	H	0	0	0
Q18	18	exp1	281	0	0	0	T	T	0	G	G	G	0	T	T	0	H	H	H	H	0	0	0
Q18	18	exp1	282	0	0	0	T	T	0	G	G	G	S	G	G	G	H	H	H	H	0	0	0
Q18	18	exp1	283	0	0	0	T	T	S	G	G	G	0	T	T	0	H	H	H	H	0	0	0
Q18	18	exp1	284	0	0	0	T	T	S	G	G	G	0	G	G	G	H	H	H	H	0	0	0
Q18	18	exp1	285	0	0	0	S	S	S	S	T	T	0	G	G	G	H	H	H	H	0	0	0
Q18	18	exp1	286	0	0	0	S	S	S	G	G	G	0	G	G	G	H	H	H	H	0	0	0
Q18	18	exp1	287	0	0	0	T	T	0	G	G	G	0	G	G	G	G	G	G	T	0	0	0
Q18	18	exp1	288	0	0	0	T	T	0	G	G	G	S	T	T	T	T	T	T	T	0	0	0
Q18	18	exp1	289	0	0	0	T	T	0	G	G	G	0	T	T	T	G	G	G	G	0	0	0
Q18	18	exp1	290	0	0	0	T	T	0	G	G	G	0	T	T	T	G	G	G	G	0	0	0
Q18	18	exp1	291	0	0	0	T	T	0	G	G	G	0	T	T	T	G	G	G	T	0	0	0
Q18	18	exp1	292	0	0	0	S	S	0	G	G	G	0	T	T	T	G	G	G	T	0	0	0
Q18	18	exp1	293	0	0	0	T	T	0	T	T	S	0	T	T	T	H	H	H	H	0	0	0
Q18	18	exp1	294	0	0	0	T	T	0	G	G	G	0	T	T	T	G	G	G	G	0	0	0
Q18	18	exp1	295	0	0	0	T	T	0	G	G	G	T	T	T	T	H	H	H	H	0	0	0
Q18	18	exp1	296	0	0	0	T	T	0	G	G	G	0	T	T	T	T	T	T	0	0	0	0
Q18	18	exp1	297	0	0	0	T	T	0	S	T	T	0	T	T	T	T	T	S	0	0	0	0
Q18	18	exp1	298	0	0	0	T	T	0	G	G	G	T	T	T	T	T	T	0	0	0	0	0
Q18	18	exp1	299	0	0	0	T	T	0	G	G	G	0	T	T	T	T	T	T	0	0	0	0
Q18	18	exp1	300	0	0	0	T	T	0	G	G	G	T	T	T	T	G	G	G	0	0	0	0
Q18	18	exp1	301	0	0	0	T	T	0	G	G	G	0	T	T	T	T	T	T	0	0	0	0
Q18	18	exp1	302	0	0	0	T	T	0	G	G	G	0	T	T	T	G	G	G	0	0	0	0
Q18	18	exp1	303	0	0	0	S	S	0	G	G	G	0	T	T	T	T	T	T	0	0	0	0
Q18	18	exp1	304	0	0	0	T	T	0	G	G	G	0	T	T	T	T	T	T	0	0	0	0
Q18	18	exp1	305	0	0	0	S	S	0	G	G	G	0	T	T	T	T	T	S	0	0	0	0
Q18	18	exp1	306	0	0	0	T	T	0	G	G	G	0	T	T	T	T	T	S	0	0	0	0
Q18	18	exp1	307	0	0	0	S	S	0	G	G	G	0	T	T	T	T	T	T	0	0	0	0
Q18	18	exp1	308	0	0	0	S	S	S	G	G	G	0	T	T	T	T	T	S	0	0	0	0
Q18	18	exp1	309	0	0	0	S	S	S	G	G	G	0	T	T	T	T	T	T	0	0	0	0
Q18	18	exp1	310	0	0	0	S	S	0	G	G	G	0	T	T	T	T	T	T	0	0	0	0
Q18	18	exp1	311	0	0	0	S	S	S	T	T	S	0	T	T	T	G	G	G	S	0	0	0
Q18	18	exp1	312	0	0	0	S	S	S	T	T	T	0	T	T	T	T	T	T	S	0	0	0
Q18	18	exp1	313	0	0	0	S	S	S	G	G	G	0	T	T	T	T	T	T	S	0	0	0
Q18	18	exp1	314	0	0	0	S	S	S	G	G	G	0	T	T	T	T	T	T	S	0	0	0
Q18	18	exp1	315	0	0	0	S	S	S	T	T	S	0	T	T	T	T	T	T	S	0	0	0
Q18	18	exp1	316	0	0	0	T	T	S	T	T	S	0	T	T	T	T	T	T	S	0	0	0
Q18	18	exp1	317	0	0	0	S	S	S	G	G	G	0	T	T	T	T	T	T	S	0	0	0
Q18	18	exp1	318	0	0	0	S	S	S	T	T	0	0	T	T	T	T	T	T	S	0	0	0
Q18	18	exp1	319	0	0	0	T	T	S	T	T	S	0	T	T	T	T	T	T	S	0	0	0
Q18	18	exp1	320	0	0	0	S	S	S	T	T	0	0	T	T	T	T	T	T	S	0	0	0
Q18	18	exp1	321	0	0	0	S	S	S	T	T	0	0	T	T	T	T	T	T	S	0	0	0
Q18	18	exp1	322	0	0	0	S	S	S	T	T	0	0	T	T	S	T	T	T	S	0	0	0
Q18	18	exp1	323	0	0	0	S	S	S	T	T	0	0	T	T	T	T	T	T	S	0	0	0
Q18	18	exp1	324	0	0	0	S	S	S	T	T	0	0	T	T	T	T	T	T	S	0	0	0
Q18	18	exp1	325	0	0	0	S	S	S	T	T	0	0	T	T	T	T	T	T	S	0	0	0
Q18	18	exp1	326	0	0	0	T	T	S	G	G	G	0	T	T	T	T	T	T	S	0	0	0
Q18	18	exp1	327	0	0	0	S	S	S	T	T	0	0	T	T	T	T	T	T	S	0	0	0
Q18	18	exp1	328	0	0	0	S	S	S	T	T	0	0	T	T	T	T	T	T	S	0	0	0
Q18	18	exp1	329	0	0	0	S	S	S	T	T	0	0	T	T	T	T	T	T	S	0	0	0
Q18	18	exp1	330	0	0	0	T	T	0	T	T	S	0	T	T	T	T	T	T	S	0	0	0
Q18	18	exp1	331	0	0	0	T	T	0	G	G	G	0	T	T	T	T	T	T	S	0	0	0
Q18	18	exp1	332	0	0	0	S	S	0	T	T	0	0	T	T	T	T	T	T	S	0	0	0
Q18	18	exp1	333	0	0	0	T	T	0	T	T	T	0	T	T	T	T	T	T	0	0	0	0
Q18	18	exp1	334	0	0	0	S	S	S	T	T	0	0	G	G	G	T	T	T	S	0	0	0
Q18	18	exp1	335	0	0	0	S	S	S	G	G	G	0	T	T	T	T	T	T	S	0	0	0
Q18	18	exp1	336	0	0	0	0	S	S	T	T	S	0	T	T	T	G	G	G	0	0	0	0
Q18	18	exp1	337	0	0	0	S	S	S	T	T	S	0	G	G	G	T	T	T	S	0	0	0
Q18	18	exp1	338	0	0	0	S	S	S	G	G	G	0	G	G	G	T	T	T	S	0	0	0
Q18	18	exp1	339	0	0	0	S	S	S	G	G	G	0	T	T	T	T	T	S	S	0	0	0
Q18	18	exp1	340	0	0	0	S	S	S	G	G	G	0	T	T	T	G	G	G	S	0	0	0
Q18	18	exp1	341	0	0	0	T	T	0	G	G	G	0	T	T	T	G	G	G	S	0	0	0
Q18	18	exp1	342	0	0	0	S	S	0	G	G	G	0	G	G	G	T	T	T	S	0	0	0
Q18	18	exp1	343	0	0	0	T	T	0	G	G	G	0	G	G	G	G	G	G	S	0	0	0
Q18	18	exp1	344	0	0	0	T	T	0	T	T	T	0	T	T	T	T	T	T	S	0	0	0
Q18	18	exp1	345	0	0	0	S	S	0	G	G	G	0	T	T	T	T	T	T	S	0	0	0
Q18	18	exp1	346	0	0	0	S	S	S	G	G	G	0	G	G	G	G	G	G	S	0	0	0
Q18	18	exp1	347	0	0	0	T	T	0	G	G	G	0	T	T	T	T	T	S	S	0	0	0
Q18	18	exp1	348	0	0	0	T	T	0	G	G	G	0	T	T	T	G	G	G	S	0	0	0
Q18	18	exp1	349	0	0	0	T	T	0	G	G	G	T	T	T	T	G	G	G	0	0	0	0
Q18	18	exp1	350	0	0	0	T	T	0	T	T	T	0	G	G	G	G	G	G	S	0	0	0
Q18	18	exp1	351	0	0	0	T	T	0	G	G	G	0	T	T	T	G	G	G	S	0	0	0
Q18	18	exp1	352	0	0	0	T	T	0	G	G	G	0	T	T	T	G	G	G	S	0	0	0
Q18	18	exp1	353	0	0	0	T	T	0	G	G	G	0	G	G	G	G	G	G	S	0	0	0
Q18	18	exp1	354	0	0	0	T	T	0	T	T	S	0	G	G	G	S	S	S	S	0	0	0
Q18	18	exp1	355	0	0	0	T	T	0	G	G	G	0	G	G	G	S	S	0	S	0	0	0
Q18	18	exp1	356	0	0	0	S	S	0	G	G	G	0	T	T	S	S	0	0	S	0	0	0
Q18	18	exp1	357	0	0	0	T	T	0	G	G	G	0	T	T	S	S	0	0	S	0	0	0
Q18	18	exp1	358	0	0	0	0	S	S	G	G	G	0	T	T	S	S	0	0	S	0	0	0
Q18	18	exp1	359	0	0	0	0	S	0	T	T	T	0	T	T	S	S	S	S	S	0	0	0
Q18	18	exp1	360	0	0	0	0	S	0	T	T	T	0	T	T	S	S	0	0	S	0	0	0
Q18	18	exp1	361	0	0	0	0	S	0	T	T	T	0	T	T	S	S	S	0	0	0	0	0
Q18	18	exp1	362	0	0	0	0	S	0	G	G	G	0	T	T	S	S	S	S	S	0	0	0
Q18	18	exp1	363	0	0	0	0	S	0	T	T	T	0	T	T	S	S	0	0	S	0	0	0
Q18	18	exp1	364	0	0	0	S	S	0	G	G	G	0	T	T	S	S	S	S	S	0	0	0
Q18	18	exp1	365	0	0	0	S	S	0	G	G	G	0	T	T	S	S	S	S	S	0	0	0
Q18	18	exp1	366	0	0	0	T	T	0	G	G	G	0	G	G	G	T	T	0	0	0	0	0
Q18	18	exp1	367	0	0	0	0	S	0	G	G	G	0	T	T	G	G	G	0	S	0	0	0
Q18	18	exp1	368	0	0	0	T	T	0	G	G	G	0	T	T	S	T	T	0	S	0	0	0
Q18	18	exp1	369	0	0	0	0	0	0	S	T	T	0	H	H	H	H	T	S	0	0	0	0
Q18	18	exp1	370	0	0	0	0	S	0	T	T	S	0	H	H	H	H	T	S	0	0	0	0
Q18	18	exp1	371	0	0	0	S	S	0	T	T	T	0	H	H	H	H	T	T	0	0	0	0
Q18	18	exp1	372	0	0	0	T	T	0	T	T	S	0	H	H	H	H	T	T	S	0	0	0
Q18	18	exp1	373	0	0	0	T	T	0	T	T	T	0	H	H	H	H	T	T	S	0	0	0
Q18	18	exp1	374	0	0	0	T	T	0	G	G	G	T	H	H	H	H	T	T	S	0	0	0
Q18	18	exp1	375	0	0	0	S	S	0	G	G	G	T	G	G	G	T	T	T	S	0	0	0
Q18	18	exp1	376	0	0	0	S	S	0	G	G	G	T	H	H	H	H	T	T	S	0	0	0
Q18	18	exp1	377	0	0	0	0	S	0	G	G	G	0	H	H	H	H	T	T	S	0	0	0
Q18	18	exp1	378	0	0	0	0	S	0	G	G	G	0	H	H	H	H	T	T	S	0	0	0
Q18	18	exp1	379	0	0	0	0	0	0	G	G	G	0	H	H	H	H	T	T	S	0	0	0
Q18	18	exp1	380	0	0	0	0	S	0	G	G	G	0	H	H	H	H	T	T	S	0	0	0
Q18	18	exp1	381	0	0	0	0	S	0	G	G	G	0	T	T	H	H	H	H	S	0	0	0
Q18	18	exp1	382	0	0	0	0	S	0	G	G	G	0	T	T	H	H	H	H	S	0	0	0
Q18	18	exp1	383	0	0	0	S	0	0	G	G	G	0	H	H	H	H	H	H	S	0	0	0
Q18	18	exp1	384	0	0	0	0	S	0	G	G	G	0	T	T	G	G	G	T	S	0	0	0
Q18	18	exp1	385	0	0	0	0	0	0	G	G	G	0	G	G	G	T	T	T	S	0	0	0
Q18	18	exp1	386	0	0	0	S	0	0	G	G	G	0	T	T	T	T	T	T	S	0	0	0
Q18	18	exp1	387	0	0	0	T	T	0	G	G	G	T	H	H	H	H	T	T	S	0	0	0
Q18	18	exp1	388	0	0	0	S	0	0	G	G	G	0	T	T	H	H	H	H	S	0	0	0
Q18	18	exp1	389	0	0	0	T	T	0	G	G	G	0	H	H	H	H	T	T	S	0	0	0
Q18	18	exp1	390	0	0	0	T	T	0	G	G	G	0	H	H	H	H	T	T	S	0	0	0
Q18	18	exp1	391	0	0	0	S	S	0	G	G	G	0	G	G	G	T	T	T	S	0	0	0
Q18	18	exp1	392	0	0	0	T	T	0	0	T	T	0	G	G	G	G	G	T	S	0	0	0
Q18	18	exp1	393	0	0	0	T	T	0	0	T	T	0	T	T	H	H	H	H	S	0	0	0
Q18	18	exp1	394	0	0	0	T	T	0	0	T	T	0	T	T	H	H	H	H	S	0	0	0
Q18	18	exp1	395	0	0	0	0	S	0	G	G	G	0	0	G	G	G	T	S	S	0	0	0
Q18	18	exp1	396	0	0	0	0	S	0	S	T	T	0	T	T	H	H	H	H	S	0	0	0
Q18	18	exp1	397	0	0	0	S	S	0	G	G	G	0	G	G	G	G	T	S	S	0	0	0
Q18	18	exp1	398	0	0	0	0	S	0	G	G	G	0	T	H	H	H	H	H	S	0	0	0
Q18	18	exp1	399	0	0	0	T	T	0	G	G	G	0	T	T	G	G	G	0	S	0	0	0
Q18	18	exp1	400	0	0	0	S	S	0	T	T	T	T	G	G	G	G	G	G	S	0	0	0
Q18	18	exp1	401	0	0	0	S	S	0	T	T	T	T	G	G	G	G	G	G	0	0	0	0
Q18	18	exp1	402	0	0	0	S	S	0	G	G	G	T	T	T	G	G	G	G	S	0	0	0
Q18	18	exp1	403	0	0	0	S	S	0	G	G	G	T	G	G	G	G	G	S	S	0	0	0
Q18	18	exp1	404	0	0	0	S	0	0	T	T	T	T	H	H	H	H	H	T	S	0	0	0
Q18	18	exp1	405	0	0	0	S	S	0	G	G	G	T	G	G	G	G	T	T	0	0	0	0
Q18	18	exp1	406	0	0	0	0	S	0	T	T	T	T	H	H	H	H	T	T	S	0	0	0
Q18	18	exp1	407	0	0	0	0	0	0	T	T	T	T	H	H	H	H	T	0	0	0	0	0
Q18	18	exp1	408	0	0	0	0	S	0	T	T	T	T	H	H	H	H	T	T	0	0	0	0
Q18	18	exp1	409	0	0	0	0	S	0	G	G	G	T	H	H	H	H	T	T	S	0	0	0
Q18	18	exp1	410	0	0	0	0	S	0	T	T	T	T	H	H	H	H	H	T	S	0	0	0
Q18	18	exp1	411	0	0	0	0	S	0	G	G	G	T	T	T	T	T	T	T	S	0	0	0
Q18	18	exp1	412	0	0	0	0	0	0	T	T	T	T	G	G	G	G	G	G	S	0	0	0
Q18	18	exp1	413	0	0	0	0	S	0	T	T	T	T	G	G	G	G	G	T	S	0	0	0
Q18	18	exp1	414	0	0	0	0	0	0	T	T	T	T	T	T	G	G	G	T	S	0	0	0
Q18	18	exp1	415	0	0	0	0	0	0	T	T	T	T	G	G	G	G	G	S	0	0	0	0
Q18	18	exp1	416	0	0	0	S	S	0	T	T	T	T	T	T	T	0	S	S	0	0	0	0
Q18	18	exp1	417	0	0	0	0	0	0	T	T	T	T	G	G	G	0	0	S	0	0	0	0
Q18	18	exp1	418	0	0	0	0	S	0	G	G	G	T	G	G	G	0	0	S	0	0	0	0
Q18	18	exp1	419	0	0	0	0	S	0	T	T	T	T	G	G	G	0	0	S	0	0	0	0
Q18	18	exp1	420	0	0	0	T	T	0	T	T	T	T	G	G	G	0	S	S	0	0	0	0
Q18	18	exp1	421	0	0	0	S	S	0	T	T	T	T	T	T	T	0	S	S	0	0	0	0
Q18	18	exp1	422	0	0	0	T	T	0	T	T	T	T	G	G	G	0	S	S	0	0	0	0
Q18	18	exp1	423	0	0	0	0	S	0	T	T	T	T	G	G	G	S	S	S	0	0	0	0
Q18	18	exp1	424	0	0	0	0	S	0	G	G	G	T	G	G	G	S	S	S	0	0	0	0
Q18	18	exp1	425	0	0	0	0	S	0	G	G	G	T	T	T	0	0	0	S	0	0	0	0
Q18	18	exp1	426	0	0	0	0	S	0	G	G	G	T	G	G	G	0	0	S	0	0	0	0
Q18	18	exp1	427	0	0	0	0	S	0	G	G	G	T	0	T	T	0	0	0	0	0	0	0
Q18	18	exp1	428	0	0	0	0	S	0	T	T	T	T	T	T	T	0	0	0	0	0	0	0
Q18	18	exp1	429	0	0	0	0	S	0	T	T	T	T	G	G	G	G	0	0	0	0	0	0
Q18	18	exp1	430	0	0	0	0	S	0	T	T	T	T	G	G	G	S	0	0	0	0	0	0
Q18	18	exp1	431	0	0	0	0	S	0	G	G	G	T	G	G	G	0	0	0	0	0	0	0
Q18	18	exp1	432	0	0	0	0	S	0	G	G	G	T	G	G	G	0	0	S	0	0	0	0
Q18	18	exp1	433	0	0	0	0	0	0	T	T	T	T	G	G	G	0	0	S	0	0	0	0
Q18	18	exp1	434	0	0	0	0	S	0	G	G	G	0	G	G	G	0	0	S	0	0	0	0
Q18	18	exp1	435	0	T	T	0	S	0	G	G	G	0	G	G	G	0	S	S	0	0	0	0
Q18	18	exp1	436	0	T	T	T	T	0	T	T	T	0	G	G	G	0	0	S	0	0	0	0
Q18	18	exp1	437	0	T	T	T	T	0	G	G	G	0	T	T	T	0	0	0	0	0	0	0
Q18	18	exp1	438	0	0	0	0	S	0	G	G	G	0	G	G	G	0	S	0	0	0	0	0
Q18	18	exp1	439	0	0	0	0	S	S	G	G	G	0	G	G	G	0	S	S	0	0	0	0
Q18	18	exp1	440	0	0	0	0	0	0	T	T	0	0	G	G	G	S	S	0	0	0	0	0
Q18	18	exp1	441	0	0	0	0	S	0	T	T	0	0	G	G	G	0	S	S	0	0	0	0
Q18	18	exp1	442	0	0	0	0	S	0	0	S	0	0	G	G	G	S	S	0	0	0	0	0
Q18	18	exp1	443	0	0	0	0	0	0	T	T	S	0	G	G	G	0	S	S	0	0	0	0
Q18	18	exp1	444	0	0	0	0	0	0	T	T	0	0	G	G	G	0	S	S	0	0	0	0
Q18	18	exp1	445	0	0	0	0	0	0	T	T	S	0	G	G	G	0	S	S	0	0	0	0
Q18	18	exp1	446	0	0	0	0	S	0	0	S	S	0	T	T	T	S	S	0	0	0	0	0
Q18	18	exp1	447	0	0	0	0	S	0	S	S	S	0	T	T	T	S	S	S	0	0	0	0
Q18	18	exp1	448	0	0	0	0	S	0	T	T	S	0	T	T	T	S	S	S	0	0	0	0
Q18	18	exp1	449	0	0	0	0	S	S	T	T	S	0	T	T	T	S	S	S	0	T	T	0
Q18	18	exp1	450	0	0	0	0	S	0	T	T	S	0	G	G	G	S	S	S	0	0	0	0
Q18	18	exp1	451	0	0	0	0	S	0	T	T	S	0	G	G	G	S	S	0	0	T	T	0
Q18	18	exp1	452	0	0	0	0	S	0	T	T	0	0	G	G	G	S	S	S	0	0	0	0
Q18	18	exp1	453	0	0	0	T	T	S	T	T	S	0	T	T	T	0	S	S	0	0	0	0
Q18	18	exp1	454	0	0	0	T	T	0	T	T	S	0	G	G	G	0	S	0	0	0	0	0
Q18	18	exp1	455	0	0	0	S	S	0	T	T	S	0	G	G	G	S	S	0	0	0	0	0
Q18	18	exp1	456	0	0	0	S	S	0	T	T	0	0	G	G	G	0	0	0	0	T	T	0
Q18	18	exp1	457	0	0	0	T	T	0	S	S	S	0	G	G	G	S	S	0	0	T	T	0
Q18	18	exp1	458	0	0	0	T	T	0	T	T	S	0	G	G	G	S	S	0	0	T	T	0
Q18	18	exp1	459	0	0	0	S	S	0	T	T	S	0	G	G	G	0	S	0	0	T	T	0
Q18	18	exp1	460	0	0	0	T	T	S	T	T	S	0	G	G	G	0	S	0	0	T	T	0
Q18	18	exp1	461	0	0	0	T	T	0	T	T	S	0	G	G	G	S	S	0	0	T	T	0
Q18	18	exp1	462	0	0	0	T	T	0	T	T	S	0	G	G	G	0	S	0	0	T	T	0
Q18	18	exp1	463	0	0	0	T	T	S	T	T	S	0	G	G	G	S	S	0	0	T	T	0
Q18	18	exp1	464	0	0	0	S	S	0	T	T	S	0	G	G	G	0	S	0	0	T	T	0
Q18	18	exp1	465	0	0	0	S	S	0	T	T	S	0	G	G	G	0	S	0	0	T	T	0
Q18	18	exp1	466	0	0	0	T	T	0	T	T	S	0	G	G	G	S	S	0	0	T	T	0
Q18	18	exp1	467	0	0	0	S	S	0	T	T	S	0	G	G	G	0	S	0	0	T	T	0
Q18	18	exp1	468	0	0	0	S	S	S	T	T	S	0	G	G	G	S	S	0	0	T	T	0
Q18	18	exp1	469	0	0	0	S	S	0	T	T	0	0	G	G	G	0	S	0	0	T	T	0
Q18	18	exp1	470	0	0	0	S	S	0	T	T	S	0	G	G	G	0	S	0	0	T	T	0
Q18	18	exp1	471	0	0	0	T	T	0	T	T	S	0	T	T	T	0	S	0	0	0	0	0
Q18	18	exp1	472	0	0	0	T	T	0	T	T	S	0	G	G	G	0	S	S	0	T	T	0
Q18	18	exp1	473	0	0	0	S	S	0	T	T	S	0	G	G	G	0	S	0	0	T	T	0
Q18	18	exp1	474	0	0	0	S	0	0	T	T	S	0	G	G	G	0	S	0	0	T	T	0
Q18	18	exp1	475	0	0	0	S	S	0	T	T	S	0	G	G	G	S	S	0	0	T	T	0
Q18	18	exp1	476	0	0	0	S	S	0	T	T	0	0	T	T	T	0	S	0	0	T	T	0
Q18	18	exp1	477	0	0	0	S	S	0	T	T	S	0	G	G	G	0	S	0	0	0	0	0
Q18	18	exp1	478	0	0	0	S	S	0	T	T	S	0	G	G	G	S	S	0	0	T	T	0
Q18	18	exp1	479	0	0	0	S	S	0	S	S	S	0	G	G	G	0	S	0	0	T	T	0
Q18	18	exp1	480	0	0	0	T	T	0	T	T	S	0	G	G	G	0	S	0	0	0	0	0
Q18	18	exp1	481	0	0	0	T	T	0	T	T	S	0	G	G	G	0	0	0	0	T	T	0
Q18	18	exp1	482	0	0	0	T	T	0	T	T	S	0	G	G	G	0	S	0	0	T	T	0
Q18	18	exp1	483	0	0	0	T	T	0	T	T	S	0	G	G	G	S	S	0	0	T	T	0
Q18	18	exp1	484	0	0	0	T	T	0	T	T	S	0	G	G	G	0	S	0	0	0	0	0
Q18	18	exp1	485	0	0	0	T	T	0	T	T	S	0	G	G	G	S	S	0	0	0	0	0
Q18	18	exp1	486	0	0	0	T	T	0	T	T	S	0	G	G	G	S	S	0	0	0	0	0
Q18	18	exp1	487	0	0	0	T	T	0	T	T	S	0	G	G	G	S	S	0	0	0	0	0
Q18	18	exp1	488	0	0	0	T	T	0	T	T	S	0	G	G	G	S	S	0	0	0	0	0
Q18	18	exp1	489	0	0	0	T	T	0	T	T	0	0	G	G	G	0	S	0	0	0	0	0
Q18	18	exp1	490	0	0	0	S	S	0	T	T	S	0	G	G	G	S	S	0	0	0	0	0
Q18	18	exp1	491	0	0	0	T	T	0	T	T	0	0	T	T	T	0	S	S	0	0	0	0
Q18	18	exp1	492	0	0	0	T	T	0	T	T	0	0	G	G	G	0	S	S	0	0	0	0
Q18	18	exp1	493	0	0	0	T	T	0	T	T	0	0	T	T	T	0	S	S	0	0	0	0
Q18	18	exp1	494	0	0	0	T	T	0	S	S	0	0	G	G	G	S	S	S	0	0	0	0
Q18	18	exp1	495	0	0	0	T	T	0	T	T	S	0	G	G	G	S	S	S	0	0	0	0
Q18	18	exp1	496	0	0	0	T	T	0	T	T	S	0	G	G	G	0	0	0	0	0	0	0
Q18	18	exp1	497	0	0	0	T	T	0	T	T	S	0	G	G	G	0	0	S	0	0	0	0
Q18	18	exp1	498	0	0	0	T	T	S	T	T	S	0	T	T	T	0	S	S	0	0	0	0
Q18	18	exp1	499	0	0	0	T	T	S	T	T	S	0	T	T	T	0	0	0	0	0	0	0
Q18	18	exp1	500	0	0	0	S	S	S	T	T	S	0	T	T	T	0	0	S	0	0	0	0
Q18	18	exp1	501	0	0	0	S	S	S	T	T	S	0	G	G	G	0	0	S	0	0	0	0
Q18	18	exp1	502	0	0	0	T	T	S	T	T	S	0	T	T	T	0	0	S	0	0	0	0
Q18	18	exp1	503	0	0	0	T	T	S	T	T	S	0	T	T	T	0	0	0	0	0	0	0
Q18	18	exp1	504	0	0	0	T	T	S	T	T	S	0	T	T	T	0	0	0	0	0	0	0
Q18	18	exp1	505	0	0	0	S	S	S	T	T	S	0	G	G	G	0	0	0	0	0	0	0
Q18	18	exp1	506	0	0	0	T	T	b	T	T	S	0	G	G	G	0	T	b	0	0	0	0
Q18	18	exp1	507	0	0	0	T	T	0	T	T	S	0	G	G	G	0	0	S	0	0	0	0
Q18	18	exp1	508	0	0	0	S	S	S	T	T	S	0	T	T	0	0	T	T	0	0	0	0
Q18	18	exp1	509	0	0	0	T	T	S	T	T	S	0	T	T	T	0	S	S	S	0	0	0
Q18	18	exp1	510	0	0	0	T	T	S	T	T	S	0	G	G	G	0	T	T	S	0	0	0
Q18	18	exp1	511	0	0	0	S	S	S	T	T	S	0	G	G	G	0	S	S	S	0	0	0
Q18	18	exp1	512	0	0	0	T	T	S	T	T	S	0	T	T	T	0	S	S	S	0	0	0
Q18	18	exp1	513	0	0	0	T	T	S	T	T	S	0	T	T	T	0	S	S	0	0	0	0
Q18	18	exp1	514	0	0	0	S	S	S	T	T	S	0	T	T	T	0	S	S	S	0	0	0
Q18	18	exp1	515	0	0	0	S	S	S	T	T	S	0	T	T	T	0	S	S	S	0	0	0
Q18	18	exp1	516	0	0	0	T	T	S	T	T	S	0	G	G	G	0	T	T	S	0	0	0
Q18	18	exp1	517	0	0	0	T	T	S	T	T	S	0	G	G	G	0	T	T	S	0	0	0
Q18	18	exp1	518	0	0	0	T	T	S	T	T	S	0	G	G	G	0	T	T	0	0	0	0
Q18	18	exp1	519	0	0	0	T	T	S	T	T	S	0	T	T	T	0	T	T	0	0	0	0
Q18	18	exp1	520	0	0	0	T	T	S	T	T	S	0	T	T	T	0	T	T	0	0	0	0
Q18	18	exp1	521	0	0	0	T	T	S	T	T	S	0	G	G	G	0	T	T	0	0	0	0
Q18	18	exp1	522	0	0	0	T	T	S	T	T	S	0	G	G	G	0	0	S	0	0	0	0
Q18	18	exp1	523	0	0	0	T	T	S	T	T	S	0	G	G	G	0	T	T	S	0	0	0
Q18	18	exp1	524	0	0	0	T	T	S	T	T	S	0	G	G	G	0	S	S	S	0	0	0
Q18	18	exp1	525	0	0	0	S	S	S	T	T	S	0	T	T	T	0	T	T	0	0	0	0
Q18	18	exp1	526	0	0	0	S	S	S	T	T	S	0	G	G	G	0	T	T	0	0	0	0
Q18	18	exp1	527	0	0	0	T	T	S	T	T	S	0	T	T	T	0	T	T	0	0	0	0
Q18	18	exp1	528	0	0	0	T	T	S	T	T	S	0	G	G	G	0	T	T	0	0	0	0
Q18	18	exp1	529	0	0	0	T	T	S	T	T	S	0	G	G	G	0	T	T	0	0	0	0
Q18	18	exp1	530	0	0	0	T	T	S	T	T	S	0	G	G	G	0	0	S	0	0	0	0
Q18	18	exp1	531	0	0	0	S	S	S	T	T	S	0	G	G	G	0	T	T	0	0	0	0
Q18	18	exp1	532	0	0	0	T	T	S	T	T	S	0	G	G	G	0	T	T	0	0	0	0
Q18	18	exp1	533	0	0	0	S	S	0	T	T	S	0	G	G	G	0	T	T	S	0	0	0
Q18	18	exp1	534	0	0	0	S	S	0	T	T	S	0	G	G	G	0	T	T	S	0	0	0
Q18	18	exp1	535	0	0	0	S	S	0	T	T	S	0	G	G	G	0	T	T	S	0	0	0
Q18	18	exp1	536	0	0	0	0	S	0	T	T	S	0	T	T	T	0	T	T	S	0	0	0
Q18	18	exp1	537	0	0	0	S	S	0	T	T	S	0	G	G	G	0	T	T	S	0	0	0
Q18	18	exp1	538	0	0	0	S	S	0	T	T	S	0	G	G	G	0	T	T	0	0	0	0
Q18	18	exp1	539	0	0	0	0	S	0	T	T	S	0	G	G	G	0	T	T	0	0	0	0
Q18	18	exp1	540	0	0	0	0	S	0	T	T	S	0	G	G	G	0	T	T	S	T	T	0
Q18	18	exp1	541	0	0	0	S	S	0	T	T	S	0	G	G	G	0	T	T	0	0	0	0
Q18	18	exp1	542	0	0	0	S	S	0	T	T	S	0	T	T	T	0	0	S	0	0	0	0
Q18	18	exp1	543	0	0	0	0	S	0	T	T	S	0	G	G	G	0	T	T	0	0	0	0
Q18	18	exp1	544	0	0	0	S	S	0	T	T	S	0	G	G	G	0	T	T	0	0	0	0
Q18	18	exp1	545	0	0	0	T	T	S	T	T	S	S	G	G	G	0	0	0	0	0	0	0
Q18	18	exp1	546	0	0	0	T	T	S	T	T	S	0	G	G	G	0	0	S	0	0	0	0
Q18	18	exp1	547	0	0	0	S	S	0	T	T	S	0	T	T	T	0	T	T	0	0	0	0
Q18	18	exp1	548	0	0	0	0	S	0	T	T	S	0	G	G	G	0	T	T	0	0	0	0
Q18	18	exp1	549	0	0	0	S	S	0	T	T	S	0	T	T	T	0	T	T	0	0	0	0
Q18	18	exp1	550	0	0	0	S	S	0	T	T	S	0	G	G	G	0	T	T	0	0	0	0
Q18	18	exp1	551	0	0	0	S	S	0	T	T	S	0	G	G	G	0	T	T	0	0	0	0
Q18	18	exp1	552	0	0	0	T	T	0	T	T	S	0	T	T	T	G	G	G	0	0	0	0
Q18	18	exp1	553	0	0	0	T	T	0	T	T	S	0	T	T	T	0	T	T	0	0	0	0
Q18	18	exp1	554	0	0	0	S	S	S	T	T	S	0	T	T	0	0	T	T	0	0	0	0
Q18	18	exp1	555	0	0	0	T	T	S	T	T	S	0	H	H	H	H	T	T	0	0	0	0
Q18	18	exp1	556	0	0	0	T	T	0	T	T	S	0	G	G	G	T	T	T	0	0	0	0
Q18	18	exp1	557	0	0	0	T	T	0	T	T	S	0	H	H	H	H	T	T	0	0	0	0
Q18	18	exp1	558	0	0	0	T	T	S	T	T	0	0	T	T	T	T	T	T	0	0	0	0
Q18	18	exp1	559	0	0	0	T	T	0	T	T	S	0	G	G	G	T	G	G	G	G	0	0
Q18	18	exp1	560	0	0	0	T	T	0	T	T	S	0	T	T	T	T	G	G	G	0	0	0
Q18	18	exp1	561	0	0	0	T	T	S	T	T	S	0	T	T	T	T	G	G	G	G	0	0
Q18	18	exp1	562	0	0	0	S	S	0	T	T	S	0	T	T	T	T	H	H	H	H	0	0
Q18	18	exp1	563	0	0	0	T	T	0	T	T	S	0	H	H	H	H	H	H	H	H	0	0
Q18	18	exp1	564	0	0	0	T	T	S	T	T	S	0	T	T	T	S	G	G	G	T	0	0
Q18	18	exp1	565	0	0	0	T	T	S	T	T	S	0	S	G	G	G	G	G	G	T	0	0
Q18	18	exp1	566	0	0	0	S	S	S	T	T	S	0	G	G	G	T	G	G	G	G	0	0
Q18	18	exp1	567	0	0	0	T	T	0	T	T	S	0	G	G	G	0	G	G	G	T	T	0
Q18	18	exp1	568	0	0	0	T	T	S	T	T	S	0	G	G	G	0	H	H	H	H	0	0
Q18	18	exp1	569	0	0	0	T	T	S	T	T	S	0	S	T	T	0	T	H	H	H	H	0
Q18	18	exp1	570	0	0	0	T	T	S	T	T	S	0	G	G	G	0	H	H	H	H	0	0
Q18	18	exp1	571	0	0	0	T	T	0	T	T	S	0	G	G	G	0	H	H	H	H	H	0
Q18	18	exp1	572	0	0	0	T	T	S	T	T	0	0	T	T	T	0	H	H	H	H	T	0
Q18	18	exp1	573	0	0	0	S	S	S	S	S	S	0	G	G	G	0	H	H	H	H	H	0
Q18	18	exp1	574	0	0	0	S	S	S	T	T	S	0	G	G	G	0	H	H	H	H	0	0
Q18	18	exp1	575	0	0	0	S	S	S	S	S	S	0	G	G	G	0	H	H	H	H	0	0
Q18	18	exp1	576	0	0	0	T	T	0	T	T	S	0	G	G	G	0	H	H	H	H	H	0
Q18	18	exp1	577	0	0	0	T	T	S	T	T	S	0	T	T	T	0	H	H	H	H	0	0
Q18	18	exp1	578	0	0	0	S	S	0	T	T	S	0	G	G	G	0	H	H	H	H	0	0
Q18	18	exp1	579	0	0	0	S	S	0	T	T	S	0	T	T	T	0	T	H	H	H	H	0
Q18	18	exp1	580	0	0	0	T	T	0	T	T	S	0	T	T	T	0	H	H	H	H	H	0
Q18	18	exp1	581	0	0	0	T	T	0	S	S	0	0	T	T	T	T	T	H	H	H	H	0
Q18	18	exp1	582	0	0	0	T	T	0	T	T	0	0	T	T	T	T	0	0	T	T	T	0
Q18	18	exp1	583	0	0	0	T	T	0	S	S	0	0	G	G	G	T	G	G	G	G	G	0
Q18	18	exp1	584	0	0	0	T	T	0	T	T	0	0	H	H	H	H	T	T	T	T	0	0
Q18	18	exp1	585	0	0	0	T	T	0	T	T	S	0	H	H	H	H	H	H	G	G	G	0
Q18	18	exp1	586	0	0	0	T	T	0	T	T	0	0	H	H	H	H	T	T	T	T	0	0
Q18	18	exp1	587	0	0	0	T	T	0	T	T	0	0	H	H	H	H	T	T	T	T	0	0
Q18	18	exp1	588	0	0	0	T	T	0	T	T	0	0	H	H	H	H	T	T	T	T	0	0
Q18	18	exp1	589	0	0	0	T	T	0	T	T	0	0	T	T	G	G	G	T	T	T	0	0
Q18	18	exp1	590	0	0	0	T	T	0	T	T	S	0	G	G	G	G	G	T	T	T	0	0
Q18	18	exp1	591	0	0	0	T	T	0	T	T	S	0	G	G	G	T	T	T	T	T	0	0
Q18	18	exp1	592	0	0	0	T	T	0	T	T	S	0	G	G	G	T	T	T	T	T	T	0
Q18	18	exp1	593	0	0	0	T	T	S	T	T	S	0	G	G	G	T	T	T	T	T	0	0
Q18	18	exp1	594	0	0	0	T	T	0	T	T	S	0	G	G	G	T	T	T	G	G	G	0
Q18	18	exp1	595	0	0	0	T	T	0	T	T	S	0	G	G	G	T	T	T	T	T	T	0
Q18	18	exp1	596	0	0	0	T	T	0	T	T	S	0	G	G	G	T	T	T	T	T	T	0
Q18	18	exp1	597	0	0	0	T	T	0	T	T	S	0	G	G	G	T	T	T	G	G	G	0
Q18	18	exp1	598	0	0	0	T	T	0	T	T	S	0	G	G	G	T	T	T	G	G	G	0
Q18	18	exp1	599	0	0	0	T	T	0	T	T	S	0	S	T	T	T	T	T	T	T	0	0
Q18	18	exp1	600	0	0	0	T	T	0	T	T	S	0	G	G	G	T	T	T	T	T	0	0
Q18	18	exp1	601	0	0	0	T	T	0	T	T	S	0	G	G	G	T	T	T	G	G	G	0
Q18	18	exp1	602	0	0	0	T	T	0	T	T	S	0	G	G	G	T	T	T	T	T	0	0
Q18	18	exp1	603	0	0	0	T	T	S	T	T	S	0	G	G	G	T	T	T	0	0	0	0
Q18	18	exp1	604	0	0	0	T	T	0	T	T	S	0	T	T	T	T	T	T	0	0	0	0
Q18	18	exp1	605	0	0	0	T	T	0	T	T	0	0	T	T	T	T	T	T	T	T	0	0
Q18	18	exp1	606	0	0	0	S	S	0	T	T	S	0	T	T	T	T	T	T	S	0	0	0
Q18	18	exp1	607	0	0	0	T	T	0	S	S	S	0	T	T	T	T	T	T	T	T	0	0
Q18	18	exp1	608	0	0	0	T	T	0	T	T	S	0	T	T	T	S	S	0	G	G	G	0
Q18	18	exp1	609	0	0	0	S	S	0	T	T	S	0	H	H	H	H	S	0	G	G	G	0
Q18	18	exp1	610	0	0	0	0	0	0	T	T	S	0	T	T	T	T	S	0	T	T	T	0
Q18	18	exp1	611	0	0	0	S	S	0	T	T	S	0	T	T	T	T	S	0	G	G	G	0
Q18	18	exp1	612	0	0	0	T	T	0	T	T	S	0	T	T	T	T	S	0	G	G	G	0
Q18	18	exp1	613	0	0	0	S	S	0	T	T	S	0	T	T	T	T	S	0	G	G	G	0
Q18	18	exp1	614	0	0	0	S	S	0	S	S	S	0	T	T	T	S	0	0	G	G	G	0
Q18	18	exp1	615	0	0	0	T	T	0	T	T	S	0	T	T	T	S	0	0	G	G	G	0
Q18	18	exp1	616	0	0	0	T	T	0	T	T	0	0	T	T	T	T	0	0	T	T	T	0
Q18	18	exp1	617	0	0	0	S	S	0	T	T	S	0	H	H	H	H	0	0	0	0	0	0
Q18	18	exp1	618	0	0	0	T	T	0	T	T	0	0	T	T	T	S	0	0	T	T	0	0
Q18	18	exp1	619	0	0	0	S	S	0	T	T	S	0	T	T	T	T	0	0	T	T	0	0
Q18	18	exp1	620	0	0	0	S	S	0	T	T	S	0	T	T	T	T	0	0	G	G	G	0
Q18	18	exp1	621	0	0	0	0	S	0	T	T	0	0	T	T	T	S	0	0	T	T	T	0
Q18	18	exp1	622	0	0	0	T	T	0	T	T	S	0	H	H	H	H	0	0	0	0	0	0
Q18	18	exp1	623	0	0	0	0	0	0	S	S	0	0	H	H	H	H	0	G	G	G	G	0
Q18	18	exp1	624	0	0	0	T	T	0	S	0	0	0	H	H	H	H	0	G	G	G	T	0
Q18	18	exp1	625	0	0	0	T	T	0	S	0	0	0	H	H	H	H	0	H	H	H	H	0
Q18	18	exp1	626	0	0	0	T	T	0	0	0	0	0	G	G	G	T	0	G	G	G	0	0
Q18	18	exp1	627	0	0	0	S	S	0	S	0	0	0	H	H	H	H	0	G	G	G	0	0
Q18	18	exp1	628	0	0	0	0	0	0	0	0	0	0	H	H	H	H	0	0	S	T	T	0
Q18	18	exp1	629	0	0	0	0	0	0	0	0	0	0	H	H	H	H	0	0	T	T	0	0
Q18	18	exp1	630	0	0	0	0	0	0	0	0	0	0	H	H	H	H	0	0	T	T	0	0
Q18	18	exp1	631	0	0	0	0	0	0	0	0	0	0	H	H	H	H	0	0	S	0	0	0
Q18	18	exp1	632	0	0	0	0	0	0	0	0	0	0	H	H	H	H	0	0	T	T	T	0
Q18	18	exp1	633	0	0	0	0	0	0	0	0	0	0	H	H	H	H	0	0	T	T	T	0
Q18	18	exp1	634	0	0	0	0	0	0	0	0	0	0	H	H	H	H	0	0	S	0	0	0
Q18	18	exp1	635	0	0	0	0	S	0	0	0	0	0	H	H	H	H	0	0	T	T	T	0
Q18	18	exp1	636	0	0	0	0	0	0	0	0	0	0	H	H	H	H	0	0	T	T	T	0
Q18	18	exp1	637	0	0	0	0	0	0	0	0	0	0	H	H	H	H	0	T	T	T	T	0
Q18	18	exp1	638	0	0	0	0	0	0	S	S	0	0	H	H	H	H	0	T	T	0	0	0
Q18	18	exp1	639	0	0	0	0	0	0	S	S	0	0	H	H	H	H	0	T	T	0	0	0
Q18	18	exp1	640	0	0	0	0	0	0	S	0	0	0	G	G	G	G	0	G	G	G	0	0
Q18	18	exp1	641	0	0	0	0	0	0	S	S	0	0	H	H	H	H	0	T	T	0	0	0
Q18	18	exp1	642	0	0	0	0	0	0	S	S	0	0	G	G	G	G	0	T	T	0	0	0
Q18	18	exp1	643	0	0	0	0	0	0	0	S	0	0	G	G	G	T	0	T	T	0	0	0
Q18	18	exp1	644	0	0	0	0	0	0	0	S	0	0	H	H	H	H	0	T	T	0	0	0
Q18	18	exp1	645	0	0	0	0	0	0	0	S	0	0	G	G	G	T	S	T	T	0	0	0
Q18	18	exp1	646	0	0	0	0	0	0	S	S	0	0	G	G	G	T	0	T	T	0	0	0
Q18	18	exp1	647	0	0	0	0	0	0	S	0	0	0	G	G	G	T	0	T	T	0	0	0
Q18	18	exp1	648	0	0	0	0	0	0	S	0	0	0	G	G	G	T	0	T	T	0	0	0
Q18	18	exp1	649	0	0	0	0	0	0	S	S	0	0	G	G	G	T	0	T	T	0	0	0
Q18	18	exp1	650	0	0	0	0	0	0	S	S	0	0	H	H	H	H	0	T	T	0	0	0
Q18	18	exp1	651	0	0	0	0	0	0	S	S	0	0	H	H	H	H	0	T	T	0	0	0
Q18	18	exp1	652	0	0	0	0	0	0	S	S	0	0	H	H	H	H	S	T	T	0	0	0
Q18	18	exp1	653	0	0	0	0	0	S	S	0	0	0	H	H	H	H	0	0	0	0	0	0
Q18	18	exp1	654	0	0	0	0	0	0	0	0	0	0	H	H	H	H	0	0	0	0	0	0
Q18	18	exp1	655	0	0	0	0	0	0	0	0	0	0	H	H	H	H	0	0	0	0	0	0
Q18	18	exp1	656	0	0	0	0	S	0	0	0	0	0	H	H	H	H	0	0	0	0	0	0
Q18	18	exp1	657	0	0	0	0	0	0	0	0	0	0	H	H	H	H	S	0	0	0	0	0
Q18	18	exp1	658	0	0	0	0	0	0	0	0	0	0	G	G	G	T	S	S	S	0	0	0
Q18	18	exp1	659	0	0	0	0	0	0	0	0	0	0	G	G	G	T	S	T	T	0	0	0
Q18	18	exp1	660	0	0	0	0	0	0	0	0	0	0	T	T	T	T	G	G	G	0	0	0
Q18	18	exp1	661	0	0	0	0	0	0	0	0	0	0	T	T	T	T	G	G	G	0	0	0
Q18	18	exp1	662	0	0	0	0	0	0	0	0	0	0	T	T	G	G	G	G	G	0	0	0
Q18	18	exp1	663	0	0	0	0	0	0	0	0	0	0	G	G	G	G	G	G	G	0	0	0
Q18	18	exp1	664	0	0	0	0	0	0	0	0	0	0	G	G	G	G	G	G	G	0	0	0
Q18	18	exp1	665	0	0	0	0	0	0	0	0	0	0	T	T	T	0	G	G	G	0	0	0
Q18	18	exp1	666	0	0	0	0	0	0	0	0	0	0	G	G	G	T	G	G	G	0	0	0
Q18	18	exp1	667	0	0	0	0	0	0	0	0	0	0	T	T	T	T	G	G	G	0	0	0
Q18	18	exp1	668	0	0	0	0	0	0	0	0	0	0	G	G	G	T	G	G	G	0	0	0
Q18	18	exp1	669	0	0	0	0	0	0	0	0	0	0	H	H	H	H	T	T	S	0	0	0
Q18	18	exp1	670	0	0	0	0	0	0	0	0	0	0	G	G	G	G	T	T	S	0	0	0
Q18	18	exp1	671	0	0	0	0	0	0	0	0	0	0	G	G	G	G	G	G	G	0	0	0
Q18	18	exp1	672	0	0	0	0	0	0	0	0	0	0	G	G	G	G	T	T	S	0	0	0
Q18	18	exp1	673	0	0	0	S	0	0	0	0	0	0	G	G	G	0	T	T	T	0	0	0
Q18	18	exp1	674	0	0	0	S	0	0	0	0	0	0	0	G	G	G	G	G	G	0	0	0
Q18	18	exp1	675	0	0	0	S	0	0	0	0	0	0	0	T	T	T	G	G	G	0	0	0
Q18	18	exp1	676	0	0	0	S	0	0	0	0	0	0	0	T	T	T	T	T	T	0	0	0
Q18	18	exp1	677	0	0	0	S	0	0	0	0	S	S	0	G	G	G	T	T	T	0	0	0
Q18	18	exp1	678	0	0	0	S	0	0	0	0	0	S	0	T	T	T	T	T	T	0	0	0
Q18	18	exp1	679	0	0	0	S	0	0	0	0	0	S	0	G	G	G	T	T	T	0	0	0
Q18	18	exp1	680	0	0	0	S	0	0	0	0	0	S	0	T	T	T	T	T	T	0	0	0
Q18	18	exp1	681	0	0	0	0	0	0	0	0	0	S	0	T	T	T	G	G	G	0	0	0
Q18	18	exp1	682	0	0	0	S	0	0	0	0	0	S	0	H	H	H	H	T	T	0	0	0
Q18	18	exp1	683	0	0	0	S	0	0	0	0	0	S	0	G	G	G	T	T	T	0	0	0
Q18	18	exp1	684	0	0	0	S	0	0	0	0	0	S	0	T	T	T	T	T	T	0	0	0
Q18	18	exp1	685	0	0	0	S	0	0	0	0	0	S	0	T	T	T	T	T	T	0	0	0
Q18	18	exp1	686	0	0	0	S	0	0	0	0	0	0	0	G	G	G	T	T	T	0	0	0
Q18	18	exp1	687	0	0	0	0	0	0	0	0	0	S	0	G	G	G	T	T	T	0	0	0
Q18	18	exp1	688	0	0	0	S	0	0	0	0	0	0	0	G	G	G	T	T	T	0	0	0
Q18	18	exp1	689	0	0	0	S	0	0	0	0	0	0	0	T	T	T	T	T	T	0	0	0
Q18	18	exp1	690	0	0	0	S	0	0	0	0	0	0	0	G	G	G	G	G	G	0	0	0
Q18	18	exp1	691	0	0	0	S	0	0	0	0	0	0	0	T	T	T	T	T	T	0	0	0
Q18	18	exp1	692	0	0	0	S	0	0	0	0	0	0	0	H	H	H	H	T	T	0	0	0
Q18	18	exp1	693	0	T	T	0	0	0	0	0	0	0	0	T	T	T	G	G	G	0	0	0
Q18	18	exp1	694	0	0	0	0	0	0	0	0	0	0	0	T	T	T	G	G	G	0	0	0
Q18	18	exp1	695	0	T	T	T	0	0	0	0	S	0	0	T	T	T	G	G	G	0	0	0
Q18	18	exp1	696	0	T	T	T	0	0	0	0	0	0	0	T	T	T	G	G	G	0	0	0
Q18	18	exp1	697	0	0	T	T	0	0	0	0	0	0	0	0	T	T	G	G	G	0	0	0
Q18	18	exp1	698	0	G	G	G	S	0	0	0	0	0	0	G	G	G	T	T	T	0	0	0
Q18	18	exp1	699	0	T	T	0	S	0	0	0	0	0	0	H	H	H	H	T	T	0	0	0
Q18	18	exp1	700	0	G	G	G	S	0	0	0	0	0	0	T	T	T	G	G	G	0	0	0
Q18	18	exp1	701	0	T	T	T	0	0	0	0	0	0	0	T	T	T	T	T	T	0	0	0
Q18	18	exp1	702	0	T	T	T	S	0	0	0	0	0	0	T	T	T	G	G	G	0	0	0
Q18	18	exp1	703	0	0	0	S	S	0	0	0	0	0	0	H	H	H	H	T	T	0	0	0
Q18	18	exp1	704	0	T	T	T	S	0	0	0	0	0	S	G	G	G	T	T	0	0	0	0
Q18	18	exp1	705	0	T	T	T	S	0	0	0	0	0	G	G	G	G	T	T	0	0	0	0
Q18	18	exp1	706	0	T	T	T	S	0	0	0	0	0	G	G	G	G	T	T	S	0	0	0
Q18	18	exp1	707	0	G	G	G	S	0	0	0	0	0	H	H	H	H	T	T	0	0	0	0
Q18	18	exp1	708	0	T	T	T	S	0	0	0	0	0	G	G	G	G	T	T	0	0	0	0
Q18	18	exp1	709	0	G	G	G	S	0	0	0	0	0	G	G	G	T	T	T	0	0	0	0
Q18	18	exp1	710	0	T	T	T	S	0	0	0	0	0	G	G	G	T	T	T	S	0	0	0
Q18	18	exp1	711	0	G	G	G	S	0	0	0	0	0	T	T	T	T	T	T	S	0	0	0
Q18	18	exp1	712	0	T	T	T	S	0	0	0	0	0	H	H	H	H	0	0	0	0	0	0
Q18	18	exp1	713	0	T	T	T	S	0	0	0	0	0	H	H	H	H	H	T	S	0	0	0
Q18	18	exp1	714	0	G	G	G	S	0	0	0	0	0	H	H	H	H	T	T	0	0	0	0
Q18	18	exp1	715	0	T	T	S	S	0	S	S	0	0	H	H	H	H	H	T	0	0	0	0
Q18	18	exp1	716	0	G	G	G	S	0	0	0	0	0	H	H	H	H	H	T	0	0	0	0
Q18	18	exp1	717	0	T	T	T	S	0	0	0	0	0	H	H	H	H	H	H	S	0	0	0
Q18	18	exp1	718	0	0	0	S	S	0	0	0	0	0	H	H	H	H	H	H	S	0	0	0
Q18	18	exp1	719	0	0	0	S	S	0	S	0	0	0	H	H	H	H	H	H	T	0	0	0
Q18	18	exp1	720	0	0	0	S	S	0	0	0	0	0	H	H	H	H	H	H	H	0	0	0
Q18	18	exp1	721	0	0	T	T	S	0	0	0	0	0	H	H	H	H	H	H	H	0	0	0
Q18	18	exp1	722	0	0	0	0	0	0	0	0	S	0	H	H	H	H	H	H	0	0	0	0
Q18	18	exp1	723	0	0	T	T	S	0	0	S	S	0	H	H	H	H	H	H	H	0	0	0
Q18	18	exp1	724	0	T	T	S	S	0	0	S	S	0	H	H	H	H	H	H	H	0	0	0
Q18	18	exp1	725	0	G	G	G	S	0	0	S	S	0	H	H	H	H	H	H	H	0	0	0
Q18	18	exp1	726	0	T	T	S	S	0	0	0	S	0	H	H	H	H	H	H	T	0	0	0
Q18	18	exp1	727	0	T	T	T	0	0	0	0	S	0	H	H	H	H	H	H	H	0	0	0
Q18	18	exp1	728	0	T	T	T	0	0	0	0	S	0	H	H	H	H	H	H	H	0	0	0
Q18	18	exp1	729	0	G	G	G	0	0	0	S	S	0	H	H	H	H	H	H	H	0	0	0
Q18	18	exp1	730	0	0	T	T	S	0	0	S	S	0	H	H	H	H	H	H	T	0	0	0
Q18	18	exp1	731	0	0	0	S	S	0	0	S	S	0	H	H	H	H	H	H	T	0	0	0
Q18	18	exp1	732	0	0	T	T	S	0	0	S	S	0	H	H	H	H	H	H	H	0	0	0
Q18	18	exp1	733	0	0	0	S	0	0	0	S	S	0	H	H	H	H	H	H	H	0	0	0
Q18	18	exp1	734	0	0	0	S	0	0	0	S	S	0	H	H	H	H	H	H	S	0	0	0
Q18	18	exp1	735	0	0	0	S	S	0	0	S	S	0	H	H	H	H	H	S	S	0	0	0
Q18	18	exp1	736	0	0	0	S	S	0	0	S	S	0	H	H	H	H	G	G	G	0	0	0
Q18	18	exp1	737	0	0	0	S	S	0	0	0	0	0	T	T	T	G	G	G	G	0	0	0
Q18	18	exp1	738	0	0	0	S	0	0	0	0	S	0	H	H	H	H	T	T	0	0	0	0
Q18	18	exp1	739	0	0	0	S	0	0	0	0	S	0	H	H	H	H	T	T	S	0	0	0
Q18	18	exp1	740	0	0	0	S	0	0	0	0	0	0	T	T	H	H	H	H	S	0	0	0
Q18	18	exp1	741	0	0	T	T	S	0	0	0	0	0	H	H	H	H	T	T	S	0	0	0
Q18	18	exp1	742	0	0	0	S	S	0	0	0	0	0	H	H	H	H	T	T	0	0	0	0
Q18	18	exp1	743	0	0	0	S	S	S	0	0	0	0	T	T	T	G	G	G	0	0	0	0
Q18	18	exp1	744	0	0	0	S	0	0	0	0	0	0	T	T	G	G	G	T	0	0	0	0
Q18	18	exp1	745	0	0	0	S	S	0	0	0	0	0	T	T	G	G	G	T	0	0	0	0
Q18	18	exp1	746	0	0	0	S	0	0	0	0	0	0	H	H	H	H	T	T	0	0	0	0
Q18	18	exp1	747	0	0	0	S	S	0	0	0	0	0	H	H	H	H	T	T	0	0	0	0
Q18	18	exp1	748	0	0	0	S	S	0	0	0	0	0	H	H	H	H	T	T	S	0	0	0
Q18	18	exp1	749	0	0	0	S	S	0	0	0	0	0	H	H	H	H	T	T	S	0	0	0
Q18	18	exp1	750	0	0	0	S	S	0	0	0	0	0	T	T	T	G	G	G	0	0	0	0
Q18	18	exp1	751	0	0	0	S	0	0	0	0	0	0	H	H	H	H	T	T	S	0	0	0
Q18	18	exp1	752	0	0	0	S	0	0	0	0	0	0	H	H	H	H	T	T	S	0	0	0
Q18	18	exp1	753	0	0	0	S	S	0	0	0	0	0	H	H	H	H	H	H	0	0	0	0
Q18	18	exp1	754	0	0	0	S	0	0	0	0	0	0	H	H	H	H	T	S	0	0	0	0
Q18	18	exp1	755	0	0	0	S	0	0	0	0	0	0	H	H	H	H	T	T	0	0	0	0
Q18	18	exp1	756	0	0	0	S	0	0	0	0	0	0	H	H	H	H	H	H	S	0	0	0
Q18	18	exp1	757	0	0	0	S	S	0	0	0	0	0	H	H	H	H	T	T	S	0	0	0
Q18	18	exp1	758	0	0	0	S	0	0	0	0	0	0	H	H	H	H	H	H	T	0	0	0
Q18	18	exp1	759	0	0	0	0	0	0	0	0	0	0	H	H	H	H	H	H	T	0	0	0
Q18	18	exp1	760	0	0	0	0	S	0	0	0	0	0	H	H	H	H	H	H	T	0	0	0
Q18	18	exp1	761	0	0	0	0	S	0	0	0	0	0	H	H	H	H	G	G	G	0	0	0
Q18	18	exp1	762	0	0	0	0	0	0	0	0	0	0	T	T	T	T	T	T	T	0	0	0
Q18	18	exp1	763	0	0	0	0	0	0	0	0	0	0	H	H	H	H	H	H	T	0	0	0
Q18	18	exp1	764	0	0	0	0	S	0	0	0	0	0	H	H	H	H	H	H	T	0	0	0
Q18	18	exp1	765	0	0	0	0	S	0	0	0	0	0	H	H	H	H	H	H	H	0	0	0
Q18	18	exp1	766	0	0	0	0	S	0	0	0	0	0	H	H	H	H	H	H	H	0	0	0
Q18	18	exp1	767	0	0	0	0	0	0	0	0	0	0	H	H	H	H	H	H	T	0	0	0
Q18	18	exp1	768	0	0	0	0	0	0	0	0	0	0	H	H	H	H	H	H	T	0	0	0
Q18	18	exp1	769	0	0	0	0	0	0	S	0	0	0	H	H	H	H	H	H	T	0	0	0
Q18	18	exp1	770	0	0	0	0	0	0	0	0	0	0	H	H	H	H	T	T	T	0	0	0
Q18	18	exp1	771	0	0	0	0	0	0	0	0	0	0	H	H	H	H	H	H	T	0	0	0
Q18	18	exp1	772	0	0	0	0	0	0	S	0	0	0	H	H	H	H	H	T	T	0	0	0
Q18	18	exp1	773	0	0	T	T	0	0	0	0	0	0	H	H	H	H	H	H	H	0	0	0
Q18	18	exp1	774	0	0	T	T	0	0	0	0	0	0	T	T	T	T	T	T	T	0	0	0
Q18	18	exp1	775	0	0	T	T	S	S	S	0	0	0	T	T	H	H	H	H	T	0	0	0
Q18	18	exp1	776	0	0	T	T	S	S	S	0	0	0	T	T	G	G	G	S	S	0	0	0
Q18	18	exp1	777	0	0	T	T	S	0	0	0	0	0	H	H	H	H	T	0	S	0	0	0
Q18	18	exp1	778	0	0	T	T	0	0	0	0	0	0	H	H	H	H	T	0	0	0	0	0
Q18	18	exp1	779	0	G	G	G	0	0	0	0	0	0	H	H	H	H	T	0	0	0	0	0
Q18	18	exp1	780	0	T	T	T	0	0	0	0	0	0	H	H	H	H	T	0	0	0	0	0
Q18	18	exp1	781	0	T	T	0	0	0	0	0	0	0	H	H	H	H	T	0	S	0	0	0
Q18	18	exp1	782	0	T	T	S	0	0	0	0	S	0	H	H	H	H	H	0	S	0	0	0
Q18	18	exp1	783	0	T	T	S	0	0	0	S	0	0	H	H	H	H	T	0	S	0	0	0
Q18	18	exp1	784	0	T	T	S	0	0	0	0	0	0	H	H	H	H	S	0	0	0	0	0
Q18	18	exp1	785	0	0	0	S	0	0	S	S	0	0	H	H	H	H	H	0	S	0	0	0
Q18	18	exp1	786	0	0	0	S	0	0	0	S	0	0	T	T	T	T	T	0	0	0	0	0
Q18	18	exp1	787	0	0	0	S	0	0	S	S	0	0	H	H	H	H	T	S	0	0	0	0
Q18	18	exp1	788	0	T	T	0	0	0	S	S	0	0	T	T	T	T	T	0	0	0	0	0
Q18	18	exp1	789	0	0	0	S	0	0	0	0	0	0	H	H	H	H	T	0	S	0	0	0
Q18	18	exp1	790	0	T	T	0	0	0	S	0	0	0	H	H	H	H	S	0	S	0	0	0
Q18	18	exp1	791	0	0	0	0	0	0	S	S	0	0	H	H	H	H	S	0	S	0	0	0
Q18	18	exp1	792	0	0	0	0	0	0	S	0	0	0	H	H	H	H	S	0	0	0	0	0
Q18	18	exp1	793	0	T	T	0	0	0	S	S	0	0	H	H	H	H	T	T	T	T	0	0
Q18	18	exp1	794	0	0	0	0	0	0	S	S	0	0	H	H	H	H	H	H	G	G	G	0
Q18	18	exp1	795	0	0	0	S	0	0	0	0	0	0	H	H	H	H	G	G	G	G	G	0
Q18	18	exp1	796	0	0	0	0	0	0	0	0	0	0	H	H	H	H	T	T	T	T	T	0
Q18	18	exp1	797	0	T	T	0	0	0	S	0	0	0	H	H	H	H	H	H	H	H	H	0
Q18	18	exp1	798	0	T	T	0	0	0	S	0	0	0	H	H	H	H	T	H	H	H	H	0
Q18	18	exp1	799	0	T	T	0	0	S	S	0	0	0	H	H	H	H	0	H	H	H	H	0
Q18	18	exp1	800	0	T	T	0	0	S	0	0	0	0	H	H	H	H	H	H	H	H	0	0

## Sheet: exp2
numQ	number of glutamine	experiment index	time frame	ACE:1	GLN:2	GLN:3	GLN:4	GLN:5	GLN:6	GLN:7	GLN:8	GLN:9	GLN:10	res11	res12	GLN:13	GLN:14	GLN:15	GLN:16	GLN:17	GLN:18	GLN:19	NME:20
Q18	18	exp2	1	0	0	0	S	S	0	0	0	S	T	T	T	0	H	H	H	H	0	0	0
Q18	18	exp2	2	0	0	0	S	S	0	0	0	S	G	G	G	0	H	H	H	H	0	0	0
Q18	18	exp2	3	0	0	T	T	S	0	0	0	S	T	T	T	0	H	H	H	H	0	0	0
Q18	18	exp2	4	0	0	0	S	S	0	0	0	S	T	T	T	0	H	H	H	H	0	0	0
Q18	18	exp2	5	0	0	0	S	0	0	0	0	S	T	T	T	0	H	H	H	H	T	T	0
Q18	18	exp2	6	0	0	0	S	0	0	0	0	S	T	T	T	0	H	H	H	H	T	T	0
Q18	18	exp2	7	0	0	0	S	S	0	0	0	0	T	T	T	0	H	H	H	H	T	T	0
Q18	18	exp2	8	0	0	0	S	S	0	0	0	S	G	G	G	0	H	H	H	H	H	T	0
Q18	18	exp2	9	0	0	0	0	S	0	0	0	0	T	T	T	0	H	H	H	H	H	0	0
Q18	18	exp2	10	0	0	0	0	0	0	0	0	0	T	T	T	0	H	H	H	H	H	0	0
Q18	18	exp2	11	0	0	0	0	0	0	0	0	S	T	T	T	0	T	H	H	H	H	H	0
Q18	18	exp2	12	0	0	0	S	S	0	0	0	S	G	G	G	0	T	T	H	H	H	H	0
Q18	18	exp2	13	0	0	0	0	S	0	0	S	S	G	G	G	0	H	H	H	H	T	0	0
Q18	18	exp2	14	0	0	0	0	S	0	0	S	S	G	G	G	0	T	T	H	H	H	H	0
Q18	18	exp2	15	0	0	0	0	S	0	0	S	S	G	G	G	0	H	H	H	H	H	H	0
Q18	18	exp2	16	0	0	0	S	S	0	0	S	S	G	G	G	S	H	H	H	H	H	T	0
Q18	18	exp2	17	0	0	0	0	0	0	0	S	S	G	G	G	S	H	H	H	H	H	0	0
Q18	18	exp2	18	0	0	0	S	S	0	0	S	S	G	G	G	S	H	H	H	H	H	H	0
Q18	18	exp2	19	0	0	0	S	S	0	0	S	S	G	G	G	S	H	H	H	H	0	0	0
Q18	18	exp2	20	0	0	0	S	0	0	0	S	S	G	G	G	S	S	H	H	H	H	0	0
Q18	18	exp2	21	0	0	0	S	0	0	0	S	S	G	G	G	S	H	H	H	H	H	0	0
Q18	18	exp2	22	0	0	0	S	S	0	0	S	S	G	G	G	S	T	T	T	T	T	0	0
Q18	18	exp2	23	0	0	0	S	S	0	0	S	S	G	G	G	S	G	G	G	G	T	0	0
Q18	18	exp2	24	0	0	0	S	S	0	0	S	S	G	G	G	S	H	H	H	H	H	0	0
Q18	18	exp2	25	0	0	0	S	S	0	0	S	S	G	G	G	S	H	H	H	H	H	0	0
Q18	18	exp2	26	0	0	0	S	S	0	0	S	S	G	G	G	S	H	H	H	H	H	H	0
Q18	18	exp2	27	0	0	0	S	S	0	0	S	S	G	G	G	S	H	H	H	H	T	T	0
Q18	18	exp2	28	0	0	0	S	S	0	0	0	S	G	G	G	S	H	H	H	H	T	T	0
Q18	18	exp2	29	0	0	0	S	S	0	0	0	S	G	G	G	S	H	H	H	H	T	0	0
Q18	18	exp2	30	0	0	0	S	S	0	0	0	S	G	G	G	S	H	H	H	H	H	0	0
Q18	18	exp2	31	0	0	0	S	S	0	0	0	S	G	G	G	S	H	H	H	H	H	0	0
Q18	18	exp2	32	0	0	0	S	0	0	0	S	S	G	G	G	S	H	H	H	H	T	0	0
Q18	18	exp2	33	0	0	0	S	0	0	0	S	S	G	G	G	S	T	T	G	G	G	0	0
Q18	18	exp2	34	0	0	0	S	S	0	0	0	S	G	G	G	S	T	T	G	G	G	0	0
Q18	18	exp2	35	0	0	0	S	0	0	0	S	S	G	G	G	S	H	H	H	H	0	0	0
Q18	18	exp2	36	0	0	0	S	S	0	0	0	S	T	T	0	S	S	H	H	H	H	0	0
Q18	18	exp2	37	0	0	0	S	S	0	0	0	S	T	T	0	0	H	H	H	H	H	H	0
Q18	18	exp2	38	0	0	0	S	S	0	0	S	S	S	0	0	S	T	H	H	H	H	0	0
Q18	18	exp2	39	0	0	0	S	S	0	0	0	S	G	G	G	0	G	G	G	G	G	T	0
Q18	18	exp2	40	0	0	0	S	S	0	0	0	S	T	T	0	0	G	G	G	G	G	0	0
Q18	18	exp2	41	0	0	0	S	S	0	0	S	S	G	G	G	S	G	G	G	G	G	T	0
Q18	18	exp2	42	0	0	0	S	S	0	0	S	S	G	G	G	0	T	H	H	H	H	0	0
Q18	18	exp2	43	0	0	0	S	S	0	0	S	S	G	G	G	S	T	H	H	H	H	H	0
Q18	18	exp2	44	0	0	0	0	S	0	0	S	S	G	G	G	S	H	H	H	H	0	0	0
Q18	18	exp2	45	0	0	0	0	0	0	0	S	S	G	G	G	S	H	H	H	H	H	0	0
Q18	18	exp2	46	0	0	0	S	S	0	0	S	S	G	G	G	S	H	H	H	H	H	0	0
Q18	18	exp2	47	0	0	0	S	0	0	0	0	S	G	G	G	S	T	H	H	H	H	0	0
Q18	18	exp2	48	0	0	0	0	0	0	0	0	0	G	G	G	S	H	H	H	H	T	T	0
Q18	18	exp2	49	0	0	0	0	0	0	0	0	0	G	G	G	S	H	H	H	H	H	H	0
Q18	18	exp2	50	0	0	0	0	S	0	0	0	0	G	G	G	S	H	H	H	H	H	T	0
Q18	18	exp2	51	0	0	0	0	0	0	0	0	0	G	G	G	S	H	H	H	H	T	T	0
Q18	18	exp2	52	0	0	0	S	0	0	S	0	0	G	G	G	S	H	H	H	H	T	0	0
Q18	18	exp2	53	0	0	0	S	0	0	S	0	S	G	G	G	S	H	H	H	H	T	T	0
Q18	18	exp2	54	0	0	0	0	0	0	S	0	0	G	G	G	0	H	H	H	H	T	T	0
Q18	18	exp2	55	0	0	0	0	S	0	S	S	0	G	G	G	S	H	H	H	H	H	H	0
Q18	18	exp2	56	0	0	0	0	S	0	0	0	0	G	G	G	S	T	T	T	T	T	T	0
Q18	18	exp2	57	0	0	0	S	S	0	S	0	0	G	G	G	S	G	G	G	0	0	0	0
Q18	18	exp2	58	0	0	0	0	S	0	0	S	0	0	T	T	0	G	G	G	0	T	T	0
Q18	18	exp2	59	0	0	0	S	S	0	S	S	0	0	T	T	S	T	T	T	S	T	T	0
Q18	18	exp2	60	0	0	0	0	S	0	0	S	0	S	T	T	S	T	T	T	S	T	T	0
Q18	18	exp2	61	0	0	0	0	S	0	0	S	0	S	T	T	0	T	T	T	S	T	T	0
Q18	18	exp2	62	0	0	0	S	S	0	S	S	0	G	G	G	S	G	G	G	G	T	T	0
Q18	18	exp2	63	0	0	0	S	S	0	S	S	0	G	G	G	S	H	H	H	H	T	T	0
Q18	18	exp2	64	0	0	0	S	S	0	0	S	0	G	G	G	S	H	H	H	H	H	H	0
Q18	18	exp2	65	0	0	0	S	S	0	0	S	0	G	G	G	S	H	H	H	H	T	0	0
Q18	18	exp2	66	0	0	0	S	S	0	0	S	0	G	G	G	S	H	H	H	H	T	0	0
Q18	18	exp2	67	0	0	0	S	S	0	0	S	0	G	G	G	S	H	H	H	H	0	0	0
Q18	18	exp2	68	0	0	0	S	S	0	0	S	0	G	G	G	S	H	H	H	H	0	0	0
Q18	18	exp2	69	0	0	0	S	S	0	0	S	0	G	G	G	S	H	H	H	H	0	0	0
Q18	18	exp2	70	0	0	0	0	0	0	0	0	0	G	G	G	0	G	G	G	G	0	0	0
Q18	18	exp2	71	0	0	0	0	S	0	0	S	0	G	G	G	0	H	H	H	H	0	0	0
Q18	18	exp2	72	0	0	0	S	S	0	0	S	0	G	G	G	0	G	G	G	G	0	0	0
Q18	18	exp2	73	0	0	0	S	S	0	0	S	0	G	G	G	G	G	G	G	G	0	0	0
Q18	18	exp2	74	0	0	0	S	S	0	0	S	0	G	G	G	G	T	T	T	T	0	0	0
Q18	18	exp2	75	0	0	0	0	S	0	0	0	0	T	T	T	S	G	G	G	S	0	0	0
Q18	18	exp2	76	0	0	0	0	S	0	0	0	0	G	G	G	0	T	T	T	T	0	0	0
Q18	18	exp2	77	0	0	0	S	S	0	0	S	0	G	G	G	0	T	T	T	S	0	0	0
Q18	18	exp2	78	0	0	0	S	S	0	0	S	0	G	G	G	T	T	T	T	0	0	0	0
Q18	18	exp2	79	0	0	0	S	S	0	0	S	0	H	H	H	H	H	H	H	S	0	0	0
Q18	18	exp2	80	0	0	0	S	S	0	0	S	0	H	H	H	H	H	T	T	0	0	0	0
Q18	18	exp2	81	0	0	0	S	0	0	0	0	0	H	H	H	H	H	H	H	H	0	0	0
Q18	18	exp2	82	0	0	0	S	0	0	0	S	0	H	H	H	H	H	H	H	T	0	0	0
Q18	18	exp2	83	0	0	0	S	S	0	S	S	0	H	H	H	H	H	H	H	T	0	0	0
Q18	18	exp2	84	0	0	0	S	S	0	S	S	0	H	H	H	H	H	H	H	T	0	0	0
Q18	18	exp2	85	0	0	0	S	S	0	S	S	0	H	H	H	H	H	H	H	H	0	0	0
Q18	18	exp2	86	0	0	0	S	S	0	0	0	0	H	H	H	H	H	H	H	T	0	0	0
Q18	18	exp2	87	0	0	0	0	0	0	0	0	0	H	H	H	H	H	H	H	S	0	0	0
Q18	18	exp2	88	0	0	0	S	S	0	S	S	0	H	H	H	H	H	H	S	S	0	0	0
Q18	18	exp2	89	0	0	0	0	S	0	S	S	0	H	H	H	H	H	H	T	T	0	0	0
Q18	18	exp2	90	0	0	0	S	S	0	S	S	0	H	H	H	H	H	G	G	G	0	0	0
Q18	18	exp2	91	0	0	0	S	S	0	S	S	0	H	H	H	H	H	H	H	H	0	0	0
Q18	18	exp2	92	0	0	0	S	S	0	S	S	0	H	H	H	H	H	H	T	T	0	0	0
Q18	18	exp2	93	0	0	0	S	S	0	S	S	0	H	H	H	H	H	H	H	S	0	0	0
Q18	18	exp2	94	0	0	0	S	S	0	S	S	0	T	H	H	H	H	T	T	0	0	0	0
Q18	18	exp2	95	0	0	0	S	S	0	S	S	0	H	H	H	H	H	H	H	T	0	0	0
Q18	18	exp2	96	0	0	0	0	S	0	S	S	0	H	H	H	H	H	H	H	H	0	0	0
Q18	18	exp2	97	0	0	0	S	S	0	S	S	0	H	H	H	H	H	H	H	H	0	0	0
Q18	18	exp2	98	0	0	0	S	S	0	S	0	0	H	H	H	H	H	H	H	H	0	0	0
Q18	18	exp2	99	0	0	0	S	S	0	S	0	0	H	H	H	H	H	H	H	H	0	0	0
Q18	18	exp2	100	0	0	0	S	S	0	S	0	0	G	G	G	G	G	G	T	0	0	0	0
Q18	18	exp2	101	0	0	0	0	S	0	S	S	0	H	H	H	H	T	T	T	0	0	0	0
Q18	18	exp2	102	0	0	0	S	S	0	S	S	0	G	G	G	T	T	T	T	S	0	0	0
Q18	18	exp2	103	0	0	0	S	S	0	0	S	0	G	G	G	T	G	G	G	S	0	0	0
Q18	18	exp2	104	0	0	0	0	S	0	0	S	0	H	H	H	H	T	T	T	0	0	0	0
Q18	18	exp2	105	0	0	0	0	S	0	0	S	0	G	G	G	T	T	T	T	S	0	0	0
Q18	18	exp2	106	0	0	0	S	S	0	S	S	0	H	H	H	H	T	T	T	S	0	0	0
Q18	18	exp2	107	0	T	T	0	S	0	S	S	0	H	H	H	H	G	G	G	S	0	0	0
Q18	18	exp2	108	0	T	T	0	S	0	S	S	0	H	H	H	H	T	T	T	S	0	0	0
Q18	18	exp2	109	0	0	0	0	S	0	S	S	0	G	G	G	T	T	T	T	S	0	0	0
Q18	18	exp2	110	0	T	T	S	S	0	S	S	0	H	H	H	H	G	G	G	S	0	0	0
Q18	18	exp2	111	0	T	T	0	S	0	S	S	0	G	G	G	S	0	T	T	S	0	0	0
Q18	18	exp2	112	0	0	0	0	0	0	S	S	0	G	G	G	S	0	T	T	0	0	0	0
Q18	18	exp2	113	0	0	0	0	S	0	S	S	0	G	G	G	T	0	G	G	G	0	0	0
Q18	18	exp2	114	0	T	T	0	0	0	S	S	0	G	G	G	T	G	G	G	S	0	0	0
Q18	18	exp2	115	0	0	0	0	0	0	S	S	0	G	G	G	T	T	T	T	T	0	0	0
Q18	18	exp2	116	0	0	0	0	0	0	S	S	0	G	G	G	T	G	G	G	G	0	0	0
Q18	18	exp2	117	0	T	T	0	0	0	S	S	0	H	H	H	H	H	H	H	H	0	0	0
Q18	18	exp2	118	0	T	T	S	0	0	S	S	0	G	G	G	T	T	T	T	S	0	0	0
Q18	18	exp2	119	0	T	T	0	S	0	S	S	0	G	G	G	T	T	T	T	S	0	0	0
Q18	18	exp2	120	0	T	T	S	0	0	S	S	0	G	G	G	T	T	T	T	T	0	0	0
Q18	18	exp2	121	0	G	G	G	0	0	0	S	0	H	H	H	H	H	H	H	H	0	0	0
Q18	18	exp2	122	0	T	T	T	0	0	S	S	0	H	H	H	H	H	H	H	T	0	0	0
Q18	18	exp2	123	0	T	T	T	0	0	0	0	0	H	H	H	H	H	H	H	T	0	0	0
Q18	18	exp2	124	0	0	0	S	0	0	S	S	0	H	H	H	H	H	H	H	H	T	0	0
Q18	18	exp2	125	0	0	0	S	0	0	S	S	0	H	H	H	H	T	T	S	S	0	0	0
Q18	18	exp2	126	0	0	0	S	0	0	0	S	0	H	H	H	H	G	G	G	0	0	0	0
Q18	18	exp2	127	0	0	0	S	0	0	S	S	0	H	H	H	H	T	T	S	0	0	0	0
Q18	18	exp2	128	0	G	G	G	S	0	S	S	0	H	H	H	H	H	T	T	S	0	0	0
Q18	18	exp2	129	0	0	T	T	0	0	S	S	0	H	H	H	H	H	H	H	0	0	0	0
Q18	18	exp2	130	0	0	T	T	0	0	S	S	0	H	H	H	H	G	G	G	0	0	0	0
Q18	18	exp2	131	0	T	T	0	S	0	0	S	0	H	H	H	H	G	G	G	0	0	0	0
Q18	18	exp2	132	0	T	T	0	0	0	0	S	0	H	H	H	H	G	G	G	0	0	0	0
Q18	18	exp2	133	0	T	T	0	0	0	S	S	0	H	H	H	H	H	H	H	S	0	0	0
Q18	18	exp2	134	0	T	T	0	0	0	0	S	0	H	H	H	H	T	T	S	0	0	0	0
Q18	18	exp2	135	0	T	T	0	0	0	0	S	0	H	H	H	H	G	G	G	S	0	0	0
Q18	18	exp2	136	0	T	T	0	0	0	S	S	0	H	H	H	H	G	G	G	G	0	0	0
Q18	18	exp2	137	0	G	G	G	0	0	S	0	0	T	T	T	G	G	G	G	S	0	0	0
Q18	18	exp2	138	0	G	G	G	S	0	S	0	0	T	T	T	G	G	G	G	S	0	0	0
Q18	18	exp2	139	0	G	G	G	0	0	S	0	0	T	T	T	G	G	G	G	S	0	0	0
Q18	18	exp2	140	0	0	T	T	S	0	0	0	0	H	H	H	H	G	G	G	S	0	0	0
Q18	18	exp2	141	0	T	T	T	0	0	0	0	0	H	H	H	H	H	T	T	S	0	0	0
Q18	18	exp2	142	0	G	G	G	0	0	0	0	0	H	H	H	H	T	T	T	S	0	0	0
Q18	18	exp2	143	0	T	T	T	S	0	0	0	0	H	H	H	H	H	H	H	0	0	0	0
Q18	18	exp2	144	0	H	H	H	H	T	0	0	0	H	H	H	H	H	H	H	S	0	0	0
Q18	18	exp2	145	0	H	H	H	H	T	0	0	0	H	H	H	H	H	H	H	S	0	0	0
Q18	18	exp2	146	0	H	H	H	H	T	0	0	0	H	H	H	H	H	H	H	S	0	0	0
Q18	18	exp2	147	0	H	H	H	H	T	0	0	0	H	H	H	H	H	H	H	S	0	0	0
Q18	18	exp2	148	0	H	H	H	H	T	0	0	0	H	H	H	H	H	H	H	S	0	0	0
Q18	18	exp2	149	0	H	H	H	H	T	0	0	0	H	H	H	H	T	T	T	S	0	0	0
Q18	18	exp2	150	0	H	H	H	H	T	0	0	0	H	H	H	H	H	H	H	S	0	0	0
Q18	18	exp2	151	0	H	H	H	H	S	0	0	0	H	H	H	H	T	T	T	S	0	0	0
Q18	18	exp2	152	0	H	H	H	H	T	0	0	0	H	H	H	H	T	T	T	S	0	0	0
Q18	18	exp2	153	0	T	T	T	T	T	0	0	0	H	H	H	H	T	T	T	S	0	0	0
Q18	18	exp2	154	0	H	H	H	H	T	0	0	0	H	H	H	H	T	T	T	S	0	0	0
Q18	18	exp2	155	0	H	H	H	H	T	0	0	0	H	H	H	H	T	T	T	0	0	0	0
Q18	18	exp2	156	0	H	H	H	H	T	0	0	0	H	H	H	H	T	T	T	0	0	0	0
Q18	18	exp2	157	0	T	T	T	T	T	0	0	0	H	H	H	H	H	H	H	0	0	0	0
Q18	18	exp2	158	0	H	H	H	H	T	T	0	0	H	H	H	H	H	H	T	0	0	0	0
Q18	18	exp2	159	0	H	H	H	H	T	T	0	0	H	H	H	H	H	H	H	0	0	0	0
Q18	18	exp2	160	0	H	H	H	H	T	T	0	0	H	H	H	H	H	H	H	S	0	0	0
Q18	18	exp2	161	0	H	H	H	H	T	T	0	0	H	H	H	H	H	H	H	S	0	0	0
Q18	18	exp2	162	0	0	T	T	T	T	T	0	0	H	H	H	H	H	H	H	S	0	0	0
Q18	18	exp2	163	0	H	H	H	H	T	T	0	0	H	H	H	H	G	G	G	S	0	0	0
Q18	18	exp2	164	0	H	H	H	H	T	T	0	0	H	H	H	H	H	H	T	S	0	0	0
Q18	18	exp2	165	0	H	H	H	H	T	T	0	0	H	H	H	H	H	T	T	S	0	0	0
Q18	18	exp2	166	0	H	H	H	H	T	T	0	0	H	H	H	H	H	H	S	0	0	0	0
Q18	18	exp2	167	0	H	H	H	H	H	T	0	0	H	H	H	H	H	T	T	0	0	0	0
Q18	18	exp2	168	0	0	T	T	T	T	T	0	0	H	H	H	H	H	H	H	0	0	0	0
Q18	18	exp2	169	0	H	H	H	H	T	T	0	0	H	H	H	H	H	H	H	S	0	0	0
Q18	18	exp2	170	0	G	G	G	T	T	T	0	0	H	H	H	H	T	T	T	S	0	0	0
Q18	18	exp2	171	0	G	G	G	T	T	T	0	0	H	H	H	H	H	H	H	S	0	0	0
Q18	18	exp2	172	0	G	G	G	T	T	T	0	0	H	H	H	H	H	H	T	0	0	0	0
Q18	18	exp2	173	0	H	H	H	H	T	T	0	0	H	H	H	H	T	T	T	0	0	0	0
Q18	18	exp2	174	0	0	T	T	T	T	T	0	0	H	H	H	H	H	T	T	0	0	0	0
Q18	18	exp2	175	0	0	T	T	T	T	T	0	0	H	H	H	H	H	H	H	S	0	0	0
Q18	18	exp2	176	0	0	T	T	T	T	T	0	0	H	H	H	H	H	T	T	0	0	0	0
Q18	18	exp2	177	0	0	T	T	T	T	T	0	0	H	H	H	H	H	T	T	S	0	0	0
Q18	18	exp2	178	0	T	T	T	T	T	T	0	0	H	H	H	H	H	H	H	S	0	0	0
Q18	18	exp2	179	0	T	T	T	T	T	T	0	0	H	H	H	H	H	H	H	S	0	0	0
Q18	18	exp2	180	0	0	T	T	T	T	T	0	0	H	H	H	H	H	H	H	0	0	0	0
Q18	18	exp2	181	0	0	0	T	T	T	T	0	0	H	H	H	H	H	H	H	S	0	0	0
Q18	18	exp2	182	0	0	0	G	G	G	T	0	0	H	H	H	H	H	H	H	0	0	0	0
Q18	18	exp2	183	0	0	0	G	G	G	T	0	0	H	H	H	H	T	T	S	0	0	0	0
Q18	18	exp2	184	0	0	0	T	T	T	T	0	0	H	H	H	H	H	H	H	S	0	0	0
Q18	18	exp2	185	0	0	0	T	T	T	T	0	0	H	H	H	H	H	H	H	0	0	0	0
Q18	18	exp2	186	0	0	0	T	T	T	T	0	0	H	H	H	H	H	H	H	S	0	0	0
Q18	18	exp2	187	0	0	0	T	T	T	T	0	0	H	H	H	H	H	H	H	0	0	0	0
Q18	18	exp2	188	0	0	0	T	T	T	T	0	0	H	H	H	H	H	H	H	S	0	0	0
Q18	18	exp2	189	0	0	G	G	G	G	T	0	0	H	H	H	H	H	H	H	S	0	0	0
Q18	18	exp2	190	0	0	0	T	T	T	T	0	0	H	H	H	H	H	H	H	S	0	0	0
Q18	18	exp2	191	0	0	0	T	T	T	T	0	0	H	H	H	H	H	H	H	S	0	0	0
Q18	18	exp2	192	0	0	0	G	G	G	T	0	0	H	H	H	H	H	H	H	0	0	0	0
Q18	18	exp2	193	0	0	0	T	T	T	T	0	0	H	H	H	H	H	H	H	0	0	0	0
Q18	18	exp2	194	0	0	T	T	T	T	T	0	0	H	H	H	H	H	H	H	S	0	0	0
Q18	18	exp2	195	0	0	0	T	T	T	T	0	0	H	H	H	H	H	H	H	S	0	0	0
Q18	18	exp2	196	0	0	0	T	T	T	T	0	0	H	H	H	H	H	H	H	S	0	0	0
Q18	18	exp2	197	0	0	0	G	G	G	T	0	0	H	H	H	H	H	H	H	S	0	0	0
Q18	18	exp2	198	0	0	0	T	T	T	0	0	0	H	H	H	H	T	T	T	S	0	0	0
Q18	18	exp2	199	0	0	0	T	T	T	T	0	0	H	H	H	H	H	H	H	S	0	0	0
Q18	18	exp2	200	0	0	0	T	T	T	T	0	0	H	H	H	H	T	T	T	S	0	0	0
Q18	18	exp2	201	0	0	0	T	T	T	T	0	0	H	H	H	H	T	T	T	S	0	0	0
Q18	18	exp2	202	0	0	0	T	T	T	T	0	0	H	H	H	H	H	H	H	S	0	0	0
Q18	18	exp2	203	0	0	0	G	G	G	T	0	0	H	H	H	H	T	T	T	S	0	0	0
Q18	18	exp2	204	0	0	0	G	G	G	T	0	0	H	H	H	H	H	T	T	S	0	0	0
Q18	18	exp2	205	0	0	0	G	G	G	T	0	0	H	H	H	H	H	T	T	S	0	0	0
Q18	18	exp2	206	0	0	0	T	T	T	T	0	0	H	H	H	H	H	T	T	S	0	0	0
Q18	18	exp2	207	0	0	0	T	T	T	T	0	0	H	H	H	H	H	H	H	0	0	0	0
Q18	18	exp2	208	0	0	0	T	T	T	T	0	0	H	H	H	H	H	H	H	S	0	0	0
Q18	18	exp2	209	0	0	T	T	T	T	T	0	0	H	H	H	H	H	H	H	S	0	0	0
Q18	18	exp2	210	0	T	T	T	T	T	T	0	0	H	H	H	H	H	H	H	S	0	0	0
Q18	18	exp2	211	0	0	0	T	T	T	T	0	0	H	H	H	H	H	H	H	S	0	0	0
Q18	18	exp2	212	0	0	0	T	T	T	T	0	0	H	H	H	H	T	T	T	S	0	0	0
Q18	18	exp2	213	0	0	0	T	T	T	T	0	0	G	G	G	G	T	T	T	S	0	0	0
Q18	18	exp2	214	0	0	T	T	T	T	T	0	0	T	T	T	G	G	G	T	S	0	0	0
Q18	18	exp2	215	0	0	0	T	T	T	T	0	0	H	H	H	H	T	T	T	S	0	0	0
Q18	18	exp2	216	0	0	0	T	T	T	T	0	0	H	H	H	H	T	T	T	S	0	0	0
Q18	18	exp2	217	0	0	0	T	T	T	T	0	0	H	H	H	H	T	T	T	S	0	0	0
Q18	18	exp2	218	0	T	T	T	T	T	T	0	0	H	H	H	H	T	T	T	S	0	0	0
Q18	18	exp2	219	0	0	0	T	T	T	T	0	0	T	T	T	G	G	G	S	S	0	0	0
Q18	18	exp2	220	0	0	0	G	G	G	T	0	0	H	H	H	H	T	T	T	S	0	0	0
Q18	18	exp2	221	0	0	0	T	T	T	T	0	0	H	H	H	H	T	T	T	S	0	0	0
Q18	18	exp2	222	0	0	0	T	T	T	T	0	0	T	T	T	G	G	G	G	S	0	0	0
Q18	18	exp2	223	0	0	0	T	T	T	T	0	0	T	T	T	T	S	S	S	0	0	0	0
Q18	18	exp2	224	0	0	T	T	T	T	T	0	0	H	H	H	H	H	H	H	0	0	0	0
Q18	18	exp2	225	0	0	0	T	T	T	T	0	0	H	H	H	H	H	H	H	S	0	0	0
Q18	18	exp2	226	0	0	0	T	T	T	T	0	0	H	H	H	H	T	T	S	0	0	0	0
Q18	18	exp2	227	0	0	0	T	T	T	T	0	0	H	H	H	H	T	T	S	0	0	0	0
Q18	18	exp2	228	0	0	0	T	T	T	T	0	0	H	H	H	H	T	T	S	0	0	0	0
Q18	18	exp2	229	0	0	0	T	T	T	T	0	0	H	H	H	H	T	T	S	0	0	0	0
Q18	18	exp2	230	0	0	0	T	T	T	T	0	0	H	H	H	H	T	T	S	0	0	0	0
Q18	18	exp2	231	0	0	0	T	T	T	T	0	0	T	T	G	G	G	G	S	0	0	0	0
Q18	18	exp2	232	0	0	G	G	G	G	T	0	0	H	H	H	H	T	T	S	0	0	0	0
Q18	18	exp2	233	0	T	T	T	T	T	T	0	0	H	H	H	H	T	T	S	0	0	0	0
Q18	18	exp2	234	0	T	T	G	G	G	T	0	0	H	H	H	H	T	T	0	0	0	0	0
Q18	18	exp2	235	0	T	T	T	T	T	T	0	0	H	H	H	H	T	T	0	0	0	0	0
Q18	18	exp2	236	0	T	T	T	T	T	T	0	0	T	T	T	G	G	G	0	0	0	0	0
Q18	18	exp2	237	0	T	T	T	T	T	T	0	0	T	T	T	G	G	G	0	0	0	0	0
Q18	18	exp2	238	0	T	T	T	T	T	T	0	0	H	H	H	H	T	T	0	0	0	0	0
Q18	18	exp2	239	0	T	T	G	G	G	T	0	0	H	H	H	H	T	T	0	0	0	0	0
Q18	18	exp2	240	0	T	T	G	G	G	T	0	0	H	H	H	H	T	T	0	0	0	0	0
Q18	18	exp2	241	0	G	G	G	T	T	T	0	0	H	H	H	H	T	T	0	0	0	0	0
Q18	18	exp2	242	0	T	T	T	T	T	T	0	0	T	T	T	G	G	G	0	0	0	0	0
Q18	18	exp2	243	0	0	0	G	G	G	T	0	0	H	H	H	H	G	G	G	S	0	0	0
Q18	18	exp2	244	0	T	T	T	T	T	T	0	0	H	H	H	H	G	G	G	S	0	0	0
Q18	18	exp2	245	0	T	T	T	T	T	T	0	0	H	H	H	H	G	G	G	S	0	0	0
Q18	18	exp2	246	0	T	T	T	T	T	T	0	0	H	H	H	H	G	G	G	S	0	0	0
Q18	18	exp2	247	0	T	T	G	G	G	T	0	0	T	T	T	G	G	G	G	S	0	0	0
Q18	18	exp2	248	0	T	T	G	G	G	T	0	0	T	T	T	S	G	G	G	S	0	0	0
Q18	18	exp2	249	0	0	0	T	T	T	T	0	0	H	H	H	H	G	G	G	S	0	0	0
Q18	18	exp2	250	0	T	T	G	G	G	T	0	0	H	H	H	H	H	T	T	S	0	0	0
Q18	18	exp2	251	0	G	G	G	G	G	T	0	0	T	T	T	G	G	G	G	S	0	0	0
Q18	18	exp2	252	0	T	T	T	T	T	T	0	0	H	H	H	H	H	T	T	S	0	0	0
Q18	18	exp2	253	0	T	T	T	T	T	T	0	0	H	H	H	H	H	H	T	S	0	0	0
Q18	18	exp2	254	0	T	T	G	G	G	T	0	0	H	H	H	H	T	T	0	0	0	0	0
Q18	18	exp2	255	0	T	T	T	T	T	T	0	0	G	G	G	T	T	T	0	0	0	0	0
Q18	18	exp2	256	0	T	T	T	T	T	T	0	0	G	G	G	T	G	G	G	S	0	0	0
Q18	18	exp2	257	0	T	T	T	T	T	T	0	0	G	G	G	T	G	G	G	S	0	0	0
Q18	18	exp2	258	0	T	T	G	G	G	T	0	0	T	T	T	S	G	G	G	S	0	0	0
Q18	18	exp2	259	0	0	0	T	T	T	T	0	0	T	T	T	T	T	T	0	0	0	0	0
Q18	18	exp2	260	0	T	T	G	G	G	T	0	0	T	T	T	S	G	G	G	S	0	0	0
Q18	18	exp2	261	0	T	T	T	T	T	T	0	0	H	H	H	H	G	G	G	S	0	0	0
Q18	18	exp2	262	0	T	T	T	T	T	T	0	0	H	H	H	H	T	T	S	S	0	0	0
Q18	18	exp2	263	0	T	T	T	T	T	T	0	0	G	G	G	G	G	G	G	S	0	0	0
Q18	18	exp2	264	0	T	T	G	G	G	T	0	0	H	H	H	H	G	G	G	S	0	0	0
Q18	18	exp2	265	0	0	0	T	T	T	T	0	0	G	G	G	T	G	G	G	0	0	0	0
Q18	18	exp2	266	0	T	T	G	G	G	T	0	0	G	G	G	G	G	G	G	S	0	0	0
Q18	18	exp2	267	0	T	T	T	T	T	T	0	0	G	G	G	T	G	G	G	0	0	0	0
Q18	18	exp2	268	0	0	0	G	G	G	T	0	0	G	G	G	T	G	G	G	0	0	0	0
Q18	18	exp2	269	0	0	0	T	T	T	T	0	0	T	T	T	S	G	G	G	G	0	0	0
Q18	18	exp2	270	0	T	T	T	T	T	T	0	0	G	G	G	T	G	G	G	S	0	0	0
Q18	18	exp2	271	0	0	0	T	T	T	T	0	0	G	G	G	T	G	G	G	S	0	0	0
Q18	18	exp2	272	0	T	T	T	T	T	T	0	0	G	G	G	S	G	G	G	S	0	0	0
Q18	18	exp2	273	0	0	0	T	T	T	T	0	0	H	H	H	H	T	T	0	S	0	0	0
Q18	18	exp2	274	0	T	T	G	G	G	0	0	0	G	G	G	T	G	G	G	S	0	0	0
Q18	18	exp2	275	0	T	T	T	T	T	T	0	0	H	H	H	H	G	G	G	S	0	0	0
Q18	18	exp2	276	0	0	0	T	T	T	T	0	0	G	G	G	T	G	G	G	S	0	0	0
Q18	18	exp2	277	0	T	T	G	G	G	T	0	0	H	H	H	H	G	G	G	S	0	0	0
Q18	18	exp2	278	0	0	0	T	T	T	T	0	0	G	G	G	T	T	T	0	0	0	0	0
Q18	18	exp2	279	0	0	0	G	G	G	T	0	0	G	G	G	T	T	T	0	0	0	0	0
Q18	18	exp2	280	0	0	0	T	T	T	0	0	0	H	H	H	H	T	T	0	0	0	0	0
Q18	18	exp2	281	0	0	0	G	G	G	0	0	0	H	H	H	H	H	T	0	0	0	0	0
Q18	18	exp2	282	0	T	T	G	G	G	0	0	0	H	H	H	H	T	T	0	0	0	0	0
Q18	18	exp2	283	0	T	T	G	G	G	0	0	0	H	H	H	H	T	T	T	S	0	0	0
Q18	18	exp2	284	0	T	T	G	G	G	0	0	0	H	H	H	H	H	H	T	S	0	0	0
Q18	18	exp2	285	0	T	T	T	T	S	0	0	0	H	H	H	H	H	T	S	0	0	0	0
Q18	18	exp2	286	0	G	G	G	G	G	0	0	0	H	H	H	H	H	H	0	0	0	0	0
Q18	18	exp2	287	0	G	G	G	G	G	0	0	0	H	H	H	H	T	T	0	0	0	0	0
Q18	18	exp2	288	0	T	T	G	G	G	0	0	0	H	H	H	H	H	H	T	0	0	0	0
Q18	18	exp2	289	0	T	T	T	T	S	0	0	0	H	H	H	H	H	H	S	0	0	0	0
Q18	18	exp2	290	0	T	T	T	T	S	S	0	0	H	H	H	H	H	T	S	0	0	0	0
Q18	18	exp2	291	0	G	G	G	G	G	0	0	0	H	H	H	H	H	T	0	0	0	0	0
Q18	18	exp2	292	0	G	G	G	G	T	0	0	0	H	H	H	H	H	T	S	0	0	0	0
Q18	18	exp2	293	0	T	T	G	G	G	0	0	0	H	H	H	H	H	T	0	0	0	0	0
Q18	18	exp2	294	0	T	T	T	T	T	0	0	0	H	H	H	H	T	T	S	0	0	0	0
Q18	18	exp2	295	0	T	T	G	G	G	0	0	0	H	H	H	H	T	T	S	0	0	0	0
Q18	18	exp2	296	0	G	G	G	T	T	0	0	0	H	H	H	H	T	T	S	0	0	0	0
Q18	18	exp2	297	0	G	G	G	T	T	0	0	0	H	H	H	H	T	T	S	0	0	0	0
Q18	18	exp2	298	0	G	G	G	T	T	0	0	0	H	H	H	H	T	T	S	0	0	0	0
Q18	18	exp2	299	0	G	G	G	T	T	0	0	0	T	T	G	G	G	G	S	0	0	0	0
Q18	18	exp2	300	0	T	T	0	S	S	0	0	0	T	T	S	S	T	T	S	0	0	0	0
Q18	18	exp2	301	0	0	0	0	S	S	0	0	0	T	T	S	G	G	G	S	0	0	0	0
Q18	18	exp2	302	0	T	T	S	T	T	0	0	0	T	T	T	S	T	T	S	0	T	T	0
Q18	18	exp2	303	0	T	T	S	S	0	0	0	0	H	H	H	H	T	T	0	0	T	T	0
Q18	18	exp2	304	0	G	G	G	T	T	0	0	0	T	T	T	S	G	G	G	S	0	0	0
Q18	18	exp2	305	0	0	T	T	T	T	0	0	0	T	T	T	S	G	G	G	S	T	T	0
Q18	18	exp2	306	0	0	T	T	T	T	0	0	0	G	G	G	H	H	H	H	S	0	0	0
Q18	18	exp2	307	0	H	H	H	H	H	0	0	0	T	T	S	S	G	G	G	S	0	0	0
Q18	18	exp2	308	0	H	H	H	H	H	0	0	0	T	T	S	G	G	G	G	0	0	0	0
Q18	18	exp2	309	0	0	T	T	T	S	0	0	0	T	T	T	S	T	T	0	0	0	0	0
Q18	18	exp2	310	0	T	T	T	T	0	0	0	0	T	T	S	S	T	T	0	0	0	0	0
Q18	18	exp2	311	0	T	T	T	T	S	0	0	0	T	T	T	G	G	G	0	0	0	0	0
Q18	18	exp2	312	0	T	T	G	G	G	0	0	0	T	T	S	S	T	T	0	0	0	0	0
Q18	18	exp2	313	0	T	T	G	G	G	0	0	0	T	T	T	S	T	T	S	0	0	0	0
Q18	18	exp2	314	0	T	T	G	G	G	0	0	0	T	T	G	G	G	T	S	0	0	0	0
Q18	18	exp2	315	0	T	T	G	G	G	0	0	0	T	T	T	G	G	G	0	0	0	0	0
Q18	18	exp2	316	0	G	G	G	G	G	0	0	0	T	T	T	G	G	G	S	0	0	0	0
Q18	18	exp2	317	0	T	T	T	T	T	0	0	0	T	T	T	G	G	G	S	0	0	0	0
Q18	18	exp2	318	0	T	T	G	G	G	0	0	0	T	T	T	T	T	T	S	0	0	0	0
Q18	18	exp2	319	0	T	T	0	T	T	0	0	0	T	T	T	T	T	T	S	0	0	0	0
Q18	18	exp2	320	0	T	T	T	T	0	0	0	0	T	T	T	T	T	T	S	0	0	0	0
Q18	18	exp2	321	0	T	T	T	T	0	0	0	0	T	T	T	T	T	T	S	0	0	0	0
Q18	18	exp2	322	0	T	T	G	G	G	0	0	0	T	T	T	G	G	G	S	0	T	T	0
Q18	18	exp2	323	0	T	T	G	G	G	0	S	0	T	T	T	T	T	T	S	0	0	0	0
Q18	18	exp2	324	0	G	G	G	G	G	0	S	0	T	T	T	T	T	T	0	0	0	0	0
Q18	18	exp2	325	0	G	G	G	G	G	0	S	0	T	T	T	T	T	T	0	0	0	0	0
Q18	18	exp2	326	0	0	0	G	G	G	0	S	0	T	T	T	T	T	T	0	0	0	0	0
Q18	18	exp2	327	0	0	0	G	G	G	0	S	0	T	T	T	T	T	S	0	0	0	0	0
Q18	18	exp2	328	0	0	0	G	G	G	0	S	0	T	T	T	T	T	S	S	0	0	0	0
Q18	18	exp2	329	0	0	0	T	T	S	0	S	0	H	H	H	H	T	T	0	0	0	0	0
Q18	18	exp2	330	0	0	0	G	G	G	0	S	0	T	T	T	S	S	S	S	S	0	0	0
Q18	18	exp2	331	0	T	T	T	T	T	0	S	0	G	G	G	T	T	T	S	S	0	0	0
Q18	18	exp2	332	0	0	0	G	G	G	0	S	0	G	G	G	S	S	S	0	0	0	0	0
Q18	18	exp2	333	0	0	0	G	G	G	0	0	0	T	T	S	T	T	S	0	0	0	0	0
Q18	18	exp2	334	0	0	0	G	G	G	0	0	0	T	T	T	S	T	T	0	0	0	0	0
Q18	18	exp2	335	0	T	T	G	G	G	0	S	0	G	G	G	T	T	T	0	0	0	0	0
Q18	18	exp2	336	0	T	T	G	G	G	0	0	0	T	T	T	T	T	S	0	0	0	0	0
Q18	18	exp2	337	0	0	0	G	G	G	0	0	0	T	T	G	G	G	G	0	0	0	0	0
Q18	18	exp2	338	0	T	T	G	G	G	0	0	0	H	H	H	H	T	T	0	0	0	0	0
Q18	18	exp2	339	0	G	G	G	G	S	0	0	0	T	T	T	T	T	T	0	0	0	0	0
Q18	18	exp2	340	0	T	T	G	G	G	0	0	0	T	T	T	T	T	T	0	0	0	0	0
Q18	18	exp2	341	0	G	G	G	G	G	0	0	0	T	T	T	T	T	T	S	0	0	0	0
Q18	18	exp2	342	0	G	G	G	S	S	0	0	0	H	H	H	H	T	T	0	0	0	0	0
Q18	18	exp2	343	0	T	T	T	T	T	T	0	0	H	H	H	H	T	S	0	0	0	0	0
Q18	18	exp2	344	0	G	G	G	T	T	0	0	0	H	H	H	H	T	T	0	0	0	0	0
Q18	18	exp2	345	0	T	T	G	G	G	0	0	0	H	H	H	H	T	T	0	0	0	0	0
Q18	18	exp2	346	0	T	T	T	T	S	0	0	0	H	H	H	H	T	T	0	0	0	0	0
Q18	18	exp2	347	0	G	G	G	G	G	0	0	0	T	T	T	T	T	T	0	0	0	0	0
Q18	18	exp2	348	0	T	H	H	H	H	0	0	0	H	H	H	H	T	T	T	0	0	0	0
Q18	18	exp2	349	0	T	H	H	H	H	0	0	0	H	H	H	H	T	T	T	0	0	0	0
Q18	18	exp2	350	0	T	H	H	H	H	0	0	0	H	H	H	H	T	T	0	0	0	0	0
Q18	18	exp2	351	0	G	G	G	G	G	0	0	0	H	H	H	H	T	T	0	0	0	0	0
Q18	18	exp2	352	0	T	T	G	G	G	0	0	0	H	H	H	H	T	T	S	S	0	0	0
Q18	18	exp2	353	0	T	T	0	S	S	0	0	0	H	H	H	H	T	T	0	0	0	0	0
Q18	18	exp2	354	0	T	T	0	S	S	0	0	0	H	H	H	H	T	T	0	S	0	0	0
Q18	18	exp2	355	0	0	0	0	S	S	0	0	0	G	G	G	T	T	T	0	0	0	0	0
Q18	18	exp2	356	0	T	T	0	S	S	0	0	0	G	G	G	T	T	T	0	S	0	0	0
Q18	18	exp2	357	0	T	T	0	S	S	0	0	0	G	G	G	T	T	T	0	S	0	0	0
Q18	18	exp2	358	0	0	0	0	S	S	0	0	0	H	H	H	H	T	T	S	S	0	0	0
Q18	18	exp2	359	0	0	0	0	S	S	0	0	0	T	T	T	0	T	T	0	S	0	0	0
Q18	18	exp2	360	0	0	0	0	T	T	0	0	0	G	G	G	T	T	T	0	0	0	0	0
Q18	18	exp2	361	0	0	0	0	T	T	0	0	0	H	H	H	H	T	T	0	S	0	0	0
Q18	18	exp2	362	0	0	0	0	T	T	0	0	0	G	G	G	T	T	T	S	S	0	0	0
Q18	18	exp2	363	0	0	0	0	T	T	0	0	0	G	G	G	T	T	T	T	0	0	0	0
Q18	18	exp2	364	0	0	0	0	T	T	0	0	0	G	G	G	T	T	T	0	0	0	0	0
Q18	18	exp2	365	0	0	0	G	G	G	0	0	0	G	G	G	0	T	T	S	S	0	0	0
Q18	18	exp2	366	0	0	0	0	T	T	0	0	0	T	T	T	G	G	G	T	0	0	0	0
Q18	18	exp2	367	0	0	0	0	T	T	0	0	0	T	T	T	0	T	T	0	S	0	0	0
Q18	18	exp2	368	0	0	0	0	T	T	0	0	0	H	H	H	H	T	T	0	0	0	0	0
Q18	18	exp2	369	0	0	0	0	T	T	0	0	0	H	H	H	H	T	T	T	S	0	0	0
Q18	18	exp2	370	0	0	0	0	T	T	0	0	0	H	H	H	H	H	H	H	S	0	0	0
Q18	18	exp2	371	0	0	0	G	G	G	0	0	0	H	H	H	H	T	T	S	S	0	0	0
Q18	18	exp2	372	0	0	0	G	G	G	0	0	0	H	H	H	H	T	T	0	S	T	T	0
Q18	18	exp2	373	0	0	0	T	T	S	S	0	0	H	H	H	H	T	S	0	0	T	T	0
Q18	18	exp2	374	0	0	0	G	G	G	0	0	0	H	H	H	H	T	T	S	S	0	0	0
Q18	18	exp2	375	0	0	0	G	G	G	0	0	0	H	H	H	H	T	T	0	0	0	0	0
Q18	18	exp2	376	0	0	G	G	G	G	0	0	0	H	H	H	H	T	T	0	S	T	T	0
Q18	18	exp2	377	0	0	G	G	G	G	0	0	0	H	H	H	H	T	T	0	S	0	0	0
Q18	18	exp2	378	0	0	G	G	G	G	0	0	0	H	H	H	H	T	T	0	0	T	T	0
Q18	18	exp2	379	0	0	G	G	G	G	0	0	0	H	H	H	H	T	T	0	0	0	0	0
Q18	18	exp2	380	0	0	G	G	G	G	0	0	0	H	H	H	H	T	T	0	S	T	T	0
Q18	18	exp2	381	0	0	G	G	G	T	0	0	0	H	H	H	H	T	T	0	S	T	T	0
Q18	18	exp2	382	0	0	G	G	G	T	0	0	0	H	H	H	H	T	T	S	S	0	0	0
Q18	18	exp2	383	0	0	0	0	T	T	0	0	0	H	H	H	H	T	T	0	S	0	0	0
Q18	18	exp2	384	0	0	0	G	G	G	0	0	0	H	H	H	H	T	T	0	0	0	0	0
Q18	18	exp2	385	0	0	0	G	G	G	0	0	0	H	H	H	H	H	H	0	0	0	0	0
Q18	18	exp2	386	0	0	0	G	G	G	0	0	0	H	H	H	H	T	T	0	0	0	0	0
Q18	18	exp2	387	0	0	0	G	G	G	0	0	0	H	H	H	H	T	T	0	0	0	0	0
Q18	18	exp2	388	0	0	0	G	G	G	0	0	0	H	H	H	H	T	T	0	0	0	0	0
Q18	18	exp2	389	0	0	0	G	G	G	0	0	0	H	H	H	H	T	T	0	0	0	0	0
Q18	18	exp2	390	0	0	G	G	G	G	0	0	0	H	H	H	H	T	T	0	0	0	0	0
Q18	18	exp2	391	0	0	0	G	G	G	0	0	0	H	H	H	H	G	G	G	0	0	0	0
Q18	18	exp2	392	0	0	0	G	G	G	0	0	0	H	H	H	H	T	T	T	0	0	0	0
Q18	18	exp2	393	0	0	0	G	G	G	0	0	0	H	H	H	H	H	H	H	S	0	0	0
Q18	18	exp2	394	0	0	0	G	G	G	0	0	0	H	H	H	H	H	H	H	S	0	0	0
Q18	18	exp2	395	0	0	0	G	G	G	0	0	0	H	H	H	H	H	H	H	0	0	0	0
Q18	18	exp2	396	0	0	0	G	G	G	0	0	0	H	H	H	H	H	H	H	0	0	0	0
Q18	18	exp2	397	0	0	0	G	G	G	0	0	0	H	H	H	H	H	H	H	S	0	0	0
Q18	18	exp2	398	0	0	0	G	G	G	0	0	0	H	H	H	H	H	H	H	S	0	0	0
Q18	18	exp2	399	0	0	0	G	G	G	0	0	0	H	H	H	H	H	H	H	S	0	0	0
Q18	18	exp2	400	0	0	0	G	G	G	0	0	0	H	H	H	H	H	H	H	S	0	0	0
Q18	18	exp2	401	0	0	0	G	G	G	0	0	0	H	H	H	H	H	H	H	S	0	0	0
Q18	18	exp2	402	0	0	0	G	G	G	0	0	0	H	H	H	H	H	H	S	S	0	0	0
Q18	18	exp2	403	0	0	0	G	G	G	0	0	0	H	H	H	H	T	T	S	0	0	0	0
Q18	18	exp2	404	0	0	0	T	T	S	S	0	0	H	H	H	H	H	T	T	S	0	0	0
Q18	18	exp2	405	0	0	0	T	T	S	S	0	0	H	H	H	H	H	H	H	S	0	0	0
Q18	18	exp2	406	0	0	0	G	G	G	0	0	0	H	H	H	H	H	H	H	0	0	0	0
Q18	18	exp2	407	0	0	0	G	G	G	0	0	0	H	H	H	H	H	H	H	S	0	0	0
Q18	18	exp2	408	0	0	0	G	G	G	0	0	0	H	H	H	H	H	T	T	S	0	0	0
Q18	18	exp2	409	0	0	0	G	G	G	0	0	0	H	H	H	H	T	T	S	0	0	0	0
Q18	18	exp2	410	0	0	0	G	G	G	0	0	0	H	H	H	H	H	H	T	0	0	0	0
Q18	18	exp2	411	0	0	0	G	G	G	0	0	0	H	H	H	H	H	H	0	0	0	0	0
Q18	18	exp2	412	0	0	0	G	G	G	0	0	0	H	H	H	H	H	H	T	S	0	0	0
Q18	18	exp2	413	0	0	0	G	G	G	0	0	0	H	H	H	H	H	H	T	S	0	0	0
Q18	18	exp2	414	0	0	0	G	G	G	0	0	0	G	G	G	G	G	G	G	S	0	0	0
Q18	18	exp2	415	0	0	0	G	G	G	0	0	0	H	H	H	H	H	S	S	0	T	T	0
Q18	18	exp2	416	0	0	0	G	G	G	0	0	0	H	H	H	H	H	T	T	S	T	T	0
Q18	18	exp2	417	0	0	0	G	G	G	0	0	0	H	H	H	H	H	T	T	0	T	T	0
Q18	18	exp2	418	0	0	0	G	G	G	0	0	0	H	H	H	H	T	T	T	S	T	T	0
Q18	18	exp2	419	0	0	0	G	G	G	0	0	0	H	H	H	H	H	H	H	0	0	0	0
Q18	18	exp2	420	0	0	0	G	G	G	0	0	0	H	H	H	H	H	H	H	S	T	T	0
Q18	18	exp2	421	0	0	0	G	G	G	0	0	0	H	H	H	H	H	H	H	S	0	0	0
Q18	18	exp2	422	0	0	0	G	G	G	0	0	0	H	H	H	H	H	H	H	S	T	T	0
Q18	18	exp2	423	0	0	0	G	G	G	0	0	0	H	H	H	H	H	T	T	0	0	0	0
Q18	18	exp2	424	0	0	0	G	G	G	0	0	0	H	H	H	H	H	H	H	S	T	T	0
Q18	18	exp2	425	0	0	0	G	G	G	0	0	0	H	H	H	H	T	T	T	S	T	T	0
Q18	18	exp2	426	0	0	0	G	G	G	0	0	0	H	H	H	H	H	H	T	S	T	T	0
Q18	18	exp2	427	0	0	0	G	G	G	0	0	0	H	H	H	H	H	T	T	0	0	0	0
Q18	18	exp2	428	0	0	0	T	T	T	0	0	0	H	H	H	H	H	H	H	S	T	T	0
Q18	18	exp2	429	0	0	0	G	G	G	0	0	0	H	H	H	H	H	H	H	S	0	0	0
Q18	18	exp2	430	0	0	0	G	G	G	0	0	0	H	H	H	H	H	H	H	S	0	0	0
Q18	18	exp2	431	0	0	0	G	G	G	0	0	0	H	H	H	H	H	T	T	S	T	T	0
Q18	18	exp2	432	0	0	0	G	G	G	0	0	0	H	H	H	H	H	H	H	0	0	0	0
Q18	18	exp2	433	0	0	0	G	G	G	0	0	0	H	H	H	H	H	H	H	0	0	0	0
Q18	18	exp2	434	0	0	0	T	T	S	0	0	0	H	H	H	H	H	H	0	0	0	0	0
Q18	18	exp2	435	0	0	0	G	G	G	0	0	0	H	H	H	H	H	H	H	0	0	0	0
Q18	18	exp2	436	0	0	0	T	T	T	0	0	0	H	H	H	H	H	H	H	0	0	0	0
Q18	18	exp2	437	0	0	0	T	T	T	0	0	0	H	H	H	H	H	T	T	0	0	0	0
Q18	18	exp2	438	0	0	0	T	T	S	0	0	0	H	H	H	H	T	T	T	0	0	0	0
Q18	18	exp2	439	0	0	0	G	G	G	0	0	0	H	H	H	H	H	H	H	0	0	0	0
Q18	18	exp2	440	0	0	0	T	T	T	0	0	0	H	H	H	H	H	H	H	0	0	0	0
Q18	18	exp2	441	0	0	0	T	T	T	0	0	0	H	H	H	H	H	H	H	H	0	0	0
Q18	18	exp2	442	0	0	0	T	T	S	0	0	0	H	H	H	H	H	H	H	H	T	0	0
Q18	18	exp2	443	0	0	0	G	G	G	0	0	0	H	H	H	H	H	H	H	H	0	0	0
Q18	18	exp2	444	0	0	0	T	T	S	0	0	0	H	H	H	H	H	H	H	T	0	0	0
Q18	18	exp2	445	0	0	0	S	T	T	0	0	0	H	H	H	H	H	H	H	H	0	0	0
Q18	18	exp2	446	0	0	0	T	T	S	0	0	0	H	H	H	H	H	H	T	T	0	0	0
Q18	18	exp2	447	0	0	0	T	T	S	0	0	0	H	H	H	H	H	H	H	H	T	0	0
Q18	18	exp2	448	0	0	0	T	T	S	0	0	0	H	H	H	H	H	H	H	H	H	0	0
Q18	18	exp2	449	0	0	0	T	T	S	0	0	0	H	H	H	H	H	H	H	T	T	0	0
Q18	18	exp2	450	0	0	0	T	T	S	0	0	0	H	H	H	H	H	H	H	H	T	0	0
Q18	18	exp2	451	0	0	0	T	T	S	0	0	0	H	H	H	H	H	H	H	T	T	0	0
Q18	18	exp2	452	0	0	0	T	T	S	0	0	0	H	H	H	H	H	H	H	S	0	0	0
Q18	18	exp2	453	0	0	0	S	S	S	0	0	0	H	H	H	H	H	H	H	T	T	0	0
Q18	18	exp2	454	0	0	0	T	T	0	0	0	0	H	H	H	H	H	H	H	H	T	0	0
Q18	18	exp2	455	0	0	0	T	T	S	0	0	0	H	H	H	H	H	H	H	H	H	H	0
Q18	18	exp2	456	0	0	0	T	T	S	0	0	0	H	H	H	H	H	H	H	H	T	0	0
Q18	18	exp2	457	0	0	0	T	T	S	0	0	0	H	H	H	H	H	H	T	T	0	0	0
Q18	18	exp2	458	0	0	0	T	T	S	0	0	0	T	T	H	H	H	H	H	H	0	0	0
Q18	18	exp2	459	0	0	0	T	T	S	0	0	0	H	H	H	H	H	H	H	S	0	0	0
Q18	18	exp2	460	0	0	0	T	T	S	0	0	0	H	H	H	H	H	H	H	H	0	0	0
Q18	18	exp2	461	0	0	0	T	T	S	0	0	0	H	H	H	H	H	H	H	T	0	0	0
Q18	18	exp2	462	0	0	0	T	T	S	0	0	0	H	H	H	H	H	H	H	T	0	0	0
Q18	18	exp2	463	0	0	0	T	T	S	0	0	0	H	H	H	H	H	H	H	T	0	0	0
Q18	18	exp2	464	0	0	0	T	T	S	0	0	0	H	H	H	H	H	H	H	T	0	0	0
Q18	18	exp2	465	0	0	0	T	T	S	S	0	0	H	H	H	H	H	H	H	S	0	0	0
Q18	18	exp2	466	0	0	0	T	T	S	0	0	0	H	H	H	H	H	H	H	T	0	0	0
Q18	18	exp2	467	0	0	0	T	T	S	0	0	0	H	H	H	H	H	H	H	T	0	0	0
Q18	18	exp2	468	0	0	0	T	T	S	0	0	0	H	H	H	H	H	H	H	T	0	0	0
Q18	18	exp2	469	0	0	0	T	T	S	0	0	0	H	H	H	H	H	H	H	T	0	0	0
Q18	18	exp2	470	0	0	0	T	T	S	0	0	0	H	H	H	H	H	H	H	T	0	0	0
Q18	18	exp2	471	0	0	0	T	T	S	0	S	0	H	H	H	H	H	H	H	T	T	0	0
Q18	18	exp2	472	0	0	0	T	T	0	0	0	0	H	H	H	H	H	H	H	H	0	0	0
Q18	18	exp2	473	0	0	0	T	T	S	0	0	0	H	H	H	H	H	H	H	H	0	0	0
Q18	18	exp2	474	0	0	0	S	S	S	0	0	0	H	H	H	H	H	H	H	H	H	H	0
Q18	18	exp2	475	0	0	0	T	T	S	0	0	0	H	H	H	H	H	H	H	H	H	T	0
Q18	18	exp2	476	0	0	0	T	T	S	0	0	0	H	H	H	H	H	H	H	H	H	H	0
Q18	18	exp2	477	0	0	0	T	T	0	0	0	0	H	H	H	H	H	H	H	H	H	0	0
Q18	18	exp2	478	0	0	0	T	T	S	0	0	S	H	H	H	H	H	H	H	H	H	T	0
Q18	18	exp2	479	0	0	0	T	T	S	0	0	0	H	H	H	H	H	H	H	H	H	T	0
Q18	18	exp2	480	0	0	0	T	T	0	0	0	0	H	H	H	H	H	H	H	H	T	T	0
Q18	18	exp2	481	0	0	0	T	T	S	0	0	0	H	H	H	H	H	H	H	H	H	T	0
Q18	18	exp2	482	0	0	0	S	S	S	S	0	0	H	H	H	H	H	H	H	T	T	0	0
Q18	18	exp2	483	0	0	0	T	T	S	S	0	0	H	H	H	H	H	H	H	T	T	0	0
Q18	18	exp2	484	0	0	0	T	T	S	S	0	0	H	H	H	H	H	H	H	H	T	0	0
Q18	18	exp2	485	0	0	0	T	T	S	S	0	0	H	H	H	H	H	H	H	H	H	H	0
Q18	18	exp2	486	0	0	0	T	T	S	S	0	0	H	H	H	H	H	H	H	H	T	0	0
Q18	18	exp2	487	0	0	0	T	T	S	S	0	0	H	H	H	H	H	H	H	H	H	0	0
Q18	18	exp2	488	0	0	0	S	S	S	0	0	0	H	H	H	H	H	H	H	H	0	0	0
Q18	18	exp2	489	0	0	0	T	T	S	0	0	0	H	H	H	H	H	H	T	T	0	0	0
Q18	18	exp2	490	0	0	0	S	S	S	0	0	0	H	H	H	H	T	T	T	T	0	0	0
Q18	18	exp2	491	0	0	0	S	S	S	0	0	0	H	H	H	H	T	T	G	G	G	0	0
Q18	18	exp2	492	0	0	0	T	T	S	S	0	0	H	H	H	H	T	T	T	T	0	0	0
Q18	18	exp2	493	0	0	0	T	T	S	S	0	0	H	H	H	H	T	T	T	T	0	0	0
Q18	18	exp2	494	0	0	0	S	S	S	S	0	0	H	H	H	H	T	T	T	T	0	0	0
Q18	18	exp2	495	0	0	0	S	S	S	0	0	0	H	H	H	H	T	T	G	G	G	0	0
Q18	18	exp2	496	0	0	0	T	T	S	S	0	0	H	H	H	H	H	S	G	G	G	0	0
Q18	18	exp2	497	0	0	0	T	T	S	0	0	0	H	H	H	H	H	H	H	T	T	0	0
Q18	18	exp2	498	0	0	0	T	T	S	0	0	0	H	H	H	H	T	T	T	T	0	0	0
Q18	18	exp2	499	0	0	0	T	T	0	0	0	0	H	H	H	H	G	G	G	G	G	0	0
Q18	18	exp2	500	0	0	0	S	S	0	0	0	0	H	H	H	H	G	G	G	G	G	0	0
Q18	18	exp2	501	0	0	0	S	S	0	0	0	0	H	H	H	H	G	G	G	G	G	0	0
Q18	18	exp2	502	0	0	0	T	T	0	0	0	0	H	H	H	H	T	T	G	G	G	G	0
Q18	18	exp2	503	0	0	0	T	T	0	0	0	0	H	H	H	H	H	H	H	H	H	H	0
Q18	18	exp2	504	0	0	0	T	T	S	0	0	0	T	T	T	T	T	T	T	T	T	T	0
Q18	18	exp2	505	0	0	0	S	S	0	0	0	0	H	H	H	H	T	T	H	H	H	H	0
Q18	18	exp2	506	0	0	0	S	S	S	0	0	0	H	H	H	H	T	T	H	H	H	H	0
Q18	18	exp2	507	0	0	0	S	S	S	0	0	0	H	H	H	H	T	T	H	H	H	H	0
Q18	18	exp2	508	0	0	0	S	S	S	0	0	0	H	H	H	H	T	T	H	H	H	H	0
Q18	18	exp2	509	0	0	0	S	S	S	0	0	0	H	H	H	H	T	T	T	T	T	0	0
Q18	18	exp2	510	0	0	0	S	S	S	0	0	0	H	H	H	H	G	G	G	G	G	0	0
Q18	18	exp2	511	0	0	0	S	S	S	0	0	0	H	H	H	H	G	G	G	G	G	0	0
Q18	18	exp2	512	0	0	0	S	S	S	0	0	0	H	H	H	H	G	G	G	G	G	0	0
Q18	18	exp2	513	0	0	0	S	S	S	0	0	0	H	H	H	H	T	T	0	0	0	0	0
Q18	18	exp2	514	0	0	0	S	S	S	0	0	0	H	H	H	H	G	G	G	G	G	T	0
Q18	18	exp2	515	0	0	0	S	S	S	0	0	0	H	H	H	H	G	G	G	G	G	G	0
Q18	18	exp2	516	0	0	0	S	S	S	0	0	0	H	H	H	H	G	G	G	G	G	0	0
Q18	18	exp2	517	0	0	0	S	S	S	0	0	0	H	H	H	H	G	G	G	G	G	G	0
Q18	18	exp2	518	0	0	0	T	T	S	0	0	0	H	H	H	H	G	G	G	G	G	0	0
Q18	18	exp2	519	0	0	0	S	S	S	0	0	0	H	H	H	H	G	G	G	G	G	0	0
Q18	18	exp2	520	0	0	0	S	S	S	0	0	0	H	H	H	H	G	G	G	G	G	0	0
Q18	18	exp2	521	0	0	0	S	S	S	0	0	0	H	H	H	H	G	G	G	G	G	0	0
Q18	18	exp2	522	0	0	0	S	S	S	0	0	0	H	H	H	H	G	G	G	G	G	0	0
Q18	18	exp2	523	0	0	0	T	T	S	0	0	0	H	H	H	H	G	G	G	G	G	0	0
Q18	18	exp2	524	0	0	0	T	T	S	0	0	0	H	H	H	H	T	T	G	G	G	0	0
Q18	18	exp2	525	0	0	0	T	T	S	0	0	0	H	H	H	H	G	G	G	G	G	0	0
Q18	18	exp2	526	0	0	0	T	T	S	0	0	0	H	H	H	H	G	G	G	G	G	0	0
Q18	18	exp2	527	0	0	0	T	T	S	0	0	0	H	H	H	H	G	G	G	G	G	T	0
Q18	18	exp2	528	0	0	0	T	T	S	0	0	0	H	H	H	H	G	G	G	G	G	G	0
Q18	18	exp2	529	0	0	0	T	T	S	S	0	0	H	H	H	H	G	G	G	G	G	G	0
Q18	18	exp2	530	0	0	0	S	S	S	0	0	0	H	H	H	H	G	G	G	G	G	0	0
Q18	18	exp2	531	0	0	0	S	S	S	0	0	0	H	H	H	H	G	G	G	G	G	0	0
Q18	18	exp2	532	0	0	0	S	S	S	0	0	0	H	H	H	H	G	G	G	G	G	0	0
Q18	18	exp2	533	0	0	0	S	S	S	0	0	0	H	H	H	H	G	G	G	G	G	0	0
Q18	18	exp2	534	0	0	0	S	S	S	0	0	0	H	H	H	H	G	G	G	G	G	G	0
Q18	18	exp2	535	0	0	0	S	S	S	0	0	0	H	H	H	H	G	G	G	G	G	G	0
Q18	18	exp2	536	0	0	0	S	S	S	0	0	0	H	H	H	H	H	T	0	T	T	0	0
Q18	18	exp2	537	0	0	0	S	S	S	0	0	0	H	H	H	H	G	G	G	G	G	0	0
Q18	18	exp2	538	0	0	0	S	S	S	0	0	0	H	H	H	H	T	T	T	T	T	0	0
Q18	18	exp2	539	0	0	0	S	S	S	0	0	0	H	H	H	H	G	G	G	G	G	0	0
Q18	18	exp2	540	0	0	0	S	S	S	0	0	0	H	H	H	H	H	T	T	T	T	0	0
Q18	18	exp2	541	0	0	0	S	S	S	0	0	0	H	H	H	H	T	T	T	T	T	0	0
Q18	18	exp2	542	0	0	0	0	S	S	0	0	0	H	H	H	H	H	H	H	T	T	0	0
Q18	18	exp2	543	0	0	0	0	S	S	0	0	0	H	H	H	H	H	H	H	T	T	0	0
Q18	18	exp2	544	0	0	0	0	S	S	0	0	0	H	H	H	H	H	H	H	T	T	0	0
Q18	18	exp2	545	0	0	0	T	T	S	0	0	0	T	H	H	H	H	H	H	H	T	0	0
Q18	18	exp2	546	0	0	0	0	S	S	0	0	0	H	H	H	H	H	H	T	T	T	T	0
Q18	18	exp2	547	0	0	0	0	0	S	0	0	0	H	H	H	H	H	H	T	T	T	T	0
Q18	18	exp2	548	0	0	0	S	0	S	0	0	0	H	H	H	H	H	H	H	H	H	0	0
Q18	18	exp2	549	0	0	0	0	0	0	0	0	0	H	H	H	H	H	H	H	H	H	H	0
Q18	18	exp2	550	0	0	0	0	S	0	0	0	0	H	H	H	H	H	H	H	H	H	H	0
Q18	18	exp2	551	0	0	0	0	0	0	0	0	0	H	H	H	H	H	H	H	H	H	H	0
Q18	18	exp2	552	0	0	0	0	S	0	0	0	0	H	H	H	H	H	H	H	H	H	T	0
Q18	18	exp2	553	0	0	0	0	S	S	0	0	0	H	H	H	H	H	H	H	H	H	0	0
Q18	18	exp2	554	0	0	0	S	S	S	0	0	0	H	H	H	H	H	H	H	H	H	0	0
Q18	18	exp2	555	0	0	0	0	0	0	0	0	0	H	H	H	H	H	H	H	H	H	H	0
Q18	18	exp2	556	0	0	0	0	S	0	0	S	0	H	H	H	H	H	H	T	G	G	G	0
Q18	18	exp2	557	0	0	0	0	0	0	0	0	0	H	H	H	H	H	H	H	H	H	H	0
Q18	18	exp2	558	0	0	0	0	S	0	0	0	0	H	H	H	H	H	H	G	G	G	0	0
Q18	18	exp2	559	0	0	0	0	0	S	0	0	0	H	H	H	H	H	H	H	H	H	T	0
Q18	18	exp2	560	0	0	0	S	S	0	0	0	0	H	H	H	H	H	H	H	H	H	T	0
Q18	18	exp2	561	0	0	0	0	S	0	0	0	0	H	H	H	H	H	H	H	H	H	H	0
Q18	18	exp2	562	0	0	0	S	S	0	0	0	0	H	H	H	H	H	H	H	H	H	H	0
Q18	18	exp2	563	0	0	0	S	0	0	0	0	0	H	H	H	H	H	H	H	H	H	T	0
Q18	18	exp2	564	0	0	0	0	0	S	0	0	0	H	H	H	H	H	H	H	H	H	H	0
Q18	18	exp2	565	0	0	0	0	0	S	0	0	0	H	H	H	H	H	H	H	H	H	T	0
Q18	18	exp2	566	0	0	0	0	0	S	0	0	0	H	H	H	H	H	H	H	H	H	H	0
Q18	18	exp2	567	0	0	0	0	0	S	0	0	0	H	H	H	H	H	H	H	H	H	H	0
Q18	18	exp2	568	0	0	0	0	S	S	0	0	0	H	H	H	H	H	H	H	H	H	H	0
Q18	18	exp2	569	0	0	0	0	0	S	0	0	0	H	H	H	H	H	G	G	G	T	T	0
Q18	18	exp2	570	0	0	0	0	0	0	0	0	0	H	H	H	H	H	T	H	H	H	H	0
Q18	18	exp2	571	0	0	0	0	0	0	0	0	0	H	H	H	H	H	G	G	G	G	0	0
Q18	18	exp2	572	0	0	0	0	0	S	0	0	0	H	H	H	H	H	G	G	G	G	0	0
Q18	18	exp2	573	0	0	0	0	0	S	0	0	0	H	H	H	H	H	H	H	T	T	0	0
Q18	18	exp2	574	0	0	0	0	S	S	0	0	0	H	H	H	H	H	H	H	H	T	0	0
Q18	18	exp2	575	0	0	0	0	0	S	0	0	0	H	H	H	H	H	G	G	G	G	0	0
Q18	18	exp2	576	0	0	0	0	S	S	0	0	0	T	T	H	H	H	H	T	T	T	0	0
Q18	18	exp2	577	0	0	0	0	S	S	0	0	0	T	T	T	G	G	G	G	G	G	0	0
Q18	18	exp2	578	0	0	0	0	S	S	0	0	0	T	T	G	G	G	G	T	G	G	G	0
Q18	18	exp2	579	0	0	0	0	S	0	0	0	0	T	T	T	G	G	G	G	G	G	0	0
Q18	18	exp2	580	0	0	0	0	S	S	0	0	0	H	H	H	H	H	H	G	G	G	0	0
Q18	18	exp2	581	0	0	0	0	S	S	0	0	0	H	H	H	H	H	H	G	G	G	0	0
Q18	18	exp2	582	0	0	0	0	S	S	0	0	0	H	H	H	H	H	G	G	G	T	0	0
Q18	18	exp2	583	0	0	0	0	S	S	0	0	0	H	H	H	H	H	H	H	T	T	0	0
Q18	18	exp2	584	0	0	0	0	S	S	0	0	0	H	H	H	H	H	G	G	G	G	0	0
Q18	18	exp2	585	0	0	0	0	S	S	0	0	0	T	T	G	G	G	H	H	H	H	T	0
Q18	18	exp2	586	0	0	0	0	S	S	0	0	0	H	H	H	H	H	H	H	H	H	H	0
Q18	18	exp2	587	0	0	0	0	S	S	0	0	0	H	H	H	H	H	H	T	T	0	0	0
Q18	18	exp2	588	0	0	0	0	S	S	0	0	0	H	H	H	H	T	T	H	H	H	H	0
Q18	18	exp2	589	0	0	0	0	S	S	0	0	0	T	T	H	H	H	H	H	H	H	H	0
Q18	18	exp2	590	0	0	0	0	S	S	0	0	0	H	H	H	H	H	H	H	H	T	T	0
Q18	18	exp2	591	0	0	0	0	S	S	0	0	0	H	H	H	H	H	H	H	H	H	0	0
Q18	18	exp2	592	0	0	0	0	S	S	0	0	0	H	H	H	H	H	H	H	H	H	H	0
Q18	18	exp2	593	0	0	0	0	S	S	0	0	0	H	H	H	H	H	H	H	H	H	T	0
Q18	18	exp2	594	0	0	0	0	S	S	0	0	0	H	H	H	H	H	H	H	H	H	H	0
Q18	18	exp2	595	0	0	0	0	S	S	0	0	0	H	H	H	H	H	H	H	H	H	T	0
Q18	18	exp2	596	0	0	0	0	S	S	0	0	0	H	H	H	H	H	H	H	H	H	T	0
Q18	18	exp2	597	0	0	0	0	S	S	0	0	0	H	H	H	H	H	H	H	H	H	H	0
Q18	18	exp2	598	0	0	0	0	S	S	0	0	0	H	H	H	H	H	H	H	H	H	H	0
Q18	18	exp2	599	0	0	0	0	S	S	0	0	0	H	H	H	H	H	H	H	H	H	0	0
Q18	18	exp2	600	0	0	0	0	S	S	0	0	0	H	H	H	H	H	H	H	H	H	0	0
Q18	18	exp2	601	0	0	0	0	S	S	0	0	0	H	H	H	H	H	H	H	H	H	T	0
Q18	18	exp2	602	0	0	0	0	S	S	0	0	0	H	H	H	H	H	H	H	H	H	T	0
Q18	18	exp2	603	0	0	0	0	S	S	0	0	S	H	H	H	H	H	T	H	H	H	H	0
Q18	18	exp2	604	0	0	0	0	S	S	0	0	0	H	H	H	H	H	H	H	H	H	0	0
Q18	18	exp2	605	0	0	0	0	S	S	0	0	0	H	H	H	H	T	H	H	H	H	0	0
Q18	18	exp2	606	0	0	0	0	S	S	0	0	0	H	H	H	H	H	H	H	T	T	0	0
Q18	18	exp2	607	0	0	0	0	S	S	0	0	0	H	H	H	H	H	H	H	H	H	T	0
Q18	18	exp2	608	0	0	0	0	S	S	0	0	0	H	H	H	H	H	H	H	T	T	0	0
Q18	18	exp2	609	0	0	0	0	0	S	S	0	0	H	H	H	H	H	H	H	H	H	T	0
Q18	18	exp2	610	0	0	0	0	0	S	0	0	0	H	H	H	H	H	H	H	H	H	T	0
Q18	18	exp2	611	0	0	0	0	0	S	0	0	0	H	H	H	H	H	H	H	H	T	T	0
Q18	18	exp2	612	0	0	0	0	S	S	0	0	0	H	H	H	H	H	H	H	H	T	0	0
Q18	18	exp2	613	0	0	0	0	S	S	0	0	0	H	H	H	H	H	H	H	H	T	0	0
Q18	18	exp2	614	0	0	0	0	0	0	0	0	0	H	H	H	H	H	H	H	H	T	0	0
Q18	18	exp2	615	0	0	0	0	S	S	0	0	0	H	H	H	H	H	H	H	H	T	T	0
Q18	18	exp2	616	0	0	0	0	0	S	0	0	0	H	H	H	H	H	H	H	H	T	T	0
Q18	18	exp2	617	0	0	0	0	0	S	0	0	0	H	H	H	H	G	G	G	T	T	T	0
Q18	18	exp2	618	0	0	0	0	0	S	0	0	0	H	H	H	H	H	H	H	H	0	0	0
Q18	18	exp2	619	0	0	0	0	0	0	0	0	0	H	H	H	H	H	H	H	H	T	T	0
Q18	18	exp2	620	0	0	0	0	S	S	0	0	0	H	H	H	H	H	H	H	H	T	T	0
Q18	18	exp2	621	0	0	0	0	S	S	0	0	0	H	H	H	H	H	H	H	H	T	0	0
Q18	18	exp2	622	0	0	0	0	S	S	0	0	0	H	H	H	H	H	H	H	H	H	T	0
Q18	18	exp2	623	0	0	0	0	0	S	0	0	0	H	H	H	H	H	H	H	H	H	H	0
Q18	18	exp2	624	0	0	0	0	S	S	0	0	0	H	H	H	H	H	H	H	H	H	H	0
Q18	18	exp2	625	0	0	0	0	S	S	0	0	0	H	H	H	H	H	H	H	H	H	0	0
Q18	18	exp2	626	0	0	0	0	S	S	0	0	0	H	H	H	H	H	H	H	H	T	T	0
Q18	18	exp2	627	0	0	0	0	0	0	0	0	0	H	H	H	H	H	H	H	H	T	T	0
Q18	18	exp2	628	0	0	0	0	0	S	0	0	0	H	H	H	H	H	H	H	H	H	T	0
Q18	18	exp2	629	0	0	0	0	0	0	0	0	0	H	H	H	H	H	H	H	H	T	T	0
Q18	18	exp2	630	0	0	0	0	0	0	S	0	0	H	H	H	H	H	H	H	H	T	T	0
Q18	18	exp2	631	0	0	0	0	0	0	S	0	0	H	H	H	H	H	H	H	H	0	0	0
Q18	18	exp2	632	0	0	0	0	0	0	S	0	0	H	H	H	H	H	H	H	H	H	H	0
Q18	18	exp2	633	0	0	0	0	0	0	S	0	0	H	H	H	H	H	H	H	H	H	T	0
Q18	18	exp2	634	0	0	0	0	0	0	0	0	0	H	H	H	H	H	H	H	H	T	T	0
Q18	18	exp2	635	0	0	0	0	S	0	S	0	0	H	H	H	H	H	H	H	H	H	T	0
Q18	18	exp2	636	0	0	0	0	0	0	0	0	0	H	H	H	H	H	H	H	H	T	T	0
Q18	18	exp2	637	0	0	0	0	S	S	0	0	0	H	H	H	H	H	H	H	H	H	T	0
Q18	18	exp2	638	0	0	0	0	S	S	0	0	0	H	H	H	H	H	H	H	H	H	H	0
Q18	18	exp2	639	0	0	0	0	S	S	0	0	0	H	H	H	H	H	H	H	H	H	H	0
Q18	18	exp2	640	0	0	0	0	0	0	0	0	0	H	H	H	H	H	H	H	H	H	H	0
Q18	18	exp2	641	0	0	0	0	0	0	0	0	0	H	H	H	H	H	H	H	H	H	T	0
Q18	18	exp2	642	0	0	0	0	0	0	0	0	0	H	H	H	H	H	H	H	H	H	T	0
Q18	18	exp2	643	0	0	0	0	0	0	0	0	0	H	H	H	H	H	H	H	H	H	H	0
Q18	18	exp2	644	0	0	0	0	0	0	0	0	0	H	H	H	H	H	H	H	H	H	T	0
Q18	18	exp2	645	0	0	0	0	0	0	0	0	0	H	H	H	H	H	H	H	H	H	0	0
Q18	18	exp2	646	0	0	0	0	0	0	0	0	0	H	H	H	H	H	H	H	H	H	0	0
Q18	18	exp2	647	0	0	0	0	0	0	S	0	0	H	H	H	H	H	H	H	H	H	T	0
Q18	18	exp2	648	0	0	0	0	0	0	S	0	0	H	H	H	H	H	H	H	T	T	0	0
Q18	18	exp2	649	0	0	0	0	0	0	S	0	0	H	H	H	H	H	H	H	H	T	T	0
Q18	18	exp2	650	0	0	0	0	0	0	S	0	0	H	H	H	H	H	H	H	H	T	T	0
Q18	18	exp2	651	0	0	0	0	0	0	S	0	0	H	H	H	H	H	H	H	H	0	0	0
Q18	18	exp2	652	0	0	0	0	0	0	0	0	0	H	H	H	H	H	H	H	H	H	T	0
Q18	18	exp2	653	0	0	0	0	S	S	S	0	0	H	H	H	H	H	H	H	H	H	T	0
Q18	18	exp2	654	0	0	0	0	S	S	S	0	0	H	H	H	H	H	H	H	H	T	T	0
Q18	18	exp2	655	0	0	0	0	S	S	S	0	0	H	H	H	H	H	H	H	H	T	T	0
Q18	18	exp2	656	0	0	0	0	S	S	S	0	0	H	H	H	H	H	H	H	H	T	T	0
Q18	18	exp2	657	0	0	0	S	S	S	S	0	0	H	H	H	H	H	H	H	H	T	T	0
Q18	18	exp2	658	0	0	0	S	S	S	S	0	0	H	H	H	H	H	H	H	H	T	T	0
Q18	18	exp2	659	0	0	0	0	S	S	S	0	0	H	H	H	H	H	H	H	H	T	T	0
Q18	18	exp2	660	0	0	0	0	S	S	S	0	0	H	H	H	H	H	H	H	T	T	0	0
Q18	18	exp2	661	0	0	0	0	S	S	S	0	0	T	T	H	H	H	H	G	G	G	T	0
Q18	18	exp2	662	0	0	0	0	S	S	S	0	0	H	H	H	H	H	H	H	H	H	H	0
Q18	18	exp2	663	0	0	0	0	S	S	0	0	0	H	H	H	H	H	H	H	H	T	T	0
Q18	18	exp2	664	0	0	0	0	S	S	0	0	0	H	H	H	H	H	H	H	T	0	0	0
Q18	18	exp2	665	0	0	0	0	S	S	S	0	0	H	H	H	H	H	H	T	T	0	0	0
Q18	18	exp2	666	0	0	0	0	S	S	S	0	0	H	H	H	H	H	H	H	H	T	0	0
Q18	18	exp2	667	0	0	0	0	S	S	S	0	0	H	H	H	H	H	H	H	H	0	0	0
Q18	18	exp2	668	0	0	0	0	S	S	0	0	0	H	H	H	H	H	H	H	H	H	0	0
Q18	18	exp2	669	0	0	0	0	S	S	S	0	0	H	H	H	H	H	H	G	G	G	0	0
Q18	18	exp2	670	0	0	0	0	S	S	S	0	0	H	H	H	H	H	H	H	H	H	0	0
Q18	18	exp2	671	0	0	0	0	S	S	S	0	S	H	H	H	H	H	H	G	G	G	0	0
Q18	18	exp2	672	0	0	0	0	S	S	S	0	0	H	H	H	H	H	H	T	T	0	0	0
Q18	18	exp2	673	0	0	0	0	S	S	0	0	0	H	H	H	H	H	H	H	H	H	0	0
Q18	18	exp2	674	0	0	0	0	S	S	S	0	0	H	H	H	H	H	H	H	H	0	0	0
Q18	18	exp2	675	0	0	0	0	S	S	S	0	0	H	H	H	H	H	H	H	H	H	0	0
Q18	18	exp2	676	0	0	0	0	S	S	0	0	0	H	H	H	H	G	G	G	0	0	0	0
Q18	18	exp2	677	0	0	0	0	S	S	S	0	0	H	H	H	H	H	H	H	H	T	0	0
Q18	18	exp2	678	0	0	0	0	S	S	S	0	0	H	H	H	H	H	H	H	T	0	0	0
Q18	18	exp2	679	0	0	0	0	S	S	0	0	0	H	H	H	H	H	H	H	H	T	0	0
Q18	18	exp2	680	0	0	0	0	S	S	0	0	0	H	H	H	H	H	H	H	H	T	0	0
Q18	18	exp2	681	0	0	0	0	S	S	0	0	0	H	H	H	H	H	H	H	H	H	0	0
Q18	18	exp2	682	0	0	0	0	S	S	S	0	0	H	H	H	H	H	H	H	H	H	H	0
Q18	18	exp2	683	0	0	0	0	S	S	S	0	0	H	H	H	H	H	H	H	H	H	H	0
Q18	18	exp2	684	0	0	0	0	S	S	S	0	0	H	H	H	H	H	H	H	H	H	0	0
Q18	18	exp2	685	0	0	0	0	S	S	0	0	0	H	H	H	H	H	H	H	T	T	0	0
Q18	18	exp2	686	0	0	0	0	S	S	0	0	0	H	H	H	H	H	H	H	G	G	G	0
Q18	18	exp2	687	0	0	0	0	S	S	S	0	0	H	H	H	H	H	H	H	H	H	T	0
Q18	18	exp2	688	0	0	0	0	S	S	0	0	0	H	H	H	H	H	H	G	G	G	0	0
Q18	18	exp2	689	0	0	0	0	S	S	0	0	0	H	H	H	H	H	H	H	T	T	0	0
Q18	18	exp2	690	0	0	0	0	S	S	0	0	0	H	H	H	H	H	H	H	H	H	T	0
Q18	18	exp2	691	0	0	0	0	S	S	0	0	0	H	H	H	H	H	H	H	H	H	H	0
Q18	18	exp2	692	0	0	0	0	S	S	0	0	0	H	H	H	H	H	H	T	T	T	0	0
Q18	18	exp2	693	0	0	0	0	S	S	S	0	0	H	H	H	H	H	H	H	H	H	H	0
Q18	18	exp2	694	0	0	0	0	S	S	0	0	0	H	H	H	H	H	H	H	H	H	H	0
Q18	18	exp2	695	0	0	0	0	S	S	S	0	0	H	H	H	H	H	H	H	H	T	0	0
Q18	18	exp2	696	0	0	0	0	S	S	S	0	0	H	H	H	H	H	H	G	G	G	0	0
Q18	18	exp2	697	0	0	0	0	S	S	0	0	0	H	H	H	H	G	G	G	G	G	0	0
Q18	18	exp2	698	0	0	0	0	S	S	0	0	0	H	H	H	H	H	H	H	T	T	0	0
Q18	18	exp2	699	0	0	0	0	S	S	S	0	0	H	H	H	H	H	H	H	H	H	0	0
Q18	18	exp2	700	0	0	0	0	S	S	0	0	0	H	H	H	H	H	H	H	T	T	0	0
Q18	18	exp2	701	0	0	0	0	S	S	0	0	0	H	H	H	H	H	H	H	T	T	0	0
Q18	18	exp2	702	0	0	0	0	0	0	S	0	0	H	H	H	H	H	H	H	H	T	0	0
Q18	18	exp2	703	0	0	0	0	S	S	S	0	0	T	T	H	H	H	H	H	H	H	0	0
Q18	18	exp2	704	0	0	0	0	0	S	0	0	0	H	H	H	H	H	H	H	H	H	0	0
Q18	18	exp2	705	0	0	0	0	S	0	0	0	0	H	H	H	H	H	H	H	H	H	0	0
Q18	18	exp2	706	0	0	0	0	0	0	0	0	0	H	H	H	H	H	H	H	H	H	0	0
Q18	18	exp2	707	0	0	0	0	0	0	S	S	0	H	H	H	H	H	H	H	H	0	0	0
Q18	18	exp2	708	0	0	0	0	0	0	0	0	0	H	H	H	H	H	H	H	H	H	0	0
Q18	18	exp2	709	0	0	0	0	0	0	0	0	0	H	H	H	H	H	H	H	H	0	0	0
Q18	18	exp2	710	0	0	0	0	0	0	0	0	0	H	H	H	H	H	H	H	H	T	0	0
Q18	18	exp2	711	0	0	0	0	0	0	0	0	0	H	H	H	H	S	G	G	G	G	0	0
Q18	18	exp2	712	0	0	0	0	0	0	0	0	0	H	H	H	H	S	S	T	T	0	0	0
Q18	18	exp2	713	0	0	0	0	0	0	S	0	0	H	H	H	H	G	G	G	S	0	0	0
Q18	18	exp2	714	0	0	0	0	0	0	0	0	0	H	H	H	H	G	G	G	G	0	0	0
Q18	18	exp2	715	0	0	0	0	S	S	0	0	0	H	H	H	H	T	T	T	T	T	0	0
Q18	18	exp2	716	0	0	0	0	0	S	0	0	0	H	H	H	H	H	H	H	T	0	0	0
Q18	18	exp2	717	0	0	0	0	0	S	0	0	0	H	H	H	H	H	H	H	T	T	0	0
Q18	18	exp2	718	0	0	0	0	0	S	0	0	0	H	H	H	H	H	H	H	H	H	0	0
Q18	18	exp2	719	0	0	0	0	0	S	0	0	0	H	H	H	H	H	H	H	H	H	0	0
Q18	18	exp2	720	0	0	0	0	S	S	0	0	0	H	H	H	H	H	H	H	H	H	0	0
Q18	18	exp2	721	0	0	0	0	S	S	0	0	0	H	H	H	H	H	H	H	H	H	0	0
Q18	18	exp2	722	0	0	0	0	S	S	0	0	0	H	H	H	H	H	H	H	T	T	0	0
Q18	18	exp2	723	0	0	0	0	S	S	0	0	0	H	H	H	H	H	H	H	H	H	H	0
Q18	18	exp2	724	0	0	0	0	S	S	0	0	0	H	H	H	H	H	H	H	H	H	H	0
Q18	18	exp2	725	0	0	0	0	S	0	0	0	0	H	H	H	H	H	H	H	H	H	T	0
Q18	18	exp2	726	0	0	0	0	S	0	0	0	0	H	H	H	H	H	H	H	H	H	H	0
Q18	18	exp2	727	0	0	0	0	S	S	0	0	0	H	H	H	H	H	H	H	H	H	H	0
Q18	18	exp2	728	0	0	0	0	S	S	0	0	0	S	H	H	H	H	H	H	H	H	H	0
Q18	18	exp2	729	0	0	0	0	S	0	0	0	0	T	H	H	H	H	H	H	H	H	H	0
Q18	18	exp2	730	0	0	0	0	0	0	0	0	0	H	H	H	H	H	H	H	H	H	0	0
Q18	18	exp2	731	0	0	0	0	0	S	0	0	0	H	H	H	H	H	H	H	T	T	T	0
Q18	18	exp2	732	0	0	0	0	S	S	0	0	0	T	H	H	H	H	H	H	T	T	0	0
Q18	18	exp2	733	0	0	0	0	S	S	0	0	0	S	H	H	H	H	H	H	H	T	0	0
Q18	18	exp2	734	0	0	0	0	S	S	0	0	0	H	H	H	H	H	H	H	G	G	G	0
Q18	18	exp2	735	0	0	0	0	S	S	0	0	0	H	H	H	H	H	H	H	H	H	H	0
Q18	18	exp2	736	0	0	0	0	S	S	0	0	0	H	H	H	H	H	H	H	H	H	T	0
Q18	18	exp2	737	0	0	0	0	S	S	0	0	0	H	H	H	H	H	H	H	H	H	H	0
Q18	18	exp2	738	0	0	0	0	S	S	0	0	0	H	H	H	H	H	H	H	H	H	T	0
Q18	18	exp2	739	0	0	0	0	0	S	0	0	0	H	H	H	H	H	H	H	H	H	T	0
Q18	18	exp2	740	0	0	0	0	S	S	0	0	0	H	H	H	H	H	H	H	H	H	0	0
Q18	18	exp2	741	0	0	0	0	S	S	0	S	0	H	H	H	H	H	H	H	H	H	T	0
Q18	18	exp2	742	0	0	0	0	S	S	0	S	0	H	H	H	H	H	H	H	H	H	H	0
Q18	18	exp2	743	0	0	0	0	S	S	0	S	0	H	H	H	H	H	H	H	H	T	T	0
Q18	18	exp2	744	0	0	0	0	S	S	0	S	S	H	H	H	H	H	H	H	H	H	H	0
Q18	18	exp2	745	0	0	0	0	S	S	0	S	S	H	H	H	H	H	H	H	H	H	H	0
Q18	18	exp2	746	0	0	0	0	S	S	0	S	0	H	H	H	H	H	H	H	H	H	H	0
Q18	18	exp2	747	0	0	0	0	S	S	0	0	0	H	H	H	H	H	H	H	H	H	H	0
Q18	18	exp2	748	0	0	0	0	S	S	0	0	0	H	H	H	H	H	H	H	H	H	0	0
Q18	18	exp2	749	0	0	0	0	S	S	0	T	T	T	H	H	H	H	H	H	H	H	T	0
Q18	18	exp2	750	0	0	0	0	S	S	0	S	S	H	H	H	H	H	H	H	H	H	H	0
Q18	18	exp2	751	0	0	0	0	S	S	0	S	0	H	H	H	H	H	H	H	H	T	T	0
Q18	18	exp2	752	0	0	0	0	S	S	0	S	0	H	H	H	H	H	H	H	H	H	H	0
Q18	18	exp2	753	0	0	0	0	S	S	0	0	S	H	H	H	H	H	H	H	H	H	H	0
Q18	18	exp2	754	0	0	0	0	0	S	0	0	S	H	H	H	H	H	H	H	H	H	T	0
Q18	18	exp2	755	0	0	0	0	0	0	0	0	0	T	T	H	H	H	H	H	H	H	T	0
Q18	18	exp2	756	0	0	0	0	S	S	0	0	0	H	H	H	H	H	H	H	H	H	H	0
Q18	18	exp2	757	0	0	0	0	0	S	0	0	0	T	T	H	H	H	H	H	H	H	T	0
Q18	18	exp2	758	0	0	0	0	S	S	0	0	0	H	H	H	H	H	H	H	H	H	T	0
Q18	18	exp2	759	0	0	0	0	S	S	0	0	0	H	H	H	H	H	H	H	H	H	T	0
Q18	18	exp2	760	0	0	0	0	S	S	0	0	0	H	H	H	H	H	H	H	H	T	0	0
Q18	18	exp2	761	0	0	0	0	S	S	0	0	S	H	H	H	H	H	H	H	H	H	0	0
Q18	18	exp2	762	0	0	0	0	S	S	0	0	0	H	H	H	H	H	H	H	T	T	0	0
Q18	18	exp2	763	0	0	0	0	S	S	0	0	S	H	H	H	H	H	H	H	T	T	0	0
Q18	18	exp2	764	0	0	0	0	S	S	0	0	S	H	H	H	H	H	H	H	T	T	0	0
Q18	18	exp2	765	0	0	0	0	S	S	0	0	S	H	H	H	H	H	G	G	G	G	0	0
Q18	18	exp2	766	0	0	0	0	S	S	0	0	0	H	H	H	H	H	H	H	H	0	0	0
Q18	18	exp2	767	0	0	0	0	S	S	0	0	S	H	H	H	H	H	H	H	H	H	0	0
Q18	18	exp2	768	0	0	0	0	S	S	S	0	S	H	H	H	H	H	H	H	H	H	0	0
Q18	18	exp2	769	0	0	0	0	S	S	0	0	0	H	H	H	H	H	H	H	H	H	0	0
Q18	18	exp2	770	0	0	0	0	0	S	S	0	S	H	H	H	H	G	G	G	G	T	0	0
Q18	18	exp2	771	0	0	0	0	S	S	0	0	S	H	H	H	H	H	H	H	H	H	0	0
Q18	18	exp2	772	0	0	0	0	S	0	0	S	S	H	H	H	H	H	H	H	H	H	0	0
Q18	18	exp2	773	0	0	0	0	S	0	0	0	S	H	H	H	H	H	H	H	H	0	0	0
Q18	18	exp2	774	0	0	0	0	S	0	0	0	S	H	H	H	H	H	H	H	H	H	T	0
Q18	18	exp2	775	0	0	0	0	S	S	S	0	S	H	H	H	H	H	H	H	H	H	0	0
Q18	18	exp2	776	0	0	0	0	S	S	S	0	S	T	T	T	T	H	H	H	H	H	T	0
Q18	18	exp2	777	0	0	0	0	S	0	S	0	S	H	H	H	H	H	H	H	H	0	0	0
Q18	18	exp2	778	0	0	0	0	S	0	0	0	S	H	H	H	H	H	H	T	T	0	0	0
Q18	18	exp2	779	0	0	0	0	S	0	0	0	S	H	H	H	H	H	H	T	T	0	0	0
Q18	18	exp2	780	0	0	0	0	S	0	0	0	S	H	H	H	H	G	G	G	S	0	0	0
Q18	18	exp2	781	0	0	0	0	S	0	S	S	S	H	H	H	H	H	H	H	H	0	0	0
Q18	18	exp2	782	0	0	0	0	S	0	0	0	S	H	H	H	H	H	H	T	T	0	0	0
Q18	18	exp2	783	0	0	0	0	S	0	0	0	S	H	H	H	H	H	H	H	0	0	0	0
Q18	18	exp2	784	0	0	0	0	S	0	0	0	S	H	H	H	H	H	H	T	T	0	0	0
Q18	18	exp2	785	0	0	0	0	S	0	0	0	S	H	H	H	H	H	H	T	T	0	0	0
Q18	18	exp2	786	0	0	0	0	0	0	S	0	S	H	H	H	H	H	H	T	T	0	0	0
Q18	18	exp2	787	0	0	0	0	S	0	0	0	S	H	H	H	H	H	H	H	H	T	0	0
Q18	18	exp2	788	0	0	0	0	S	0	S	0	S	H	H	H	H	H	H	H	H	0	0	0
Q18	18	exp2	789	0	0	0	0	S	0	0	0	S	H	H	H	H	T	T	T	S	0	0	0
Q18	18	exp2	790	0	0	0	0	S	0	S	S	S	T	T	T	T	T	G	G	G	0	0	0
Q18	18	exp2	791	0	0	0	0	S	0	0	0	S	H	H	H	H	T	G	G	G	0	0	0
Q18	18	exp2	792	0	0	0	0	S	0	0	S	S	H	H	H	H	T	T	T	T	0	0	0
Q18	18	exp2	793	0	0	0	0	S	0	0	0	S	H	H	H	H	T	T	T	T	0	0	0
Q18	18	exp2	794	0	0	0	0	S	0	0	0	S	H	H	H	H	T	G	G	G	0	0	0
Q18	18	exp2	795	0	0	0	0	S	0	0	S	S	H	H	H	H	H	T	T	T	0	0	0
Q18	18	exp2	796	0	0	0	0	S	0	0	S	S	H	H	H	H	H	H	T	T	0	0	0
Q18	18	exp2	797	0	0	0	0	S	0	0	0	S	H	H	H	H	H	H	H	H	0	0	0
Q18	18	exp2	798	0	0	0	0	S	0	0	0	S	H	H	H	H	H	H	H	T	0	0	0
Q18	18	exp2	799	0	0	0	0	S	0	0	0	S	H	H	H	H	H	H	H	S	0	0	0
Q18	18	exp2	800	0	0	0	0	S	0	0	0	S	H	H	H	H	H	H	H	T	0	0	0

## Sheet: exp3
numQ	number of glutamine	experiment index	time frame	ACE:1	GLN:2	GLN:3	GLN:4	GLN:5	GLN:6	GLN:7	GLN:8	GLN:9	GLN:10	res11	res12	GLN:13	GLN:14	GLN:15	GLN:16	GLN:17	GLN:18	GLN:19	NME:20
Q18	18	exp3	1	0	0	T	T	T	0	T	T	0	S	S	S	S	S	0	0	0	0	0	0
Q18	18	exp3	2	0	0	G	G	G	0	T	T	S	T	T	0	T	T	0	0	0	0	0	0
Q18	18	exp3	3	0	0	T	T	T	0	T	T	S	S	S	S	T	T	0	0	0	0	0	0
Q18	18	exp3	4	0	0	T	T	T	0	T	T	0	S	S	0	T	T	0	0	0	0	0	0
Q18	18	exp3	5	0	0	T	T	T	0	T	T	S	T	T	S	T	T	0	0	0	0	0	0
Q18	18	exp3	6	0	0	T	T	T	0	T	T	S	S	S	S	T	T	0	0	0	0	0	0
Q18	18	exp3	7	0	0	G	G	G	0	T	T	S	S	S	S	T	T	0	0	0	0	0	0
Q18	18	exp3	8	0	T	T	T	T	0	T	T	S	T	T	S	T	T	0	0	0	0	0	0
Q18	18	exp3	9	0	G	G	G	T	0	T	T	S	S	S	0	T	T	0	0	0	0	0	0
Q18	18	exp3	10	0	G	G	G	T	S	T	T	S	S	S	0	T	T	0	0	0	0	0	0
Q18	18	exp3	11	0	0	0	T	T	0	T	T	S	S	S	0	T	T	0	0	0	0	0	0
Q18	18	exp3	12	0	0	G	G	G	0	S	S	S	S	S	0	T	T	S	0	0	0	0	0
Q18	18	exp3	13	0	0	T	T	T	0	T	T	S	T	T	0	T	T	0	0	0	0	0	0
Q18	18	exp3	14	0	G	G	G	T	0	T	T	S	T	T	0	T	T	0	0	0	0	0	0
Q18	18	exp3	15	0	G	G	G	T	S	T	T	S	T	T	0	T	T	0	0	0	0	0	0
Q18	18	exp3	16	0	0	G	G	G	0	T	T	S	T	T	0	S	0	0	0	0	0	0	0
Q18	18	exp3	17	0	G	G	G	T	0	T	T	0	T	T	0	S	0	0	0	0	0	0	0
Q18	18	exp3	18	0	G	G	G	S	S	S	S	S	T	T	0	S	0	0	0	0	0	0	0
Q18	18	exp3	19	0	0	T	T	T	0	T	T	S	S	S	0	0	0	S	0	0	0	0	0
Q18	18	exp3	20	0	G	G	G	T	0	T	T	S	T	T	0	0	0	S	0	0	0	0	0
Q18	18	exp3	21	0	0	T	T	T	0	T	T	0	T	T	S	T	T	0	0	0	0	0	0
Q18	18	exp3	22	0	G	G	G	T	0	T	T	0	S	S	0	T	T	0	0	0	0	0	0
Q18	18	exp3	23	0	G	G	G	T	S	T	T	0	T	T	S	T	T	0	0	0	0	0	0
Q18	18	exp3	24	0	T	T	T	T	0	T	T	S	T	T	0	T	T	0	0	0	0	0	0
Q18	18	exp3	25	0	G	G	G	T	0	T	T	0	S	S	S	T	T	S	0	0	0	0	0
Q18	18	exp3	26	0	G	G	G	T	0	T	T	0	T	T	0	T	T	S	0	0	0	0	0
Q18	18	exp3	27	0	G	G	G	T	0	T	T	0	S	S	S	T	T	S	0	0	0	0	0
Q18	18	exp3	28	0	0	T	T	T	0	T	T	S	T	T	S	T	T	0	0	0	0	0	0
Q18	18	exp3	29	0	0	T	T	T	0	T	T	0	T	T	S	T	T	S	0	0	0	0	0
Q18	18	exp3	30	0	G	G	G	T	S	T	T	0	S	S	S	T	T	S	0	0	0	0	0
Q18	18	exp3	31	0	G	G	G	T	0	T	T	0	S	S	S	T	T	S	0	0	0	0	0
Q18	18	exp3	32	0	H	H	H	H	0	T	T	S	S	S	S	T	T	S	0	0	0	0	0
Q18	18	exp3	33	0	0	T	T	T	S	T	T	S	T	T	0	T	T	S	0	0	0	0	0
Q18	18	exp3	34	0	G	G	G	T	0	T	T	0	T	T	S	T	T	S	0	0	0	0	0
Q18	18	exp3	35	0	G	G	G	T	0	T	T	S	T	T	S	T	T	S	0	0	0	0	0
Q18	18	exp3	36	0	H	H	H	H	S	T	T	S	T	T	0	T	T	S	0	0	0	0	0
Q18	18	exp3	37	0	H	H	H	H	0	T	T	S	T	T	0	T	T	0	0	0	0	0	0
Q18	18	exp3	38	0	H	H	H	H	0	T	T	S	T	T	0	T	T	S	0	0	0	0	0
Q18	18	exp3	39	0	H	H	H	H	0	T	T	S	S	S	S	T	T	0	0	0	0	0	0
Q18	18	exp3	40	0	H	H	H	H	0	T	T	0	T	T	S	T	T	0	0	0	0	0	0
Q18	18	exp3	41	0	G	G	G	T	0	T	T	0	T	T	S	T	T	0	0	0	0	0	0
Q18	18	exp3	42	0	G	G	G	G	0	T	T	0	S	S	S	T	T	S	0	0	0	0	0
Q18	18	exp3	43	0	G	G	G	G	0	T	T	0	T	T	S	T	T	S	0	0	0	0	0
Q18	18	exp3	44	0	T	T	T	T	0	T	T	0	S	S	S	T	T	S	0	0	0	0	0
Q18	18	exp3	45	0	0	0	T	T	0	T	T	0	S	S	S	T	T	0	0	0	0	0	0
Q18	18	exp3	46	0	0	0	T	T	0	T	T	S	T	T	S	T	T	S	0	0	0	0	0
Q18	18	exp3	47	0	0	0	S	S	0	T	T	0	T	T	S	T	T	S	0	0	0	0	0
Q18	18	exp3	48	0	0	0	S	T	T	T	T	S	S	S	S	T	T	S	0	0	0	0	0
Q18	18	exp3	49	0	0	G	G	G	G	T	T	S	T	T	0	T	T	S	0	0	0	0	0
Q18	18	exp3	50	0	0	G	G	G	G	T	T	S	S	S	S	T	T	S	0	0	0	0	0
Q18	18	exp3	51	0	0	T	T	T	S	T	T	0	S	S	S	T	T	S	S	0	0	0	0
Q18	18	exp3	52	0	0	T	T	T	T	T	T	S	S	S	S	T	T	S	0	0	0	0	0
Q18	18	exp3	53	0	0	G	G	G	S	T	T	0	T	T	S	T	T	S	0	0	0	0	0
Q18	18	exp3	54	0	0	G	G	G	G	T	T	S	S	S	S	T	T	S	0	0	0	0	0
Q18	18	exp3	55	0	0	G	G	G	0	T	T	0	S	S	S	T	T	S	0	0	0	0	0
Q18	18	exp3	56	0	0	G	G	G	0	T	T	S	T	T	S	T	T	S	0	0	0	0	0
Q18	18	exp3	57	0	0	G	G	G	0	T	T	S	T	T	S	T	T	S	0	0	0	0	0
Q18	18	exp3	58	0	0	T	T	T	G	G	G	S	T	T	S	S	S	S	0	0	0	0	0
Q18	18	exp3	59	0	0	T	T	T	0	T	T	0	S	S	S	T	T	S	0	0	0	0	0
Q18	18	exp3	60	0	0	G	G	G	0	T	T	0	S	S	S	T	T	S	0	0	0	0	0
Q18	18	exp3	61	0	0	T	T	S	0	T	T	S	T	T	S	T	T	S	0	0	0	0	0
Q18	18	exp3	62	0	0	T	T	T	0	T	T	0	S	S	S	T	T	S	0	0	0	0	0
Q18	18	exp3	63	0	0	T	T	T	0	T	T	S	T	T	S	T	T	S	0	0	0	0	0
Q18	18	exp3	64	0	0	T	T	T	0	T	T	S	T	T	S	T	T	0	0	0	0	0	0
Q18	18	exp3	65	0	0	T	T	T	0	T	T	S	T	T	S	T	T	S	0	0	0	0	0
Q18	18	exp3	66	0	G	G	G	T	0	T	T	S	T	T	S	T	T	0	0	0	0	0	0
Q18	18	exp3	67	0	0	0	T	T	0	T	T	0	S	S	S	T	T	0	0	0	0	0	0
Q18	18	exp3	68	0	0	G	G	G	0	T	T	S	S	S	S	T	T	S	0	0	0	0	0
Q18	18	exp3	69	0	0	G	G	G	0	T	T	0	T	T	S	T	T	0	0	0	0	0	0
Q18	18	exp3	70	0	0	T	T	T	S	T	T	S	T	T	S	T	T	0	0	0	0	0	0
Q18	18	exp3	71	0	0	G	G	G	0	T	T	S	T	T	0	T	T	0	0	0	0	0	0
Q18	18	exp3	72	0	0	T	T	T	0	T	T	0	S	S	S	T	T	S	0	0	0	0	0
Q18	18	exp3	73	0	0	G	G	G	0	T	T	S	S	S	0	T	T	S	0	0	0	0	0
Q18	18	exp3	74	0	0	G	G	G	0	T	T	0	S	S	S	T	T	0	0	0	0	0	0
Q18	18	exp3	75	0	0	G	G	G	0	T	T	S	S	0	0	T	T	0	0	0	0	0	0
Q18	18	exp3	76	0	0	G	G	G	0	T	T	0	T	T	S	T	T	0	0	0	0	0	0
Q18	18	exp3	77	0	0	T	T	T	0	T	T	0	S	0	0	T	T	S	0	0	0	0	0
Q18	18	exp3	78	0	0	T	T	T	0	T	T	S	S	0	0	T	T	0	0	0	0	0	0
Q18	18	exp3	79	0	0	G	G	G	0	T	T	S	0	0	0	T	T	0	0	0	0	0	0
Q18	18	exp3	80	0	0	T	T	T	0	T	T	0	0	0	0	T	T	0	0	0	0	0	0
Q18	18	exp3	81	0	0	G	G	G	0	T	T	0	0	0	0	T	T	S	0	0	0	0	0
Q18	18	exp3	82	0	0	T	T	S	S	T	T	0	S	S	0	S	0	S	0	0	0	0	0
Q18	18	exp3	83	0	0	T	T	T	S	T	T	0	0	S	0	T	T	0	0	0	0	0	0
Q18	18	exp3	84	0	H	H	H	H	0	T	T	0	S	S	0	S	S	0	0	0	0	0	0
Q18	18	exp3	85	0	H	H	H	H	H	T	T	S	S	0	0	S	S	S	0	0	0	0	0
Q18	18	exp3	86	0	0	T	T	T	0	T	T	0	0	0	0	T	T	0	0	0	0	0	0
Q18	18	exp3	87	0	0	G	G	G	0	T	T	0	S	0	0	T	T	0	0	S	0	0	0
Q18	18	exp3	88	0	0	G	G	G	G	G	G	0	0	0	0	T	T	S	0	0	0	0	0
Q18	18	exp3	89	0	0	G	G	G	0	T	T	0	0	0	0	T	T	0	0	0	0	0	0
Q18	18	exp3	90	0	0	G	G	G	G	T	T	S	S	0	0	S	S	0	0	0	0	0	0
Q18	18	exp3	91	0	0	H	H	H	H	H	T	0	0	0	0	T	T	0	0	0	0	0	0
Q18	18	exp3	92	0	0	H	H	H	H	T	T	S	S	0	0	S	S	S	0	0	0	0	0
Q18	18	exp3	93	0	0	0	H	H	H	H	T	S	S	0	0	T	T	0	0	0	0	0	0
Q18	18	exp3	94	0	0	G	G	G	T	T	T	S	S	0	0	T	T	0	0	0	0	0	0
Q18	18	exp3	95	0	0	G	G	G	T	T	T	S	0	0	0	T	T	S	0	0	0	0	0
Q18	18	exp3	96	0	0	H	H	H	H	H	T	S	0	0	0	T	T	0	0	0	0	0	0
Q18	18	exp3	97	0	0	T	H	H	H	H	T	S	0	0	0	S	S	0	0	0	0	0	0
Q18	18	exp3	98	0	0	T	H	H	H	H	T	S	0	0	0	T	T	0	0	0	0	0	0
Q18	18	exp3	99	0	0	T	H	H	H	H	T	S	0	0	0	T	T	0	0	0	0	0	0
Q18	18	exp3	100	0	0	T	T	T	T	T	T	S	0	0	S	T	T	0	0	0	0	0	0
Q18	18	exp3	101	0	0	H	H	H	H	T	T	S	0	0	0	T	T	S	0	0	0	0	0
Q18	18	exp3	102	0	0	H	H	H	H	T	T	S	0	0	0	T	T	0	0	0	0	0	0
Q18	18	exp3	103	0	0	H	H	H	H	H	S	0	0	S	S	T	T	0	0	0	0	0	0
Q18	18	exp3	104	0	0	H	H	H	H	S	S	0	0	S	S	S	S	0	0	0	0	0	0
Q18	18	exp3	105	0	0	H	H	H	H	H	0	0	0	0	S	S	S	0	0	0	0	0	0
Q18	18	exp3	106	0	0	H	H	H	H	H	S	0	0	0	0	S	S	S	0	0	0	0	0
Q18	18	exp3	107	0	0	H	H	H	H	H	S	0	0	S	0	S	S	S	0	0	0	0	0
Q18	18	exp3	108	0	0	H	H	H	H	H	S	0	0	S	S	T	T	S	0	0	0	0	0
Q18	18	exp3	109	0	0	G	G	G	G	T	S	0	0	S	S	T	T	S	0	0	0	0	0
Q18	18	exp3	110	0	0	H	H	H	H	H	S	0	0	S	S	S	S	S	0	0	0	0	0
Q18	18	exp3	111	0	0	H	H	H	H	H	T	0	0	0	0	S	S	S	0	0	0	0	0
Q18	18	exp3	112	0	0	H	H	H	H	H	S	0	S	0	0	S	S	0	0	0	0	0	0
Q18	18	exp3	113	0	0	H	H	H	H	H	S	0	0	0	S	S	S	S	0	0	0	0	0
Q18	18	exp3	114	0	0	T	T	T	T	T	S	0	0	S	S	T	T	S	0	0	0	0	0
Q18	18	exp3	115	0	0	T	T	T	T	T	S	0	0	0	S	S	S	S	0	0	0	0	0
Q18	18	exp3	116	0	0	T	T	T	T	T	S	0	0	S	S	T	T	S	0	0	0	0	0
Q18	18	exp3	117	0	0	H	H	H	H	H	S	0	0	0	S	T	T	0	0	0	0	0	0
Q18	18	exp3	118	0	0	T	T	T	T	S	0	0	0	0	S	T	T	0	0	0	0	0	0
Q18	18	exp3	119	0	0	T	T	T	T	T	0	0	0	S	S	T	T	0	0	0	0	0	0
Q18	18	exp3	120	0	0	H	H	H	H	T	S	0	0	S	S	T	T	0	0	0	0	0	0
Q18	18	exp3	121	0	0	T	T	G	G	G	S	0	0	S	S	T	T	0	0	0	0	0	0
Q18	18	exp3	122	0	0	T	T	G	G	G	S	0	0	0	S	T	T	0	0	0	0	0	0
Q18	18	exp3	123	0	0	T	G	G	G	G	0	0	0	S	S	T	T	0	0	0	0	0	0
Q18	18	exp3	124	0	0	T	T	G	G	G	0	0	0	S	S	T	T	0	0	0	0	0	0
Q18	18	exp3	125	0	0	T	T	G	G	G	S	0	0	S	S	T	T	S	0	0	0	0	0
Q18	18	exp3	126	0	0	H	H	H	H	T	0	0	0	S	S	T	T	0	0	0	0	0	0
Q18	18	exp3	127	0	0	T	T	T	T	S	S	0	0	S	S	S	S	0	0	0	0	0	0
Q18	18	exp3	128	0	0	T	T	T	T	S	S	0	0	S	S	T	T	S	0	0	0	0	0
Q18	18	exp3	129	0	0	T	T	T	T	S	S	0	0	0	S	S	S	S	0	0	0	0	0
Q18	18	exp3	130	0	0	0	G	G	G	S	0	0	0	S	S	T	T	0	0	0	T	T	0
Q18	18	exp3	131	0	0	H	H	H	H	T	S	0	0	S	B	T	T	B	0	0	0	0	0
Q18	18	exp3	132	0	0	H	H	H	H	H	S	0	0	S	S	T	T	S	0	0	0	0	0
Q18	18	exp3	133	0	0	T	T	T	T	T	0	0	0	S	S	T	T	0	0	0	0	0	0
Q18	18	exp3	134	0	0	0	S	S	T	T	0	0	0	S	S	T	T	S	0	0	0	0	0
Q18	18	exp3	135	0	0	T	T	T	T	T	S	0	0	S	S	T	T	S	0	0	0	0	0
Q18	18	exp3	136	0	0	T	T	T	T	T	S	0	0	S	S	T	T	0	0	0	0	0	0
Q18	18	exp3	137	0	0	G	G	G	T	T	0	0	0	S	S	T	T	S	0	0	0	0	0
Q18	18	exp3	138	0	T	T	G	G	G	G	0	0	0	S	S	T	T	S	0	0	0	0	0
Q18	18	exp3	139	0	H	H	H	H	T	T	S	0	0	S	S	T	T	0	0	0	0	0	0
Q18	18	exp3	140	0	G	G	G	T	T	T	0	0	0	S	0	S	S	S	0	0	0	0	0
Q18	18	exp3	141	0	G	G	G	T	T	T	0	0	0	S	0	T	T	S	0	0	0	0	0
Q18	18	exp3	142	0	G	G	G	T	T	T	0	0	0	0	S	T	T	0	0	0	0	0	0
Q18	18	exp3	143	0	G	G	G	T	S	0	0	0	0	S	0	S	S	0	0	0	0	0	0
Q18	18	exp3	144	0	G	G	G	T	T	T	0	0	0	S	S	T	T	S	0	0	0	0	0
Q18	18	exp3	145	0	G	G	G	T	T	T	0	0	0	S	S	T	T	0	0	0	0	0	0
Q18	18	exp3	146	0	G	G	G	T	T	T	0	0	0	S	S	T	T	S	0	0	0	0	0
Q18	18	exp3	147	0	G	G	G	T	T	T	0	0	0	S	S	T	T	S	0	0	0	0	0
Q18	18	exp3	148	0	G	G	G	G	T	T	0	0	0	S	S	T	T	S	0	0	0	0	0
Q18	18	exp3	149	0	G	G	G	T	T	T	S	0	0	S	S	T	T	S	0	S	0	0	0
Q18	18	exp3	150	0	G	G	G	T	T	T	S	0	0	S	0	T	T	S	0	0	0	0	0
Q18	18	exp3	151	0	G	G	G	G	T	T	0	0	0	S	S	T	T	0	0	S	0	0	0
Q18	18	exp3	152	0	G	G	G	T	T	T	S	0	0	S	S	T	T	S	0	0	0	0	0
Q18	18	exp3	153	0	G	G	G	G	T	T	S	0	0	S	S	T	T	S	0	0	0	0	0
Q18	18	exp3	154	0	G	G	G	T	T	T	0	0	0	S	S	T	T	S	0	0	0	0	0
Q18	18	exp3	155	0	G	G	G	G	G	G	0	0	0	S	S	T	T	S	0	S	0	0	0
Q18	18	exp3	156	0	G	G	G	G	G	G	0	0	0	S	S	T	T	S	0	S	0	0	0
Q18	18	exp3	157	0	0	G	G	G	T	T	0	0	0	S	S	T	T	S	0	0	0	0	0
Q18	18	exp3	158	0	0	G	G	G	T	T	0	0	0	S	S	T	T	S	0	0	0	0	0
Q18	18	exp3	159	0	G	G	G	G	T	T	0	0	0	S	S	T	T	0	0	0	0	0	0
Q18	18	exp3	160	0	G	G	G	T	T	T	0	0	0	S	S	T	T	S	0	0	0	0	0
Q18	18	exp3	161	0	G	G	G	T	T	T	S	0	0	S	S	T	T	S	0	0	0	0	0
Q18	18	exp3	162	0	G	G	G	T	T	T	0	0	0	S	S	T	T	S	0	0	0	0	0
Q18	18	exp3	163	0	G	G	G	T	T	T	0	0	0	S	S	S	S	S	0	0	0	0	0
Q18	18	exp3	164	0	G	G	G	G	T	T	0	0	0	S	S	T	T	S	0	0	0	0	0
Q18	18	exp3	165	0	G	G	G	T	T	T	0	0	0	S	S	T	T	0	0	S	0	0	0
Q18	18	exp3	166	0	G	G	G	G	T	T	S	0	0	S	S	S	S	S	0	0	0	0	0
Q18	18	exp3	167	0	0	T	T	S	T	T	S	0	0	S	S	T	T	S	0	0	0	0	0
Q18	18	exp3	168	0	G	G	G	G	T	T	0	0	0	S	S	T	T	0	0	0	0	0	0
Q18	18	exp3	169	0	0	G	G	G	T	T	S	0	0	S	S	T	T	S	0	0	0	0	0
Q18	18	exp3	170	0	G	G	G	S	T	T	S	0	0	S	S	T	T	0	0	0	0	0	0
Q18	18	exp3	171	0	G	G	G	T	T	T	0	0	0	S	S	T	T	S	0	0	0	0	0
Q18	18	exp3	172	0	G	G	G	G	T	T	S	0	0	0	S	T	T	0	0	0	0	0	0
Q18	18	exp3	173	0	0	T	T	T	T	T	S	0	0	S	S	T	T	0	0	0	0	0	0
Q18	18	exp3	174	0	0	0	T	T	T	T	S	0	0	S	S	T	T	S	0	0	0	0	0
Q18	18	exp3	175	0	G	G	G	G	T	T	S	0	0	S	S	T	T	0	0	0	0	0	0
Q18	18	exp3	176	0	0	T	T	T	T	T	S	0	0	S	S	T	T	0	0	0	0	0	0
Q18	18	exp3	177	0	0	T	T	T	T	T	S	0	0	S	S	T	T	S	0	0	0	0	0
Q18	18	exp3	178	0	0	0	T	T	T	T	0	0	0	S	S	T	T	S	0	0	0	0	0
Q18	18	exp3	179	0	0	T	T	T	T	T	S	0	0	S	S	T	T	S	0	S	0	0	0
Q18	18	exp3	180	0	0	G	G	G	T	T	0	0	0	S	S	T	T	0	0	0	0	0	0
Q18	18	exp3	181	0	0	T	T	T	T	T	S	0	0	S	S	T	T	S	0	0	0	0	0
Q18	18	exp3	182	0	0	T	T	T	T	T	S	0	0	S	S	T	T	0	0	0	0	0	0
Q18	18	exp3	183	0	0	T	T	T	T	T	S	0	0	S	S	T	T	0	0	0	0	0	0
Q18	18	exp3	184	0	0	T	T	T	T	T	S	0	0	S	S	T	T	S	0	0	T	T	0
Q18	18	exp3	185	0	0	T	T	T	T	T	S	0	0	S	S	T	T	S	0	0	0	0	0
Q18	18	exp3	186	0	0	T	T	T	T	T	S	0	0	S	0	T	T	S	0	0	0	0	0
Q18	18	exp3	187	0	0	T	T	T	T	T	0	0	0	S	S	T	T	S	0	0	0	0	0
Q18	18	exp3	188	0	0	T	T	T	T	T	0	0	0	S	S	T	T	S	0	0	0	0	0
Q18	18	exp3	189	0	0	T	T	T	T	T	0	0	0	S	S	T	T	S	0	0	0	0	0
Q18	18	exp3	190	0	0	T	T	T	T	T	0	0	0	S	S	T	T	S	0	0	0	0	0
Q18	18	exp3	191	0	0	T	T	T	T	T	0	0	0	S	S	T	T	S	0	0	0	0	0
Q18	18	exp3	192	0	0	T	T	T	T	T	0	0	0	S	S	T	T	S	0	0	0	0	0
Q18	18	exp3	193	0	0	G	G	G	T	T	S	0	0	S	S	T	T	S	0	0	0	0	0
Q18	18	exp3	194	0	0	G	G	G	T	T	0	0	0	S	S	T	T	S	0	0	0	0	0
Q18	18	exp3	195	0	0	T	T	T	T	T	S	0	0	S	S	T	T	0	0	0	0	0	0
Q18	18	exp3	196	0	0	T	T	T	T	T	S	0	0	S	S	T	T	0	0	0	0	0	0
Q18	18	exp3	197	0	0	T	T	T	T	T	S	0	0	S	S	S	S	0	0	0	0	0	0
Q18	18	exp3	198	0	0	T	T	T	T	T	S	0	0	S	S	T	T	0	0	0	0	0	0
Q18	18	exp3	199	0	0	G	G	G	T	T	0	0	0	S	S	T	T	0	0	0	0	0	0
Q18	18	exp3	200	0	0	G	G	G	T	T	0	0	0	S	S	S	S	0	0	0	0	0	0
Q18	18	exp3	201	0	0	T	T	T	T	T	0	0	0	S	S	T	T	S	0	0	0	0	0
Q18	18	exp3	202	0	0	T	T	T	T	T	S	0	0	S	0	S	S	S	0	0	0	0	0
Q18	18	exp3	203	0	0	T	T	T	T	T	0	0	0	S	S	T	T	S	0	0	0	0	0
Q18	18	exp3	204	0	0	G	G	G	T	T	S	0	0	S	0	S	S	0	0	0	0	0	0
Q18	18	exp3	205	0	0	G	G	G	T	T	0	0	0	S	S	T	T	S	0	S	0	0	0
Q18	18	exp3	206	0	0	G	G	G	S	S	0	0	0	S	S	T	T	S	0	S	0	0	0
Q18	18	exp3	207	0	0	T	T	T	T	T	0	0	0	S	0	S	S	S	0	S	0	0	0
Q18	18	exp3	208	0	0	G	G	G	T	T	0	0	0	S	0	T	T	0	0	0	0	0	0
Q18	18	exp3	209	0	0	G	G	G	T	T	0	0	0	S	S	T	T	S	0	S	0	0	0
Q18	18	exp3	210	0	0	T	T	T	T	T	S	0	0	S	S	T	T	0	0	0	0	0	0
Q18	18	exp3	211	0	0	T	T	T	T	T	0	0	0	S	S	T	T	0	0	0	0	0	0
Q18	18	exp3	212	0	0	H	H	H	H	T	0	0	0	S	0	S	S	S	0	0	0	0	0
Q18	18	exp3	213	0	0	T	T	T	S	S	S	0	0	S	S	T	T	0	0	0	0	0	0
Q18	18	exp3	214	0	0	T	T	T	T	T	0	0	0	S	S	T	T	0	0	0	0	0	0
Q18	18	exp3	215	0	0	0	G	G	G	S	0	0	0	0	S	T	T	0	0	0	0	0	0
Q18	18	exp3	216	0	0	H	H	H	H	H	S	0	0	0	S	T	T	0	0	0	0	0	0
Q18	18	exp3	217	0	0	H	H	H	H	H	S	0	0	0	S	S	S	0	0	0	0	0	0
Q18	18	exp3	218	0	0	T	H	H	H	H	S	0	0	0	S	T	T	0	0	0	0	0	0
Q18	18	exp3	219	0	0	H	H	H	H	H	S	0	0	0	S	T	T	0	0	0	0	0	0
Q18	18	exp3	220	0	0	H	H	H	H	T	S	0	0	0	S	T	T	0	0	0	0	0	0
Q18	18	exp3	221	0	0	H	H	H	H	H	S	0	0	S	S	T	T	0	0	0	0	0	0
Q18	18	exp3	222	0	0	G	G	G	G	T	0	0	0	0	S	T	T	0	0	0	0	0	0
Q18	18	exp3	223	0	0	H	H	H	H	T	S	0	0	0	S	T	T	0	0	0	0	0	0
Q18	18	exp3	224	0	0	H	H	H	H	H	S	0	0	0	S	T	T	0	0	0	0	0	0
Q18	18	exp3	225	0	0	H	H	H	H	S	0	0	0	0	S	T	T	0	0	0	0	0	0
Q18	18	exp3	226	0	0	H	H	H	H	T	S	0	0	0	S	T	T	0	0	0	0	0	0
Q18	18	exp3	227	0	0	H	H	H	H	T	0	0	0	0	S	T	T	0	0	0	0	0	0
Q18	18	exp3	228	0	0	H	H	H	H	T	S	0	0	0	S	T	T	0	0	0	0	0	0
Q18	18	exp3	229	0	0	G	G	G	T	S	0	0	0	0	S	T	T	0	0	0	0	0	0
Q18	18	exp3	230	0	0	H	H	H	H	S	S	0	0	0	S	T	T	0	0	0	0	0	0
Q18	18	exp3	231	0	0	H	H	H	H	T	S	0	0	0	S	T	T	0	0	0	0	0	0
Q18	18	exp3	232	0	0	H	H	H	H	T	0	0	0	0	S	T	T	0	0	0	0	0	0
Q18	18	exp3	233	0	0	H	H	H	H	T	S	0	0	S	S	T	T	0	0	0	0	0	0
Q18	18	exp3	234	0	0	G	G	G	G	T	0	0	0	S	S	S	S	0	0	0	0	0	0
Q18	18	exp3	235	0	0	H	H	H	H	H	0	0	0	S	S	T	T	0	0	0	0	0	0
Q18	18	exp3	236	0	0	G	G	G	G	T	0	0	0	S	S	T	T	S	0	0	0	0	0
Q18	18	exp3	237	0	0	H	H	H	H	H	S	0	0	S	S	T	T	0	0	0	0	0	0
Q18	18	exp3	238	0	0	0	T	T	T	0	S	0	0	S	0	T	T	S	0	0	0	0	0
Q18	18	exp3	239	0	0	0	G	G	G	0	S	0	0	S	0	T	T	0	0	0	0	0	0
Q18	18	exp3	240	0	0	0	G	G	G	0	S	0	0	S	S	T	T	0	0	0	0	0	0
Q18	18	exp3	241	0	0	0	T	T	T	0	S	0	0	0	S	T	T	S	0	0	0	0	0
Q18	18	exp3	242	0	0	0	G	G	G	0	S	0	0	S	S	T	T	0	0	0	0	0	0
Q18	18	exp3	243	0	0	0	S	T	T	0	S	0	0	S	S	T	T	0	0	0	0	0	0
Q18	18	exp3	244	0	0	0	T	T	T	0	S	0	0	S	S	T	T	S	0	0	0	0	0
Q18	18	exp3	245	0	0	0	T	T	T	0	0	0	0	S	S	T	T	0	0	0	0	0	0
Q18	18	exp3	246	0	0	0	S	S	S	0	0	0	0	S	S	T	T	S	0	0	0	0	0
Q18	18	exp3	247	0	0	0	T	T	T	0	0	0	0	S	S	T	T	S	0	0	0	0	0
Q18	18	exp3	248	0	0	0	T	T	T	0	S	0	0	S	S	T	T	S	0	0	0	0	0
Q18	18	exp3	249	0	0	G	G	G	T	0	0	0	0	S	S	S	S	0	0	0	0	0	0
Q18	18	exp3	250	0	0	0	G	G	G	0	0	0	0	0	S	T	T	0	0	0	0	0	0
Q18	18	exp3	251	0	0	0	T	T	S	0	0	0	0	S	S	T	T	0	0	0	0	0	0
Q18	18	exp3	252	0	0	0	T	T	T	0	0	0	0	S	S	T	T	0	0	0	0	0	0
Q18	18	exp3	253	0	0	0	T	T	T	0	0	0	0	S	S	T	T	S	0	0	0	0	0
Q18	18	exp3	254	0	0	0	T	T	T	0	0	0	0	S	S	T	T	0	0	0	0	0	0
Q18	18	exp3	255	0	0	0	T	T	T	T	0	0	0	S	S	T	T	S	0	0	0	0	0
Q18	18	exp3	256	0	T	T	T	T	T	T	0	0	0	S	S	T	T	S	0	0	0	0	0
Q18	18	exp3	257	0	0	0	T	T	T	0	0	0	0	S	S	T	T	S	0	0	0	0	0
Q18	18	exp3	258	0	T	T	T	S	S	0	0	0	0	S	S	T	T	0	0	0	0	0	0
Q18	18	exp3	259	0	0	0	T	T	T	0	0	0	0	S	S	T	T	0	0	0	0	0	0
Q18	18	exp3	260	0	T	T	S	S	S	0	0	0	0	S	S	T	T	0	0	0	0	0	0
Q18	18	exp3	261	0	T	T	T	T	T	0	0	0	0	S	S	T	T	0	0	0	0	0	0
Q18	18	exp3	262	0	0	0	T	T	T	0	0	0	0	S	S	T	T	0	0	0	0	0	0
Q18	18	exp3	263	0	0	0	S	S	S	0	0	0	0	0	S	T	T	0	0	0	0	0	0
Q18	18	exp3	264	0	0	0	S	S	S	0	0	0	0	0	S	T	T	0	0	0	0	0	0
Q18	18	exp3	265	0	0	0	T	T	T	S	0	0	0	S	S	T	T	0	0	0	0	0	0
Q18	18	exp3	266	0	0	G	G	G	S	0	0	0	0	S	S	T	T	0	0	0	0	0	0
Q18	18	exp3	267	0	0	T	T	T	S	0	0	0	0	S	S	T	T	S	0	0	0	0	0
Q18	18	exp3	268	0	0	H	H	H	H	S	0	0	0	S	S	T	T	0	0	0	0	0	0
Q18	18	exp3	269	0	0	H	H	H	H	0	0	0	0	S	S	T	T	0	0	0	0	0	0
Q18	18	exp3	270	0	0	H	H	H	H	0	0	0	0	S	S	T	T	0	0	0	0	0	0
Q18	18	exp3	271	0	0	H	H	H	H	0	0	0	0	S	S	T	T	0	0	0	0	0	0
Q18	18	exp3	272	0	0	H	H	H	H	0	0	0	0	S	S	T	T	0	0	0	0	0	0
Q18	18	exp3	273	0	0	H	H	H	H	S	0	0	0	S	S	T	T	0	0	0	0	0	0
Q18	18	exp3	274	0	0	H	H	H	H	S	0	0	0	S	S	T	T	0	0	0	0	0	0
Q18	18	exp3	275	0	0	H	H	H	H	S	0	0	0	S	S	T	T	0	0	0	0	0	0
Q18	18	exp3	276	0	H	H	H	H	T	S	0	0	0	S	S	S	S	0	0	0	0	0	0
Q18	18	exp3	277	0	G	G	G	T	T	S	0	0	0	S	S	T	T	0	0	0	0	0	0
Q18	18	exp3	278	0	H	H	H	H	H	S	0	0	0	S	S	T	T	0	0	0	0	0	0
Q18	18	exp3	279	0	H	H	H	H	H	S	0	0	0	S	S	T	T	0	0	0	0	0	0
Q18	18	exp3	280	0	H	H	H	H	T	S	0	0	0	S	S	T	T	0	0	0	0	0	0
Q18	18	exp3	281	0	0	T	T	T	S	S	0	0	0	S	S	T	T	0	0	0	0	0	0
Q18	18	exp3	282	0	0	T	T	T	S	B	0	0	0	S	S	T	T	0	0	0	B	0	0
Q18	18	exp3	283	0	G	G	G	T	S	B	0	0	0	S	S	T	T	0	0	0	B	0	0
Q18	18	exp3	284	0	0	T	T	T	S	S	0	0	0	S	S	T	T	0	0	0	0	0	0
Q18	18	exp3	285	0	0	T	T	T	T	S	S	0	0	S	S	T	T	0	0	0	0	0	0
Q18	18	exp3	286	0	0	T	T	T	T	B	S	0	0	S	S	T	T	0	0	0	B	0	0
Q18	18	exp3	287	0	0	H	H	H	H	B	0	0	0	S	S	T	T	0	0	0	B	0	0
Q18	18	exp3	288	0	G	G	G	G	T	B	B	0	0	S	S	T	T	0	0	B	B	0	0
Q18	18	exp3	289	0	0	0	T	T	T	B	0	0	0	S	S	T	T	0	0	0	B	0	0
Q18	18	exp3	290	0	0	H	H	H	H	B	0	0	0	S	S	T	T	0	0	0	B	0	0
Q18	18	exp3	291	0	H	H	H	H	H	B	B	0	0	S	S	T	T	0	0	B	B	0	0
Q18	18	exp3	292	0	0	G	G	G	T	B	0	0	0	S	S	T	T	0	0	0	B	0	0
Q18	18	exp3	293	0	T	G	G	G	T	B	0	0	0	S	S	T	T	0	0	0	B	0	0
Q18	18	exp3	294	0	H	H	H	H	H	B	0	0	0	S	S	T	T	0	0	0	B	0	0
Q18	18	exp3	295	0	H	H	H	H	H	B	0	0	0	S	S	T	T	0	0	0	B	0	0
Q18	18	exp3	296	0	T	T	T	T	T	B	0	0	0	S	S	T	T	0	0	0	B	0	0
Q18	18	exp3	297	0	0	0	T	T	T	B	0	0	0	S	S	T	T	0	0	0	B	0	0
Q18	18	exp3	298	0	H	H	H	H	H	B	0	0	0	S	S	T	T	0	0	0	B	0	0
Q18	18	exp3	299	0	T	T	G	G	G	B	0	0	0	S	S	T	T	0	0	0	B	0	0
Q18	18	exp3	300	0	T	T	T	T	T	B	0	0	0	S	S	T	T	0	0	0	B	0	0
Q18	18	exp3	301	0	T	T	T	T	T	B	0	0	0	S	S	T	T	0	0	0	B	0	0
Q18	18	exp3	302	0	0	0	S	T	T	B	0	0	0	S	S	T	T	0	0	0	B	0	0
Q18	18	exp3	303	0	T	T	S	T	T	B	0	0	0	S	S	T	T	0	0	0	B	0	0
Q18	18	exp3	304	0	T	T	T	T	T	B	0	0	0	S	S	T	T	0	0	0	B	0	0
Q18	18	exp3	305	0	0	T	T	T	T	B	0	0	0	S	S	T	T	0	0	0	B	0	0
Q18	18	exp3	306	0	T	T	G	G	G	B	0	0	0	S	S	T	T	0	0	0	B	0	0
Q18	18	exp3	307	0	G	G	G	T	T	B	0	0	0	S	S	T	T	0	0	S	B	0	0
Q18	18	exp3	308	0	T	T	T	T	T	B	0	0	0	0	S	T	T	0	0	0	B	0	0
Q18	18	exp3	309	0	T	T	T	T	T	B	0	0	0	0	S	T	T	0	0	0	B	0	0
Q18	18	exp3	310	0	0	T	T	T	T	B	0	0	0	0	S	T	T	0	0	0	B	0	0
Q18	18	exp3	311	0	T	T	T	S	S	B	0	0	0	S	S	T	T	0	0	0	B	0	0
Q18	18	exp3	312	0	0	T	T	T	T	B	0	0	0	S	S	G	G	G	0	0	B	0	0
Q18	18	exp3	313	0	0	0	0	0	S	B	0	0	0	S	S	G	G	G	0	0	B	0	0
Q18	18	exp3	314	0	0	0	0	T	T	B	0	0	0	S	S	G	G	G	0	0	B	0	0
Q18	18	exp3	315	0	T	T	G	G	G	B	0	0	0	S	S	G	G	G	0	0	B	0	0
Q18	18	exp3	316	0	T	T	G	G	G	B	0	0	0	S	S	G	G	G	0	S	B	0	0
Q18	18	exp3	317	0	0	0	T	T	T	B	0	0	0	S	S	G	G	G	0	0	B	0	0
Q18	18	exp3	318	0	0	0	T	T	S	B	0	0	0	S	S	G	G	G	0	0	B	0	0
Q18	18	exp3	319	0	T	T	G	G	G	B	0	S	0	S	S	G	G	G	0	0	B	0	0
Q18	18	exp3	320	0	0	0	G	G	G	B	0	0	0	S	S	G	G	G	0	0	B	0	0
Q18	18	exp3	321	0	0	0	G	G	G	0	0	0	0	S	S	G	G	G	0	0	0	0	0
Q18	18	exp3	322	0	0	0	G	G	G	B	0	0	0	S	S	G	G	G	0	0	B	0	0
Q18	18	exp3	323	0	0	0	T	T	0	B	0	0	0	S	S	G	G	G	0	0	B	0	0
Q18	18	exp3	324	0	0	0	T	T	0	B	0	0	0	S	S	T	T	0	0	S	B	0	0
Q18	18	exp3	325	0	0	0	G	G	G	B	0	0	0	S	S	G	G	G	0	0	B	0	0
Q18	18	exp3	326	0	0	0	T	T	0	B	0	0	0	S	S	G	G	G	0	0	B	0	0
Q18	18	exp3	327	0	0	0	G	G	G	B	0	0	0	S	S	G	G	G	0	0	B	0	0
Q18	18	exp3	328	0	0	0	G	G	G	B	0	0	0	S	S	G	G	G	0	0	B	0	0
Q18	18	exp3	329	0	0	0	G	G	G	B	0	0	0	S	S	G	G	G	0	0	B	0	0
Q18	18	exp3	330	0	0	0	G	G	G	B	0	0	0	S	S	G	G	G	0	S	B	0	0
Q18	18	exp3	331	0	0	0	G	G	G	B	0	0	0	S	S	G	G	G	0	0	B	0	0
Q18	18	exp3	332	0	0	0	G	G	G	B	0	0	0	S	S	G	G	G	0	0	B	0	0
Q18	18	exp3	333	0	0	0	G	G	G	B	0	0	0	S	S	G	G	G	0	0	B	0	0
Q18	18	exp3	334	0	0	0	G	G	G	B	0	0	0	S	S	G	G	G	0	0	B	0	0
Q18	18	exp3	335	0	0	0	G	G	G	B	0	0	0	S	S	G	G	G	0	0	B	0	0
Q18	18	exp3	336	0	0	0	G	G	G	0	0	0	0	S	S	G	G	G	0	0	0	0	0
Q18	18	exp3	337	0	0	0	G	G	G	0	0	0	0	S	S	G	G	G	0	0	0	0	0
Q18	18	exp3	338	0	0	0	G	G	G	B	0	0	0	S	S	G	G	G	0	0	B	0	0
Q18	18	exp3	339	0	0	0	S	T	T	B	0	0	0	S	S	G	G	G	0	0	B	0	0
Q18	18	exp3	340	0	0	0	S	T	T	B	0	S	0	S	S	G	G	G	0	0	B	0	0
Q18	18	exp3	341	0	0	0	G	G	G	B	0	S	0	S	S	G	G	G	0	0	B	0	0
Q18	18	exp3	342	0	0	0	G	G	G	B	0	0	0	S	S	G	G	G	0	0	B	0	0
Q18	18	exp3	343	0	0	0	G	G	G	B	0	S	0	S	S	G	G	G	0	0	B	0	0
Q18	18	exp3	344	0	0	0	G	G	G	B	0	0	0	S	S	G	G	G	0	0	B	0	0
Q18	18	exp3	345	0	0	0	G	G	G	B	0	0	0	S	S	G	G	G	0	0	B	0	0
Q18	18	exp3	346	0	0	0	G	G	G	B	0	S	0	S	S	G	G	G	0	0	B	0	0
Q18	18	exp3	347	0	0	0	G	G	G	B	0	S	0	0	S	T	T	T	0	0	B	0	0
Q18	18	exp3	348	0	0	0	G	G	G	B	0	S	0	S	S	G	G	G	0	0	B	0	0
Q18	18	exp3	349	0	0	0	G	G	G	B	0	0	0	S	S	G	G	G	0	0	B	0	0
Q18	18	exp3	350	0	0	0	G	G	G	B	0	S	0	S	S	T	T	T	0	0	B	0	0
Q18	18	exp3	351	0	0	0	T	T	T	B	0	0	0	S	S	G	G	G	0	0	B	0	0
Q18	18	exp3	352	0	0	0	G	G	G	B	0	0	0	S	S	G	G	G	0	0	B	0	0
Q18	18	exp3	353	0	0	0	T	T	T	B	0	S	0	0	S	G	G	G	0	0	B	0	0
Q18	18	exp3	354	0	0	0	G	G	G	B	0	S	0	S	S	T	T	0	0	0	B	0	0
Q18	18	exp3	355	0	0	0	G	G	G	B	0	S	0	S	S	G	G	G	0	0	B	0	0
Q18	18	exp3	356	0	0	0	G	G	G	B	0	0	0	S	S	G	G	G	0	0	B	0	0
Q18	18	exp3	357	0	0	0	T	T	T	B	0	S	0	S	S	G	G	G	0	0	B	0	0
Q18	18	exp3	358	0	0	0	G	G	G	B	0	S	0	S	S	G	G	G	0	0	B	0	0
Q18	18	exp3	359	0	0	0	T	T	T	B	0	0	0	S	S	G	G	G	0	0	B	0	0
Q18	18	exp3	360	0	0	0	T	T	T	B	0	S	0	0	S	G	G	G	0	0	B	0	0
Q18	18	exp3	361	0	0	0	G	G	G	B	0	0	0	S	S	G	G	G	0	0	B	0	0
Q18	18	exp3	362	0	0	0	G	G	G	B	0	S	0	S	S	G	G	G	0	0	B	0	0
Q18	18	exp3	363	0	0	0	G	G	G	B	0	0	0	S	S	G	G	G	0	0	B	0	0
Q18	18	exp3	364	0	0	0	T	T	S	B	0	0	0	S	S	G	G	G	0	0	B	0	0
Q18	18	exp3	365	0	0	0	G	G	G	B	0	S	0	S	S	G	G	G	0	0	B	0	0
Q18	18	exp3	366	0	0	0	G	G	G	B	0	0	0	S	S	G	G	G	0	0	B	0	0
Q18	18	exp3	367	0	0	0	G	G	G	B	0	0	0	S	S	T	T	0	0	0	B	0	0
Q18	18	exp3	368	0	0	0	T	T	T	B	0	0	0	S	S	G	G	G	0	0	B	0	0
Q18	18	exp3	369	0	0	0	G	G	G	B	0	0	0	S	S	G	G	G	0	0	B	0	0
Q18	18	exp3	370	0	0	0	T	T	T	B	0	0	0	S	S	G	G	G	0	0	B	0	0
Q18	18	exp3	371	0	0	0	G	G	G	B	0	0	0	S	S	G	G	G	0	0	B	0	0
Q18	18	exp3	372	0	0	0	G	G	G	B	0	S	0	S	S	T	T	T	0	S	B	0	0
Q18	18	exp3	373	0	0	0	G	G	G	B	0	0	0	S	S	G	G	G	0	0	B	0	0
Q18	18	exp3	374	0	0	0	S	T	T	B	0	S	0	S	S	G	G	G	0	0	B	0	0
Q18	18	exp3	375	0	0	0	T	T	T	B	0	0	0	S	S	G	G	G	0	0	B	0	0
Q18	18	exp3	376	0	0	0	G	G	G	B	0	0	0	S	S	T	T	0	0	0	B	0	0
Q18	18	exp3	377	0	0	0	G	G	G	B	0	0	0	S	S	T	T	0	0	0	B	0	0
Q18	18	exp3	378	0	0	0	T	T	T	B	0	0	0	S	S	G	G	G	0	0	B	0	0
Q18	18	exp3	379	0	0	0	T	T	T	B	0	0	0	S	S	T	T	S	0	0	B	0	0
Q18	18	exp3	380	0	0	0	T	T	T	B	0	0	0	S	S	T	T	0	0	0	B	0	0
Q18	18	exp3	381	0	0	0	G	G	G	B	0	0	0	S	S	G	G	G	0	0	B	0	0
Q18	18	exp3	382	0	0	0	G	G	G	B	0	0	0	S	S	T	T	0	0	0	B	0	0
Q18	18	exp3	383	0	0	0	G	G	G	B	0	0	0	S	S	T	T	0	0	0	B	0	0
Q18	18	exp3	384	0	0	0	G	G	G	B	0	0	0	S	S	T	T	0	0	0	B	0	0
Q18	18	exp3	385	0	0	0	T	T	T	B	0	0	0	S	S	G	G	G	0	0	B	0	0
Q18	18	exp3	386	0	0	0	G	G	G	B	0	0	0	S	S	T	T	0	0	0	B	0	0
Q18	18	exp3	387	0	0	0	T	T	T	B	0	0	0	S	S	T	T	0	0	0	B	0	0
Q18	18	exp3	388	0	0	0	T	T	T	B	0	0	0	S	S	G	G	G	0	0	B	0	0
Q18	18	exp3	389	0	0	0	T	T	T	B	0	0	0	S	S	T	T	S	0	0	B	0	0
Q18	18	exp3	390	0	0	0	T	T	T	B	0	0	0	S	S	G	G	G	0	0	B	0	0
Q18	18	exp3	391	0	0	0	T	T	T	B	0	0	0	S	S	T	T	0	0	0	B	0	0
Q18	18	exp3	392	0	0	0	T	T	T	B	0	0	0	S	S	T	T	0	0	0	B	0	0
Q18	18	exp3	393	0	0	0	G	G	G	B	0	0	0	S	S	T	T	0	0	0	B	0	0
Q18	18	exp3	394	0	0	0	G	G	G	B	0	S	0	S	S	T	T	0	0	0	B	0	0
Q18	18	exp3	395	0	0	0	T	T	T	B	0	0	0	S	S	T	T	0	0	0	B	0	0
Q18	18	exp3	396	0	0	0	G	G	G	B	0	0	0	S	S	T	T	0	0	0	B	0	0
Q18	18	exp3	397	0	0	0	G	G	G	B	0	0	0	S	S	T	T	0	0	0	B	0	0
Q18	18	exp3	398	0	0	0	G	G	G	B	0	0	0	S	S	T	T	0	0	0	B	0	0
Q18	18	exp3	399	0	0	0	G	G	G	B	0	0	0	S	S	T	T	0	0	0	B	0	0
Q18	18	exp3	400	0	0	0	G	G	G	B	0	0	0	S	S	T	T	0	0	0	B	0	0
Q18	18	exp3	401	0	0	0	G	G	G	B	0	0	0	S	S	T	T	0	0	0	B	0	0
Q18	18	exp3	402	0	0	0	G	G	G	B	0	0	0	S	S	T	T	0	0	0	B	0	0
Q18	18	exp3	403	0	0	0	T	T	T	B	0	0	0	S	S	T	T	0	0	0	B	0	0
Q18	18	exp3	404	0	0	0	T	T	T	B	0	0	0	S	S	T	T	0	0	0	B	0	0
Q18	18	exp3	405	0	0	0	G	G	G	B	0	0	0	S	S	T	T	0	0	0	B	0	0
Q18	18	exp3	406	0	0	0	G	G	G	B	0	0	0	S	S	T	T	0	0	0	B	0	0
Q18	18	exp3	407	0	0	0	T	T	T	B	0	0	0	S	S	T	T	0	0	0	B	0	0
Q18	18	exp3	408	0	0	0	G	G	G	B	0	0	0	S	S	T	T	0	0	0	B	0	0
Q18	18	exp3	409	0	0	0	G	G	G	B	0	0	0	S	S	T	T	0	0	0	B	0	0
Q18	18	exp3	410	0	0	0	G	G	G	B	0	0	0	S	S	T	T	T	0	0	B	0	0
Q18	18	exp3	411	0	0	0	T	T	T	B	0	0	0	S	S	T	T	0	0	0	B	0	0
Q18	18	exp3	412	0	0	0	G	G	G	B	0	0	0	S	S	T	T	0	0	0	B	0	0
Q18	18	exp3	413	0	0	0	G	G	G	B	0	0	0	S	S	T	T	0	0	0	B	0	0
Q18	18	exp3	414	0	0	0	T	T	T	B	0	0	0	S	S	G	G	G	0	0	B	0	0
Q18	18	exp3	415	0	0	0	T	T	T	B	0	0	0	S	S	G	G	G	0	0	B	0	0
Q18	18	exp3	416	0	0	0	T	T	T	B	0	0	0	S	S	G	G	G	0	0	B	0	0
Q18	18	exp3	417	0	0	0	T	T	T	B	0	0	0	S	S	G	G	G	0	0	B	0	0
Q18	18	exp3	418	0	0	0	T	T	T	B	0	0	0	S	S	T	T	T	0	0	B	0	0
Q18	18	exp3	419	0	0	0	T	T	T	B	0	0	0	S	S	G	G	G	0	0	B	0	0
Q18	18	exp3	420	0	0	0	T	T	T	B	0	0	0	S	S	G	G	G	0	0	B	0	0
Q18	18	exp3	421	0	0	0	T	T	T	B	0	0	0	S	S	G	G	G	0	0	B	0	0
Q18	18	exp3	422	0	0	0	G	G	G	B	0	S	0	S	S	G	G	G	0	0	B	0	0
Q18	18	exp3	423	0	0	0	G	G	G	B	0	0	0	S	S	T	T	0	0	0	B	0	0
Q18	18	exp3	424	0	0	0	T	T	T	B	0	0	0	S	S	G	G	G	0	0	B	0	0
Q18	18	exp3	425	0	0	0	G	G	G	B	0	0	0	S	S	G	G	G	0	0	B	0	0
Q18	18	exp3	426	0	0	0	G	G	G	B	0	0	0	S	S	G	G	G	0	0	B	0	0
Q18	18	exp3	427	0	0	0	T	T	T	B	0	0	0	S	S	G	G	G	0	0	B	0	0
Q18	18	exp3	428	0	0	0	T	T	T	B	0	0	0	S	S	G	G	G	0	0	B	0	0
Q18	18	exp3	429	0	0	0	G	G	G	B	0	0	0	S	S	G	G	G	0	0	B	0	0
Q18	18	exp3	430	0	0	0	G	G	G	B	0	0	0	S	S	G	G	G	0	0	B	0	0
Q18	18	exp3	431	0	0	0	G	G	G	B	0	0	0	S	S	G	G	G	0	0	B	0	0
Q18	18	exp3	432	0	0	0	G	G	G	B	0	0	0	S	S	G	G	G	0	0	B	0	0
Q18	18	exp3	433	0	0	0	G	G	G	B	0	0	0	S	0	T	T	T	0	0	B	0	0
Q18	18	exp3	434	0	0	0	G	G	G	B	0	0	0	S	0	G	G	G	0	0	B	0	0
Q18	18	exp3	435	0	0	0	G	G	G	B	0	0	0	S	S	T	T	S	0	0	B	0	0
Q18	18	exp3	436	0	0	0	G	G	G	0	0	0	0	S	S	G	G	G	0	0	0	0	0
Q18	18	exp3	437	0	0	0	G	G	G	B	0	0	0	S	0	T	T	T	0	0	B	0	0
Q18	18	exp3	438	0	0	0	G	G	G	S	0	0	0	S	S	G	G	G	0	0	0	0	0
Q18	18	exp3	439	0	0	0	G	G	G	B	0	0	0	S	S	G	G	G	0	0	B	0	0
Q18	18	exp3	440	0	0	0	G	G	G	B	0	0	0	S	S	G	G	G	0	0	B	0	0
Q18	18	exp3	441	0	0	0	G	G	G	B	0	S	0	S	S	G	G	G	0	0	B	0	0
Q18	18	exp3	442	0	0	0	G	G	G	B	0	0	0	S	S	G	G	G	0	0	B	0	0
Q18	18	exp3	443	0	0	0	G	G	G	B	0	0	0	S	0	G	G	G	0	0	B	0	0
Q18	18	exp3	444	0	0	0	G	G	G	B	0	0	0	S	S	T	T	S	0	0	B	0	0
Q18	18	exp3	445	0	0	0	G	G	G	B	0	0	0	S	S	G	G	G	0	0	B	0	0
Q18	18	exp3	446	0	0	0	G	G	G	B	0	0	0	S	S	G	G	G	0	0	B	0	0
Q18	18	exp3	447	0	0	0	G	G	G	S	0	0	0	S	S	G	G	G	0	0	0	0	0
Q18	18	exp3	448	0	0	0	T	T	T	B	0	S	0	S	S	G	G	G	0	0	B	0	0
Q18	18	exp3	449	0	0	0	T	T	T	B	0	0	0	S	S	G	G	G	0	0	B	0	0
Q18	18	exp3	450	0	0	0	T	T	T	B	0	0	0	S	S	G	G	G	0	0	B	0	0
Q18	18	exp3	451	0	0	0	T	T	T	B	0	0	0	S	S	G	G	G	0	0	B	0	0
Q18	18	exp3	452	0	0	0	T	T	T	B	0	0	0	S	S	G	G	G	0	0	B	0	0
Q18	18	exp3	453	0	0	0	T	T	T	B	0	0	0	S	S	G	G	G	0	0	B	0	0
Q18	18	exp3	454	0	0	0	T	T	T	B	0	0	0	S	S	G	G	G	0	0	B	0	0
Q18	18	exp3	455	0	0	0	T	T	T	B	0	0	0	S	S	G	G	G	0	0	B	0	0
Q18	18	exp3	456	0	0	0	T	T	T	B	0	0	0	S	S	G	G	G	0	0	B	0	0
Q18	18	exp3	457	0	0	0	T	T	T	B	0	0	0	S	S	G	G	G	0	0	B	0	0
Q18	18	exp3	458	0	0	0	T	T	T	B	0	0	0	S	S	G	G	G	0	0	B	0	0
Q18	18	exp3	459	0	0	0	T	T	T	B	0	0	0	S	S	T	T	S	0	0	B	0	0
Q18	18	exp3	460	0	0	0	T	T	T	B	0	0	0	S	S	G	G	G	0	0	B	0	0
Q18	18	exp3	461	0	0	0	T	T	T	B	0	0	0	S	S	G	G	G	0	0	B	0	0
Q18	18	exp3	462	0	0	0	T	T	T	B	0	0	0	S	S	G	G	G	0	0	B	0	0
Q18	18	exp3	463	0	0	0	T	T	T	B	0	0	0	S	S	G	G	G	0	0	B	0	0
Q18	18	exp3	464	0	0	0	T	T	T	B	0	0	0	S	S	G	G	G	0	0	B	0	0
Q18	18	exp3	465	0	0	0	T	T	S	S	0	S	0	S	S	G	G	G	0	0	0	0	0
Q18	18	exp3	466	0	0	0	T	T	T	B	0	0	0	S	S	G	G	G	0	0	B	0	0
Q18	18	exp3	467	0	0	0	T	T	T	B	0	0	0	S	S	G	G	G	0	0	B	0	0
Q18	18	exp3	468	0	0	0	T	T	T	B	0	0	0	S	S	G	G	G	0	0	B	0	0
Q18	18	exp3	469	0	0	0	T	T	T	B	0	0	0	S	S	G	G	G	0	0	B	0	0
Q18	18	exp3	470	0	0	0	T	T	T	B	0	0	0	S	S	G	G	G	0	0	B	0	0
Q18	18	exp3	471	0	0	0	T	T	T	B	0	0	0	S	S	G	G	G	0	0	B	0	0
Q18	18	exp3	472	0	0	0	T	T	T	B	0	0	0	S	S	G	G	G	0	0	B	0	0
Q18	18	exp3	473	0	0	0	T	T	T	B	0	0	0	S	S	T	T	S	0	0	B	0	0
Q18	18	exp3	474	0	0	0	T	T	T	B	0	S	0	S	S	G	G	G	0	0	B	0	0
Q18	18	exp3	475	0	0	0	T	T	T	B	0	S	0	S	S	G	G	G	0	0	B	0	0
Q18	18	exp3	476	0	0	0	T	T	S	B	0	0	0	S	S	G	G	G	0	0	B	0	0
Q18	18	exp3	477	0	0	0	G	G	G	S	0	0	0	S	S	G	G	G	0	0	0	0	0
Q18	18	exp3	478	0	0	0	G	G	G	S	0	0	0	S	S	G	G	G	0	0	0	0	0
Q18	18	exp3	479	0	0	0	T	T	T	B	0	0	0	S	S	G	G	G	0	0	B	0	0
Q18	18	exp3	480	0	0	0	T	T	T	S	0	0	0	S	S	G	G	G	0	0	0	0	0
Q18	18	exp3	481	0	0	0	G	G	G	B	0	0	0	S	S	G	G	G	0	0	B	0	0
Q18	18	exp3	482	0	0	0	T	T	T	B	0	0	0	S	S	G	G	G	0	0	B	0	0
Q18	18	exp3	483	0	0	0	T	T	T	B	0	0	0	S	S	G	G	G	0	0	B	0	0
Q18	18	exp3	484	0	0	0	T	T	T	B	0	0	0	S	S	G	G	G	0	0	B	0	0
Q18	18	exp3	485	0	0	0	T	T	T	B	0	S	0	S	0	G	G	G	0	0	B	0	0
Q18	18	exp3	486	0	0	0	G	G	G	B	0	0	0	S	0	G	G	G	0	0	B	0	0
Q18	18	exp3	487	0	0	0	T	T	T	B	0	0	0	S	S	G	G	G	0	0	B	0	0
Q18	18	exp3	488	0	0	0	T	T	T	B	0	S	0	S	S	G	G	G	0	0	B	0	0
Q18	18	exp3	489	0	0	0	G	G	G	B	0	0	0	S	S	G	G	G	0	0	B	0	0
Q18	18	exp3	490	0	0	0	T	T	T	B	0	0	0	S	S	G	G	G	0	0	B	0	0
Q18	18	exp3	491	0	0	0	T	T	T	B	0	0	0	S	S	G	G	G	0	0	B	0	0
Q18	18	exp3	492	0	0	0	T	T	T	B	0	0	0	S	S	G	G	G	0	0	B	0	0
Q18	18	exp3	493	0	0	0	T	T	T	B	0	0	0	S	S	G	G	G	0	0	B	0	0
Q18	18	exp3	494	0	0	0	T	T	T	B	0	0	0	S	S	G	G	G	0	0	B	0	0
Q18	18	exp3	495	0	0	0	T	T	T	B	0	0	0	S	S	G	G	G	0	0	B	0	0
Q18	18	exp3	496	0	0	0	T	T	T	S	0	0	0	S	S	G	G	G	0	0	0	0	0
Q18	18	exp3	497	0	0	0	T	T	T	B	0	0	0	S	S	G	G	G	0	0	B	0	0
Q18	18	exp3	498	0	0	0	T	T	T	B	0	0	0	S	S	G	G	G	0	0	B	0	0
Q18	18	exp3	499	0	0	0	T	T	T	B	0	0	0	S	0	G	G	G	0	0	B	0	0
Q18	18	exp3	500	0	0	0	T	T	T	B	0	S	0	S	S	G	G	G	0	0	B	0	0
Q18	18	exp3	501	0	0	0	T	T	T	B	0	0	0	S	S	G	G	G	0	0	B	0	0
Q18	18	exp3	502	0	0	0	T	T	T	B	0	0	0	S	S	G	G	G	0	0	B	0	0
Q18	18	exp3	503	0	0	0	T	T	T	B	0	0	0	S	S	G	G	G	0	0	B	0	0
Q18	18	exp3	504	0	0	0	T	T	T	B	0	S	0	S	S	G	G	G	0	0	B	0	0
Q18	18	exp3	505	0	0	0	T	T	T	B	0	0	0	S	S	G	G	G	0	0	B	0	0
Q18	18	exp3	506	0	0	0	T	T	T	B	0	S	0	S	S	G	G	G	0	0	B	0	0
Q18	18	exp3	507	0	0	0	T	T	T	B	0	0	0	S	S	G	G	G	0	0	B	0	0
Q18	18	exp3	508	0	0	0	T	T	T	B	0	0	0	S	S	G	G	G	0	0	B	0	0
Q18	18	exp3	509	0	0	0	T	T	T	B	0	0	0	S	0	G	G	G	0	0	B	0	0
Q18	18	exp3	510	0	0	0	T	T	T	B	0	S	0	S	0	G	G	G	0	0	B	0	0
Q18	18	exp3	511	0	0	0	T	T	T	B	0	0	0	S	S	G	G	G	0	0	B	0	0
Q18	18	exp3	512	0	0	0	T	T	T	B	0	0	0	S	0	S	T	T	0	0	B	0	0
Q18	18	exp3	513	0	0	0	T	T	T	B	0	S	0	S	0	G	G	G	0	0	B	0	0
Q18	18	exp3	514	0	0	0	T	T	T	B	0	0	0	S	S	G	G	G	0	0	B	0	0
Q18	18	exp3	515	0	0	0	T	T	T	B	0	S	0	S	0	T	T	0	0	0	B	0	0
Q18	18	exp3	516	0	0	0	T	T	T	B	0	0	0	S	S	G	G	G	0	0	B	0	0
Q18	18	exp3	517	0	0	0	T	T	T	B	0	S	0	0	0	T	T	T	0	0	B	0	0
Q18	18	exp3	518	0	0	0	T	T	T	B	0	0	0	S	S	S	S	S	0	0	B	0	0
Q18	18	exp3	519	0	0	0	T	T	T	B	0	0	0	S	0	S	S	0	0	0	B	0	0
Q18	18	exp3	520	0	0	0	T	T	T	B	0	S	0	S	S	S	S	0	0	0	B	0	0
Q18	18	exp3	521	0	0	0	T	T	T	B	0	0	0	S	S	T	T	0	0	0	B	0	0
Q18	18	exp3	522	0	0	0	T	T	T	B	0	0	0	S	S	G	G	G	0	0	B	0	0
Q18	18	exp3	523	0	0	0	T	T	T	B	0	0	0	S	0	T	T	T	0	0	B	0	0
Q18	18	exp3	524	0	0	0	T	T	T	B	0	0	0	S	0	G	G	G	0	0	B	0	0
Q18	18	exp3	525	0	0	0	T	T	T	B	0	0	0	S	0	S	S	0	0	0	B	0	0
Q18	18	exp3	526	0	0	0	T	T	T	B	0	0	0	S	0	T	T	T	0	0	B	0	0
Q18	18	exp3	527	0	0	0	T	T	T	B	0	0	0	S	S	T	T	0	0	0	B	0	0
Q18	18	exp3	528	0	0	0	T	T	T	B	0	0	0	S	0	T	T	T	0	0	B	0	0
Q18	18	exp3	529	0	0	0	T	T	T	B	0	0	0	S	S	G	G	G	0	0	B	0	0
Q18	18	exp3	530	0	0	0	T	T	T	B	0	S	0	S	S	G	G	G	0	0	B	0	0
Q18	18	exp3	531	0	0	0	T	T	T	B	0	0	0	S	S	G	G	G	0	0	B	0	0
Q18	18	exp3	532	0	0	0	T	T	T	B	0	0	0	S	0	G	G	G	0	0	B	0	0
Q18	18	exp3	533	0	0	0	T	T	T	B	0	0	0	S	S	G	G	G	0	0	B	0	0
Q18	18	exp3	534	0	0	0	T	T	T	B	0	S	0	S	S	G	G	G	0	0	B	0	0
Q18	18	exp3	535	0	0	0	T	T	T	B	0	S	0	S	S	G	G	G	0	0	B	0	0
Q18	18	exp3	536	0	0	0	T	T	T	B	0	0	0	S	0	G	G	G	0	0	B	0	0
Q18	18	exp3	537	0	0	0	T	T	T	B	0	0	0	S	0	G	G	G	0	0	B	0	0
Q18	18	exp3	538	0	0	0	T	T	T	B	0	0	0	S	0	G	G	G	0	0	B	0	0
Q18	18	exp3	539	0	0	0	T	T	T	B	0	0	0	S	S	G	G	G	0	0	B	0	0
Q18	18	exp3	540	0	0	0	T	T	T	B	0	0	0	S	S	G	G	G	0	0	B	0	0
Q18	18	exp3	541	0	0	0	T	T	T	B	0	0	0	S	0	T	T	T	0	0	B	0	0
Q18	18	exp3	542	0	0	0	T	T	T	B	0	0	0	S	0	G	G	G	0	0	B	0	0
Q18	18	exp3	543	0	0	0	T	T	T	B	0	0	0	S	0	G	G	G	0	0	B	0	0
Q18	18	exp3	544	0	0	0	T	T	T	B	0	S	0	S	0	G	G	G	0	0	B	0	0
Q18	18	exp3	545	0	0	0	T	T	T	B	0	0	0	S	0	G	G	G	0	0	B	0	0
Q18	18	exp3	546	0	0	0	T	T	T	B	0	0	0	S	0	T	T	T	0	0	B	0	0
Q18	18	exp3	547	0	0	0	T	T	T	B	0	S	0	S	0	T	T	T	0	0	B	0	0
Q18	18	exp3	548	0	0	0	T	T	T	B	0	0	0	S	S	G	G	G	0	0	B	0	0
Q18	18	exp3	549	0	0	0	T	T	T	B	0	S	0	S	0	G	G	G	0	0	B	0	0
Q18	18	exp3	550	0	0	0	T	T	T	B	0	S	0	S	0	G	G	G	0	0	B	0	0
Q18	18	exp3	551	0	0	0	T	T	T	B	0	S	0	S	S	G	G	G	0	0	B	0	0
Q18	18	exp3	552	0	0	0	T	T	S	B	0	0	0	S	0	G	G	G	0	0	B	0	0
Q18	18	exp3	553	0	0	0	T	T	T	B	0	0	0	S	0	G	G	G	0	0	B	0	0
Q18	18	exp3	554	0	0	0	T	T	T	B	0	0	0	S	0	G	G	G	0	0	B	0	0
Q18	18	exp3	555	0	0	0	T	T	T	B	0	0	0	S	0	G	G	G	0	0	B	0	0
Q18	18	exp3	556	0	0	0	G	G	G	B	0	0	0	S	0	G	G	G	0	0	B	0	0
Q18	18	exp3	557	0	0	0	T	T	T	B	0	0	0	S	S	G	G	G	0	0	B	0	0
Q18	18	exp3	558	0	0	0	T	T	T	B	0	0	0	S	0	G	G	G	0	0	B	0	0
Q18	18	exp3	559	0	0	0	T	T	T	B	0	0	0	S	S	G	G	G	0	0	B	0	0
Q18	18	exp3	560	0	0	0	T	T	T	B	0	0	0	S	0	T	T	T	0	0	B	0	0
Q18	18	exp3	561	0	0	0	T	T	T	B	0	S	0	S	0	G	G	G	0	0	B	0	0
Q18	18	exp3	562	0	0	0	G	G	G	B	0	S	0	S	0	G	G	G	0	0	B	0	0
Q18	18	exp3	563	0	0	0	T	T	T	B	0	S	0	S	0	G	G	G	0	0	B	0	0
Q18	18	exp3	564	0	0	0	T	T	T	B	0	0	0	S	0	G	G	G	0	0	B	0	0
Q18	18	exp3	565	0	0	0	T	T	T	B	0	0	0	S	0	G	G	G	0	0	B	0	0
Q18	18	exp3	566	0	0	0	T	T	T	B	0	S	0	S	S	G	G	G	0	0	B	0	0
Q18	18	exp3	567	0	0	0	G	G	G	B	0	0	0	S	S	G	G	G	0	0	B	0	0
Q18	18	exp3	568	0	0	0	T	T	T	B	0	0	0	S	S	G	G	G	0	0	B	0	0
Q18	18	exp3	569	0	0	0	G	G	G	B	0	0	0	S	0	G	G	G	0	0	B	0	0
Q18	18	exp3	570	0	0	0	G	G	G	B	0	0	0	S	S	G	G	G	0	0	B	0	0
Q18	18	exp3	571	0	0	0	G	G	G	B	0	S	0	S	0	G	G	G	0	0	B	0	0
Q18	18	exp3	572	0	0	0	T	T	T	B	0	0	0	S	0	G	G	G	0	0	B	0	0
Q18	18	exp3	573	0	0	0	G	G	G	B	0	0	0	S	S	G	G	G	0	0	B	0	0
Q18	18	exp3	574	0	0	0	T	T	T	B	0	0	0	S	S	G	G	G	0	0	B	0	0
Q18	18	exp3	575	0	0	0	G	G	G	B	0	0	0	S	S	G	G	G	0	0	B	0	0
Q18	18	exp3	576	0	0	0	G	G	G	B	0	0	0	S	0	G	G	G	0	0	B	0	0
Q18	18	exp3	577	0	0	0	G	G	G	B	0	0	0	S	S	G	G	G	0	0	B	0	0
Q18	18	exp3	578	0	0	0	T	T	T	B	0	0	0	S	S	G	G	G	0	0	B	0	0
Q18	18	exp3	579	0	0	0	G	G	G	B	0	0	0	S	S	G	G	G	0	0	B	0	0
Q18	18	exp3	580	0	0	0	G	G	G	B	0	0	0	S	0	G	G	G	0	0	B	0	0
Q18	18	exp3	581	0	0	0	G	G	G	B	0	0	0	S	S	G	G	G	0	0	B	0	0
Q18	18	exp3	582	0	0	0	G	G	G	B	0	0	0	S	S	G	G	G	0	0	B	0	0
Q18	18	exp3	583	0	0	0	T	T	T	B	0	0	0	S	S	G	G	G	0	0	B	0	0
Q18	18	exp3	584	0	0	0	G	G	G	B	0	0	0	S	S	G	G	G	0	0	B	0	0
Q18	18	exp3	585	0	0	0	G	G	G	B	0	S	0	S	S	G	G	G	0	0	B	0	0
Q18	18	exp3	586	0	0	0	G	G	G	S	0	0	0	S	S	G	G	G	0	0	0	0	0
Q18	18	exp3	587	0	0	0	T	T	T	B	0	0	0	S	S	G	G	G	0	0	B	0	0
Q18	18	exp3	588	0	0	0	G	G	G	B	0	0	0	S	S	G	G	G	0	0	B	0	0
Q18	18	exp3	589	0	0	0	T	T	T	B	0	0	0	S	0	G	G	G	0	0	B	0	0
Q18	18	exp3	590	0	0	0	T	T	T	B	0	0	0	S	S	G	G	G	0	0	B	0	0
Q18	18	exp3	591	0	0	0	T	T	T	B	0	S	0	S	S	T	T	S	0	0	B	0	0
Q18	18	exp3	592	0	0	0	G	G	G	B	0	0	0	S	S	G	G	G	0	0	B	0	0
Q18	18	exp3	593	0	0	0	T	T	T	B	0	0	0	S	S	G	G	G	0	0	B	0	0
Q18	18	exp3	594	0	0	0	T	T	T	B	0	0	0	S	0	G	G	G	0	0	B	0	0
Q18	18	exp3	595	0	0	0	G	G	G	B	0	0	0	S	S	G	G	G	0	0	B	0	0
Q18	18	exp3	596	0	0	0	G	G	G	B	0	0	0	S	S	G	G	G	0	0	B	0	0
Q18	18	exp3	597	0	0	0	T	T	T	B	0	0	0	S	S	G	G	G	0	0	B	0	0
Q18	18	exp3	598	0	0	0	T	T	T	B	0	0	0	S	S	G	G	G	0	0	B	0	0
Q18	18	exp3	599	0	0	0	T	T	T	B	0	0	0	S	S	G	G	G	0	0	B	0	0
Q18	18	exp3	600	0	0	0	G	G	G	B	0	0	0	S	S	G	G	G	0	0	B	0	0
Q18	18	exp3	601	0	0	0	T	T	T	B	0	0	0	S	S	G	G	G	0	0	B	0	0
Q18	18	exp3	602	0	0	0	T	T	T	B	0	0	0	S	S	G	G	G	0	0	B	0	0
Q18	18	exp3	603	0	0	0	G	G	G	B	0	0	0	S	S	G	G	G	0	0	B	0	0
Q18	18	exp3	604	0	0	0	G	G	G	B	0	0	0	S	S	G	G	G	0	0	B	0	0
Q18	18	exp3	605	0	0	0	G	G	G	B	0	0	0	S	0	G	G	G	0	0	B	0	0
Q18	18	exp3	606	0	0	0	G	G	G	B	0	0	0	S	S	G	G	G	0	0	B	0	0
Q18	18	exp3	607	0	0	0	G	G	G	B	0	0	0	S	S	G	G	G	0	0	B	0	0
Q18	18	exp3	608	0	0	0	G	G	G	B	0	0	0	S	S	G	G	G	0	0	B	0	0
Q18	18	exp3	609	0	0	0	T	T	T	0	0	0	0	S	0	G	G	G	0	0	0	0	0
Q18	18	exp3	610	0	0	0	T	T	T	0	0	0	0	S	0	T	T	T	T	0	0	0	0
Q18	18	exp3	611	0	0	0	T	T	T	B	0	0	0	T	T	G	G	G	0	0	B	0	0
Q18	18	exp3	612	0	0	0	T	T	T	0	0	0	0	S	S	G	G	G	0	0	0	0	0
Q18	18	exp3	613	0	0	0	T	T	T	0	0	0	0	S	S	G	G	G	0	0	0	0	0
Q18	18	exp3	614	0	0	0	T	T	T	0	0	0	0	S	S	T	T	0	0	0	0	0	0
Q18	18	exp3	615	0	0	0	G	G	G	0	0	0	0	S	S	G	G	G	0	0	0	0	0
Q18	18	exp3	616	0	0	0	G	G	G	0	0	0	0	S	S	G	G	G	0	0	0	0	0
Q18	18	exp3	617	0	0	0	T	T	T	B	0	0	0	S	S	G	G	G	0	0	B	0	0
Q18	18	exp3	618	0	0	0	T	T	T	B	0	0	0	S	S	G	G	G	0	0	B	0	0
Q18	18	exp3	619	0	0	0	G	G	G	0	0	0	0	S	S	G	G	G	0	0	0	0	0
Q18	18	exp3	620	0	0	0	T	T	T	0	0	0	0	S	S	T	T	0	0	0	0	0	0
Q18	18	exp3	621	0	0	0	G	G	G	0	0	0	0	S	S	G	G	G	0	0	0	0	0
Q18	18	exp3	622	0	0	0	G	G	G	B	0	0	0	S	S	G	G	G	0	0	B	0	0
Q18	18	exp3	623	0	0	0	G	G	G	B	0	0	0	S	S	G	G	G	0	0	B	0	0
Q18	18	exp3	624	0	0	0	T	T	T	0	0	0	0	S	S	G	G	G	0	0	0	0	0
Q18	18	exp3	625	0	0	0	G	G	G	0	0	0	0	S	S	G	G	G	0	0	0	0	0
Q18	18	exp3	626	0	0	0	G	G	G	0	0	0	0	S	S	G	G	G	0	0	0	0	0
Q18	18	exp3	627	0	0	0	G	G	G	0	0	0	0	S	S	G	G	G	0	0	0	0	0
Q18	18	exp3	628	0	0	0	T	T	T	B	0	0	0	S	S	T	T	S	0	0	B	0	0
Q18	18	exp3	629	0	0	0	G	G	G	B	0	0	0	S	S	G	G	G	0	0	B	0	0
Q18	18	exp3	630	0	0	0	G	G	G	B	0	0	0	S	S	T	T	S	0	0	B	0	0
Q18	18	exp3	631	0	0	0	G	G	G	B	0	0	0	S	0	G	G	G	0	0	B	0	0
Q18	18	exp3	632	0	0	0	G	G	G	B	0	0	0	S	S	G	G	G	0	0	B	0	0
Q18	18	exp3	633	0	0	0	T	T	T	B	0	0	0	S	S	G	G	G	0	0	B	0	0
Q18	18	exp3	634	0	0	0	T	T	T	B	0	0	0	S	0	G	G	G	0	0	B	0	0
Q18	18	exp3	635	0	0	0	G	G	G	B	0	0	0	S	S	T	T	T	0	0	B	0	0
Q18	18	exp3	636	0	0	0	G	G	G	B	0	0	0	S	S	G	G	G	0	0	B	0	0
Q18	18	exp3	637	0	0	0	G	G	G	S	0	0	0	S	S	G	G	G	0	0	0	0	0
Q18	18	exp3	638	0	0	0	G	G	G	B	0	0	0	S	S	G	G	G	0	0	B	0	0
Q18	18	exp3	639	0	0	0	T	T	T	B	0	0	0	S	S	G	G	G	0	0	B	0	0
Q18	18	exp3	640	0	0	0	T	T	T	B	0	0	0	S	S	G	G	G	0	0	B	0	0
Q18	18	exp3	641	0	0	0	G	G	G	B	0	0	0	S	S	G	G	G	0	0	B	0	0
Q18	18	exp3	642	0	0	0	G	G	G	B	0	0	0	S	0	T	T	S	0	0	B	0	0
Q18	18	exp3	643	0	0	0	T	T	T	B	0	0	0	S	0	G	G	G	0	0	B	0	0
Q18	18	exp3	644	0	0	0	G	G	G	B	0	0	0	S	S	G	G	G	0	0	B	0	0
Q18	18	exp3	645	0	0	0	T	T	T	B	0	S	0	S	S	G	G	G	0	0	B	0	0
Q18	18	exp3	646	0	0	0	G	G	G	B	0	0	0	S	0	G	G	G	0	0	B	0	0
Q18	18	exp3	647	0	0	0	T	T	T	B	0	0	0	S	0	G	G	G	0	0	B	0	0
Q18	18	exp3	648	0	0	0	G	G	G	B	0	0	0	S	0	G	G	G	0	0	B	0	0
Q18	18	exp3	649	0	0	0	G	G	G	B	0	0	0	S	S	G	G	G	0	0	B	0	0
Q18	18	exp3	650	0	0	0	S	S	S	B	0	0	0	S	0	G	G	G	0	0	B	0	0
Q18	18	exp3	651	0	0	0	S	S	S	B	0	0	0	S	S	G	G	G	0	0	B	0	0
Q18	18	exp3	652	0	0	0	G	G	G	B	0	S	0	S	S	G	G	G	0	0	B	0	0
Q18	18	exp3	653	0	0	0	G	G	G	B	0	0	0	S	S	G	G	G	0	0	B	0	0
Q18	18	exp3	654	0	0	0	G	G	G	B	0	0	0	S	S	G	G	G	0	0	B	0	0
Q18	18	exp3	655	0	0	0	G	G	G	B	0	0	0	S	S	G	G	G	0	0	B	0	0
Q18	18	exp3	656	0	0	0	G	G	G	B	0	S	0	S	S	G	G	G	0	0	B	0	0
Q18	18	exp3	657	0	0	0	G	G	G	B	0	0	0	S	S	G	G	G	0	0	B	0	0
Q18	18	exp3	658	0	0	0	G	G	G	B	0	0	0	S	S	T	T	S	0	0	B	0	0
Q18	18	exp3	659	0	0	0	G	G	G	B	0	0	0	S	S	G	G	G	0	0	B	0	0
Q18	18	exp3	660	0	0	0	G	G	G	S	0	S	0	S	S	T	T	T	0	0	0	0	0
Q18	18	exp3	661	0	0	0	G	G	G	S	0	0	0	S	S	G	G	G	0	0	0	0	0
Q18	18	exp3	662	0	0	0	G	G	G	S	0	0	0	S	S	G	G	G	0	0	0	0	0
Q18	18	exp3	663	0	0	0	T	T	T	S	0	0	0	S	S	G	G	G	0	0	0	0	0
Q18	18	exp3	664	0	0	0	G	G	G	S	0	0	0	S	S	G	G	G	0	0	0	0	0
Q18	18	exp3	665	0	0	0	T	T	T	S	0	0	0	S	S	G	G	G	0	0	0	0	0
Q18	18	exp3	666	0	0	0	T	T	T	S	0	0	0	S	0	T	T	T	0	0	0	0	0
Q18	18	exp3	667	0	0	0	T	T	T	S	0	0	0	S	S	G	G	G	0	0	0	0	0
Q18	18	exp3	668	0	0	0	G	G	G	B	0	0	0	S	S	G	G	G	0	0	B	0	0
Q18	18	exp3	669	0	0	0	G	G	G	B	0	0	0	S	S	G	G	G	0	0	B	0	0
Q18	18	exp3	670	0	0	0	G	G	G	B	0	0	0	S	S	G	G	G	0	0	B	0	0
Q18	18	exp3	671	0	0	0	G	G	G	B	0	0	0	S	S	G	G	G	0	0	B	0	0
Q18	18	exp3	672	0	0	0	G	G	G	S	0	0	0	S	S	G	G	G	0	0	0	0	0
Q18	18	exp3	673	0	0	0	T	T	T	B	0	0	0	S	0	G	G	G	0	0	B	0	0
Q18	18	exp3	674	0	0	0	G	G	G	B	0	0	0	S	S	G	G	G	0	0	B	0	0
Q18	18	exp3	675	0	0	0	G	G	G	S	0	0	0	S	S	G	G	G	0	0	0	0	0
Q18	18	exp3	676	0	0	0	T	T	S	B	0	S	0	S	S	G	G	G	0	0	B	0	0
Q18	18	exp3	677	0	0	0	G	G	G	B	0	0	0	S	S	G	G	G	0	0	B	0	0
Q18	18	exp3	678	0	0	0	G	G	G	B	0	0	0	S	S	G	G	G	0	0	B	0	0
Q18	18	exp3	679	0	0	0	G	G	G	B	0	0	0	S	0	G	G	G	0	0	B	0	0
Q18	18	exp3	680	0	0	0	G	G	G	B	0	0	0	S	S	G	G	G	0	0	B	0	0
Q18	18	exp3	681	0	0	0	T	T	T	B	0	S	0	S	S	T	T	S	0	0	B	0	0
Q18	18	exp3	682	0	0	0	G	G	G	S	0	0	0	S	S	G	G	G	0	0	0	0	0
Q18	18	exp3	683	0	0	0	G	G	G	S	0	0	0	S	S	G	G	G	0	0	0	0	0
Q18	18	exp3	684	0	0	0	G	G	G	S	0	0	0	S	S	G	G	G	0	0	0	0	0
Q18	18	exp3	685	0	0	0	G	G	G	S	0	0	0	S	S	G	G	G	0	0	0	0	0
Q18	18	exp3	686	0	0	0	T	T	T	S	0	0	0	S	S	G	G	G	0	0	0	0	0
Q18	18	exp3	687	0	0	0	T	T	T	S	0	0	0	S	S	G	G	G	0	0	0	0	0
Q18	18	exp3	688	0	0	0	T	T	T	S	0	0	0	S	S	G	G	G	0	0	0	0	0
Q18	18	exp3	689	0	0	0	T	T	T	S	0	0	0	S	S	G	G	G	0	0	0	0	0
Q18	18	exp3	690	0	0	0	T	T	T	S	0	0	0	S	S	G	G	G	0	0	0	0	0
Q18	18	exp3	691	0	0	0	T	T	T	S	0	0	0	S	S	G	G	G	0	0	0	0	0
Q18	18	exp3	692	0	0	0	T	T	T	S	0	0	0	S	0	G	G	G	0	0	0	0	0
Q18	18	exp3	693	0	0	0	T	T	T	S	0	0	0	S	S	G	G	G	0	0	0	0	0
Q18	18	exp3	694	0	0	0	T	T	T	S	0	0	0	S	S	G	G	G	0	0	0	0	0
Q18	18	exp3	695	0	0	0	T	T	T	S	0	S	0	S	S	G	G	G	0	0	0	0	0
Q18	18	exp3	696	0	0	0	T	T	T	S	0	0	0	S	S	G	G	G	0	0	0	0	0
Q18	18	exp3	697	0	0	0	T	T	T	S	0	0	0	S	S	G	G	G	0	0	0	0	0
Q18	18	exp3	698	0	0	0	T	T	T	S	0	0	0	S	S	G	G	G	0	0	0	0	0
Q18	18	exp3	699	0	0	0	T	T	T	S	0	0	0	S	S	T	T	0	0	0	0	0	0
Q18	18	exp3	700	0	0	0	T	T	T	S	0	0	0	S	S	G	G	G	0	0	0	0	0
Q18	18	exp3	701	0	0	0	T	T	T	S	0	0	0	S	S	G	G	G	0	0	0	0	0
Q18	18	exp3	702	0	0	0	T	T	T	S	0	0	0	S	0	G	G	G	0	0	0	0	0
Q18	18	exp3	703	0	0	0	T	T	T	S	0	0	0	S	0	G	G	G	0	0	0	0	0
Q18	18	exp3	704	0	0	0	G	G	G	S	0	0	0	S	S	G	G	G	0	0	0	0	0
Q18	18	exp3	705	0	0	0	T	T	T	S	0	0	0	S	S	G	G	G	0	0	0	0	0
Q18	18	exp3	706	0	0	0	T	T	T	S	0	0	0	S	S	G	G	G	0	0	0	0	0
Q18	18	exp3	707	0	0	0	T	T	T	0	0	0	0	S	S	G	G	G	0	0	0	0	0
Q18	18	exp3	708	0	0	0	G	G	G	0	0	0	0	S	S	G	G	G	0	0	0	0	0
Q18	18	exp3	709	0	0	0	T	T	T	S	0	0	0	S	S	G	G	G	0	0	0	0	0
Q18	18	exp3	710	0	0	0	T	T	T	S	0	S	0	S	S	G	G	G	0	0	0	0	0
Q18	18	exp3	711	0	0	0	T	T	T	S	0	0	0	S	S	G	G	G	0	0	0	0	0
Q18	18	exp3	712	0	0	0	T	T	T	S	0	0	0	S	S	G	G	G	0	0	0	0	0
Q18	18	exp3	713	0	0	0	G	G	G	S	0	0	0	S	S	G	G	G	0	0	0	0	0
Q18	18	exp3	714	0	0	0	G	G	G	S	0	0	0	S	S	G	G	G	0	0	0	0	0
Q18	18	exp3	715	0	0	0	T	T	T	S	0	0	0	S	S	G	G	G	0	0	0	0	0
Q18	18	exp3	716	0	0	0	T	T	T	S	0	0	0	S	S	G	G	G	0	0	0	0	0
Q18	18	exp3	717	0	0	0	T	T	T	S	0	0	0	S	S	G	G	G	0	0	0	0	0
Q18	18	exp3	718	0	0	0	T	T	T	S	0	0	0	S	S	T	T	S	0	0	0	0	0
Q18	18	exp3	719	0	0	0	T	T	T	S	0	0	0	S	S	G	G	G	0	0	0	0	0
Q18	18	exp3	720	0	0	0	T	T	T	S	0	0	0	S	0	T	T	T	0	0	0	0	0
Q18	18	exp3	721	0	0	0	T	T	T	S	0	0	0	S	S	G	G	G	0	0	0	0	0
Q18	18	exp3	722	0	0	0	G	G	G	S	0	0	0	S	S	G	G	G	0	0	0	0	0
Q18	18	exp3	723	0	0	0	T	T	T	S	0	0	0	S	S	G	G	G	0	0	0	0	0
Q18	18	exp3	724	0	0	0	T	T	T	S	0	0	0	S	S	G	G	G	0	0	0	0	0
Q18	18	exp3	725	0	0	0	T	T	T	S	0	0	0	S	S	T	T	S	0	0	0	0	0
Q18	18	exp3	726	0	0	0	T	T	T	S	0	0	0	S	S	G	G	G	0	0	0	0	0
Q18	18	exp3	727	0	0	0	G	G	G	S	0	0	0	S	S	G	G	G	0	0	0	0	0
Q18	18	exp3	728	0	0	0	T	T	T	S	0	0	0	S	0	G	G	G	0	0	0	0	0
Q18	18	exp3	729	0	0	0	T	T	T	S	0	0	0	S	S	G	G	G	0	0	0	0	0
Q18	18	exp3	730	0	0	0	T	T	T	S	0	0	0	S	S	T	T	S	0	0	0	0	0
Q18	18	exp3	731	0	0	0	G	G	G	S	0	S	0	S	0	G	G	G	0	0	0	0	0
Q18	18	exp3	732	0	0	0	G	G	G	S	0	0	0	S	S	G	G	G	0	0	0	0	0
Q18	18	exp3	733	0	0	0	T	T	T	S	0	0	0	S	S	G	G	G	0	0	0	0	0
Q18	18	exp3	734	0	0	0	T	T	T	S	0	0	0	S	S	G	G	G	0	0	0	0	0
Q18	18	exp3	735	0	0	0	T	T	T	S	0	0	0	S	S	G	G	G	0	0	0	0	0
Q18	18	exp3	736	0	0	0	G	G	G	S	0	0	0	S	S	T	T	S	0	0	0	0	0
Q18	18	exp3	737	0	0	0	G	G	G	S	0	0	0	S	S	G	G	G	0	0	0	0	0
Q18	18	exp3	738	0	0	0	G	G	G	S	0	0	0	S	S	G	G	G	0	0	0	0	0
Q18	18	exp3	739	0	0	0	G	G	G	S	0	0	0	S	S	G	G	G	0	0	0	0	0
Q18	18	exp3	740	0	0	0	G	G	G	S	0	0	0	S	S	G	G	G	0	0	0	0	0
Q18	18	exp3	741	0	0	0	G	G	G	S	0	0	0	S	S	G	G	G	0	0	0	0	0
Q18	18	exp3	742	0	0	0	T	T	T	S	0	0	0	S	S	G	G	G	0	0	0	0	0
Q18	18	exp3	743	0	0	0	G	G	G	S	0	0	0	S	S	G	G	G	0	0	0	0	0
Q18	18	exp3	744	0	0	0	G	G	G	S	0	0	0	S	S	G	G	G	0	0	0	0	0
Q18	18	exp3	745	0	0	0	T	T	T	S	0	0	0	S	0	G	G	G	0	0	0	0	0
Q18	18	exp3	746	0	0	0	G	G	G	S	0	0	0	S	S	G	G	G	0	0	0	0	0
Q18	18	exp3	747	0	0	0	G	G	G	S	0	0	0	S	0	G	G	G	0	0	0	0	0
Q18	18	exp3	748	0	0	0	G	G	G	S	0	0	0	S	0	G	G	G	0	0	0	0	0
Q18	18	exp3	749	0	0	0	T	T	T	S	0	0	0	S	0	G	G	G	0	0	0	0	0
Q18	18	exp3	750	0	0	0	T	T	T	S	0	0	0	S	S	G	G	G	0	0	0	0	0
Q18	18	exp3	751	0	0	0	G	G	G	S	0	0	0	S	S	G	G	G	0	0	0	0	0
Q18	18	exp3	752	0	0	0	T	T	T	S	0	0	0	S	S	G	G	G	0	0	0	0	0
Q18	18	exp3	753	0	0	0	T	T	T	S	0	0	0	S	0	G	G	G	0	0	0	0	0
Q18	18	exp3	754	0	0	0	T	T	T	S	0	0	0	S	S	G	G	G	0	0	0	0	0
Q18	18	exp3	755	0	0	0	T	T	T	S	0	0	0	S	S	G	G	G	0	0	0	0	0
Q18	18	exp3	756	0	0	0	T	T	T	S	0	0	0	S	S	T	T	S	0	0	0	0	0
Q18	18	exp3	757	0	0	0	G	G	G	S	0	0	0	S	S	G	G	G	0	0	0	0	0
Q18	18	exp3	758	0	0	0	T	T	T	S	0	0	0	S	S	G	G	G	0	0	0	0	0
Q18	18	exp3	759	0	0	0	G	G	G	S	0	0	0	S	S	G	G	G	0	0	0	0	0
Q18	18	exp3	760	0	0	0	T	T	T	S	0	0	0	S	S	G	G	G	0	0	0	0	0
Q18	18	exp3	761	0	0	0	T	T	T	S	0	0	0	S	S	G	G	G	0	0	0	0	0
Q18	18	exp3	762	0	0	0	G	G	G	S	0	0	0	S	S	G	G	G	0	0	0	0	0
Q18	18	exp3	763	0	0	0	G	G	G	S	0	S	0	S	S	G	G	G	0	0	0	0	0
Q18	18	exp3	764	0	0	0	G	G	G	S	0	S	0	S	S	G	G	G	0	0	0	0	0
Q18	18	exp3	765	0	0	0	G	G	G	S	0	S	0	S	S	G	G	G	0	0	0	0	0
Q18	18	exp3	766	0	0	0	G	G	G	S	0	0	0	S	S	G	G	G	0	0	0	0	0
Q18	18	exp3	767	0	0	0	G	G	G	S	0	0	0	S	S	G	G	G	0	0	0	0	0
Q18	18	exp3	768	0	0	0	T	T	T	S	0	0	0	S	S	G	G	G	0	0	0	0	0
Q18	18	exp3	769	0	0	0	T	T	T	S	0	0	0	S	S	G	G	G	0	0	0	0	0
Q18	18	exp3	770	0	0	0	G	G	G	S	0	0	0	S	S	G	G	G	0	0	0	0	0
Q18	18	exp3	771	0	0	0	T	T	T	B	0	0	0	S	S	G	G	G	0	0	B	0	0
Q18	18	exp3	772	0	0	0	T	T	T	S	0	S	0	S	S	G	G	G	0	0	0	0	0
Q18	18	exp3	773	0	0	0	G	G	G	0	0	S	0	S	S	G	G	G	0	0	0	0	0
Q18	18	exp3	774	0	0	0	T	T	T	S	0	0	0	S	S	G	G	G	0	0	0	0	0
Q18	18	exp3	775	0	0	0	T	T	T	S	0	0	0	S	S	G	G	G	0	0	0	0	0
Q18	18	exp3	776	0	0	0	T	T	T	S	0	0	0	S	S	G	G	G	0	0	0	0	0
Q18	18	exp3	777	0	0	0	T	T	T	S	0	0	0	S	S	G	G	G	0	0	0	0	0
Q18	18	exp3	778	0	0	0	G	G	G	S	0	0	0	S	S	G	G	G	0	0	0	0	0
Q18	18	exp3	779	0	0	0	G	G	G	S	0	0	0	S	S	G	G	G	0	0	0	0	0
Q18	18	exp3	780	0	0	0	G	G	G	S	0	0	0	S	S	G	G	G	0	0	0	0	0
Q18	18	exp3	781	0	0	0	T	T	T	S	0	0	0	S	S	T	T	S	0	0	0	0	0
Q18	18	exp3	782	0	0	0	T	T	T	S	0	0	0	S	S	G	G	G	0	0	0	0	0
Q18	18	exp3	783	0	0	0	T	T	T	S	0	0	0	S	S	G	G	G	0	0	0	0	0
Q18	18	exp3	784	0	0	0	T	T	T	S	0	0	0	S	S	G	G	G	0	0	0	0	0
Q18	18	exp3	785	0	0	0	G	G	G	S	0	0	0	S	S	T	T	S	0	0	0	0	0
Q18	18	exp3	786	0	0	0	T	T	T	S	0	0	0	S	S	G	G	G	0	0	0	0	0
Q18	18	exp3	787	0	0	0	T	T	T	S	0	0	0	S	S	G	G	G	0	0	0	0	0
Q18	18	exp3	788	0	0	0	G	G	G	S	0	0	0	S	S	G	G	G	0	0	0	0	0
Q18	18	exp3	789	0	0	0	T	T	T	S	0	0	0	S	S	T	T	S	0	0	0	0	0
Q18	18	exp3	790	0	0	0	T	T	T	S	0	0	0	S	S	T	T	S	0	0	0	0	0
Q18	18	exp3	791	0	0	0	T	T	T	S	0	0	0	S	0	G	G	G	0	0	0	0	0
Q18	18	exp3	792	0	0	0	T	T	T	S	0	0	0	S	0	G	G	G	0	0	0	0	0
Q18	18	exp3	793	0	0	0	T	T	T	S	0	0	0	S	S	G	G	G	0	0	0	0	0
Q18	18	exp3	794	0	0	0	T	T	T	S	0	0	0	S	S	G	G	G	0	0	0	0	0
Q18	18	exp3	795	0	0	0	T	T	T	B	0	S	0	S	S	G	G	G	0	0	B	0	0
Q18	18	exp3	796	0	0	0	T	T	T	S	0	0	0	S	S	G	G	G	0	0	0	0	0
Q18	18	exp3	797	0	0	0	T	T	T	0	0	0	0	S	S	G	G	G	0	0	0	0	0
Q18	18	exp3	798	0	0	0	T	T	T	S	0	0	0	S	S	T	T	S	0	0	0	0	0
Q18	18	exp3	799	0	0	0	T	T	T	0	0	0	0	S	S	G	G	G	0	0	0	0	0
Q18	18	exp3	800	0	0	0	T	T	T	S	0	0	0	S	S	G	G	G	0	0	0	0	0

## Sheet: exp4
numQ	number of glutamine	experiment index	time frame	ACE:1	GLN:2	GLN:3	GLN:4	GLN:5	GLN:6	GLN:7	GLN:8	GLN:9	GLN:10	res11	res12	GLN:13	GLN:14	GLN:15	GLN:16	GLN:17	GLN:18	GLN:19	NME:20
Q18	18	exp4	1	0	0	0	0	0	0	0	T	T	S	0	0	0	0	0	S	0	0	0	0
Q18	18	exp4	2	0	0	0	0	0	0	0	T	T	S	0	0	0	0	0	S	S	0	0	0
Q18	18	exp4	3	0	0	0	0	0	0	0	T	T	S	0	0	0	0	0	S	S	0	0	0
Q18	18	exp4	4	0	0	0	0	0	0	0	T	T	S	0	0	0	0	0	0	S	0	0	0
Q18	18	exp4	5	0	0	0	0	0	S	0	T	T	S	0	0	0	0	0	S	S	0	0	0
Q18	18	exp4	6	0	0	0	0	0	0	0	T	T	S	0	0	0	0	0	S	S	0	0	0
Q18	18	exp4	7	0	0	0	0	0	0	0	S	S	S	0	0	0	0	0	S	S	0	0	0
Q18	18	exp4	8	0	0	0	0	0	0	0	T	T	S	0	0	0	0	0	0	0	0	0	0
Q18	18	exp4	9	0	0	0	0	0	0	0	T	T	0	0	0	0	0	0	0	S	0	0	0
Q18	18	exp4	10	0	0	0	0	0	0	0	S	S	0	0	0	0	0	0	0	S	0	0	0
Q18	18	exp4	11	0	0	0	0	0	0	0	S	0	0	0	0	0	0	0	0	0	0	0	0
Q18	18	exp4	12	0	0	0	0	0	0	0	S	S	0	0	0	0	0	0	0	0	0	0	0
Q18	18	exp4	13	0	0	0	0	0	0	0	0	0	0	0	0	0	0	0	0	S	0	0	0
Q18	18	exp4	14	0	0	0	0	0	0	0	S	S	0	0	0	0	0	0	0	S	0	0	0
Q18	18	exp4	15	0	0	0	0	0	0	0	S	S	0	0	0	0	0	0	0	0	0	0	0
Q18	18	exp4	16	0	0	0	0	0	0	0	S	S	0	S	0	0	0	0	0	0	0	0	0
Q18	18	exp4	17	0	0	0	0	0	0	0	0	0	0	0	0	0	S	0	0	0	0	0	0
Q18	18	exp4	18	0	0	0	0	0	0	0	0	S	0	0	0	0	S	S	0	0	0	0	0
Q18	18	exp4	19	0	0	0	0	0	0	0	0	S	0	0	0	0	S	0	0	S	0	0	0
Q18	18	exp4	20	0	0	0	0	0	0	0	0	0	0	0	0	0	S	S	0	S	0	0	0
Q18	18	exp4	21	0	0	0	0	0	0	0	0	S	0	0	0	0	S	S	0	S	0	0	0
Q18	18	exp4	22	0	0	0	0	0	0	0	0	S	0	0	0	0	S	S	0	S	0	0	0
Q18	18	exp4	23	0	0	0	0	0	0	0	S	S	0	0	0	0	S	S	0	S	0	0	0
Q18	18	exp4	24	0	0	0	0	0	0	0	S	S	0	0	0	0	S	S	0	S	0	0	0
Q18	18	exp4	25	0	0	0	0	0	0	0	S	S	0	0	0	0	S	S	0	S	0	0	0
Q18	18	exp4	26	0	0	0	0	0	0	0	S	S	0	0	0	0	0	0	0	S	0	0	0
Q18	18	exp4	27	0	0	0	0	0	0	0	S	S	0	S	S	0	0	0	0	S	0	0	0
Q18	18	exp4	28	0	0	0	0	0	0	0	S	0	0	S	S	0	0	0	0	S	0	0	0
Q18	18	exp4	29	0	0	0	0	0	0	0	0	0	0	S	S	0	0	0	0	S	0	0	0
Q18	18	exp4	30	0	0	0	0	0	0	S	0	0	0	S	S	0	0	0	0	S	0	0	0
Q18	18	exp4	31	0	0	0	0	0	0	0	0	0	0	S	S	0	0	0	0	0	0	0	0
Q18	18	exp4	32	0	0	0	0	0	0	0	0	0	0	S	0	0	0	0	0	0	0	0	0
Q18	18	exp4	33	0	0	0	0	0	0	0	0	0	0	0	0	0	0	0	S	0	0	0	0
Q18	18	exp4	34	0	0	0	0	0	0	0	0	0	0	0	0	0	S	S	0	0	0	0	0
Q18	18	exp4	35	0	0	0	0	0	0	0	0	0	0	0	0	0	0	S	S	0	0	0	0
Q18	18	exp4	36	0	0	0	0	0	0	0	0	0	0	0	0	0	0	0	0	0	0	0	0
Q18	18	exp4	37	0	0	0	0	0	0	0	0	0	0	0	S	0	0	0	0	0	0	0	0
Q18	18	exp4	38	0	0	0	0	0	0	0	0	0	0	0	0	0	0	0	0	0	0	0	0
Q18	18	exp4	39	0	0	0	0	0	0	0	0	0	0	0	0	0	0	0	0	0	0	0	0
Q18	18	exp4	40	0	0	0	0	0	0	0	0	0	0	0	0	0	0	0	0	0	0	0	0
Q18	18	exp4	41	0	0	0	0	S	S	0	0	0	0	S	0	0	0	0	0	0	0	0	0
Q18	18	exp4	42	0	0	0	0	0	0	0	0	0	0	0	0	0	0	0	0	0	0	0	0
Q18	18	exp4	43	0	0	0	0	0	0	0	0	0	0	0	0	0	0	0	0	0	0	0	0
Q18	18	exp4	44	0	0	0	S	0	0	0	0	0	0	0	0	0	0	0	S	0	0	0	0
Q18	18	exp4	45	0	0	0	0	0	0	0	0	0	0	0	0	0	0	0	0	0	0	0	0
Q18	18	exp4	46	0	0	0	0	0	0	0	0	S	0	0	0	0	0	0	S	0	0	0	0
Q18	18	exp4	47	0	0	0	0	0	0	0	0	0	0	0	0	S	0	0	0	S	0	0	0
Q18	18	exp4	48	0	0	0	0	0	0	0	0	0	0	0	0	0	0	0	S	0	0	0	0
Q18	18	exp4	49	0	0	0	0	0	0	0	0	0	0	0	0	0	0	0	0	0	0	0	0
Q18	18	exp4	50	0	0	0	0	0	0	0	0	0	0	0	0	0	0	0	0	0	0	0	0
Q18	18	exp4	51	0	0	0	0	0	0	0	0	0	0	0	0	0	0	0	0	0	0	0	0
Q18	18	exp4	52	0	0	0	0	0	0	0	0	0	0	0	0	0	0	0	0	S	0	0	0
Q18	18	exp4	53	0	0	0	0	0	0	0	0	0	0	0	0	0	0	0	0	S	0	0	0
Q18	18	exp4	54	0	0	0	0	0	0	0	0	0	0	0	0	0	0	0	0	S	0	0	0
Q18	18	exp4	55	0	0	0	0	0	0	0	S	0	0	S	S	0	0	0	0	S	0	0	0
Q18	18	exp4	56	0	0	0	0	0	0	0	0	0	0	0	0	0	0	0	0	S	0	0	0
Q18	18	exp4	57	0	0	0	0	0	0	0	0	0	0	0	0	0	0	0	0	S	0	0	0
Q18	18	exp4	58	0	0	0	0	0	0	0	0	0	0	0	0	0	0	0	0	S	0	0	0
Q18	18	exp4	59	0	0	0	S	0	0	0	0	0	0	0	0	0	0	0	0	S	0	0	0
Q18	18	exp4	60	0	0	0	S	0	0	0	0	0	0	0	0	0	0	0	0	S	0	0	0
Q18	18	exp4	61	0	0	0	0	0	0	0	0	0	0	0	0	0	0	0	0	S	0	0	0
Q18	18	exp4	62	0	0	0	S	0	0	0	0	0	0	0	0	0	0	0	0	0	0	0	0
Q18	18	exp4	63	0	0	0	0	0	0	0	0	0	0	0	0	0	0	0	0	0	0	0	0
Q18	18	exp4	64	0	0	0	0	0	0	0	0	0	0	0	0	0	0	0	0	0	0	0	0
Q18	18	exp4	65	0	0	0	S	0	0	0	0	0	0	0	0	0	0	0	0	0	0	0	0
Q18	18	exp4	66	0	0	0	S	0	0	0	0	0	0	0	S	0	0	0	0	0	0	0	0
Q18	18	exp4	67	0	0	0	S	0	0	0	0	0	0	0	0	0	0	0	0	0	0	0	0
Q18	18	exp4	68	0	0	0	S	S	0	0	0	0	0	0	0	0	0	0	0	0	0	0	0
Q18	18	exp4	69	0	0	0	S	S	0	0	0	0	0	0	0	0	0	0	0	0	0	0	0
Q18	18	exp4	70	0	0	0	S	S	0	0	0	0	0	0	0	0	0	0	0	0	0	0	0
Q18	18	exp4	71	0	0	0	0	0	S	0	0	0	0	0	0	0	S	0	0	0	0	0	0
Q18	18	exp4	72	0	0	0	0	0	S	0	0	0	0	0	0	0	0	0	0	0	0	0	0
Q18	18	exp4	73	0	0	0	S	S	S	0	0	0	0	0	0	0	0	0	0	0	0	0	0
Q18	18	exp4	74	0	0	0	S	S	S	0	0	0	0	0	0	0	0	0	0	0	0	0	0
Q18	18	exp4	75	0	0	0	0	0	0	0	0	0	0	0	0	0	0	0	0	0	0	0	0
Q18	18	exp4	76	0	0	0	0	0	S	0	0	0	0	0	0	0	0	0	0	0	0	0	0
Q18	18	exp4	77	0	0	0	0	S	S	0	0	0	0	0	0	0	0	0	0	0	0	0	0
Q18	18	exp4	78	0	0	0	0	S	S	0	S	0	0	0	0	0	0	0	0	0	0	0	0
Q18	18	exp4	79	0	0	0	0	0	0	0	0	0	0	0	0	0	0	0	0	0	0	0	0
Q18	18	exp4	80	0	0	0	0	0	S	0	0	0	0	0	0	0	0	0	0	0	0	0	0
Q18	18	exp4	81	0	0	0	0	0	0	0	0	0	0	0	0	0	0	0	0	0	0	0	0
Q18	18	exp4	82	0	0	0	S	S	0	0	0	0	0	0	0	0	0	0	0	0	0	0	0
Q18	18	exp4	83	0	0	0	0	0	0	0	0	0	0	0	0	0	0	0	0	0	0	0	0
Q18	18	exp4	84	0	0	0	0	S	S	0	0	0	0	0	0	0	0	0	0	0	0	0	0
Q18	18	exp4	85	0	0	0	0	S	S	0	0	0	0	0	0	0	0	0	0	0	0	0	0
Q18	18	exp4	86	0	0	0	S	0	0	0	0	0	0	0	0	0	0	0	0	0	0	0	0
Q18	18	exp4	87	0	0	0	S	S	0	0	0	0	0	0	0	0	0	0	0	0	0	0	0
Q18	18	exp4	88	0	0	0	S	0	0	0	0	0	0	0	0	0	0	0	0	0	0	0	0
Q18	18	exp4	89	0	0	0	S	0	0	0	0	0	0	0	0	0	0	0	0	0	0	0	0
Q18	18	exp4	90	0	0	0	S	0	0	0	0	0	0	0	0	0	0	0	0	0	0	0	0
Q18	18	exp4	91	0	0	0	S	0	0	0	0	0	0	0	0	0	0	0	0	0	0	0	0
Q18	18	exp4	92	0	0	0	S	0	0	0	0	0	0	0	0	0	0	0	0	0	0	0	0
Q18	18	exp4	93	0	0	0	S	0	0	0	0	0	0	0	S	S	0	0	0	0	0	0	0
Q18	18	exp4	94	0	0	0	0	0	0	0	0	0	0	0	0	S	0	0	0	0	0	0	0
Q18	18	exp4	95	0	0	0	0	0	0	0	0	0	0	0	0	0	0	0	0	0	0	0	0
Q18	18	exp4	96	0	0	0	0	0	0	0	0	0	0	0	0	S	0	0	0	0	0	0	0
Q18	18	exp4	97	0	0	0	0	0	0	0	0	0	0	0	0	S	0	0	0	0	0	0	0
Q18	18	exp4	98	0	0	0	S	0	0	0	0	0	0	0	S	S	0	0	0	S	0	0	0
Q18	18	exp4	99	0	0	0	S	0	0	0	0	0	0	0	S	0	0	0	0	S	0	0	0
Q18	18	exp4	100	0	0	0	S	0	0	0	0	0	0	0	0	0	0	0	0	S	0	0	0
Q18	18	exp4	101	0	0	0	S	0	0	0	0	0	0	0	0	0	0	0	B	T	T	B	0
Q18	18	exp4	102	0	0	0	0	0	0	0	0	0	0	0	0	0	0	0	0	S	0	0	0
Q18	18	exp4	103	0	0	0	0	0	0	0	0	0	0	0	0	0	0	0	0	T	T	0	0
Q18	18	exp4	104	0	0	0	0	0	0	0	0	0	0	0	0	0	0	0	0	0	0	0	0
Q18	18	exp4	105	0	0	0	0	0	0	0	0	0	0	0	0	0	0	0	0	T	T	0	0
Q18	18	exp4	106	0	0	0	0	0	0	0	0	0	0	0	0	S	0	0	0	T	T	0	0
Q18	18	exp4	107	0	0	0	0	0	0	0	0	0	0	0	0	S	0	0	0	T	T	0	0
Q18	18	exp4	108	0	0	0	0	0	0	0	0	0	0	0	0	0	0	0	0	T	T	0	0
Q18	18	exp4	109	0	0	0	0	0	0	0	0	0	0	0	0	S	0	0	0	T	T	0	0
Q18	18	exp4	110	0	0	0	0	0	0	0	0	0	0	0	S	S	0	0	0	T	T	0	0
Q18	18	exp4	111	0	0	0	0	0	0	0	0	0	0	0	0	0	0	0	0	S	0	0	0
Q18	18	exp4	112	0	0	0	0	0	0	0	0	0	0	0	0	0	0	0	0	S	0	0	0
Q18	18	exp4	113	0	0	0	0	0	0	0	0	0	0	0	0	S	0	0	0	S	0	0	0
Q18	18	exp4	114	0	0	0	0	0	0	0	0	0	0	0	0	S	0	0	0	T	T	0	0
Q18	18	exp4	115	0	0	0	0	0	0	0	0	0	S	0	0	0	0	0	0	S	0	0	0
Q18	18	exp4	116	0	0	0	0	0	0	0	0	0	0	0	S	S	0	0	0	S	0	0	0
Q18	18	exp4	117	0	0	0	S	0	0	0	0	0	0	0	0	0	0	0	0	S	0	0	0
Q18	18	exp4	118	0	0	0	0	S	0	0	0	0	0	0	0	S	0	0	0	0	0	0	0
Q18	18	exp4	119	0	0	0	0	0	0	0	0	0	0	0	0	S	0	0	0	S	0	0	0
Q18	18	exp4	120	0	0	0	0	0	0	0	0	0	0	0	0	S	0	0	0	T	T	0	0
Q18	18	exp4	121	0	0	0	0	0	0	0	0	0	0	0	0	0	0	0	0	T	T	0	0
Q18	18	exp4	122	0	T	T	0	0	0	0	0	0	0	0	0	S	0	0	0	T	T	0	0
Q18	18	exp4	123	0	T	T	0	0	0	0	0	0	0	0	0	S	0	0	0	T	T	0	0
Q18	18	exp4	124	0	T	T	0	S	0	0	0	0	0	0	S	S	0	0	0	T	T	T	0
Q18	18	exp4	125	0	T	T	0	0	0	0	0	0	0	0	S	0	0	0	0	T	T	T	0
Q18	18	exp4	126	0	T	T	0	0	0	T	T	0	0	0	0	0	0	S	S	T	T	T	0
Q18	18	exp4	127	0	0	0	0	0	0	T	T	0	0	0	0	S	0	S	S	T	T	T	0
Q18	18	exp4	128	0	0	0	0	0	0	S	S	0	0	0	0	0	0	0	S	T	T	T	0
Q18	18	exp4	129	0	0	0	0	0	0	S	S	0	0	0	0	0	0	S	0	S	0	0	0
Q18	18	exp4	130	0	0	0	0	0	0	T	T	0	0	0	0	0	0	0	S	S	0	0	0
Q18	18	exp4	131	0	0	0	0	0	0	T	T	0	0	0	0	0	0	T	T	T	T	0	0
Q18	18	exp4	132	0	0	0	0	0	0	T	T	0	S	0	0	0	0	T	T	S	0	0	0
Q18	18	exp4	133	0	0	0	0	0	0	T	T	0	0	0	0	0	0	T	T	T	T	0	0
Q18	18	exp4	134	0	0	0	0	0	0	T	T	0	0	0	0	0	0	T	T	T	T	0	0
Q18	18	exp4	135	0	0	0	0	0	0	T	T	0	S	0	0	0	0	T	T	T	T	0	0
Q18	18	exp4	136	0	0	0	0	S	0	T	T	S	S	0	0	0	0	T	T	0	0	0	0
Q18	18	exp4	137	0	0	0	0	S	0	T	T	0	S	0	0	0	0	T	T	T	T	0	0
Q18	18	exp4	138	0	0	0	0	0	0	T	T	0	0	0	0	0	0	T	T	S	0	0	0
Q18	18	exp4	139	0	0	0	0	0	0	T	T	S	S	0	0	0	0	T	T	T	T	0	0
Q18	18	exp4	140	0	0	0	0	0	0	T	T	0	S	0	0	0	0	S	S	S	0	0	0
Q18	18	exp4	141	0	0	0	0	0	0	T	T	0	S	0	0	0	0	S	S	0	0	0	0
Q18	18	exp4	142	0	0	0	0	0	0	T	T	0	S	0	0	0	0	T	T	T	T	0	0
Q18	18	exp4	143	0	0	0	0	0	0	T	T	S	S	0	0	0	0	S	0	S	0	0	0
Q18	18	exp4	144	0	0	0	0	S	0	T	T	S	S	0	0	0	0	S	S	T	T	0	0
Q18	18	exp4	145	0	T	T	S	S	0	T	T	S	S	0	0	0	0	S	S	S	0	0	0
Q18	18	exp4	146	0	0	0	S	S	0	T	T	0	S	S	S	0	0	S	S	T	T	0	0
Q18	18	exp4	147	0	T	T	S	S	0	T	T	S	S	0	0	0	0	T	T	T	T	0	0
Q18	18	exp4	148	0	T	T	0	0	0	T	T	0	S	0	0	0	0	T	T	T	T	0	0
Q18	18	exp4	149	0	T	T	0	S	0	T	T	0	0	0	0	0	0	0	0	T	T	T	0
Q18	18	exp4	150	0	T	T	0	0	0	T	T	0	S	0	0	0	0	0	0	T	T	0	0
Q18	18	exp4	151	0	0	0	0	0	0	S	S	0	S	0	0	0	0	0	S	S	0	0	0
Q18	18	exp4	152	0	0	0	0	0	0	S	S	0	S	0	0	0	0	0	0	T	T	0	0
Q18	18	exp4	153	0	0	0	0	0	0	0	0	0	S	0	0	0	0	0	0	T	T	T	0
Q18	18	exp4	154	0	0	0	0	0	0	0	S	S	S	0	0	0	0	0	0	T	T	T	0
Q18	18	exp4	155	0	T	T	0	0	0	T	T	0	0	0	0	0	0	T	T	S	0	0	0
Q18	18	exp4	156	0	T	T	0	0	0	0	S	0	S	0	0	0	0	T	T	T	T	0	0
Q18	18	exp4	157	0	T	T	0	0	0	S	S	0	S	0	0	0	0	S	S	0	0	0	0
Q18	18	exp4	158	0	T	T	0	0	0	T	T	0	0	0	0	0	0	0	S	0	0	0	0
Q18	18	exp4	159	0	T	T	0	0	0	S	S	0	S	0	S	0	0	0	0	S	0	0	0
Q18	18	exp4	160	0	T	T	0	0	0	T	T	0	S	0	0	0	0	0	S	S	0	0	0
Q18	18	exp4	161	0	T	T	S	0	0	T	T	0	S	0	0	0	0	0	S	S	0	0	0
Q18	18	exp4	162	0	T	T	S	0	0	0	S	S	S	0	0	0	0	0	S	S	0	0	0
Q18	18	exp4	163	0	T	T	0	0	0	S	S	0	S	0	0	0	0	0	0	S	0	0	0
Q18	18	exp4	164	0	0	0	S	0	0	0	S	0	S	0	0	0	0	0	S	S	0	0	0
Q18	18	exp4	165	0	T	T	T	0	0	0	S	S	S	0	0	0	0	0	S	S	0	0	0
Q18	18	exp4	166	0	T	T	0	0	0	T	T	0	S	0	0	0	0	0	S	S	0	0	0
Q18	18	exp4	167	0	0	0	0	0	0	T	T	0	S	0	0	0	0	0	S	S	0	0	0
Q18	18	exp4	168	0	T	T	0	0	0	T	T	T	S	0	0	S	0	0	S	S	0	0	0
Q18	18	exp4	169	0	T	T	0	0	0	T	T	T	S	0	0	S	0	0	S	S	0	0	0
Q18	18	exp4	170	0	T	T	0	0	0	T	T	0	0	0	0	0	0	0	S	S	0	0	0
Q18	18	exp4	171	0	T	T	0	0	0	T	T	0	0	0	0	0	0	0	S	S	0	0	0
Q18	18	exp4	172	0	T	T	0	0	0	T	T	0	0	0	0	0	0	0	S	S	0	0	0
Q18	18	exp4	173	0	T	T	0	0	0	T	T	0	0	0	0	S	0	0	S	S	0	0	0
Q18	18	exp4	174	0	T	T	S	S	0	T	T	0	0	S	S	S	0	0	S	S	0	0	0
Q18	18	exp4	175	0	T	T	0	0	0	T	T	0	0	0	S	S	0	0	S	S	0	0	0
Q18	18	exp4	176	0	0	0	0	0	0	T	T	0	0	S	S	S	0	0	S	S	0	0	0
Q18	18	exp4	177	0	0	0	0	0	0	T	T	0	0	S	0	S	0	0	S	S	0	0	0
Q18	18	exp4	178	0	0	0	0	0	0	T	T	0	0	0	S	S	0	0	S	S	0	0	0
Q18	18	exp4	179	0	T	T	0	0	0	T	T	0	0	0	0	S	0	0	S	S	0	0	0
Q18	18	exp4	180	0	0	0	0	0	0	T	T	0	0	0	0	S	0	S	S	S	0	0	0
Q18	18	exp4	181	0	0	0	0	0	0	T	T	0	0	0	0	S	0	S	S	S	0	0	0
Q18	18	exp4	182	0	T	T	0	0	0	T	T	0	0	0	0	S	0	S	S	S	0	0	0
Q18	18	exp4	183	0	T	T	0	0	0	T	T	0	0	0	0	S	0	S	S	S	0	0	0
Q18	18	exp4	184	0	T	T	0	0	0	T	T	0	0	0	0	S	0	S	S	T	T	0	0
Q18	18	exp4	185	0	T	T	0	0	0	T	T	0	0	0	0	S	0	S	S	S	0	0	0
Q18	18	exp4	186	0	T	T	0	0	0	T	T	0	0	0	0	S	0	S	S	T	T	0	0
Q18	18	exp4	187	0	T	T	0	0	0	T	T	0	0	0	0	S	0	0	S	S	0	0	0
Q18	18	exp4	188	0	T	T	0	0	0	T	T	0	0	0	0	S	0	0	S	S	0	0	0
Q18	18	exp4	189	0	T	T	T	0	0	T	T	0	0	0	0	S	0	S	S	S	0	0	0
Q18	18	exp4	190	0	T	T	S	0	0	T	T	0	0	0	0	S	0	S	S	T	T	0	0
Q18	18	exp4	191	0	0	0	0	0	0	T	T	0	0	0	0	S	0	T	T	S	0	0	0
Q18	18	exp4	192	0	T	T	0	0	0	S	S	S	0	0	0	S	0	S	S	S	0	0	0
Q18	18	exp4	193	0	0	0	0	0	0	T	T	S	0	0	0	S	0	S	S	S	0	0	0
Q18	18	exp4	194	0	0	0	0	0	0	T	T	0	0	0	0	0	0	S	S	S	0	0	0
Q18	18	exp4	195	0	0	0	0	0	0	T	T	0	0	S	0	0	0	S	S	S	0	0	0
Q18	18	exp4	196	0	0	0	0	0	0	T	T	0	0	0	0	S	0	S	S	S	0	0	0
Q18	18	exp4	197	0	0	0	0	0	0	T	T	S	0	0	0	S	0	S	S	S	0	0	0
Q18	18	exp4	198	0	0	0	0	0	0	T	T	0	0	0	0	S	0	S	0	S	0	0	0
Q18	18	exp4	199	0	0	0	0	0	0	S	S	0	0	0	0	0	0	0	0	0	0	0	0
Q18	18	exp4	200	0	0	0	0	0	0	T	T	0	0	S	0	0	0	0	0	0	0	0	0
Q18	18	exp4	201	0	0	0	0	0	0	S	S	S	0	0	0	S	0	0	S	S	0	0	0
Q18	18	exp4	202	0	0	0	0	0	0	T	T	S	0	0	0	S	0	S	S	T	T	0	0
Q18	18	exp4	203	0	0	0	0	0	0	T	T	S	0	0	0	S	0	S	S	T	T	0	0
Q18	18	exp4	204	0	0	0	0	0	0	S	S	S	0	0	0	S	0	0	S	T	T	0	0
Q18	18	exp4	205	0	0	0	0	0	0	T	T	0	0	0	0	S	0	0	0	S	0	0	0
Q18	18	exp4	206	0	0	0	0	0	0	T	T	0	0	0	0	S	0	S	S	S	0	0	0
Q18	18	exp4	207	0	0	0	S	0	0	T	T	0	0	0	0	S	0	S	S	S	0	0	0
Q18	18	exp4	208	0	0	0	S	0	0	T	T	0	0	0	0	S	0	S	S	S	0	0	0
Q18	18	exp4	209	0	0	0	0	0	0	T	T	0	0	0	0	S	0	S	S	T	T	0	0
Q18	18	exp4	210	0	0	0	0	0	0	T	T	0	0	0	0	S	0	S	S	T	T	0	0
Q18	18	exp4	211	0	0	0	0	0	0	T	T	0	0	0	0	S	0	0	S	T	T	0	0
Q18	18	exp4	212	0	0	0	S	0	0	T	T	0	0	0	0	S	0	0	S	T	T	0	0
Q18	18	exp4	213	0	0	0	S	0	0	T	T	0	0	0	0	S	0	0	S	T	T	0	0
Q18	18	exp4	214	0	0	0	0	0	0	T	T	0	0	0	S	S	0	0	S	S	0	0	0
Q18	18	exp4	215	0	0	0	0	0	0	S	S	S	0	0	S	S	0	0	S	T	T	0	0
Q18	18	exp4	216	0	0	0	0	0	0	S	S	S	0	S	S	S	0	0	0	S	0	0	0
Q18	18	exp4	217	0	0	0	0	0	0	T	T	S	0	S	S	S	0	S	S	S	0	0	0
Q18	18	exp4	218	0	0	0	0	0	0	S	S	S	0	S	0	S	0	0	S	T	T	0	0
Q18	18	exp4	219	0	0	0	0	0	0	S	S	S	0	S	S	S	0	0	S	T	T	0	0
Q18	18	exp4	220	0	0	0	0	0	0	S	S	S	0	S	S	S	0	0	S	S	0	0	0
Q18	18	exp4	221	0	0	0	0	0	0	T	T	S	0	S	S	S	0	0	S	S	0	0	0
Q18	18	exp4	222	0	0	0	0	0	0	T	T	T	0	0	0	S	0	0	S	T	T	0	0
Q18	18	exp4	223	0	0	0	0	0	0	T	T	S	0	S	S	S	0	0	S	T	T	0	0
Q18	18	exp4	224	0	0	0	0	0	0	T	T	T	0	S	0	S	0	0	S	T	T	0	0
Q18	18	exp4	225	0	0	0	0	0	0	T	T	S	0	S	0	S	0	0	S	T	T	0	0
Q18	18	exp4	226	0	0	0	0	0	0	T	T	S	0	S	0	S	0	0	S	T	T	0	0
Q18	18	exp4	227	0	0	0	0	0	0	T	T	S	0	S	S	S	0	0	S	S	0	0	0
Q18	18	exp4	228	0	0	0	0	0	0	S	S	S	0	S	S	S	0	0	S	T	T	0	0
Q18	18	exp4	229	0	0	0	0	0	0	T	T	S	0	S	S	S	0	0	S	T	T	0	0
Q18	18	exp4	230	0	0	0	0	0	0	T	T	T	0	S	S	S	0	0	S	T	T	0	0
Q18	18	exp4	231	0	0	0	0	0	0	T	T	S	0	S	S	S	0	0	S	S	0	0	0
Q18	18	exp4	232	0	0	0	0	0	0	T	T	S	0	S	S	S	0	0	S	T	T	T	0
Q18	18	exp4	233	0	0	0	0	0	0	T	T	S	0	S	S	S	0	0	S	T	T	T	0
Q18	18	exp4	234	0	0	0	0	0	0	T	T	S	0	S	S	S	0	0	S	T	T	0	0
Q18	18	exp4	235	0	0	0	S	0	0	T	T	S	0	S	S	S	0	0	S	T	T	T	0
Q18	18	exp4	236	0	0	0	0	0	0	S	S	S	0	S	S	S	0	0	S	T	T	T	0
Q18	18	exp4	237	0	0	0	0	0	0	T	T	S	0	S	S	S	0	0	S	T	T	T	0
Q18	18	exp4	238	0	0	0	0	0	0	T	T	S	0	S	S	S	0	0	S	T	T	T	0
Q18	18	exp4	239	0	0	0	0	0	0	T	T	S	0	S	S	S	0	0	S	T	T	T	0
Q18	18	exp4	240	0	T	T	0	0	0	S	S	S	0	S	S	S	0	0	S	T	T	T	0
Q18	18	exp4	241	0	T	T	0	0	0	S	S	S	0	S	S	S	0	0	S	T	T	T	0
Q18	18	exp4	242	0	0	0	0	0	0	T	T	S	0	S	S	S	0	0	S	T	T	T	0
Q18	18	exp4	243	0	T	T	0	0	0	S	S	S	0	S	S	S	0	0	S	T	T	T	0
Q18	18	exp4	244	0	T	T	0	0	0	S	S	S	0	S	S	S	0	0	S	T	T	T	0
Q18	18	exp4	245	0	T	T	0	0	0	S	S	S	0	S	S	S	0	0	S	T	T	T	0
Q18	18	exp4	246	0	T	T	0	0	0	S	S	S	0	S	S	S	0	0	S	T	T	T	0
Q18	18	exp4	247	0	0	0	0	0	0	S	S	S	0	S	S	S	0	0	S	T	T	T	0
Q18	18	exp4	248	0	0	0	0	0	0	S	S	S	0	S	S	S	0	0	S	T	T	T	0
Q18	18	exp4	249	0	T	T	0	0	0	S	S	S	0	S	S	S	0	0	S	T	T	T	0
Q18	18	exp4	250	0	T	T	0	0	0	S	S	S	0	S	S	S	0	0	0	S	0	0	0
Q18	18	exp4	251	0	T	T	0	0	0	T	T	S	S	S	S	S	0	0	0	S	0	0	0
Q18	18	exp4	252	0	T	T	0	0	0	T	T	S	S	S	S	S	0	0	0	T	T	0	0
Q18	18	exp4	253	0	T	T	0	0	0	S	S	S	0	0	S	S	0	0	0	S	0	0	0
Q18	18	exp4	254	0	T	T	0	0	0	S	S	S	0	S	0	S	0	0	S	S	0	0	0
Q18	18	exp4	255	0	T	T	0	0	0	S	S	0	S	S	S	S	0	0	0	S	0	0	0
Q18	18	exp4	256	0	T	T	0	0	0	S	S	S	S	S	S	S	0	0	0	S	0	0	0
Q18	18	exp4	257	0	0	0	0	0	0	S	S	S	0	S	S	S	0	0	0	S	0	0	0
Q18	18	exp4	258	0	T	T	0	0	0	T	T	0	0	S	0	S	0	0	0	S	0	0	0
Q18	18	exp4	259	0	T	T	0	0	0	S	S	S	0	S	0	S	0	0	0	T	T	0	0
Q18	18	exp4	260	0	T	T	0	0	0	T	T	T	0	0	0	S	0	0	S	S	0	0	0
Q18	18	exp4	261	0	T	T	0	0	0	0	S	S	0	S	0	S	0	0	S	T	T	0	0
Q18	18	exp4	262	0	T	T	0	0	0	S	S	S	0	S	S	S	0	0	0	T	T	0	0
Q18	18	exp4	263	0	T	T	0	0	0	T	T	S	0	S	S	S	0	0	S	T	T	0	0
Q18	18	exp4	264	0	0	0	0	0	0	S	S	S	0	S	S	S	0	0	S	S	0	0	0
Q18	18	exp4	265	0	0	0	0	0	0	S	S	S	S	S	S	S	0	0	S	T	T	0	0
Q18	18	exp4	266	0	0	0	0	0	0	T	T	S	0	S	0	S	0	0	0	0	0	0	0
Q18	18	exp4	267	0	0	0	0	0	0	T	T	T	0	0	S	T	T	0	0	S	0	0	0
Q18	18	exp4	268	0	T	T	0	0	0	T	T	S	0	S	0	T	T	0	0	S	0	0	0
Q18	18	exp4	269	0	T	T	0	0	0	T	T	S	0	S	S	S	0	0	0	S	0	0	0
Q18	18	exp4	270	0	T	T	S	0	0	T	T	0	S	S	S	S	0	0	0	S	0	0	0
Q18	18	exp4	271	0	T	T	0	0	0	T	T	0	0	S	S	S	0	0	0	S	0	0	0
Q18	18	exp4	272	0	G	G	G	S	0	T	T	0	0	S	0	S	0	0	0	0	0	0	0
Q18	18	exp4	273	0	T	T	T	0	0	T	T	S	0	S	S	0	0	0	0	0	0	0	0
Q18	18	exp4	274	0	G	G	G	S	0	S	S	0	0	0	0	S	0	0	0	S	0	0	0
Q18	18	exp4	275	0	T	T	T	0	0	S	S	0	0	0	S	S	S	0	0	0	0	0	0
Q18	18	exp4	276	0	T	T	T	S	0	S	S	0	0	S	S	S	0	0	0	T	T	0	0
Q18	18	exp4	277	0	G	G	G	S	0	S	S	S	0	S	S	S	S	0	0	T	T	0	0
Q18	18	exp4	278	0	0	T	T	S	0	T	T	S	0	S	S	S	S	0	0	T	T	0	0
Q18	18	exp4	279	0	G	G	G	S	0	T	T	0	S	S	S	S	S	0	0	T	T	0	0
Q18	18	exp4	280	0	T	T	T	S	0	S	S	0	0	S	S	S	S	0	0	T	T	0	0
Q18	18	exp4	281	0	T	T	S	S	0	T	T	0	0	S	0	0	0	0	0	S	0	0	0
Q18	18	exp4	282	0	G	G	G	S	0	S	S	0	0	S	S	S	S	0	0	T	T	T	0
Q18	18	exp4	283	0	T	T	T	S	0	T	T	0	0	S	S	0	0	0	0	T	T	T	0
Q18	18	exp4	284	0	T	T	T	S	0	T	T	0	0	S	S	S	S	0	0	T	T	0	0
Q18	18	exp4	285	0	T	T	T	S	0	T	T	0	0	S	S	S	S	0	0	T	T	0	0
Q18	18	exp4	286	0	G	G	G	0	0	T	T	0	0	0	S	S	S	0	0	T	T	0	0
Q18	18	exp4	287	0	G	G	G	S	0	T	T	0	0	0	S	S	S	0	0	T	T	0	0
Q18	18	exp4	288	0	T	T	T	0	0	S	S	0	0	0	S	S	S	0	0	T	T	0	0
Q18	18	exp4	289	0	T	T	T	S	0	0	S	0	0	0	S	S	S	0	0	T	T	T	0
Q18	18	exp4	290	0	G	G	G	S	0	S	S	0	0	0	S	S	0	0	0	T	T	T	0
Q18	18	exp4	291	0	G	G	G	0	0	T	T	0	0	0	S	S	0	0	0	T	T	T	0
Q18	18	exp4	292	0	T	T	T	S	0	T	T	0	0	0	S	S	S	0	0	T	T	T	0
Q18	18	exp4	293	0	G	G	G	S	0	T	T	0	0	0	S	S	S	0	0	T	T	0	0
Q18	18	exp4	294	0	T	T	T	0	0	0	0	0	0	0	0	S	S	0	0	T	T	0	0
Q18	18	exp4	295	0	0	T	T	S	0	S	S	0	0	0	0	S	S	0	0	T	T	0	0
Q18	18	exp4	296	0	T	T	T	S	0	S	S	0	0	0	S	S	S	0	0	T	T	0	0
Q18	18	exp4	297	0	T	T	T	S	0	T	T	0	0	0	0	S	S	0	0	T	T	0	0
Q18	18	exp4	298	0	T	T	T	S	0	T	T	0	0	0	S	S	S	0	0	T	T	0	0
Q18	18	exp4	299	0	G	G	G	S	0	S	S	0	0	0	S	S	S	0	0	T	T	0	0
Q18	18	exp4	300	0	T	T	T	S	0	0	S	0	0	S	0	S	S	0	0	T	T	T	0
Q18	18	exp4	301	0	T	T	S	0	0	S	S	0	0	0	0	S	S	0	0	T	T	0	0
Q18	18	exp4	302	0	0	T	T	S	0	T	T	0	0	0	S	S	S	0	0	T	T	T	0
Q18	18	exp4	303	0	T	T	T	S	0	T	T	S	0	0	S	S	S	0	0	T	T	T	0
Q18	18	exp4	304	0	0	0	0	0	0	T	T	S	0	0	S	S	S	0	0	T	T	0	0
Q18	18	exp4	305	0	0	0	0	0	0	T	T	S	0	S	S	S	S	0	0	T	T	0	0
Q18	18	exp4	306	0	0	0	0	0	0	T	T	0	0	S	S	S	S	0	0	S	0	0	0
Q18	18	exp4	307	0	G	G	G	0	0	T	T	S	0	0	S	S	S	0	0	T	T	0	0
Q18	18	exp4	308	0	T	T	T	S	0	S	S	0	0	S	S	0	0	0	0	T	T	0	0
Q18	18	exp4	309	0	T	T	0	0	0	T	T	0	0	0	S	S	S	0	0	T	T	0	0
Q18	18	exp4	310	0	T	T	0	0	0	T	T	0	0	0	S	S	S	0	0	T	T	0	0
Q18	18	exp4	311	0	0	0	0	0	0	T	T	0	S	S	S	S	S	0	0	T	T	0	0
Q18	18	exp4	312	0	0	0	S	0	0	T	T	S	0	0	S	S	0	0	0	T	T	0	0
Q18	18	exp4	313	0	0	0	S	0	0	T	T	T	0	0	S	S	0	0	0	T	T	0	0
Q18	18	exp4	314	0	0	0	S	0	0	T	T	S	S	0	S	S	S	0	0	S	0	0	0
Q18	18	exp4	315	0	0	0	S	0	0	T	T	0	0	0	S	S	S	0	0	S	0	0	0
Q18	18	exp4	316	0	T	T	S	0	0	T	T	T	0	0	S	S	S	0	0	T	T	0	0
Q18	18	exp4	317	0	T	T	S	0	0	T	T	0	0	0	S	S	S	0	0	T	T	0	0
Q18	18	exp4	318	0	T	T	0	0	0	T	T	S	0	0	S	S	0	0	0	S	0	0	0
Q18	18	exp4	319	0	T	T	0	0	0	T	T	0	0	0	0	S	S	0	0	S	0	0	0
Q18	18	exp4	320	0	T	T	S	0	0	T	T	S	0	S	0	0	S	0	0	T	T	0	0
Q18	18	exp4	321	0	T	T	S	0	0	T	T	S	0	S	0	S	S	0	0	T	T	0	0
Q18	18	exp4	322	0	0	0	S	0	0	T	T	0	0	S	0	S	S	0	0	T	T	0	0
Q18	18	exp4	323	0	0	0	S	0	0	T	T	0	0	0	0	S	S	0	0	T	T	0	0
Q18	18	exp4	324	0	T	T	S	0	0	T	T	0	0	0	0	0	S	0	0	T	T	0	0
Q18	18	exp4	325	0	T	T	S	0	0	T	T	0	S	S	0	0	S	0	0	T	T	0	0
Q18	18	exp4	326	0	T	T	S	0	0	T	T	0	0	0	0	S	S	0	0	S	0	0	0
Q18	18	exp4	327	0	T	T	S	0	0	T	T	0	0	S	S	S	0	0	0	S	0	0	0
Q18	18	exp4	328	0	T	T	0	0	0	T	T	S	S	S	S	S	0	0	0	S	0	0	0
Q18	18	exp4	329	0	T	T	0	0	0	T	T	S	0	S	S	S	0	0	0	S	0	0	0
Q18	18	exp4	330	0	0	0	S	0	0	T	T	0	0	S	S	S	0	0	0	S	0	0	0
Q18	18	exp4	331	0	T	T	S	0	0	T	T	0	0	0	S	S	0	0	0	S	0	0	0
Q18	18	exp4	332	0	0	0	S	0	0	T	T	0	0	S	S	S	0	0	0	S	0	0	0
Q18	18	exp4	333	0	0	0	0	0	0	S	S	0	S	S	S	S	0	0	0	S	0	0	0
Q18	18	exp4	334	0	T	T	S	0	0	T	T	0	0	S	S	S	0	0	0	S	0	0	0
Q18	18	exp4	335	0	0	0	S	0	0	T	T	0	0	S	S	S	0	0	0	S	0	0	0
Q18	18	exp4	336	0	T	T	S	0	0	T	T	0	S	S	S	S	S	0	0	S	0	0	0
Q18	18	exp4	337	0	0	0	S	0	0	T	T	0	S	S	S	S	0	0	0	S	0	0	0
Q18	18	exp4	338	0	0	0	S	0	0	T	T	0	S	S	S	S	S	0	0	S	0	0	0
Q18	18	exp4	339	0	T	T	0	0	0	T	T	0	S	S	S	S	S	0	0	S	0	0	0
Q18	18	exp4	340	0	T	T	S	0	0	T	T	0	0	S	S	S	S	0	0	S	0	0	0
Q18	18	exp4	341	0	T	T	0	0	0	S	S	0	S	S	S	S	S	0	0	S	0	0	0
Q18	18	exp4	342	0	T	T	S	0	0	S	S	0	S	S	S	S	S	0	0	S	0	0	0
Q18	18	exp4	343	0	0	0	S	0	0	T	T	0	S	S	S	S	S	0	0	S	0	0	0
Q18	18	exp4	344	0	T	T	S	0	0	S	S	0	0	S	S	S	S	0	0	S	0	0	0
Q18	18	exp4	345	0	T	T	S	0	0	T	T	0	0	S	S	S	S	0	0	S	0	0	0
Q18	18	exp4	346	0	T	T	0	0	0	S	0	S	S	0	0	S	S	0	0	S	0	0	0
Q18	18	exp4	347	0	T	T	0	0	0	T	T	0	S	S	S	S	S	0	0	S	0	0	0
Q18	18	exp4	348	0	0	0	S	0	0	T	T	S	S	S	S	S	S	0	0	S	0	0	0
Q18	18	exp4	349	0	T	T	S	0	0	T	T	0	S	S	S	S	0	0	0	T	T	0	0
Q18	18	exp4	350	0	T	T	S	0	0	T	T	S	S	S	S	S	0	0	0	S	0	0	0
Q18	18	exp4	351	0	0	0	0	0	0	T	T	0	S	S	S	0	S	0	0	T	T	0	0
Q18	18	exp4	352	0	0	0	0	0	0	T	T	0	S	S	S	0	S	0	0	T	T	0	0
Q18	18	exp4	353	0	T	T	0	0	0	S	0	0	0	0	S	S	S	0	0	S	0	0	0
Q18	18	exp4	354	0	0	0	S	0	0	T	T	S	S	S	S	0	S	0	0	T	T	0	0
Q18	18	exp4	355	0	0	0	0	0	0	S	S	0	S	S	S	0	S	0	0	T	T	0	0
Q18	18	exp4	356	0	0	0	0	0	0	S	S	S	0	S	S	0	S	0	0	S	0	0	0
Q18	18	exp4	357	0	0	0	0	0	0	0	S	S	0	S	S	S	S	0	0	T	T	0	0
Q18	18	exp4	358	0	0	0	0	0	0	0	S	S	0	0	S	S	S	0	0	S	0	0	0
Q18	18	exp4	359	0	0	0	0	0	0	0	S	0	0	0	S	0	0	0	0	0	0	0	0
Q18	18	exp4	360	0	0	0	0	0	0	0	S	0	S	S	S	0	0	0	0	S	0	0	0
Q18	18	exp4	361	0	0	0	0	0	0	S	S	S	S	S	S	S	0	0	0	S	0	0	0
Q18	18	exp4	362	0	0	0	0	0	0	S	S	S	S	S	S	S	S	0	0	S	0	0	0
Q18	18	exp4	363	0	0	0	0	0	0	0	S	S	0	S	S	S	S	0	0	T	T	0	0
Q18	18	exp4	364	0	0	0	0	0	0	S	S	S	0	S	S	S	S	0	0	S	0	0	0
Q18	18	exp4	365	0	0	0	0	0	0	S	S	0	S	S	S	S	S	0	0	T	T	0	0
Q18	18	exp4	366	0	0	0	0	0	0	T	T	0	S	S	S	S	S	0	0	S	0	0	0
Q18	18	exp4	367	0	0	0	S	0	0	0	S	0	S	S	0	S	0	0	0	T	T	0	0
Q18	18	exp4	368	0	0	0	S	0	0	0	S	S	S	S	0	0	0	0	0	T	T	0	0
Q18	18	exp4	369	0	0	0	S	0	0	0	S	S	S	S	0	0	S	0	0	T	T	0	0
Q18	18	exp4	370	0	0	0	S	0	0	0	S	S	S	S	0	0	S	0	0	T	T	0	0
Q18	18	exp4	371	0	0	0	S	0	0	S	S	S	S	S	0	0	S	0	0	T	T	0	0
Q18	18	exp4	372	0	0	0	S	0	0	0	S	S	S	S	S	S	S	0	0	S	0	0	0
Q18	18	exp4	373	0	0	0	0	0	0	S	S	0	S	S	S	S	S	0	0	S	0	0	0
Q18	18	exp4	374	0	0	0	S	0	0	T	T	0	S	S	S	S	S	0	0	T	T	0	0
Q18	18	exp4	375	0	0	0	S	0	0	T	T	0	S	S	S	S	S	0	0	T	T	0	0
Q18	18	exp4	376	0	0	0	S	0	0	T	T	S	S	S	S	S	S	0	0	S	0	0	0
Q18	18	exp4	377	0	0	0	0	0	0	T	T	0	S	S	S	S	S	0	0	S	0	0	0
Q18	18	exp4	378	0	0	0	S	0	0	T	T	0	S	S	S	S	S	0	0	0	0	0	0
Q18	18	exp4	379	0	0	0	S	0	0	T	T	0	S	S	S	S	S	0	0	0	0	0	0
Q18	18	exp4	380	0	0	0	S	0	0	T	T	0	S	S	S	S	S	0	0	0	0	0	0
Q18	18	exp4	381	0	0	0	S	0	0	T	T	0	S	S	S	S	S	0	S	0	0	0	0
Q18	18	exp4	382	0	0	0	S	0	0	S	S	0	S	S	S	S	S	0	0	0	0	0	0
Q18	18	exp4	383	0	0	0	S	0	0	0	S	S	S	S	S	S	S	0	0	0	0	0	0
Q18	18	exp4	384	0	0	0	S	0	0	0	0	0	S	S	S	S	S	0	0	0	0	0	0
Q18	18	exp4	385	0	0	0	S	0	0	0	0	S	S	S	S	S	S	0	0	0	0	0	0
Q18	18	exp4	386	0	0	0	S	0	0	0	S	S	0	S	S	S	S	0	0	0	0	0	0
Q18	18	exp4	387	0	0	0	S	0	0	0	S	S	S	S	S	S	S	0	0	T	T	0	0
Q18	18	exp4	388	0	0	0	0	0	S	0	S	S	S	S	S	S	S	0	0	T	T	0	0
Q18	18	exp4	389	0	0	0	0	0	0	0	S	S	S	S	S	S	S	0	0	T	T	0	0
Q18	18	exp4	390	0	0	0	0	0	S	0	S	S	0	S	S	S	S	0	0	0	0	0	0
Q18	18	exp4	391	0	0	0	S	0	0	0	S	S	0	0	S	S	S	0	0	T	T	0	0
Q18	18	exp4	392	0	0	0	S	0	0	0	S	S	0	S	S	S	S	0	0	T	T	0	0
Q18	18	exp4	393	0	0	0	S	0	0	0	S	0	0	S	S	S	S	0	0	T	T	T	0
Q18	18	exp4	394	0	0	0	0	0	0	T	T	T	T	S	S	S	S	0	0	T	T	0	0
Q18	18	exp4	395	0	0	0	0	0	0	T	T	T	T	S	S	S	S	0	0	S	0	0	0
Q18	18	exp4	396	0	0	0	0	0	0	0	S	T	T	S	S	S	S	0	0	T	T	0	0
Q18	18	exp4	397	0	0	0	0	0	0	0	S	T	T	T	T	0	S	0	0	T	T	0	0
Q18	18	exp4	398	0	0	0	0	0	0	0	S	G	G	G	0	S	S	0	0	T	T	0	0
Q18	18	exp4	399	0	0	0	0	0	0	0	S	G	G	G	0	S	S	0	0	T	T	0	0
Q18	18	exp4	400	0	0	0	0	0	0	0	S	G	G	G	G	G	0	0	0	S	0	0	0
Q18	18	exp4	401	0	0	0	0	0	0	0	0	T	T	G	G	G	S	0	0	S	0	0	0
Q18	18	exp4	402	0	0	0	0	0	0	0	0	T	T	T	T	T	S	0	0	0	0	0	0
Q18	18	exp4	403	0	0	0	0	0	0	0	0	H	H	H	H	H	S	0	0	0	0	0	0
Q18	18	exp4	404	0	0	0	0	0	0	S	S	G	G	G	G	G	S	0	0	0	0	0	0
Q18	18	exp4	405	0	0	0	0	0	0	S	0	G	G	G	T	T	S	0	0	0	0	0	0
Q18	18	exp4	406	0	0	0	0	0	0	T	T	T	T	S	T	T	S	0	0	S	0	0	0
Q18	18	exp4	407	0	0	0	0	0	0	S	0	T	T	G	G	G	S	0	0	S	0	0	0
Q18	18	exp4	408	0	0	0	0	0	0	S	S	T	T	T	T	T	S	0	0	T	T	0	0
Q18	18	exp4	409	0	0	0	0	0	0	S	S	T	T	S	T	T	S	0	0	T	T	0	0
Q18	18	exp4	410	0	0	0	0	0	0	S	S	G	G	G	T	T	S	0	0	T	T	0	0
Q18	18	exp4	411	0	0	0	0	0	0	S	S	G	G	G	T	T	S	0	0	T	T	0	0
Q18	18	exp4	412	0	0	0	0	S	0	0	S	G	G	G	G	G	S	0	0	T	T	0	0
Q18	18	exp4	413	0	0	0	0	S	S	0	S	G	G	G	G	G	S	0	0	T	T	0	0
Q18	18	exp4	414	0	0	0	0	S	0	0	0	T	T	G	G	G	S	0	0	T	T	0	0
Q18	18	exp4	415	0	0	0	0	S	0	S	S	G	G	G	G	G	S	0	0	T	T	0	0
Q18	18	exp4	416	0	0	0	0	S	S	0	0	T	T	G	G	G	S	0	0	T	T	0	0
Q18	18	exp4	417	0	0	0	0	S	0	0	S	T	T	G	G	G	S	0	0	T	T	0	0
Q18	18	exp4	418	0	0	0	0	S	0	0	S	H	H	H	H	T	0	0	0	T	T	0	0
Q18	18	exp4	419	0	0	0	0	S	S	0	S	0	T	T	T	S	S	0	0	T	T	T	0
Q18	18	exp4	420	0	0	0	0	S	0	0	S	G	G	G	G	G	0	0	0	T	T	T	0
Q18	18	exp4	421	0	0	0	0	0	S	0	S	T	T	T	S	0	0	0	0	T	T	0	0
Q18	18	exp4	422	0	0	0	0	S	0	0	S	T	T	T	S	0	0	0	0	T	T	0	0
Q18	18	exp4	423	0	0	0	0	S	0	S	S	G	G	G	0	0	0	0	0	T	T	T	0
Q18	18	exp4	424	0	0	0	0	S	0	S	0	T	T	T	S	0	0	0	0	S	0	0	0
Q18	18	exp4	425	0	0	0	0	S	0	S	S	T	T	T	S	0	0	0	0	S	0	0	0
Q18	18	exp4	426	0	0	0	0	S	0	S	S	0	S	S	S	0	0	0	0	S	0	0	0
Q18	18	exp4	427	0	0	0	0	S	0	0	S	T	T	T	S	0	0	0	0	T	T	0	0
Q18	18	exp4	428	0	0	0	0	S	0	0	S	T	T	T	S	0	0	0	0	S	0	0	0
Q18	18	exp4	429	0	0	0	0	S	0	0	S	T	T	T	S	0	0	0	0	T	T	0	0
Q18	18	exp4	430	0	0	0	0	S	0	0	S	T	T	T	S	0	0	0	0	T	T	0	0
Q18	18	exp4	431	0	0	0	0	S	0	0	S	T	T	T	0	0	0	0	0	T	T	0	0
Q18	18	exp4	432	0	0	0	0	S	0	0	S	T	T	T	S	0	0	0	0	T	T	0	0
Q18	18	exp4	433	0	0	0	0	S	0	0	S	T	T	T	S	0	0	0	0	T	T	0	0
Q18	18	exp4	434	0	0	0	0	S	0	0	S	T	T	T	S	0	0	0	0	T	T	0	0
Q18	18	exp4	435	0	0	0	0	S	S	0	0	T	T	T	S	0	0	0	0	T	T	0	0
Q18	18	exp4	436	0	0	0	0	S	S	0	S	T	T	T	S	0	0	0	0	T	T	0	0
Q18	18	exp4	437	0	0	0	0	S	0	0	S	T	T	T	S	0	0	0	0	T	T	0	0
Q18	18	exp4	438	0	0	0	0	S	0	0	S	T	T	T	S	0	0	0	0	T	T	0	0
Q18	18	exp4	439	0	0	0	0	S	0	S	S	T	T	T	S	0	0	0	0	T	T	0	0
Q18	18	exp4	440	0	0	0	0	S	S	S	0	T	T	T	S	0	0	0	0	S	0	0	0
Q18	18	exp4	441	0	0	0	0	S	S	S	S	T	T	T	S	0	0	0	0	S	0	0	0
Q18	18	exp4	442	0	0	0	0	S	S	T	T	T	T	T	S	0	0	0	0	S	0	0	0
Q18	18	exp4	443	0	0	0	0	S	S	T	T	T	T	T	0	0	0	0	0	0	0	0	0
Q18	18	exp4	444	0	0	0	0	S	0	S	S	T	T	T	0	0	0	0	0	S	0	0	0
Q18	18	exp4	445	0	0	0	0	S	S	S	S	T	T	T	S	0	0	0	0	S	0	0	0
Q18	18	exp4	446	0	0	0	0	S	S	T	T	T	T	T	S	0	0	0	0	S	0	0	0
Q18	18	exp4	447	0	0	0	0	S	0	S	S	T	T	T	S	0	0	0	0	S	0	0	0
Q18	18	exp4	448	0	0	0	0	S	0	S	S	T	T	T	S	0	0	0	0	0	0	0	0
Q18	18	exp4	449	0	0	0	0	S	0	S	S	T	T	T	S	0	0	0	0	T	T	0	0
Q18	18	exp4	450	0	0	0	0	S	0	S	0	T	T	T	S	0	0	0	0	T	T	T	0
Q18	18	exp4	451	0	0	0	0	S	S	0	0	T	T	T	S	0	0	0	0	T	T	T	0
Q18	18	exp4	452	0	0	0	0	S	0	0	0	G	G	G	0	0	0	0	S	T	T	0	0
Q18	18	exp4	453	0	0	0	0	S	0	S	0	T	T	T	S	0	0	0	0	T	T	T	0
Q18	18	exp4	454	0	0	0	0	S	S	0	0	T	T	T	S	0	0	0	0	T	T	0	0
Q18	18	exp4	455	0	0	0	0	S	0	0	S	T	T	T	S	0	0	0	0	S	0	0	0
Q18	18	exp4	456	0	0	0	0	S	0	T	T	T	T	T	S	0	0	0	0	T	T	T	0
Q18	18	exp4	457	0	0	0	0	S	0	0	S	T	T	T	S	0	0	0	0	S	0	0	0
Q18	18	exp4	458	0	0	0	0	S	0	S	S	T	T	T	S	0	0	0	0	0	0	0	0
Q18	18	exp4	459	0	0	0	0	S	0	0	S	T	T	T	S	0	0	0	0	0	0	0	0
Q18	18	exp4	460	0	0	0	0	0	0	0	S	T	T	T	S	0	0	0	0	0	0	0	0
Q18	18	exp4	461	0	0	0	0	0	0	0	S	T	T	T	S	0	0	0	0	0	0	0	0
Q18	18	exp4	462	0	0	0	0	0	0	0	S	T	T	T	0	0	0	0	0	0	0	0	0
Q18	18	exp4	463	0	0	0	0	0	0	0	S	T	T	T	S	0	0	0	0	0	0	0	0
Q18	18	exp4	464	0	0	0	0	0	0	S	S	T	T	T	S	0	0	0	0	0	0	0	0
Q18	18	exp4	465	0	0	0	0	0	0	0	S	T	T	T	S	0	0	0	0	S	0	0	0
Q18	18	exp4	466	0	0	0	0	0	0	S	0	T	T	T	S	0	0	0	0	S	0	0	0
Q18	18	exp4	467	0	0	0	0	S	0	0	0	T	T	T	S	0	0	0	0	S	T	T	0
Q18	18	exp4	468	0	0	0	0	S	0	0	S	T	T	T	S	0	0	0	0	S	T	T	0
Q18	18	exp4	469	0	0	0	0	S	0	0	S	T	T	T	S	0	0	0	0	T	T	0	0
Q18	18	exp4	470	0	0	0	0	S	0	0	0	T	T	T	0	0	0	0	0	S	0	0	0
Q18	18	exp4	471	0	0	0	0	S	S	0	0	T	T	T	S	0	0	0	0	T	T	0	0
Q18	18	exp4	472	0	0	0	0	S	S	0	0	T	T	T	S	0	0	0	0	T	T	0	0
Q18	18	exp4	473	0	0	0	0	S	S	0	0	T	T	T	S	0	0	0	0	T	T	0	0
Q18	18	exp4	474	0	0	0	0	S	S	0	0	T	T	T	S	0	0	0	0	T	T	0	0
Q18	18	exp4	475	0	0	0	0	0	0	0	0	T	T	T	0	0	0	0	0	T	T	0	0
Q18	18	exp4	476	0	0	0	0	0	0	0	0	T	T	T	S	0	0	0	0	T	T	0	0
Q18	18	exp4	477	0	0	0	0	S	S	0	0	T	T	T	S	0	0	0	0	T	T	0	0
Q18	18	exp4	478	0	0	0	0	S	S	0	0	T	T	T	S	0	0	0	0	T	T	0	0
Q18	18	exp4	479	0	0	0	0	S	0	0	S	T	T	T	S	0	0	0	0	S	0	0	0
Q18	18	exp4	480	0	0	0	0	S	0	0	0	T	T	T	S	0	0	0	0	S	0	0	0
Q18	18	exp4	481	0	0	0	0	S	0	0	0	T	T	T	S	0	0	0	0	T	T	0	0
Q18	18	exp4	482	0	0	0	0	S	0	0	S	T	T	T	S	0	0	0	0	T	T	0	0
Q18	18	exp4	483	0	0	0	0	S	S	0	S	T	T	T	S	0	0	0	0	T	T	T	0
Q18	18	exp4	484	0	0	0	0	S	S	0	S	T	T	T	S	0	0	0	0	S	0	0	0
Q18	18	exp4	485	0	0	0	0	S	S	0	0	T	T	T	S	0	0	0	0	T	T	T	0
Q18	18	exp4	486	0	0	0	0	S	S	0	S	T	T	T	S	0	0	0	0	T	T	0	0
Q18	18	exp4	487	0	0	0	0	S	0	0	0	T	T	T	S	0	0	0	0	T	T	0	0
Q18	18	exp4	488	0	0	0	0	S	0	0	0	T	T	T	0	0	0	0	0	S	0	0	0
Q18	18	exp4	489	0	0	0	0	S	S	0	0	T	T	T	S	0	0	0	0	S	0	0	0
Q18	18	exp4	490	0	0	0	0	S	S	0	0	T	T	T	0	0	0	0	0	T	T	0	0
Q18	18	exp4	491	0	0	0	0	S	S	0	0	T	T	T	S	0	0	0	0	T	T	0	0
Q18	18	exp4	492	0	0	0	0	S	0	S	S	T	T	S	S	0	0	0	0	S	0	0	0
Q18	18	exp4	493	0	0	0	0	S	S	T	T	T	T	T	0	0	0	0	0	T	T	0	0
Q18	18	exp4	494	0	0	0	0	S	S	T	T	T	T	S	0	S	0	0	0	T	T	0	0
Q18	18	exp4	495	0	0	0	0	S	S	0	0	G	G	G	0	0	0	0	0	T	T	0	0
Q18	18	exp4	496	0	0	0	0	0	0	0	0	G	G	G	0	0	0	0	0	T	T	0	0
Q18	18	exp4	497	0	0	0	0	S	S	T	T	T	T	0	0	0	0	S	0	T	T	0	0
Q18	18	exp4	498	0	0	0	0	S	S	S	S	T	T	0	0	0	0	0	0	T	T	T	0
Q18	18	exp4	499	0	0	0	0	0	S	0	0	G	G	G	0	0	0	S	S	S	0	0	0
Q18	18	exp4	500	0	0	0	0	S	S	S	0	G	G	G	0	0	0	0	0	T	T	0	0
Q18	18	exp4	501	0	0	0	0	S	S	T	T	G	G	G	S	0	0	0	0	S	0	0	0
Q18	18	exp4	502	0	0	0	0	S	0	S	S	G	G	G	S	0	0	0	0	0	0	0	0
Q18	18	exp4	503	0	0	0	0	0	0	S	S	G	G	G	S	0	0	S	0	S	0	0	0
Q18	18	exp4	504	0	0	0	0	0	0	S	S	G	G	G	S	0	0	S	S	0	0	0	0
Q18	18	exp4	505	0	0	0	0	0	0	T	T	T	T	T	S	0	0	S	0	0	0	0	0
Q18	18	exp4	506	0	0	0	0	0	0	T	T	G	G	G	S	T	T	S	0	0	0	0	0
Q18	18	exp4	507	0	0	0	0	0	S	T	T	T	T	T	S	S	0	S	0	0	0	0	0
Q18	18	exp4	508	0	0	0	0	0	S	T	T	G	G	G	0	0	0	S	0	0	0	0	0
Q18	18	exp4	509	0	0	0	0	S	S	S	S	G	G	G	0	0	0	S	0	0	0	0	0
Q18	18	exp4	510	0	0	0	0	S	S	S	S	G	G	G	0	0	0	S	0	0	0	0	0
Q18	18	exp4	511	0	0	0	0	S	S	T	T	G	G	G	S	0	0	S	0	0	0	0	0
Q18	18	exp4	512	0	0	0	0	S	S	T	T	T	T	T	S	0	0	S	0	0	0	0	0
Q18	18	exp4	513	0	0	0	0	S	S	T	T	T	T	T	S	0	S	S	0	0	0	0	0
Q18	18	exp4	514	0	0	0	0	S	S	T	T	T	T	T	S	0	S	0	0	T	T	0	0
Q18	18	exp4	515	0	0	0	0	S	S	S	S	T	T	S	0	0	0	0	0	S	0	0	0
Q18	18	exp4	516	0	0	0	0	0	S	T	T	T	T	T	S	0	S	0	0	T	T	0	0
Q18	18	exp4	517	0	0	0	0	0	S	T	T	T	T	T	0	0	S	S	S	S	0	0	0
Q18	18	exp4	518	0	0	0	0	0	S	T	T	T	T	T	S	0	S	S	S	S	0	0	0
Q18	18	exp4	519	0	0	0	0	0	S	T	T	G	G	G	0	0	S	S	S	S	0	0	0
Q18	18	exp4	520	0	0	0	0	0	S	S	S	T	T	T	0	0	S	0	S	S	0	0	0
Q18	18	exp4	521	0	0	0	0	S	S	T	T	G	G	G	0	0	S	S	S	T	T	0	0
Q18	18	exp4	522	0	0	0	0	S	S	T	T	G	G	G	0	0	S	S	S	S	0	0	0
Q18	18	exp4	523	0	0	0	0	S	S	T	T	T	T	T	0	0	S	S	S	S	0	0	0
Q18	18	exp4	524	0	0	0	0	0	S	T	T	T	T	T	S	0	S	S	S	S	0	0	0
Q18	18	exp4	525	0	0	0	0	S	S	T	T	G	G	G	S	0	S	0	S	S	0	0	0
Q18	18	exp4	526	0	0	0	0	0	S	T	T	G	G	G	S	0	S	0	0	S	0	0	0
Q18	18	exp4	527	0	0	0	0	0	S	T	T	G	G	G	0	0	0	0	0	S	0	0	0
Q18	18	exp4	528	0	0	0	0	0	S	T	T	G	G	G	0	0	0	0	0	T	T	0	0
Q18	18	exp4	529	0	0	0	0	0	S	T	T	G	G	G	S	0	0	0	0	T	T	0	0
Q18	18	exp4	530	0	0	0	0	S	S	T	T	G	G	G	S	0	0	0	0	T	T	0	0
Q18	18	exp4	531	0	0	0	0	S	S	T	T	G	G	G	0	0	0	0	0	T	T	0	0
Q18	18	exp4	532	0	0	0	0	0	S	S	S	G	G	G	S	0	0	0	0	S	0	0	0
Q18	18	exp4	533	0	0	0	0	0	S	T	T	G	G	G	0	0	0	0	0	S	0	0	0
Q18	18	exp4	534	0	0	0	0	S	S	S	S	G	G	G	0	0	0	0	0	S	0	0	0
Q18	18	exp4	535	0	0	0	0	S	S	T	T	G	G	G	0	0	0	0	0	S	0	0	0
Q18	18	exp4	536	0	0	0	0	S	S	T	T	G	G	G	0	0	0	0	S	S	0	0	0
Q18	18	exp4	537	0	0	0	0	S	S	T	T	G	G	G	0	0	0	0	S	S	0	0	0
Q18	18	exp4	538	0	0	0	0	S	S	T	T	G	G	G	0	0	0	0	0	S	0	0	0
Q18	18	exp4	539	0	0	0	0	S	S	T	T	G	G	G	0	0	0	0	0	S	0	0	0
Q18	18	exp4	540	0	0	0	0	0	S	T	T	G	G	G	0	0	0	0	S	S	0	0	0
Q18	18	exp4	541	0	0	0	0	0	S	T	T	G	G	G	0	0	0	0	S	T	T	0	0
Q18	18	exp4	542	0	0	0	0	0	S	T	T	G	G	G	G	S	0	0	S	T	T	T	0
Q18	18	exp4	543	0	0	0	0	0	S	T	T	G	G	G	G	S	0	0	S	T	T	T	0
Q18	18	exp4	544	0	0	0	0	0	S	T	T	G	G	G	G	S	0	0	S	S	0	0	0
Q18	18	exp4	545	0	0	0	0	0	S	T	T	T	T	T	0	0	0	0	S	S	0	0	0
Q18	18	exp4	546	0	0	0	0	0	S	T	T	G	G	G	0	0	0	0	S	S	0	0	0
Q18	18	exp4	547	0	0	0	S	S	S	T	T	T	T	T	S	0	0	0	S	T	T	0	0
Q18	18	exp4	548	0	0	0	0	S	S	T	T	T	T	S	S	0	0	0	S	S	0	0	0
Q18	18	exp4	549	0	0	0	0	S	S	T	T	T	T	T	S	0	0	0	S	S	0	0	0
Q18	18	exp4	550	0	0	0	S	S	S	T	T	T	T	T	S	0	0	0	S	S	0	0	0
Q18	18	exp4	551	0	0	0	S	S	S	T	T	T	T	T	0	0	0	0	S	T	T	0	0
Q18	18	exp4	552	0	0	0	S	S	S	T	T	T	T	T	S	0	0	0	S	S	0	0	0
Q18	18	exp4	553	0	T	T	S	S	S	T	T	T	T	T	S	0	0	0	0	T	T	0	0
Q18	18	exp4	554	0	T	T	0	0	S	T	T	T	T	T	S	0	0	0	0	T	T	0	0
Q18	18	exp4	555	0	T	T	0	S	S	T	T	G	G	G	S	0	0	0	S	S	0	0	0
Q18	18	exp4	556	0	T	T	0	0	S	T	T	G	G	G	S	0	0	0	0	T	T	0	0
Q18	18	exp4	557	0	T	T	0	0	S	T	T	G	G	G	S	0	0	0	S	T	T	0	0
Q18	18	exp4	558	0	0	0	0	0	S	T	T	G	G	G	S	0	0	0	S	S	0	0	0
Q18	18	exp4	559	0	0	0	0	0	S	T	T	G	G	G	S	0	0	0	S	S	0	0	0
Q18	18	exp4	560	0	0	0	0	0	S	T	T	G	G	G	S	0	0	S	S	S	0	0	0
Q18	18	exp4	561	0	0	0	0	0	S	T	T	G	G	G	S	0	0	S	S	S	0	0	0
Q18	18	exp4	562	0	T	T	0	0	S	T	T	T	T	S	S	0	0	0	S	S	0	0	0
Q18	18	exp4	563	0	0	0	0	0	S	T	T	G	G	G	S	0	0	0	S	S	0	0	0
Q18	18	exp4	564	0	0	0	0	S	S	T	T	G	G	G	S	0	0	0	0	S	0	0	0
Q18	18	exp4	565	0	0	0	0	0	S	T	T	G	G	G	S	0	0	0	0	S	0	0	0
Q18	18	exp4	566	0	0	0	0	S	S	T	T	T	T	T	S	0	0	0	0	S	0	0	0
Q18	18	exp4	567	0	0	0	0	S	S	T	T	G	G	G	S	0	0	0	0	S	0	0	0
Q18	18	exp4	568	0	0	0	0	S	S	T	T	T	T	S	S	0	0	0	0	S	0	0	0
Q18	18	exp4	569	0	0	0	0	S	S	T	T	G	G	G	S	0	S	0	0	S	0	0	0
Q18	18	exp4	570	0	0	0	0	0	S	T	T	G	G	G	S	0	S	0	0	T	T	0	0
Q18	18	exp4	571	0	0	0	S	S	S	T	T	G	G	G	0	0	0	0	0	S	0	0	0
Q18	18	exp4	572	0	0	0	0	S	S	T	T	T	T	T	S	0	S	0	0	S	0	0	0
Q18	18	exp4	573	0	0	0	S	S	S	T	T	T	T	T	S	0	S	S	S	S	0	0	0
Q18	18	exp4	574	0	0	0	0	S	S	T	T	G	G	G	0	0	0	S	S	S	0	0	0
Q18	18	exp4	575	0	0	0	0	S	S	S	S	G	G	G	0	0	S	0	0	S	0	0	0
Q18	18	exp4	576	0	0	0	0	S	S	T	T	G	G	G	S	0	S	0	S	T	T	0	0
Q18	18	exp4	577	0	0	0	S	S	S	T	T	G	G	G	0	0	S	0	S	S	0	0	0
Q18	18	exp4	578	0	0	0	0	S	S	T	T	G	G	G	S	0	0	S	S	S	0	0	0
Q18	18	exp4	579	0	0	0	S	S	S	T	T	G	G	G	S	0	0	S	S	S	0	0	0
Q18	18	exp4	580	0	0	0	S	S	S	T	T	G	G	G	S	0	0	S	S	T	T	0	0
Q18	18	exp4	581	0	0	0	S	S	S	T	T	G	G	G	0	0	0	0	0	S	0	0	0
Q18	18	exp4	582	0	0	0	S	S	S	T	T	G	G	G	0	0	0	0	S	S	0	0	0
Q18	18	exp4	583	0	0	0	0	S	S	T	T	G	G	G	0	0	0	0	S	T	T	0	0
Q18	18	exp4	584	0	0	0	S	S	S	T	T	0	T	T	0	0	0	0	S	S	0	0	0
Q18	18	exp4	585	0	0	0	0	S	S	T	T	T	T	T	S	0	0	0	S	T	T	0	0
Q18	18	exp4	586	0	0	0	0	S	S	T	T	T	T	T	0	0	0	0	S	S	0	0	0
Q18	18	exp4	587	0	0	0	0	S	S	T	T	G	G	G	0	0	0	0	0	S	0	0	0
Q18	18	exp4	588	0	0	0	0	S	S	T	T	G	G	G	S	0	0	0	0	S	0	0	0
Q18	18	exp4	589	0	0	0	0	S	S	T	T	G	G	G	0	0	0	0	0	T	T	0	0
Q18	18	exp4	590	0	0	0	0	S	S	T	T	T	T	T	0	0	0	0	0	T	T	0	0
Q18	18	exp4	591	0	0	0	0	S	S	T	T	S	T	T	S	0	0	0	0	T	T	0	0
Q18	18	exp4	592	0	0	0	0	0	S	T	T	G	G	G	S	0	0	0	0	T	T	0	0
Q18	18	exp4	593	0	0	0	0	S	S	T	T	G	G	G	S	0	0	0	S	0	0	0	0
Q18	18	exp4	594	0	0	0	0	S	S	T	T	0	T	T	0	0	0	0	0	S	0	0	0
Q18	18	exp4	595	0	0	0	0	S	S	T	T	T	T	T	S	0	0	0	S	S	0	0	0
Q18	18	exp4	596	0	0	0	0	S	S	T	T	G	G	G	0	0	0	0	S	S	0	0	0
Q18	18	exp4	597	0	0	0	0	S	S	T	T	G	G	G	S	0	0	0	S	S	0	0	0
Q18	18	exp4	598	0	0	0	0	S	S	T	T	0	T	T	S	0	0	0	S	S	0	0	0
Q18	18	exp4	599	0	0	0	0	S	S	T	T	0	T	T	S	0	0	0	0	T	T	0	0
Q18	18	exp4	600	0	0	0	S	S	S	T	T	0	T	T	0	0	0	0	S	T	T	0	0
Q18	18	exp4	601	0	0	0	0	S	S	T	T	G	G	G	0	0	0	0	0	0	0	0	0
Q18	18	exp4	602	0	0	0	0	S	S	T	T	G	G	G	S	0	0	0	0	T	T	0	0
Q18	18	exp4	603	0	0	0	0	S	S	T	T	0	T	T	S	0	0	0	0	T	T	0	0
Q18	18	exp4	604	0	0	0	S	S	S	T	T	T	T	T	S	0	0	0	S	S	0	0	0
Q18	18	exp4	605	0	0	0	S	S	S	T	T	0	T	T	S	0	0	0	0	S	0	0	0
Q18	18	exp4	606	0	0	0	S	S	S	0	S	0	T	T	S	0	0	0	0	S	0	0	0
Q18	18	exp4	607	0	0	0	0	0	S	S	S	0	T	T	S	0	0	0	S	S	0	0	0
Q18	18	exp4	608	0	0	0	0	S	S	0	S	0	T	T	S	0	0	0	S	T	T	0	0
Q18	18	exp4	609	0	0	0	S	0	S	S	S	0	T	T	S	0	0	0	0	S	0	0	0
Q18	18	exp4	610	0	0	0	0	0	0	S	S	0	T	T	S	0	0	0	0	S	0	0	0
Q18	18	exp4	611	0	0	0	0	0	0	S	S	0	T	T	S	0	0	0	0	S	0	0	0
Q18	18	exp4	612	0	0	T	T	S	0	0	S	0	T	T	S	0	0	0	0	T	T	0	0
Q18	18	exp4	613	0	0	T	T	S	0	0	S	0	T	T	S	0	0	0	0	S	0	0	0
Q18	18	exp4	614	0	0	T	T	0	0	0	S	0	T	T	S	0	0	0	0	S	0	0	0
Q18	18	exp4	615	0	0	T	T	0	0	T	T	T	T	T	S	0	0	0	0	S	0	0	0
Q18	18	exp4	616	0	0	T	T	S	0	T	T	T	S	S	S	0	0	0	0	T	T	0	0
Q18	18	exp4	617	0	0	0	S	0	S	T	T	T	T	T	0	0	0	0	S	S	0	0	0
Q18	18	exp4	618	0	G	G	G	S	S	S	S	0	T	T	0	0	0	0	0	S	0	0	0
Q18	18	exp4	619	0	0	T	T	0	0	T	T	0	T	T	S	0	0	0	0	S	0	0	0
Q18	18	exp4	620	0	T	T	T	0	0	T	T	0	T	T	0	0	0	0	0	S	0	0	0
Q18	18	exp4	621	0	T	T	T	0	S	S	S	0	T	T	S	0	0	0	S	T	T	0	0
Q18	18	exp4	622	0	T	T	T	0	S	T	T	0	T	T	S	0	0	0	S	S	0	0	0
Q18	18	exp4	623	0	T	T	T	0	S	S	S	0	T	T	S	0	0	0	S	T	T	0	0
Q18	18	exp4	624	0	T	T	T	0	S	S	S	0	T	T	0	0	0	0	S	T	T	0	0
Q18	18	exp4	625	0	T	T	T	0	S	T	T	0	T	T	0	0	0	0	S	T	T	0	0
Q18	18	exp4	626	0	0	0	S	0	S	T	T	G	G	G	0	0	0	0	S	S	0	0	0
Q18	18	exp4	627	0	T	T	T	0	S	T	T	G	G	G	0	0	0	0	S	T	T	T	0
Q18	18	exp4	628	0	0	T	T	0	S	T	T	G	G	G	0	0	0	0	S	T	T	0	0
Q18	18	exp4	629	0	G	G	G	0	S	S	S	G	G	G	0	0	0	0	S	S	0	0	0
Q18	18	exp4	630	0	G	G	G	0	S	S	S	G	G	G	0	0	0	0	S	S	0	0	0
Q18	18	exp4	631	0	G	G	G	0	0	S	S	G	G	G	S	0	0	0	S	S	0	0	0
Q18	18	exp4	632	0	T	T	T	0	S	T	T	G	G	G	0	0	0	0	S	S	0	0	0
Q18	18	exp4	633	0	G	G	G	0	0	T	T	G	G	G	0	0	0	0	S	S	0	0	0
Q18	18	exp4	634	0	G	G	G	0	0	T	T	G	G	G	S	0	0	0	S	S	0	0	0
Q18	18	exp4	635	0	T	T	T	0	0	T	T	T	T	T	S	0	0	0	S	S	0	0	0
Q18	18	exp4	636	0	G	G	G	0	0	T	T	G	G	G	S	0	0	0	S	S	0	0	0
Q18	18	exp4	637	0	G	G	G	0	S	T	T	G	G	G	S	0	0	0	S	S	0	0	0
Q18	18	exp4	638	0	G	G	G	0	S	T	T	T	T	S	0	0	0	0	S	T	T	0	0
Q18	18	exp4	639	0	G	G	G	0	S	T	T	G	G	G	0	0	0	0	S	S	0	0	0
Q18	18	exp4	640	0	G	G	G	0	S	T	T	G	G	G	0	0	0	0	S	S	0	0	0
Q18	18	exp4	641	0	0	T	T	0	S	T	T	G	G	G	0	0	0	0	S	S	0	0	0
Q18	18	exp4	642	0	0	T	T	0	S	T	T	G	G	G	0	0	0	0	S	S	0	0	0
Q18	18	exp4	643	0	0	0	S	S	0	T	T	G	G	G	0	0	0	0	S	T	T	0	0
Q18	18	exp4	644	0	G	G	G	0	S	T	T	G	G	G	0	0	0	0	S	S	0	0	0
Q18	18	exp4	645	0	G	G	G	0	0	T	T	T	T	T	0	0	0	0	S	S	0	0	0
Q18	18	exp4	646	0	G	G	G	0	S	T	T	G	G	G	0	0	0	0	S	S	0	0	0
Q18	18	exp4	647	0	G	G	G	S	0	T	T	G	G	G	0	0	0	0	S	S	0	0	0
Q18	18	exp4	648	0	G	G	G	0	0	S	S	G	G	G	0	0	0	0	S	S	0	0	0
Q18	18	exp4	649	0	G	G	G	S	S	S	0	T	T	T	0	0	0	0	S	S	0	0	0
Q18	18	exp4	650	0	T	T	0	0	S	S	0	G	G	G	0	0	0	0	S	S	0	0	0
Q18	18	exp4	651	0	0	0	0	0	S	S	0	G	G	G	0	0	0	0	S	S	0	0	0
Q18	18	exp4	652	0	T	T	0	0	S	S	0	G	G	G	S	0	0	0	S	S	0	0	0
Q18	18	exp4	653	0	T	T	0	0	S	S	0	G	G	G	0	0	0	0	S	S	0	0	0
Q18	18	exp4	654	0	T	T	0	0	S	S	0	G	G	G	S	0	0	0	S	S	0	0	0
Q18	18	exp4	655	0	T	T	0	0	S	S	0	G	G	G	S	0	0	0	S	S	0	0	0
Q18	18	exp4	656	0	T	T	0	0	S	S	0	T	T	T	0	0	0	0	S	S	0	0	0
Q18	18	exp4	657	0	T	T	0	S	S	S	0	G	G	G	0	0	0	0	S	S	0	0	0
Q18	18	exp4	658	0	T	T	0	S	S	S	0	G	G	G	0	0	0	0	S	S	0	0	0
Q18	18	exp4	659	0	G	G	G	S	S	S	0	T	T	T	0	0	0	0	S	S	0	0	0
Q18	18	exp4	660	0	G	G	G	S	S	S	0	G	G	G	0	0	0	0	S	S	0	0	0
Q18	18	exp4	661	0	0	T	T	S	S	S	0	T	T	T	S	0	0	0	S	S	0	0	0
Q18	18	exp4	662	0	G	G	G	S	S	S	0	T	T	T	0	0	0	0	S	S	0	0	0
Q18	18	exp4	663	0	T	T	S	S	S	S	0	G	G	G	0	0	0	0	S	S	0	0	0
Q18	18	exp4	664	0	0	T	T	S	S	S	0	G	G	G	0	0	0	0	S	S	0	0	0
Q18	18	exp4	665	0	T	T	S	S	S	S	0	G	G	G	S	0	0	0	S	S	0	0	0
Q18	18	exp4	666	0	0	T	T	0	S	S	0	T	T	T	0	0	0	0	S	S	0	0	0
Q18	18	exp4	667	0	T	T	T	0	S	S	S	G	G	G	S	0	0	0	S	S	0	0	0
Q18	18	exp4	668	0	T	T	T	0	S	S	S	G	G	G	0	0	0	0	S	S	0	0	0
Q18	18	exp4	669	0	T	T	T	0	S	S	S	G	G	G	0	0	0	0	0	T	T	0	0
Q18	18	exp4	670	0	T	T	T	0	S	S	0	0	T	T	0	0	0	S	0	S	0	0	0
Q18	18	exp4	671	0	T	T	T	0	S	S	0	T	T	T	0	0	0	0	0	S	0	0	0
Q18	18	exp4	672	0	T	T	T	0	S	S	0	G	G	G	0	0	0	S	0	T	T	0	0
Q18	18	exp4	673	0	T	T	T	0	0	S	0	T	T	T	S	0	0	0	0	S	0	0	0
Q18	18	exp4	674	0	G	G	G	0	S	S	0	G	G	G	S	0	0	0	0	T	T	0	0
Q18	18	exp4	675	0	0	T	T	0	S	S	0	G	G	G	S	0	0	0	0	T	T	T	0
Q18	18	exp4	676	0	T	T	T	0	S	S	0	G	G	G	0	0	0	0	0	T	T	0	0
Q18	18	exp4	677	0	T	T	T	S	S	S	0	G	G	G	S	0	0	0	0	T	T	T	0
Q18	18	exp4	678	0	T	T	T	0	S	S	0	G	G	G	0	0	0	0	0	T	T	T	0
Q18	18	exp4	679	0	T	T	T	0	S	S	0	G	G	G	0	0	0	0	0	T	T	0	0
Q18	18	exp4	680	0	T	T	T	S	S	S	0	G	G	G	S	0	0	0	0	S	0	0	0
Q18	18	exp4	681	0	T	T	T	0	S	S	0	G	G	G	S	0	0	0	0	T	T	0	0
Q18	18	exp4	682	0	T	T	T	S	S	S	0	G	G	G	S	0	0	0	0	T	T	0	0
Q18	18	exp4	683	0	T	T	T	S	S	S	0	G	G	G	S	0	0	0	0	T	T	0	0
Q18	18	exp4	684	0	T	T	T	0	S	S	0	G	G	G	S	0	0	0	0	T	T	0	0
Q18	18	exp4	685	0	T	T	T	S	S	S	S	G	G	G	S	0	0	0	S	T	T	T	0
Q18	18	exp4	686	0	T	T	T	0	S	S	0	G	G	G	S	0	0	0	0	T	T	T	0
Q18	18	exp4	687	0	T	T	T	0	S	S	0	G	G	G	S	0	0	0	0	T	T	T	0
Q18	18	exp4	688	0	T	T	T	S	S	S	0	G	G	G	S	0	0	0	0	T	T	T	0
Q18	18	exp4	689	0	T	T	T	S	S	S	S	G	G	G	0	0	0	0	S	T	T	T	0
Q18	18	exp4	690	0	T	T	T	S	S	S	0	T	T	T	S	0	0	0	0	T	T	0	0
Q18	18	exp4	691	0	T	T	T	0	S	S	0	G	G	G	S	0	0	0	0	S	0	0	0
Q18	18	exp4	692	0	T	T	T	0	S	S	0	T	T	T	S	0	0	0	0	S	0	0	0
Q18	18	exp4	693	0	T	T	T	0	S	S	0	T	T	T	S	0	0	0	0	T	T	0	0
Q18	18	exp4	694	0	T	T	T	0	S	S	0	G	G	G	S	0	0	0	S	T	T	0	0
Q18	18	exp4	695	0	T	T	T	S	S	S	0	G	G	G	S	0	0	0	0	T	T	T	0
Q18	18	exp4	696	0	T	T	T	S	S	S	0	G	G	G	S	0	0	0	0	T	T	T	0
Q18	18	exp4	697	0	T	T	T	S	S	S	0	G	G	G	S	0	0	0	0	S	0	0	0
Q18	18	exp4	698	0	T	T	T	S	S	S	0	G	G	G	S	0	0	0	S	S	0	0	0
Q18	18	exp4	699	0	T	T	T	S	S	S	0	G	G	G	S	0	0	0	S	S	T	T	0
Q18	18	exp4	700	0	T	T	T	S	S	S	0	G	G	G	S	0	0	0	0	T	T	T	0
Q18	18	exp4	701	0	T	T	T	0	S	S	0	G	G	G	0	0	0	0	0	T	T	T	0
Q18	18	exp4	702	0	T	T	T	S	S	S	0	G	G	G	S	0	0	0	0	S	T	T	0
Q18	18	exp4	703	0	T	T	T	0	S	S	0	G	G	G	0	0	0	0	S	S	T	T	0
Q18	18	exp4	704	0	T	T	T	S	S	S	0	G	G	G	S	0	0	0	S	S	T	T	0
Q18	18	exp4	705	0	T	T	T	0	S	S	0	G	G	G	S	0	0	0	S	T	T	T	0
Q18	18	exp4	706	0	T	T	T	0	S	S	0	T	T	T	S	0	0	0	0	T	T	T	0
Q18	18	exp4	707	0	T	T	T	0	S	S	S	G	G	G	S	0	0	0	0	T	T	T	0
Q18	18	exp4	708	0	T	T	T	0	0	S	S	G	G	G	S	0	0	0	0	S	0	0	0
Q18	18	exp4	709	0	T	T	T	0	0	S	0	G	G	G	S	0	0	0	S	S	0	0	0
Q18	18	exp4	710	0	G	G	G	0	S	S	S	G	G	G	S	0	0	0	S	T	T	T	0
Q18	18	exp4	711	0	T	T	T	0	0	T	T	G	G	G	S	0	0	0	S	S	0	0	0
Q18	18	exp4	712	0	T	T	T	0	S	S	0	T	T	T	S	0	0	0	S	T	T	0	0
Q18	18	exp4	713	0	T	T	T	0	S	S	0	G	G	G	S	0	0	0	0	T	T	0	0
Q18	18	exp4	714	0	T	T	T	0	0	T	T	T	T	T	S	0	0	0	0	T	T	0	0
Q18	18	exp4	715	0	T	T	T	S	S	S	S	G	G	G	S	0	0	0	0	S	0	0	0
Q18	18	exp4	716	0	T	T	T	S	S	S	S	G	G	G	S	0	0	0	0	S	0	0	0
Q18	18	exp4	717	0	T	T	T	S	S	S	0	G	G	G	S	0	0	0	0	S	0	0	0
Q18	18	exp4	718	0	0	T	T	0	S	S	0	G	G	G	S	0	0	0	0	T	T	0	0
Q18	18	exp4	719	0	T	T	T	S	S	S	S	G	G	G	S	0	0	0	S	T	T	0	0
Q18	18	exp4	720	0	G	G	G	0	S	S	0	T	T	T	S	0	0	0	0	S	0	0	0
Q18	18	exp4	721	0	0	T	T	S	S	S	0	G	G	G	S	0	0	0	0	T	T	0	0
Q18	18	exp4	722	0	T	T	T	S	S	S	0	G	G	G	S	0	0	0	S	T	T	0	0
Q18	18	exp4	723	0	0	T	T	S	S	S	0	G	G	G	S	0	0	0	0	S	0	0	0
Q18	18	exp4	724	0	0	T	T	0	S	S	0	T	T	T	S	0	0	0	0	T	T	0	0
Q18	18	exp4	725	0	T	T	T	S	S	S	0	T	T	T	S	0	0	0	0	S	0	0	0
Q18	18	exp4	726	0	T	T	T	0	0	S	0	G	G	G	S	0	0	0	0	S	0	0	0
Q18	18	exp4	727	0	G	G	G	S	S	S	0	T	T	S	S	0	0	0	0	S	0	0	0
Q18	18	exp4	728	0	0	T	T	S	S	S	0	G	G	G	S	0	0	0	0	S	0	0	0
Q18	18	exp4	729	0	0	T	T	0	S	S	0	G	G	G	S	0	0	0	S	S	0	0	0
Q18	18	exp4	730	0	T	T	T	0	S	S	0	G	G	G	S	0	0	0	S	T	T	0	0
Q18	18	exp4	731	0	G	G	G	0	S	S	0	T	T	S	S	0	0	0	S	T	T	0	0
Q18	18	exp4	732	0	T	T	T	0	S	S	0	T	T	S	S	0	0	0	S	T	T	0	0
Q18	18	exp4	733	0	T	T	T	0	S	S	0	G	G	G	S	0	0	0	S	S	0	0	0
Q18	18	exp4	734	0	G	G	G	0	S	S	0	G	G	G	0	0	0	S	S	S	0	0	0
Q18	18	exp4	735	0	T	T	T	0	S	S	0	G	G	G	S	0	S	0	S	T	T	0	0
Q18	18	exp4	736	0	G	G	G	0	S	S	0	G	G	G	S	0	0	0	S	S	0	0	0
Q18	18	exp4	737	0	T	T	T	0	S	S	0	G	G	G	0	0	0	0	0	S	0	0	0
Q18	18	exp4	738	0	0	0	S	S	S	S	0	T	T	S	0	0	0	0	0	S	0	0	0
Q18	18	exp4	739	0	T	T	T	0	0	S	0	G	G	G	0	0	0	0	S	S	0	0	0
Q18	18	exp4	740	0	T	T	T	0	S	S	0	G	G	G	0	S	0	0	S	T	T	0	0
Q18	18	exp4	741	0	0	T	T	0	0	S	0	G	G	G	S	S	S	0	0	0	0	0	0
Q18	18	exp4	742	0	G	G	G	0	0	S	0	G	G	G	0	S	S	0	0	0	0	0	0
Q18	18	exp4	743	0	G	G	G	0	0	S	0	G	G	G	0	S	S	0	0	0	0	0	0
Q18	18	exp4	744	0	T	T	T	0	0	S	0	G	G	G	S	S	S	0	0	0	0	0	0
Q18	18	exp4	745	0	T	T	T	0	0	S	0	G	G	G	0	S	S	0	0	0	0	0	0
Q18	18	exp4	746	0	G	G	G	0	S	S	0	G	G	G	0	S	S	0	0	0	0	0	0
Q18	18	exp4	747	0	T	T	T	0	0	S	S	G	G	G	0	0	S	0	0	0	0	0	0
Q18	18	exp4	748	0	G	G	G	0	0	S	S	G	G	G	S	S	S	0	0	0	0	0	0
Q18	18	exp4	749	0	T	T	T	0	0	S	0	G	G	G	S	S	S	0	0	0	0	0	0
Q18	18	exp4	750	0	G	G	G	0	0	S	0	G	G	G	S	S	S	0	0	0	0	0	0
Q18	18	exp4	751	0	G	G	G	0	0	S	0	G	G	G	0	S	S	0	0	0	0	0	0
Q18	18	exp4	752	0	T	T	T	0	0	S	0	T	T	S	0	S	S	0	0	0	0	0	0
Q18	18	exp4	753	0	G	G	G	0	0	S	S	G	G	G	0	0	S	0	0	0	0	0	0
Q18	18	exp4	754	0	G	G	G	0	0	S	0	G	G	G	0	0	S	0	0	S	0	0	0
Q18	18	exp4	755	0	G	G	G	0	S	S	0	G	G	G	0	0	S	0	0	0	0	0	0
Q18	18	exp4	756	0	0	T	T	0	S	S	0	G	G	G	0	0	S	0	0	0	0	0	0
Q18	18	exp4	757	0	T	T	T	0	0	S	0	G	G	G	0	0	0	0	0	0	0	0	0
Q18	18	exp4	758	0	T	T	T	0	0	S	0	G	G	G	0	0	0	0	0	0	0	0	0
Q18	18	exp4	759	0	T	T	T	0	0	S	0	G	G	G	G	0	0	0	0	0	0	0	0
Q18	18	exp4	760	0	T	T	T	0	S	S	0	T	T	T	0	0	0	0	0	0	0	0	0
Q18	18	exp4	761	0	T	T	T	0	0	S	0	T	T	T	S	0	0	0	0	0	0	0	0
Q18	18	exp4	762	0	T	T	T	0	0	S	0	T	T	T	0	0	0	0	0	0	0	0	0
Q18	18	exp4	763	0	T	T	T	0	S	S	0	G	G	G	0	0	0	0	0	0	0	0	0
Q18	18	exp4	764	0	T	T	T	0	S	S	0	G	G	G	0	0	0	0	0	0	0	0	0
Q18	18	exp4	765	0	G	G	G	0	0	S	0	G	G	G	T	T	S	0	0	0	0	0	0
Q18	18	exp4	766	0	0	0	S	0	0	S	0	H	H	H	H	H	S	0	0	0	0	0	0
Q18	18	exp4	767	0	0	0	S	0	S	S	0	H	H	H	H	T	S	0	0	0	0	0	0
Q18	18	exp4	768	0	0	0	S	0	0	S	S	T	T	G	G	G	S	0	0	0	0	0	0
Q18	18	exp4	769	0	0	0	S	0	S	S	S	H	H	H	H	T	S	0	0	0	0	0	0
Q18	18	exp4	770	0	0	T	T	0	S	S	0	G	G	G	T	S	S	0	0	0	0	0	0
Q18	18	exp4	771	0	0	0	S	0	S	S	0	G	G	G	T	T	S	0	0	0	0	0	0
Q18	18	exp4	772	0	T	T	T	0	S	S	0	G	G	G	G	G	0	0	0	0	0	0	0
Q18	18	exp4	773	0	T	T	T	0	S	S	0	T	H	H	H	H	S	0	0	S	0	0	0
Q18	18	exp4	774	0	G	G	G	0	S	S	S	H	H	H	H	T	0	0	S	S	0	0	0
Q18	18	exp4	775	0	T	T	T	0	S	S	0	G	G	G	G	T	0	0	S	S	0	0	0
Q18	18	exp4	776	0	T	T	T	0	S	S	S	G	G	G	G	T	S	0	S	0	0	0	0
Q18	18	exp4	777	0	T	T	T	0	S	S	0	G	G	G	G	T	0	0	S	S	T	T	0
Q18	18	exp4	778	0	T	T	T	0	S	S	0	G	G	G	G	S	0	0	S	0	0	0	0
Q18	18	exp4	779	0	T	T	T	0	S	S	0	T	H	H	H	H	0	0	S	S	T	T	0
Q18	18	exp4	780	0	T	T	T	0	S	S	0	G	G	G	G	T	S	0	S	0	0	0	0
Q18	18	exp4	781	0	T	T	T	0	S	S	0	G	G	G	G	G	0	0	S	S	0	0	0
Q18	18	exp4	782	0	T	T	T	0	S	S	S	T	H	H	H	H	0	0	0	0	0	0	0
Q18	18	exp4	783	0	T	T	T	0	S	S	0	G	G	G	0	0	0	0	0	0	0	0	0
Q18	18	exp4	784	0	T	T	T	0	S	S	0	G	G	G	G	G	0	0	0	0	0	0	0
Q18	18	exp4	785	0	T	T	T	0	S	S	0	G	G	G	G	T	0	0	S	S	T	T	0
Q18	18	exp4	786	0	T	T	T	0	S	S	S	G	G	G	G	S	0	0	S	0	0	0	0
Q18	18	exp4	787	0	T	T	T	0	S	S	0	T	H	H	H	H	0	0	0	S	0	0	0
Q18	18	exp4	788	0	T	T	T	0	S	S	0	G	G	G	G	T	0	0	0	0	T	T	0
Q18	18	exp4	789	0	T	T	T	0	S	S	S	G	G	G	T	0	0	0	0	0	0	0	0
Q18	18	exp4	790	0	T	T	T	0	S	S	0	G	G	G	G	T	0	0	S	0	0	0	0
Q18	18	exp4	791	0	T	T	T	0	S	S	S	T	H	H	H	H	S	0	0	0	0	0	0
Q18	18	exp4	792	0	T	T	T	0	S	S	S	G	G	G	T	S	0	0	0	0	0	0	0
Q18	18	exp4	793	0	T	T	T	0	S	S	0	G	G	G	G	S	0	0	S	0	0	0	0
Q18	18	exp4	794	0	T	T	T	0	S	S	0	H	H	H	H	0	0	0	0	0	0	0	0
Q18	18	exp4	795	0	T	T	T	0	S	S	0	G	G	G	G	S	0	S	S	0	0	0	0
Q18	18	exp4	796	0	T	T	T	0	S	S	0	G	G	G	G	S	0	S	S	0	0	0	0
Q18	18	exp4	797	0	G	G	G	0	S	S	0	G	G	G	S	S	0	S	0	0	0	0	0
Q18	18	exp4	798	0	T	T	T	S	S	S	0	G	G	G	T	S	0	S	S	0	0	0	0
Q18	18	exp4	799	0	T	T	T	0	S	S	0	G	G	G	S	S	0	S	S	0	0	0	0
Q18	18	exp4	800	0	T	T	T	0	S	S	0	H	H	H	H	S	0	0	0	0	0	0	0

## Sheet: exp5
numQ	number of glutamine	experiment index	time frame	ACE:1	GLN:2	GLN:3	GLN:4	GLN:5	GLN:6	GLN:7	GLN:8	GLN:9	GLN:10	res11	res12	GLN:13	GLN:14	GLN:15	GLN:16	GLN:17	GLN:18	GLN:19	NME:20
Q18	18	exp5	1	0	0	0	0	0	0	0	S	S	S	S	0	0	S	S	0	0	0	0	0
Q18	18	exp5	2	0	0	0	0	0	0	0	0	S	S	S	0	0	S	S	0	0	0	0	0
Q18	18	exp5	3	0	0	0	0	0	0	0	S	S	0	S	S	0	T	T	0	0	0	0	0
Q18	18	exp5	4	0	0	0	0	0	0	0	0	S	S	S	0	0	T	T	0	0	0	0	0
Q18	18	exp5	5	0	0	0	0	0	0	0	S	0	S	S	S	0	S	S	0	0	0	0	0
Q18	18	exp5	6	0	0	0	0	0	0	0	S	S	0	S	S	0	T	T	0	0	0	0	0
Q18	18	exp5	7	0	0	0	0	0	0	0	S	S	0	S	S	0	T	T	S	0	0	0	0
Q18	18	exp5	8	0	0	0	0	0	0	0	S	S	0	S	S	0	T	T	0	0	0	0	0
Q18	18	exp5	9	0	0	0	0	0	0	0	S	0	0	S	S	0	T	T	0	0	0	0	0
Q18	18	exp5	10	0	0	0	0	0	0	0	0	S	S	S	0	0	T	T	0	0	0	0	0
Q18	18	exp5	11	0	0	0	0	0	0	0	S	S	S	S	S	0	T	T	0	0	0	0	0
Q18	18	exp5	12	0	0	0	0	0	0	0	S	S	S	S	S	0	T	T	S	0	0	0	0
Q18	18	exp5	13	0	0	0	0	0	0	0	S	S	S	S	S	0	S	S	S	0	0	0	0
Q18	18	exp5	14	0	0	0	0	0	0	0	S	S	S	S	S	0	T	T	0	0	0	0	0
Q18	18	exp5	15	0	0	0	0	0	0	0	S	S	S	S	S	0	T	T	0	0	0	0	0
Q18	18	exp5	16	0	0	0	0	0	0	0	S	S	S	S	S	0	T	T	S	0	0	0	0
Q18	18	exp5	17	0	0	0	0	0	0	0	S	S	S	S	S	0	S	S	S	0	0	0	0
Q18	18	exp5	18	0	0	0	0	0	0	0	S	S	S	S	S	0	S	S	S	0	0	0	0
Q18	18	exp5	19	0	0	0	0	0	0	0	S	S	0	S	0	0	T	T	0	0	0	0	0
Q18	18	exp5	20	0	0	0	0	0	0	0	S	S	0	S	S	0	T	T	0	0	0	0	0
Q18	18	exp5	21	0	0	0	0	0	0	0	S	S	S	S	S	0	T	T	0	0	0	0	0
Q18	18	exp5	22	0	0	0	0	0	0	0	S	S	S	S	S	0	T	T	0	0	0	0	0
Q18	18	exp5	23	0	0	0	0	0	0	0	0	S	S	S	S	0	T	T	0	0	0	0	0
Q18	18	exp5	24	0	0	0	0	0	0	0	0	S	S	S	S	0	T	T	0	0	0	0	0
Q18	18	exp5	25	0	0	0	0	0	0	0	S	S	S	S	0	0	T	T	0	0	0	0	0
Q18	18	exp5	26	0	0	0	0	0	0	0	S	0	S	S	S	0	S	S	0	0	0	0	0
Q18	18	exp5	27	0	0	0	0	0	0	0	0	0	S	S	0	0	S	S	0	0	0	0	0
Q18	18	exp5	28	0	0	0	0	0	0	S	S	0	0	S	0	0	T	T	0	0	0	0	0
Q18	18	exp5	29	0	0	0	0	0	0	0	S	0	0	S	0	0	T	T	0	0	0	0	0
Q18	18	exp5	30	0	0	0	0	0	0	0	S	S	0	S	S	0	T	T	0	0	0	0	0
Q18	18	exp5	31	0	0	0	0	0	0	0	0	0	S	S	S	0	T	T	0	0	0	0	0
Q18	18	exp5	32	0	0	0	0	0	0	0	0	0	S	S	S	0	0	0	0	0	0	0	0
Q18	18	exp5	33	0	0	0	0	0	0	0	0	0	S	S	S	0	S	S	0	0	0	0	0
Q18	18	exp5	34	0	0	0	0	0	0	0	0	0	S	S	S	0	0	S	0	0	T	T	0
Q18	18	exp5	35	0	0	0	0	0	0	0	0	0	0	S	S	0	0	S	S	0	T	T	0
Q18	18	exp5	36	0	0	0	0	0	0	0	0	0	S	S	S	0	0	S	S	0	0	0	0
Q18	18	exp5	37	0	0	0	0	0	0	0	0	0	S	S	S	0	0	S	0	0	0	0	0
Q18	18	exp5	38	0	0	0	0	0	0	0	0	0	S	S	S	0	0	S	0	0	0	0	0
Q18	18	exp5	39	0	0	0	0	0	0	0	0	S	S	S	S	0	0	S	0	0	0	0	0
Q18	18	exp5	40	0	0	0	0	0	0	0	S	0	0	S	S	0	0	S	0	0	0	0	0
Q18	18	exp5	41	0	0	0	0	0	0	0	S	S	0	S	S	0	0	S	S	0	0	0	0
Q18	18	exp5	42	0	0	0	0	0	0	0	S	S	0	S	S	S	0	S	0	0	0	0	0
Q18	18	exp5	43	0	0	0	0	0	0	0	S	S	0	S	S	0	0	S	0	0	0	0	0
Q18	18	exp5	44	0	0	0	0	0	0	0	S	S	0	0	S	0	0	S	0	0	0	0	0
Q18	18	exp5	45	0	0	0	0	0	0	0	S	0	0	S	S	0	0	S	0	0	0	0	0
Q18	18	exp5	46	0	0	0	0	0	S	0	0	S	0	S	S	0	0	S	0	0	0	0	0
Q18	18	exp5	47	0	0	0	0	0	0	0	S	S	S	S	S	0	0	S	0	0	0	0	0
Q18	18	exp5	48	0	0	0	0	0	0	0	S	0	0	0	S	0	0	S	0	0	T	T	0
Q18	18	exp5	49	0	0	0	0	0	0	0	S	0	0	S	S	0	0	0	0	0	T	T	0
Q18	18	exp5	50	0	0	0	0	0	0	0	S	S	0	S	S	0	0	0	0	0	0	0	0
Q18	18	exp5	51	0	0	0	0	0	0	0	S	S	0	S	S	0	0	S	0	0	0	0	0
Q18	18	exp5	52	0	0	0	0	0	0	0	S	S	0	0	0	0	0	S	0	0	0	0	0
Q18	18	exp5	53	0	0	0	0	0	S	S	S	S	0	0	0	0	0	0	0	0	0	0	0
Q18	18	exp5	54	0	0	0	0	0	0	0	S	0	0	0	S	0	0	0	0	0	0	0	0
Q18	18	exp5	55	0	0	0	0	0	S	S	S	S	0	0	S	0	0	S	0	0	0	0	0
Q18	18	exp5	56	0	0	0	0	0	0	S	S	0	0	0	0	0	0	S	0	0	0	0	0
Q18	18	exp5	57	0	0	0	0	0	0	0	S	S	0	0	0	0	S	0	0	0	0	0	0
Q18	18	exp5	58	0	0	0	0	0	0	S	S	S	S	S	0	0	S	S	0	0	0	0	0
Q18	18	exp5	59	0	0	0	0	0	0	0	S	0	S	S	0	0	T	T	0	0	0	0	0
Q18	18	exp5	60	0	0	0	0	0	0	0	S	0	S	S	0	0	S	S	0	0	0	0	0
Q18	18	exp5	61	0	0	0	0	0	T	T	T	T	S	S	0	0	S	S	0	0	0	0	0
Q18	18	exp5	62	0	0	0	0	0	0	S	S	0	0	S	S	0	T	T	S	0	0	0	0
Q18	18	exp5	63	0	0	0	0	0	0	0	S	0	0	S	S	0	S	S	S	0	0	0	0
Q18	18	exp5	64	0	0	0	0	0	0	0	S	0	0	S	S	0	S	S	0	0	T	T	0
Q18	18	exp5	65	0	0	0	0	0	0	0	S	0	S	S	S	0	T	T	S	0	0	0	0
Q18	18	exp5	66	0	0	0	0	0	0	0	S	0	S	S	S	0	T	T	0	0	0	0	0
Q18	18	exp5	67	0	0	0	S	0	0	0	0	0	S	S	S	0	T	T	0	0	0	0	0
Q18	18	exp5	68	0	0	0	S	0	0	0	0	0	S	S	S	0	T	T	0	0	0	0	0
Q18	18	exp5	69	0	0	0	S	0	0	0	0	0	S	S	0	0	T	T	0	0	0	0	0
Q18	18	exp5	70	0	0	0	0	0	0	0	S	0	S	S	0	0	T	T	0	0	0	0	0
Q18	18	exp5	71	0	0	0	S	0	0	0	0	0	S	S	S	0	T	T	0	0	0	0	0
Q18	18	exp5	72	0	0	0	S	0	0	0	0	0	S	S	S	0	T	T	0	0	0	0	0
Q18	18	exp5	73	0	0	0	0	0	0	0	0	0	0	S	S	0	T	T	0	0	0	0	0
Q18	18	exp5	74	0	0	0	S	0	0	0	0	0	S	S	S	0	S	S	0	0	0	0	0
Q18	18	exp5	75	0	0	0	S	0	0	0	0	0	S	S	0	0	T	T	0	0	0	0	0
Q18	18	exp5	76	0	0	0	S	0	0	S	0	0	S	S	S	0	T	T	0	0	0	0	0
Q18	18	exp5	77	0	0	0	S	0	0	0	0	0	S	0	0	0	S	S	0	0	0	0	0
Q18	18	exp5	78	0	0	0	S	0	0	0	S	0	S	0	0	0	S	S	0	0	0	0	0
Q18	18	exp5	79	0	0	0	S	0	0	0	S	0	S	0	0	0	S	0	0	S	T	T	0
Q18	18	exp5	80	0	0	0	S	0	0	0	S	0	S	0	0	0	0	0	0	0	0	0	0
Q18	18	exp5	81	0	0	0	S	0	0	0	S	0	S	0	0	0	S	S	0	S	T	T	0
Q18	18	exp5	82	0	0	0	S	0	0	0	0	0	S	0	0	0	S	S	0	S	0	0	0
Q18	18	exp5	83	0	0	0	S	0	0	0	0	0	S	0	0	0	S	S	0	S	0	0	0
Q18	18	exp5	84	0	0	0	S	0	0	0	S	S	S	0	0	0	T	T	0	S	0	0	0
Q18	18	exp5	85	0	0	0	S	0	0	0	0	0	0	0	0	0	S	0	0	S	0	0	0
Q18	18	exp5	86	0	0	0	S	0	0	0	0	0	0	0	0	0	T	T	0	S	0	0	0
Q18	18	exp5	87	0	T	T	S	0	0	0	0	0	0	0	0	0	S	S	0	S	0	0	0
Q18	18	exp5	88	0	0	0	S	0	0	0	0	0	S	0	0	0	T	T	0	S	T	T	0
Q18	18	exp5	89	0	T	T	0	0	0	0	0	0	0	0	0	0	S	S	0	T	T	0	0
Q18	18	exp5	90	0	0	0	S	0	0	0	0	0	S	0	0	0	T	T	0	S	0	0	0
Q18	18	exp5	91	0	0	0	S	0	0	0	0	0	S	0	0	0	T	T	0	S	0	0	0
Q18	18	exp5	92	0	T	T	S	0	0	0	0	0	S	0	0	0	S	S	0	T	T	0	0
Q18	18	exp5	93	0	0	0	S	0	0	0	0	0	S	0	0	0	T	T	0	S	0	0	0
Q18	18	exp5	94	0	0	0	0	0	0	0	0	0	S	0	0	0	S	S	0	S	0	0	0
Q18	18	exp5	95	0	0	0	0	0	0	0	S	0	S	0	0	0	S	S	0	T	T	T	0
Q18	18	exp5	96	0	0	0	0	0	0	0	S	0	S	0	0	0	T	T	0	S	0	0	0
Q18	18	exp5	97	0	0	0	0	0	0	0	0	0	S	0	0	0	T	T	0	T	T	T	0
Q18	18	exp5	98	0	0	0	0	0	0	0	S	0	S	0	0	0	T	T	0	G	G	G	0
Q18	18	exp5	99	0	0	0	0	0	0	0	0	0	S	0	0	0	T	T	0	T	T	T	0
Q18	18	exp5	100	0	0	0	0	0	0	0	0	0	S	0	0	0	T	T	0	T	T	T	0
Q18	18	exp5	101	0	0	0	0	0	0	0	0	0	S	0	0	0	T	T	0	0	T	T	0
Q18	18	exp5	102	0	0	0	0	0	0	0	S	0	S	0	0	0	T	T	T	T	T	T	0
Q18	18	exp5	103	0	0	0	0	0	0	0	S	0	S	S	0	0	T	T	0	G	G	G	0
Q18	18	exp5	104	0	0	0	0	0	0	0	S	0	S	0	0	0	T	T	0	T	T	T	0
Q18	18	exp5	105	0	0	0	0	0	0	0	S	0	0	0	0	0	T	T	0	T	T	0	0
Q18	18	exp5	106	0	0	0	0	0	0	S	S	0	0	0	0	0	T	T	T	T	T	T	0
Q18	18	exp5	107	0	0	0	0	0	0	0	S	S	0	0	0	0	T	T	T	T	T	T	0
Q18	18	exp5	108	0	0	0	0	0	0	0	S	S	0	0	0	0	S	S	0	T	T	T	0
Q18	18	exp5	109	0	0	0	0	T	T	0	S	S	0	0	0	0	T	T	0	0	0	0	0
Q18	18	exp5	110	0	0	0	S	T	T	0	0	S	0	0	0	S	T	T	0	T	T	T	0
Q18	18	exp5	111	0	0	0	0	0	0	0	0	S	0	0	0	0	T	T	0	T	T	0	0
Q18	18	exp5	112	0	0	0	0	T	T	0	S	S	0	0	0	0	T	T	T	T	T	T	0
Q18	18	exp5	113	0	0	0	0	T	T	S	S	S	0	0	0	0	T	T	0	T	T	T	0
Q18	18	exp5	114	0	0	0	0	T	T	S	S	0	0	0	0	0	T	T	0	G	G	G	0
Q18	18	exp5	115	0	0	0	0	T	T	T	T	0	0	0	0	0	T	T	0	G	G	G	0
Q18	18	exp5	116	0	0	0	0	T	T	0	0	S	0	0	0	0	T	T	T	T	T	0	0
Q18	18	exp5	117	0	0	0	0	T	T	0	0	S	0	0	0	0	T	T	0	T	T	0	0
Q18	18	exp5	118	0	0	0	0	T	T	0	0	S	0	0	0	0	T	T	0	T	T	0	0
Q18	18	exp5	119	0	0	0	0	T	T	0	0	S	0	0	0	0	T	T	0	0	0	0	0
Q18	18	exp5	120	0	0	0	0	S	S	S	0	S	0	0	0	S	T	T	0	T	T	0	0
Q18	18	exp5	121	0	0	0	0	S	S	0	S	S	0	0	0	0	T	T	0	T	T	0	0
Q18	18	exp5	122	0	0	0	0	T	T	0	0	S	0	0	0	S	T	T	0	T	T	0	0
Q18	18	exp5	123	0	0	0	0	T	T	0	0	S	0	0	0	0	T	T	0	T	T	0	0
Q18	18	exp5	124	0	0	0	0	T	T	0	0	S	0	0	0	0	T	T	0	T	T	0	0
Q18	18	exp5	125	0	0	0	S	S	S	0	0	S	0	0	0	0	T	T	T	T	T	0	0
Q18	18	exp5	126	0	0	0	S	T	T	0	0	0	0	0	0	0	T	T	0	T	T	0	0
Q18	18	exp5	127	0	0	0	0	T	T	0	S	S	0	0	0	0	T	T	0	T	T	0	0
Q18	18	exp5	128	0	0	0	S	T	T	0	0	S	0	0	0	0	T	T	0	G	G	G	0
Q18	18	exp5	129	0	0	0	0	T	T	0	S	S	0	0	0	0	T	T	0	G	G	G	0
Q18	18	exp5	130	0	0	0	0	T	T	0	S	S	0	0	0	0	T	T	T	G	G	G	0
Q18	18	exp5	131	0	0	0	0	S	S	0	0	S	0	0	0	0	T	T	0	G	G	G	0
Q18	18	exp5	132	0	0	0	0	T	T	T	S	S	0	0	0	0	T	T	0	T	T	0	0
Q18	18	exp5	133	0	0	0	0	T	T	T	S	S	0	0	0	0	T	T	0	T	T	T	0
Q18	18	exp5	134	0	0	0	0	T	T	T	0	S	S	0	0	0	T	T	T	G	G	G	0
Q18	18	exp5	135	0	0	0	0	T	T	T	S	S	0	0	0	0	T	T	0	G	G	G	0
Q18	18	exp5	136	0	0	0	0	T	T	T	0	S	0	0	0	0	T	T	0	T	T	0	0
Q18	18	exp5	137	0	0	0	0	T	T	T	S	S	0	0	0	0	T	T	0	T	T	0	0
Q18	18	exp5	138	0	0	0	0	T	T	T	S	S	0	0	0	0	T	T	0	T	T	0	0
Q18	18	exp5	139	0	0	0	0	T	T	T	S	S	0	0	0	0	T	T	0	T	T	0	0
Q18	18	exp5	140	0	0	0	S	T	T	T	0	S	0	0	0	0	T	T	0	T	T	0	0
Q18	18	exp5	141	0	0	0	S	T	T	T	0	S	0	0	0	0	T	T	0	T	T	0	0
Q18	18	exp5	142	0	0	0	0	T	T	T	0	S	0	0	0	0	T	T	T	T	T	0	0
Q18	18	exp5	143	0	0	0	0	T	T	T	0	S	0	0	0	0	T	T	0	T	T	0	0
Q18	18	exp5	144	0	0	0	0	T	T	0	0	S	0	0	0	0	T	T	0	T	T	0	0
Q18	18	exp5	145	0	0	0	0	T	T	T	0	S	0	0	0	0	T	T	T	T	T	0	0
Q18	18	exp5	146	0	0	0	0	T	T	0	0	S	0	0	0	0	T	T	0	T	T	0	0
Q18	18	exp5	147	0	0	0	0	T	T	T	0	S	S	0	0	0	T	T	0	T	T	0	0
Q18	18	exp5	148	0	0	0	0	T	T	T	0	S	S	0	0	0	T	T	0	T	T	0	0
Q18	18	exp5	149	0	0	0	0	T	T	S	0	S	0	0	0	0	T	T	0	T	T	0	0
Q18	18	exp5	150	0	0	0	0	T	T	T	0	S	0	0	0	0	T	T	0	0	0	0	0
Q18	18	exp5	151	0	0	0	0	T	T	T	0	0	0	0	0	0	T	T	0	T	T	0	0
Q18	18	exp5	152	0	0	0	0	T	T	T	0	0	0	0	0	0	T	T	0	T	T	0	0
Q18	18	exp5	153	0	0	0	S	T	T	T	0	0	0	0	0	0	T	T	T	T	T	0	0
Q18	18	exp5	154	0	0	B	0	T	T	T	0	S	B	0	0	0	S	S	0	T	T	0	0
Q18	18	exp5	155	0	0	B	B	T	T	T	T	B	B	0	0	0	T	T	0	G	G	G	0
Q18	18	exp5	156	0	0	0	B	T	T	T	T	B	0	0	0	0	T	T	0	G	G	G	0
Q18	18	exp5	157	0	0	0	0	T	T	T	0	0	0	0	0	0	S	S	G	G	G	T	0
Q18	18	exp5	158	0	0	0	0	T	T	T	0	0	0	0	0	0	S	S	0	T	T	0	0
Q18	18	exp5	159	0	0	B	B	T	T	T	T	B	B	0	0	0	T	T	H	H	H	H	0
Q18	18	exp5	160	0	0	0	0	T	T	T	0	S	0	0	0	0	S	S	T	T	0	0	0
Q18	18	exp5	161	0	0	0	B	T	T	T	T	B	0	0	0	0	S	S	G	G	G	0	0
Q18	18	exp5	162	0	0	B	0	T	T	T	0	S	B	0	0	0	S	S	0	T	T	0	0
Q18	18	exp5	163	0	0	B	0	T	T	T	0	S	B	0	0	0	T	T	0	T	T	0	0
Q18	18	exp5	164	0	0	B	0	T	T	T	0	0	B	0	0	0	T	T	T	T	T	0	0
Q18	18	exp5	165	0	B	B	0	T	T	T	0	S	B	B	0	0	T	T	0	T	T	0	0
Q18	18	exp5	166	0	B	B	0	T	T	T	0	0	B	B	0	0	T	T	T	T	T	0	0
Q18	18	exp5	167	0	B	B	0	T	T	T	0	0	B	B	0	0	T	T	0	S	0	0	0
Q18	18	exp5	168	0	B	B	B	T	T	T	T	B	B	B	0	0	T	T	T	T	T	0	0
Q18	18	exp5	169	0	0	B	0	T	T	T	0	0	B	0	0	0	T	T	0	T	T	0	0
Q18	18	exp5	170	0	0	B	0	S	S	S	S	S	B	0	0	0	T	T	0	T	T	0	0
Q18	18	exp5	171	0	0	B	0	T	T	T	0	S	B	0	0	0	T	T	T	T	T	0	0
Q18	18	exp5	172	0	0	B	0	T	T	T	0	S	B	0	0	0	T	T	T	G	G	G	0
Q18	18	exp5	173	0	0	B	0	T	T	T	0	S	B	0	0	0	T	T	0	G	G	G	0
Q18	18	exp5	174	0	0	B	0	T	T	T	0	S	B	0	0	0	T	T	0	T	T	0	0
Q18	18	exp5	175	0	0	B	0	S	S	S	0	S	B	0	0	0	T	T	T	T	T	0	0
Q18	18	exp5	176	0	0	B	0	T	T	T	0	S	B	0	0	0	T	T	0	T	T	0	0
Q18	18	exp5	177	0	0	B	0	T	T	T	0	S	B	0	0	0	T	T	0	T	T	0	0
Q18	18	exp5	178	0	0	B	0	T	T	T	0	S	B	0	0	0	T	T	T	T	T	0	0
Q18	18	exp5	179	0	0	B	B	T	T	T	T	B	B	0	0	0	S	S	0	T	T	0	0
Q18	18	exp5	180	0	0	B	0	T	T	T	0	S	B	0	0	0	S	S	0	T	T	0	0
Q18	18	exp5	181	0	0	B	0	T	T	T	0	S	B	0	0	S	T	T	0	T	T	0	0
Q18	18	exp5	182	0	0	B	0	T	T	T	0	S	B	0	0	0	T	T	0	T	T	0	0
Q18	18	exp5	183	0	0	B	0	T	T	S	S	S	B	0	0	0	T	T	0	T	T	0	0
Q18	18	exp5	184	0	0	B	S	T	T	T	S	S	B	0	0	S	T	T	0	G	G	G	0
Q18	18	exp5	185	0	0	B	0	T	T	T	0	0	B	0	0	0	T	T	0	T	T	T	0
Q18	18	exp5	186	0	0	B	0	T	T	T	0	0	B	0	0	0	T	T	0	T	T	0	0
Q18	18	exp5	187	0	0	B	0	T	T	T	0	S	B	0	0	0	T	T	0	T	T	0	0
Q18	18	exp5	188	0	0	B	0	T	T	T	0	S	B	0	0	0	T	T	0	T	T	0	0
Q18	18	exp5	189	0	0	B	0	T	T	S	S	S	B	0	0	0	T	T	0	G	G	G	0
Q18	18	exp5	190	0	0	B	0	T	T	T	S	S	B	0	0	0	T	T	0	G	G	G	0
Q18	18	exp5	191	0	0	B	0	T	T	T	S	S	B	0	0	0	S	S	0	G	G	G	0
Q18	18	exp5	192	0	0	B	B	T	T	T	T	B	B	0	0	0	T	T	0	T	T	0	0
Q18	18	exp5	193	0	0	B	0	T	T	T	0	S	B	0	0	0	T	T	T	G	G	G	0
Q18	18	exp5	194	0	0	B	0	T	T	T	0	S	B	0	0	0	S	S	0	T	T	0	0
Q18	18	exp5	195	0	0	B	0	T	T	T	0	S	B	0	0	0	T	T	T	T	T	0	0
Q18	18	exp5	196	0	0	B	0	T	T	T	0	S	B	0	0	0	T	T	T	T	T	0	0
Q18	18	exp5	197	0	0	B	0	T	T	T	0	S	B	0	0	0	T	T	0	T	T	0	0
Q18	18	exp5	198	0	0	B	0	T	T	T	0	0	B	0	0	0	T	T	0	T	T	0	0
Q18	18	exp5	199	0	0	B	0	T	T	T	0	S	B	0	0	0	T	T	T	G	G	G	0
Q18	18	exp5	200	0	0	B	0	T	T	T	0	0	B	0	0	0	T	T	T	G	G	G	0
Q18	18	exp5	201	0	0	B	0	T	T	T	0	0	B	0	0	0	T	T	0	T	T	0	0
Q18	18	exp5	202	0	0	0	0	T	T	T	0	0	0	0	0	0	S	S	T	T	T	0	0
Q18	18	exp5	203	0	B	B	0	T	T	T	0	S	B	B	0	0	T	T	G	G	G	0	0
Q18	18	exp5	204	0	B	B	B	T	T	T	T	B	B	B	0	0	T	T	0	T	T	0	0
Q18	18	exp5	205	0	B	B	0	T	T	T	0	S	B	B	0	0	T	T	S	T	T	0	0
Q18	18	exp5	206	0	B	B	B	T	T	T	T	B	B	B	0	0	S	S	G	G	G	0	0
Q18	18	exp5	207	0	0	B	0	T	T	T	0	0	B	0	0	0	T	T	0	T	T	0	0
Q18	18	exp5	208	0	B	B	0	T	T	T	0	S	B	B	0	0	T	T	0	T	T	0	0
Q18	18	exp5	209	0	B	B	B	T	T	T	T	B	B	B	0	0	T	T	0	0	0	0	0
Q18	18	exp5	210	0	B	B	0	T	T	T	0	S	B	B	0	0	T	T	G	G	G	0	0
Q18	18	exp5	211	0	B	B	B	T	T	T	T	B	B	B	0	0	T	T	G	G	G	T	0
Q18	18	exp5	212	0	B	B	B	T	T	T	T	B	B	B	0	0	T	T	0	T	T	0	0
Q18	18	exp5	213	0	B	B	B	T	T	T	T	B	B	B	0	0	T	T	G	G	G	G	0
Q18	18	exp5	214	0	B	B	0	T	T	T	0	0	B	B	0	0	S	S	H	H	H	H	0
Q18	18	exp5	215	0	B	B	0	T	T	T	0	0	B	B	0	0	T	T	G	G	G	T	0
Q18	18	exp5	216	0	B	B	0	T	T	T	0	S	B	B	0	0	T	T	H	H	H	H	0
Q18	18	exp5	217	0	B	B	B	T	T	T	T	B	B	B	0	0	T	T	G	G	G	G	0
Q18	18	exp5	218	0	B	B	0	T	T	T	0	S	B	B	0	0	T	T	T	T	T	T	0
Q18	18	exp5	219	0	B	B	0	T	T	T	0	0	B	B	0	0	S	S	T	T	T	T	0
Q18	18	exp5	220	0	B	B	0	T	T	T	0	0	B	B	0	0	T	T	T	T	T	T	0
Q18	18	exp5	221	0	B	B	0	T	T	T	0	S	B	B	0	0	T	T	T	T	T	0	0
Q18	18	exp5	222	0	B	B	0	T	T	S	0	0	B	B	0	0	T	T	0	T	T	0	0
Q18	18	exp5	223	0	B	B	0	T	T	T	0	S	B	B	0	0	T	T	T	S	T	T	0
Q18	18	exp5	224	0	B	B	B	T	T	T	T	B	B	B	0	0	T	T	G	G	G	0	0
Q18	18	exp5	225	0	B	B	0	T	T	T	0	0	B	B	0	0	T	T	T	T	T	0	0
Q18	18	exp5	226	0	B	B	0	T	T	T	0	0	B	B	0	0	T	T	T	S	0	0	0
Q18	18	exp5	227	0	B	B	0	T	T	T	0	S	B	B	0	0	T	T	T	T	T	0	0
Q18	18	exp5	228	0	B	B	0	T	T	T	0	S	B	B	0	0	T	T	T	T	T	0	0
Q18	18	exp5	229	0	B	B	B	T	T	T	T	B	B	B	0	0	T	T	T	T	T	0	0
Q18	18	exp5	230	0	B	B	0	T	T	T	0	0	B	B	0	0	T	T	T	T	T	0	0
Q18	18	exp5	231	0	B	B	0	T	T	T	0	0	B	B	0	0	T	T	T	G	G	G	0
Q18	18	exp5	232	0	B	B	0	T	T	T	0	S	B	B	0	0	T	T	T	T	T	0	0
Q18	18	exp5	233	0	B	B	0	T	T	T	0	S	B	B	0	0	T	T	T	T	T	0	0
Q18	18	exp5	234	0	B	B	0	T	T	T	0	S	B	B	0	0	T	T	T	T	T	0	0
Q18	18	exp5	235	0	0	B	0	T	T	T	0	S	B	0	0	B	T	T	B	S	0	0	0
Q18	18	exp5	236	0	0	B	0	T	T	T	0	S	B	0	0	B	T	T	B	S	0	0	0
Q18	18	exp5	237	0	0	B	0	T	T	T	0	S	B	0	0	0	T	T	T	T	T	0	0
Q18	18	exp5	238	0	0	0	B	T	T	T	T	B	0	0	0	0	T	T	0	T	T	0	0
Q18	18	exp5	239	0	0	0	B	T	T	T	T	B	0	0	0	0	T	T	T	T	T	0	0
Q18	18	exp5	240	0	0	0	0	T	T	T	0	0	0	0	0	0	T	T	T	T	T	0	0
Q18	18	exp5	241	0	0	B	0	T	T	T	0	0	B	0	0	0	T	T	G	G	G	0	0
Q18	18	exp5	242	0	0	0	0	T	T	T	S	0	0	0	0	0	T	T	T	T	T	0	0
Q18	18	exp5	243	0	0	B	0	T	T	T	S	S	B	0	0	0	T	T	T	T	T	T	0
Q18	18	exp5	244	0	0	0	0	T	T	T	S	S	S	0	0	0	T	T	T	T	T	T	0
Q18	18	exp5	245	0	0	0	0	T	T	T	S	S	0	0	0	0	T	T	T	0	0	0	0
Q18	18	exp5	246	0	0	0	0	T	T	S	S	S	0	0	0	0	T	T	T	T	T	0	0
Q18	18	exp5	247	0	0	0	0	T	T	T	S	S	0	0	0	0	T	T	0	T	T	0	0
Q18	18	exp5	248	0	0	0	0	T	T	T	0	S	0	0	0	0	T	T	T	G	G	G	0
Q18	18	exp5	249	0	0	B	0	T	T	T	0	S	B	S	S	0	T	T	T	G	G	G	0
Q18	18	exp5	250	0	0	B	0	T	T	T	0	0	B	0	0	0	T	T	T	T	T	0	0
Q18	18	exp5	251	0	0	B	B	T	T	T	T	B	B	S	S	0	T	T	T	T	T	0	0
Q18	18	exp5	252	0	0	B	0	T	T	T	0	S	B	S	S	0	T	T	T	T	T	0	0
Q18	18	exp5	253	0	0	B	0	T	T	T	0	S	B	S	S	0	T	T	T	T	T	0	0
Q18	18	exp5	254	0	0	0	0	T	T	T	0	0	0	0	0	0	T	T	0	T	T	0	0
Q18	18	exp5	255	0	0	0	0	T	T	T	0	S	0	0	0	0	S	S	0	T	T	0	0
Q18	18	exp5	256	0	0	B	0	T	T	T	0	S	B	0	0	0	T	T	0	T	T	0	0
Q18	18	exp5	257	0	0	B	B	T	T	T	T	B	B	0	0	0	T	T	0	T	T	0	0
Q18	18	exp5	258	0	0	B	0	T	T	T	0	S	B	0	0	0	T	T	T	T	T	0	0
Q18	18	exp5	259	0	0	B	0	T	T	T	0	S	B	0	0	0	T	T	T	T	T	0	0
Q18	18	exp5	260	0	0	B	0	T	T	T	0	S	B	0	0	0	T	T	T	T	T	0	0
Q18	18	exp5	261	0	0	B	0	T	T	T	0	S	B	0	0	0	T	T	T	G	G	G	0
Q18	18	exp5	262	0	0	B	0	T	T	T	0	S	B	0	0	0	0	S	0	T	T	0	0
Q18	18	exp5	263	0	0	B	0	T	T	T	0	0	B	0	0	0	T	T	0	T	T	0	0
Q18	18	exp5	264	0	0	B	0	T	T	T	0	S	B	0	0	0	T	T	T	T	T	0	0
Q18	18	exp5	265	0	0	B	0	T	T	T	0	0	B	0	0	0	T	T	T	T	T	0	0
Q18	18	exp5	266	0	0	B	0	T	T	T	0	0	B	0	0	0	T	T	0	T	T	0	0
Q18	18	exp5	267	0	B	B	B	T	T	T	T	B	B	B	0	0	T	T	T	T	T	0	0
Q18	18	exp5	268	0	0	B	0	T	T	T	0	0	B	0	0	0	T	T	0	T	T	0	0
Q18	18	exp5	269	0	0	B	0	T	T	S	0	S	B	0	0	0	T	T	T	T	T	0	0
Q18	18	exp5	270	0	0	B	0	T	T	T	0	S	B	0	0	0	T	T	T	T	T	0	0
Q18	18	exp5	271	0	0	B	0	T	T	T	0	S	B	0	0	0	T	T	T	T	T	0	0
Q18	18	exp5	272	0	0	B	0	T	T	T	0	S	B	0	0	0	T	T	T	T	T	0	0
Q18	18	exp5	273	0	0	B	B	T	T	T	T	B	B	0	0	0	T	T	T	T	T	0	0
Q18	18	exp5	274	0	0	B	0	T	T	T	0	0	B	0	0	0	T	T	T	T	T	0	0
Q18	18	exp5	275	0	0	B	0	T	T	T	0	0	B	0	0	0	T	T	0	T	T	0	0
Q18	18	exp5	276	0	0	B	0	T	T	T	0	0	B	0	0	0	T	T	0	T	T	0	0
Q18	18	exp5	277	0	0	B	B	T	T	T	T	B	B	0	0	0	T	T	T	G	G	G	0
Q18	18	exp5	278	0	0	B	0	S	S	S	0	0	B	0	0	0	T	T	0	G	G	G	0
Q18	18	exp5	279	0	0	B	0	T	T	T	0	0	B	0	0	0	T	T	0	G	G	G	0
Q18	18	exp5	280	0	0	B	0	T	T	S	0	0	B	0	0	0	T	T	T	T	T	0	0
Q18	18	exp5	281	0	0	B	0	T	T	T	0	0	B	0	0	0	T	T	T	T	T	0	0
Q18	18	exp5	282	0	0	B	0	T	T	T	0	S	B	0	0	0	S	S	0	T	T	0	0
Q18	18	exp5	283	0	0	B	0	T	T	T	S	S	B	0	0	0	S	0	0	G	G	G	0
Q18	18	exp5	284	0	0	B	0	T	T	T	0	S	B	0	0	0	S	S	0	G	G	G	0
Q18	18	exp5	285	0	0	B	0	T	T	T	0	0	B	0	0	0	S	S	0	0	0	0	0
Q18	18	exp5	286	0	0	B	0	T	T	T	0	S	B	0	0	0	T	T	0	T	T	0	0
Q18	18	exp5	287	0	0	B	0	T	T	T	0	S	B	S	0	0	T	T	T	G	G	G	0
Q18	18	exp5	288	0	0	B	0	T	T	T	0	0	B	S	0	0	T	T	0	G	G	G	0
Q18	18	exp5	289	0	0	0	B	T	T	T	T	B	0	0	0	0	T	T	T	T	T	T	0
Q18	18	exp5	290	0	0	0	0	T	T	T	0	0	0	0	0	0	T	T	T	G	G	G	0
Q18	18	exp5	291	0	B	B	0	T	T	T	0	S	B	B	0	0	T	T	T	G	G	G	0
Q18	18	exp5	292	0	B	B	0	T	T	T	0	S	B	B	0	0	T	T	T	T	T	0	0
Q18	18	exp5	293	0	0	B	0	T	T	T	S	S	B	0	0	0	T	T	T	T	T	0	0
Q18	18	exp5	294	0	B	B	0	T	T	T	0	0	B	B	0	0	T	T	0	T	T	0	0
Q18	18	exp5	295	0	B	B	0	T	T	T	0	0	B	B	0	0	T	T	T	T	T	0	0
Q18	18	exp5	296	0	0	B	0	T	T	T	0	0	B	0	0	0	T	T	T	T	T	0	0
Q18	18	exp5	297	0	0	B	0	T	T	T	0	0	B	0	0	0	T	T	T	T	T	0	0
Q18	18	exp5	298	0	0	0	0	T	T	T	0	0	0	0	0	0	T	T	T	G	G	G	0
Q18	18	exp5	299	0	0	0	0	T	T	T	0	0	0	0	0	0	T	T	T	T	T	T	0
Q18	18	exp5	300	0	0	0	0	T	T	T	0	0	0	0	0	0	T	T	T	T	T	T	0
Q18	18	exp5	301	0	0	B	0	T	T	T	0	0	B	0	0	0	T	T	0	T	T	T	0
Q18	18	exp5	302	0	0	0	0	T	T	T	0	0	0	0	0	0	T	T	T	T	T	T	0
Q18	18	exp5	303	0	0	0	0	T	T	T	0	0	0	0	0	0	T	T	T	T	T	0	0
Q18	18	exp5	304	0	0	0	0	T	T	T	0	0	0	0	0	0	T	T	T	S	0	0	0
Q18	18	exp5	305	0	0	0	0	T	T	T	0	0	0	0	0	S	T	T	0	T	T	0	0
Q18	18	exp5	306	0	0	0	B	T	T	T	T	B	0	0	0	0	T	T	T	T	T	0	0
Q18	18	exp5	307	0	0	0	0	T	T	T	0	0	0	0	0	0	T	T	T	T	T	0	0
Q18	18	exp5	308	0	0	0	B	T	T	T	T	B	0	0	0	0	T	T	0	T	T	0	0
Q18	18	exp5	309	0	0	0	0	T	T	T	0	0	0	0	0	0	T	T	T	T	T	0	0
Q18	18	exp5	310	0	0	0	B	T	T	T	T	B	0	0	0	0	T	T	T	T	T	0	0
Q18	18	exp5	311	0	0	0	0	T	T	T	0	0	0	0	0	0	T	T	S	S	0	0	0
Q18	18	exp5	312	0	0	0	0	T	T	T	0	0	0	0	0	0	T	T	T	T	T	0	0
Q18	18	exp5	313	0	0	0	0	T	T	T	0	S	0	0	0	0	T	T	0	T	T	0	0
Q18	18	exp5	314	0	0	0	B	T	T	T	T	B	0	0	0	0	T	T	G	G	G	0	0
Q18	18	exp5	315	0	0	B	0	T	T	T	0	0	B	0	0	0	T	T	G	G	G	0	0
Q18	18	exp5	316	0	B	B	0	T	T	T	0	0	B	B	0	0	T	T	G	G	G	0	0
Q18	18	exp5	317	0	0	B	0	T	T	T	0	S	B	0	0	0	T	T	G	G	G	0	0
Q18	18	exp5	318	0	0	B	0	T	T	T	0	S	B	0	0	0	T	T	G	G	G	0	0
Q18	18	exp5	319	0	0	B	0	T	T	T	0	S	B	0	0	0	T	T	G	G	G	0	0
Q18	18	exp5	320	0	0	B	0	T	T	T	0	S	B	0	0	0	S	S	G	G	G	0	0
Q18	18	exp5	321	0	0	B	0	T	T	T	0	S	B	0	0	0	S	S	T	T	T	0	0
Q18	18	exp5	322	0	0	B	0	T	T	T	0	S	B	0	0	0	T	T	T	T	T	T	0
Q18	18	exp5	323	0	0	B	0	T	T	T	0	S	B	0	0	0	T	T	G	G	G	0	0
Q18	18	exp5	324	0	0	B	B	T	T	T	T	B	B	0	0	0	S	S	T	T	T	0	0
Q18	18	exp5	325	0	0	B	0	S	S	S	0	S	B	0	0	0	T	T	S	T	T	0	0
Q18	18	exp5	326	0	0	B	0	T	T	S	0	S	B	0	0	0	T	T	T	T	T	0	0
Q18	18	exp5	327	0	0	B	B	T	T	T	T	B	B	0	0	0	T	T	T	T	T	0	0
Q18	18	exp5	328	0	0	B	0	T	T	T	0	0	B	0	0	0	T	T	H	H	H	H	0
Q18	18	exp5	329	0	0	B	B	T	T	T	T	B	B	0	0	0	T	T	T	T	T	T	0
Q18	18	exp5	330	0	0	B	0	T	T	T	0	0	B	0	0	0	T	T	G	G	G	0	0
Q18	18	exp5	331	0	0	B	0	T	T	S	S	S	B	0	0	0	T	T	0	T	T	0	0
Q18	18	exp5	332	0	0	B	B	T	T	T	T	B	B	0	0	0	S	S	G	G	G	0	0
Q18	18	exp5	333	0	0	B	B	T	T	T	T	B	B	0	0	0	T	T	T	T	0	0	0
Q18	18	exp5	334	0	0	B	B	T	T	T	T	B	B	0	0	0	0	S	T	T	T	0	0
Q18	18	exp5	335	0	0	B	0	T	T	T	0	0	B	0	0	0	0	S	0	T	T	0	0
Q18	18	exp5	336	0	B	B	0	T	T	T	0	0	B	B	0	0	T	T	0	T	T	0	0
Q18	18	exp5	337	0	B	B	B	T	T	T	T	B	B	B	0	0	S	S	0	T	T	0	0
Q18	18	exp5	338	0	B	B	0	T	T	T	0	0	B	B	0	0	S	S	0	T	T	0	0
Q18	18	exp5	339	0	B	B	0	T	T	T	0	0	B	B	0	0	T	T	0	T	T	0	0
Q18	18	exp5	340	0	0	B	0	T	T	T	0	0	B	0	0	0	T	T	0	T	T	0	0
Q18	18	exp5	341	0	0	B	B	T	T	T	T	B	B	0	0	S	T	T	0	G	G	G	0
Q18	18	exp5	342	0	0	B	0	T	T	T	0	S	B	0	0	S	T	T	0	T	T	T	0
Q18	18	exp5	343	0	0	0	B	T	T	T	T	B	0	0	0	0	T	T	0	T	T	0	0
Q18	18	exp5	344	0	0	0	0	T	T	T	0	S	0	0	0	0	T	T	0	G	G	G	0
Q18	18	exp5	345	0	0	B	B	T	T	T	T	B	B	0	0	0	T	T	0	T	T	0	0
Q18	18	exp5	346	0	0	B	0	T	T	T	0	0	B	0	0	0	T	T	0	G	G	G	0
Q18	18	exp5	347	0	0	B	0	T	T	T	0	S	B	0	0	0	T	T	0	G	G	G	0
Q18	18	exp5	348	0	0	B	B	T	T	T	T	B	B	0	0	0	T	T	0	G	G	G	0
Q18	18	exp5	349	0	0	B	0	T	T	T	0	S	B	0	0	0	T	T	0	G	G	G	0
Q18	18	exp5	350	0	0	B	0	T	T	T	0	S	B	0	0	0	T	T	0	T	T	0	0
Q18	18	exp5	351	0	0	B	0	T	T	T	0	S	B	0	0	0	T	T	0	G	G	G	0
Q18	18	exp5	352	0	0	B	B	T	T	T	T	B	B	0	0	0	S	S	0	T	T	T	0
Q18	18	exp5	353	0	0	B	0	T	T	T	0	S	B	0	0	0	T	T	0	G	G	G	0
Q18	18	exp5	354	0	0	B	0	T	T	T	0	S	B	0	0	0	T	T	0	T	T	0	0
Q18	18	exp5	355	0	0	B	0	T	T	T	0	0	B	0	0	0	S	S	0	T	T	T	0
Q18	18	exp5	356	0	0	B	B	T	T	T	T	B	B	0	0	0	T	T	0	G	G	G	0
Q18	18	exp5	357	0	0	B	0	T	T	T	0	S	B	0	0	0	T	T	0	G	G	G	0
Q18	18	exp5	358	0	0	B	0	T	T	T	0	S	B	0	0	0	T	T	0	G	G	G	0
Q18	18	exp5	359	0	0	B	0	T	T	T	0	0	B	0	0	0	S	S	0	T	T	T	0
Q18	18	exp5	360	0	0	B	0	T	T	S	0	S	B	0	0	0	S	S	0	G	G	G	0
Q18	18	exp5	361	0	0	0	0	T	T	T	0	0	0	0	0	S	T	T	T	G	G	G	0
Q18	18	exp5	362	0	0	0	0	T	T	T	0	S	0	0	0	S	S	S	0	T	T	0	0
Q18	18	exp5	363	0	0	0	0	T	T	T	0	S	0	0	0	S	T	T	0	T	T	0	0
Q18	18	exp5	364	0	0	0	0	T	T	T	0	0	0	0	0	S	T	T	0	T	T	0	0
Q18	18	exp5	365	0	0	0	S	T	T	0	0	S	0	0	0	S	T	T	0	T	T	0	0
Q18	18	exp5	366	0	0	B	0	T	T	T	0	S	B	0	0	0	T	T	T	T	T	0	0
Q18	18	exp5	367	0	0	0	0	T	T	T	0	0	0	0	0	0	T	T	T	T	T	0	0
Q18	18	exp5	368	0	0	0	0	T	T	T	0	0	0	S	0	S	T	T	T	T	T	0	0
Q18	18	exp5	369	0	0	0	0	T	T	T	0	0	0	0	0	S	T	T	0	T	T	0	0
Q18	18	exp5	370	0	0	0	0	T	T	T	0	0	0	0	0	0	T	T	T	T	T	0	0
Q18	18	exp5	371	0	0	0	0	T	T	T	0	0	0	0	0	0	T	T	0	T	T	0	0
Q18	18	exp5	372	0	0	0	0	T	T	T	0	0	0	0	0	0	T	T	0	T	T	0	0
Q18	18	exp5	373	0	0	0	0	T	T	T	0	0	0	0	0	0	T	T	0	T	T	0	0
Q18	18	exp5	374	0	0	0	0	T	T	T	0	0	0	0	0	0	T	T	T	T	T	0	0
Q18	18	exp5	375	0	0	0	B	T	T	T	T	B	0	0	0	S	T	T	0	T	T	0	0
Q18	18	exp5	376	0	0	0	0	T	T	T	0	0	0	0	0	S	T	T	T	T	T	0	0
Q18	18	exp5	377	0	0	0	B	T	T	T	T	B	0	0	0	0	T	T	T	T	T	0	0
Q18	18	exp5	378	0	0	0	B	T	T	T	T	B	0	0	0	0	T	T	0	T	T	0	0
Q18	18	exp5	379	0	0	B	0	T	T	T	0	S	B	0	0	S	T	T	0	T	T	T	0
Q18	18	exp5	380	0	0	0	0	T	T	T	0	0	0	0	0	S	T	T	T	T	T	0	0
Q18	18	exp5	381	0	0	0	B	T	T	T	T	B	0	0	0	S	T	T	0	T	T	0	0
Q18	18	exp5	382	0	0	0	B	T	T	T	T	B	0	0	0	0	T	T	0	T	T	0	0
Q18	18	exp5	383	0	0	0	0	T	T	T	0	0	0	0	0	S	T	T	0	0	0	0	0
Q18	18	exp5	384	0	0	0	0	T	T	T	0	0	0	0	0	S	S	S	0	T	T	0	0
Q18	18	exp5	385	0	0	0	S	T	T	0	0	S	0	0	0	S	S	S	0	T	T	0	0
Q18	18	exp5	386	0	0	0	0	T	T	T	0	0	0	0	0	0	T	T	0	T	T	0	0
Q18	18	exp5	387	0	0	0	0	T	T	0	0	S	0	0	0	0	T	T	0	T	T	0	0
Q18	18	exp5	388	0	0	0	0	T	T	T	0	S	0	0	0	0	T	T	0	T	T	0	0
Q18	18	exp5	389	0	0	0	S	T	T	T	0	0	0	0	0	0	T	T	0	T	T	T	0
Q18	18	exp5	390	0	0	0	0	S	S	S	0	0	S	0	0	S	S	S	0	G	G	G	0
Q18	18	exp5	391	0	0	0	0	S	S	S	0	0	S	0	0	S	S	S	0	G	G	G	0
Q18	18	exp5	392	0	0	0	0	T	T	S	S	0	S	0	0	S	T	T	0	T	T	T	0
Q18	18	exp5	393	0	0	0	0	T	T	S	S	0	0	0	0	S	S	S	0	T	T	0	0
Q18	18	exp5	394	0	0	0	0	S	S	S	S	0	0	0	0	0	T	T	G	G	G	G	0
Q18	18	exp5	395	0	0	0	0	T	T	S	S	0	0	0	0	0	T	T	0	T	T	T	0
Q18	18	exp5	396	0	0	0	0	S	S	S	S	0	S	0	0	S	S	S	0	G	G	G	0
Q18	18	exp5	397	0	0	0	0	S	S	S	S	0	S	0	0	0	T	T	0	T	T	0	0
Q18	18	exp5	398	0	0	0	0	T	T	S	S	0	S	0	0	S	T	T	0	T	T	0	0
Q18	18	exp5	399	0	0	0	0	T	T	T	T	0	S	0	0	S	T	T	0	T	T	0	0
Q18	18	exp5	400	0	0	0	0	T	T	S	S	0	S	0	0	S	T	T	0	T	T	0	0
Q18	18	exp5	401	0	0	0	0	T	T	S	S	0	S	0	0	S	S	S	0	S	0	0	0
Q18	18	exp5	402	0	0	0	0	T	T	S	S	0	S	0	0	S	S	S	0	0	0	0	0
Q18	18	exp5	403	0	0	0	0	T	T	S	S	0	S	0	0	S	T	T	0	0	T	T	0
Q18	18	exp5	404	0	0	0	0	S	S	S	S	0	S	0	0	0	S	S	0	0	T	T	0
Q18	18	exp5	405	0	0	0	0	S	S	S	S	0	S	0	0	S	T	T	0	0	T	T	0
Q18	18	exp5	406	0	0	0	0	S	S	S	S	0	S	0	0	0	S	S	0	0	0	0	0
Q18	18	exp5	407	0	0	0	0	S	S	S	S	0	S	0	0	S	S	S	0	0	0	0	0
Q18	18	exp5	408	0	0	0	0	S	S	S	S	0	S	0	0	S	T	T	0	G	G	G	0
Q18	18	exp5	409	0	0	0	0	T	T	S	0	0	S	0	0	S	T	T	0	G	G	G	0
Q18	18	exp5	410	0	0	0	0	T	T	S	0	0	S	0	0	S	T	T	0	G	G	G	0
Q18	18	exp5	411	0	0	0	0	T	T	S	S	0	S	0	0	S	T	T	S	G	G	G	0
Q18	18	exp5	412	0	0	0	0	S	S	S	S	0	S	0	0	0	T	T	0	G	G	G	0
Q18	18	exp5	413	0	0	0	0	T	T	S	0	0	S	0	0	0	T	T	0	T	T	0	0
Q18	18	exp5	414	0	0	0	0	T	T	T	T	0	0	S	0	0	T	T	0	T	T	T	0
Q18	18	exp5	415	0	0	0	0	T	T	S	0	0	0	0	0	0	T	T	0	G	G	G	0
Q18	18	exp5	416	0	0	0	0	T	T	S	0	0	0	S	0	0	T	T	0	G	G	G	0
Q18	18	exp5	417	0	0	0	0	S	S	S	0	0	0	S	0	0	T	T	0	T	T	0	0
Q18	18	exp5	418	0	0	0	0	S	S	S	0	0	0	S	0	0	S	S	0	S	T	T	0
Q18	18	exp5	419	0	0	0	0	T	T	S	0	0	0	S	0	0	0	0	0	G	G	G	0
Q18	18	exp5	420	0	0	0	0	T	T	T	T	0	0	S	0	0	S	0	0	G	G	G	0
Q18	18	exp5	421	0	0	0	0	S	S	S	0	0	0	S	0	0	S	0	0	T	T	T	0
Q18	18	exp5	422	0	0	0	0	S	S	S	0	0	0	S	0	0	S	0	0	T	T	0	0
Q18	18	exp5	423	0	0	0	0	T	T	S	0	0	0	S	0	0	S	0	0	T	T	0	0
Q18	18	exp5	424	0	0	0	0	T	T	0	0	0	0	S	0	0	S	S	0	0	T	T	0
Q18	18	exp5	425	0	0	0	0	T	T	0	0	0	0	S	0	S	S	S	0	0	0	0	0
Q18	18	exp5	426	0	0	0	0	S	S	0	0	0	0	S	0	0	S	0	0	0	0	0	0
Q18	18	exp5	427	0	0	0	0	T	T	0	0	0	0	S	0	0	S	0	0	S	0	0	0
Q18	18	exp5	428	0	0	0	0	T	T	0	0	0	0	S	0	0	T	T	0	0	0	0	0
Q18	18	exp5	429	0	0	0	0	T	T	0	0	0	0	S	0	0	0	0	T	T	T	T	0
Q18	18	exp5	430	0	0	0	0	T	T	0	0	0	0	S	S	0	0	0	G	G	G	0	0
Q18	18	exp5	431	0	0	0	0	T	T	T	0	0	0	S	0	0	S	0	H	H	H	H	0
Q18	18	exp5	432	0	0	0	0	T	T	T	0	0	0	S	S	0	0	S	T	T	T	T	0
Q18	18	exp5	433	0	0	0	0	T	T	0	0	0	0	S	S	0	0	0	T	T	T	0	0
Q18	18	exp5	434	0	0	0	0	T	T	T	0	0	0	S	S	0	0	S	T	T	T	T	0
Q18	18	exp5	435	0	0	0	0	T	T	S	0	0	0	S	0	0	0	S	T	T	T	T	0
Q18	18	exp5	436	0	0	0	0	T	T	0	0	0	0	S	0	0	T	T	T	T	T	0	0
Q18	18	exp5	437	0	0	0	0	S	0	0	0	0	0	0	0	0	T	T	T	T	T	0	0
Q18	18	exp5	438	0	0	0	0	0	S	0	0	0	0	S	0	0	T	T	T	T	T	0	0
Q18	18	exp5	439	0	0	0	0	S	S	0	0	0	0	S	0	0	T	T	0	T	T	T	0
Q18	18	exp5	440	0	0	0	0	S	0	0	0	0	0	T	T	0	T	T	T	T	T	T	0
Q18	18	exp5	441	0	0	0	0	S	0	0	0	0	0	S	0	0	T	T	T	T	T	T	0
Q18	18	exp5	442	0	0	0	0	0	S	0	0	0	0	T	T	0	T	T	H	H	H	H	0
Q18	18	exp5	443	0	0	0	0	T	T	T	0	0	0	T	T	0	T	T	T	S	0	0	0
Q18	18	exp5	444	0	0	0	0	S	S	0	0	0	0	T	T	0	T	T	H	H	H	H	0
Q18	18	exp5	445	0	0	0	0	T	T	0	0	0	0	T	T	0	T	T	H	H	H	H	0
Q18	18	exp5	446	0	0	0	0	S	S	0	0	0	0	T	T	T	T	T	G	G	G	0	0
Q18	18	exp5	447	0	0	0	0	S	0	0	0	0	0	T	T	T	T	T	T	T	T	0	0
Q18	18	exp5	448	0	0	0	0	S	0	0	0	0	0	T	T	T	T	T	T	T	T	0	0
Q18	18	exp5	449	0	0	0	0	T	T	0	0	0	0	G	G	G	T	T	H	H	H	H	0
Q18	18	exp5	450	0	0	0	0	S	0	0	0	0	0	T	T	T	T	T	0	T	T	T	0
Q18	18	exp5	451	0	0	0	0	S	0	0	0	0	0	T	T	T	T	T	G	G	G	T	0
Q18	18	exp5	452	0	0	0	0	S	0	0	0	0	0	T	T	T	T	T	G	G	G	T	0
Q18	18	exp5	453	0	0	0	0	T	T	0	0	0	0	T	T	T	T	T	0	T	T	0	0
Q18	18	exp5	454	0	0	0	0	T	T	T	0	0	0	T	T	T	T	T	G	G	G	0	0
Q18	18	exp5	455	0	0	0	0	T	T	0	0	0	0	T	T	T	T	T	H	H	H	H	0
Q18	18	exp5	456	0	0	0	0	T	T	0	0	0	0	T	T	T	T	T	G	G	G	G	0
Q18	18	exp5	457	0	0	0	0	T	T	0	0	0	0	T	T	T	T	T	H	H	H	H	0
Q18	18	exp5	458	0	0	0	0	T	T	0	0	S	0	T	T	T	T	T	0	T	T	0	0
Q18	18	exp5	459	0	0	0	0	T	T	0	0	0	0	T	T	T	T	T	G	G	G	0	0
Q18	18	exp5	460	0	0	0	0	S	0	0	0	0	0	T	T	T	T	T	T	T	T	0	0
Q18	18	exp5	461	0	0	0	0	S	S	0	0	0	0	T	T	T	T	T	G	G	G	0	0
Q18	18	exp5	462	0	0	0	0	T	T	0	0	S	0	T	T	T	T	T	T	T	T	0	0
Q18	18	exp5	463	0	0	0	0	T	T	0	0	S	0	T	T	T	T	T	G	G	G	0	0
Q18	18	exp5	464	0	0	0	0	T	T	0	0	0	0	T	T	T	T	T	S	S	0	0	0
Q18	18	exp5	465	0	0	0	0	T	T	0	0	0	0	T	T	T	T	T	T	T	0	0	0
Q18	18	exp5	466	0	0	0	0	T	T	S	0	0	0	T	T	T	T	T	T	T	0	0	0
Q18	18	exp5	467	0	0	0	0	S	S	0	0	S	0	T	T	T	T	T	T	T	0	0	0
Q18	18	exp5	468	0	0	0	0	T	T	T	0	S	0	T	T	T	T	T	T	T	0	0	0
Q18	18	exp5	469	0	0	0	0	T	T	T	0	S	0	T	T	T	T	T	T	T	0	0	0
Q18	18	exp5	470	0	0	0	0	T	T	0	0	S	0	T	T	T	T	T	0	S	0	0	0
Q18	18	exp5	471	0	0	0	0	S	S	0	0	S	0	T	T	T	T	T	T	S	0	0	0
Q18	18	exp5	472	0	0	0	0	T	T	T	0	S	0	T	T	T	S	S	0	0	0	0	0
Q18	18	exp5	473	0	0	0	0	S	S	0	S	S	0	T	T	T	T	T	0	S	0	0	0
Q18	18	exp5	474	0	0	0	0	T	T	0	0	S	0	G	G	G	T	T	0	S	0	0	0
Q18	18	exp5	475	0	0	0	0	S	S	0	S	S	0	G	G	G	T	T	0	S	0	0	0
Q18	18	exp5	476	0	0	0	0	T	T	T	0	S	0	T	T	T	T	T	0	S	0	0	0
Q18	18	exp5	477	0	0	0	0	T	T	T	0	S	0	T	T	T	T	T	0	S	0	0	0
Q18	18	exp5	478	0	0	0	0	T	T	T	0	S	0	T	T	T	T	T	0	0	0	0	0
Q18	18	exp5	479	0	0	0	S	T	T	T	0	S	0	T	T	T	S	S	0	0	0	0	0
Q18	18	exp5	480	0	0	0	0	T	T	T	0	S	0	G	G	G	T	T	S	0	0	0	0
Q18	18	exp5	481	0	0	0	0	T	T	T	0	S	0	G	G	G	S	S	0	0	0	0	0
Q18	18	exp5	482	0	0	0	0	T	T	T	S	S	0	T	T	T	S	S	0	0	0	0	0
Q18	18	exp5	483	0	0	0	0	T	T	T	0	S	0	T	T	T	T	T	0	0	0	0	0
Q18	18	exp5	484	0	0	0	0	T	T	T	0	S	0	G	G	G	0	S	S	0	0	0	0
Q18	18	exp5	485	0	0	0	0	T	T	T	0	S	0	G	G	G	T	T	0	0	0	0	0
Q18	18	exp5	486	0	0	0	S	T	T	T	0	S	0	G	G	G	S	S	S	0	0	0	0
Q18	18	exp5	487	0	0	B	T	T	T	T	B	S	0	S	S	S	T	T	S	0	0	0	0
Q18	18	exp5	488	0	0	0	0	T	T	T	S	S	0	T	T	T	T	T	S	0	0	0	0
Q18	18	exp5	489	0	0	0	0	T	T	T	0	S	0	T	T	T	T	T	S	0	0	0	0
Q18	18	exp5	490	0	0	0	S	T	T	T	0	S	0	T	T	T	T	T	S	0	0	0	0
Q18	18	exp5	491	0	0	0	0	T	T	T	0	S	0	T	T	T	S	S	S	0	0	0	0
Q18	18	exp5	492	0	0	0	0	T	T	T	0	S	0	T	T	T	T	T	S	0	0	0	0
Q18	18	exp5	493	0	0	0	0	T	T	T	0	S	0	G	G	G	S	S	S	0	0	0	0
Q18	18	exp5	494	0	0	0	0	T	T	T	0	S	0	G	G	G	T	T	0	0	0	0	0
Q18	18	exp5	495	0	0	0	0	T	T	T	0	0	0	T	T	T	T	T	0	0	0	0	0
Q18	18	exp5	496	0	0	0	0	T	T	T	0	S	0	G	G	G	T	T	0	0	0	0	0
Q18	18	exp5	497	0	0	0	0	T	T	T	0	S	0	T	T	T	T	T	0	0	0	0	0
Q18	18	exp5	498	0	0	0	0	T	T	T	S	S	0	T	T	T	T	T	0	0	0	0	0
Q18	18	exp5	499	0	0	0	0	T	T	T	0	S	0	G	G	G	S	S	S	0	0	0	0
Q18	18	exp5	500	0	0	0	0	T	T	T	0	S	0	T	T	T	T	T	S	0	0	0	0
Q18	18	exp5	501	0	0	0	0	T	T	T	0	S	0	T	T	T	T	T	0	0	0	0	0
Q18	18	exp5	502	0	0	0	0	T	T	T	0	S	0	T	T	T	T	T	0	0	0	0	0
Q18	18	exp5	503	0	B	0	0	T	T	T	0	B	0	T	T	T	S	S	0	0	0	0	0
Q18	18	exp5	504	0	0	0	0	T	T	T	0	S	0	T	T	T	T	T	0	0	0	0	0
Q18	18	exp5	505	0	B	0	0	T	T	T	0	B	0	G	G	G	T	T	0	0	0	0	0
Q18	18	exp5	506	0	B	0	0	T	T	T	0	B	0	G	G	G	T	T	0	0	0	0	0
Q18	18	exp5	507	0	B	0	S	T	T	T	0	B	0	G	G	G	T	T	S	0	0	0	0
Q18	18	exp5	508	0	B	0	0	T	T	T	0	B	0	T	T	T	T	T	S	0	0	0	0
Q18	18	exp5	509	0	B	0	S	T	T	T	0	B	0	T	T	T	T	T	S	0	0	0	0
Q18	18	exp5	510	0	B	0	S	T	T	T	0	B	0	T	T	T	T	T	0	0	0	0	0
Q18	18	exp5	511	0	B	0	0	T	T	T	0	B	0	T	T	T	T	T	0	0	0	0	0
Q18	18	exp5	512	0	B	0	S	T	T	T	0	B	0	T	T	T	T	T	0	0	0	0	0
Q18	18	exp5	513	0	0	0	0	T	T	T	0	S	0	T	T	T	T	T	0	0	0	0	0
Q18	18	exp5	514	0	B	0	S	T	T	T	0	B	0	T	T	T	S	S	0	0	0	0	0
Q18	18	exp5	515	0	B	0	S	T	T	T	0	B	0	G	G	G	S	S	0	0	0	0	0
Q18	18	exp5	516	0	0	0	S	T	T	T	0	S	0	G	G	G	T	T	0	0	0	0	0
Q18	18	exp5	517	0	B	0	S	T	T	T	0	B	0	T	T	T	S	S	0	0	0	0	0
Q18	18	exp5	518	0	B	0	0	T	T	T	S	B	0	T	T	T	T	T	0	0	0	0	0
Q18	18	exp5	519	0	B	0	S	T	T	T	0	B	0	T	T	T	S	S	0	0	0	0	0
Q18	18	exp5	520	0	B	0	0	T	T	T	0	B	0	G	G	G	S	S	0	0	0	0	0
Q18	18	exp5	521	0	B	0	S	T	T	T	0	B	0	T	T	T	T	T	0	0	0	0	0
Q18	18	exp5	522	0	B	0	0	T	T	T	0	B	0	G	G	G	T	T	0	0	0	0	0
Q18	18	exp5	523	0	B	0	S	T	T	T	0	B	0	G	G	G	T	T	0	0	0	0	0
Q18	18	exp5	524	0	B	0	S	T	T	T	0	B	0	G	G	G	T	T	0	0	0	0	0
Q18	18	exp5	525	0	B	0	S	T	T	T	0	B	0	G	G	G	S	S	S	0	0	0	0
Q18	18	exp5	526	0	B	0	0	T	T	T	0	B	0	G	G	G	S	S	S	0	0	0	0
Q18	18	exp5	527	0	B	0	S	T	T	T	0	B	0	G	G	G	T	T	S	0	0	0	0
Q18	18	exp5	528	0	B	0	0	T	T	T	0	B	0	S	T	T	T	T	S	0	0	0	0
Q18	18	exp5	529	0	B	0	S	T	T	T	0	B	0	S	T	T	T	T	S	0	0	0	0
Q18	18	exp5	530	0	B	0	S	T	T	T	0	B	0	0	T	T	T	T	S	0	0	0	0
Q18	18	exp5	531	0	0	0	0	T	T	T	0	S	0	S	T	T	0	S	0	0	0	0	0
Q18	18	exp5	532	0	0	0	0	T	T	T	0	S	0	G	G	G	S	S	0	0	0	0	0
Q18	18	exp5	533	0	0	0	0	T	T	T	0	S	0	G	G	G	S	S	0	0	0	0	0
Q18	18	exp5	534	0	0	0	0	T	T	0	S	S	0	T	T	T	S	0	0	0	0	0	0
Q18	18	exp5	535	0	0	0	0	S	S	0	0	S	0	T	T	T	S	0	0	0	0	0	0
Q18	18	exp5	536	0	0	0	0	T	T	T	0	S	0	S	S	S	S	S	0	0	0	0	0
Q18	18	exp5	537	0	0	0	0	T	T	T	0	S	0	T	T	T	T	T	0	0	0	0	0
Q18	18	exp5	538	0	0	0	0	0	0	0	S	S	0	G	G	G	T	T	0	0	0	0	0
Q18	18	exp5	539	0	0	0	0	T	T	0	0	S	0	T	T	T	T	T	0	0	0	0	0
Q18	18	exp5	540	0	0	0	0	0	S	0	0	S	0	G	G	G	T	T	0	0	0	0	0
Q18	18	exp5	541	0	0	0	0	S	S	0	0	S	0	G	G	G	T	T	0	0	0	0	0
Q18	18	exp5	542	0	0	0	0	S	0	0	0	S	0	T	T	T	T	T	0	0	0	0	0
Q18	18	exp5	543	0	0	0	0	S	S	0	0	S	0	G	G	G	T	T	0	S	0	0	0
Q18	18	exp5	544	0	0	0	0	S	0	0	0	S	0	G	G	G	T	T	0	0	0	0	0
Q18	18	exp5	545	0	0	0	0	T	T	0	0	0	0	T	T	S	0	S	0	0	0	0	0
Q18	18	exp5	546	0	0	0	0	T	T	0	0	S	0	T	T	T	T	T	0	0	0	0	0
Q18	18	exp5	547	0	0	0	0	S	0	0	0	S	0	T	T	T	S	S	0	0	0	0	0
Q18	18	exp5	548	0	0	0	0	S	0	0	0	S	0	T	T	T	T	T	0	S	0	0	0
Q18	18	exp5	549	0	0	0	0	S	0	0	0	S	0	G	G	G	T	T	0	0	0	0	0
Q18	18	exp5	550	0	0	0	0	T	T	0	0	S	0	T	T	T	T	T	0	S	0	0	0
Q18	18	exp5	551	0	0	0	0	T	T	0	0	S	0	G	G	G	T	T	0	S	0	0	0
Q18	18	exp5	552	0	0	0	0	S	S	0	0	S	0	T	T	T	S	S	0	S	0	0	0
Q18	18	exp5	553	0	0	0	0	S	0	0	0	0	0	T	T	T	T	T	0	0	0	0	0
Q18	18	exp5	554	0	0	0	0	0	0	0	0	0	0	T	T	T	T	T	0	0	0	0	0
Q18	18	exp5	555	0	0	0	0	S	S	0	0	S	0	T	T	T	T	T	0	0	0	0	0
Q18	18	exp5	556	0	0	0	0	0	0	0	0	S	0	T	T	T	T	T	0	0	0	0	0
Q18	18	exp5	557	0	0	0	0	0	0	0	S	S	0	G	G	G	T	T	0	S	0	0	0
Q18	18	exp5	558	0	0	0	0	0	0	0	S	S	0	T	T	T	T	T	0	0	0	0	0
Q18	18	exp5	559	0	0	0	0	0	S	S	0	S	0	T	T	T	T	T	0	S	0	0	0
Q18	18	exp5	560	0	0	0	0	0	0	S	0	S	0	G	G	G	S	S	0	0	0	0	0
Q18	18	exp5	561	0	0	0	0	0	0	0	S	S	0	T	T	T	T	T	0	0	0	0	0
Q18	18	exp5	562	0	0	0	0	0	0	0	S	S	0	T	T	T	T	T	T	S	0	0	0
Q18	18	exp5	563	0	0	0	0	0	0	0	S	S	0	T	T	T	T	T	0	0	0	0	0
Q18	18	exp5	564	0	0	0	0	0	0	0	S	S	0	T	T	T	S	S	0	0	0	0	0
Q18	18	exp5	565	0	0	0	0	S	0	0	0	S	0	G	G	G	T	T	0	0	0	0	0
Q18	18	exp5	566	0	0	0	0	S	0	0	0	S	0	G	G	G	T	T	T	0	0	0	0
Q18	18	exp5	567	0	0	0	0	S	0	0	S	S	0	G	G	G	T	T	0	0	0	0	0
Q18	18	exp5	568	0	0	0	0	S	0	0	0	S	0	T	T	T	T	T	T	0	0	0	0
Q18	18	exp5	569	0	0	0	0	S	0	0	0	S	0	G	G	G	T	T	0	0	0	0	0
Q18	18	exp5	570	0	0	0	0	S	0	0	0	S	0	T	T	T	S	S	0	0	0	0	0
Q18	18	exp5	571	0	0	0	0	S	0	0	0	S	0	G	G	G	S	0	0	S	0	0	0
Q18	18	exp5	572	0	0	0	0	0	0	0	0	S	0	T	T	T	S	0	0	S	0	0	0
Q18	18	exp5	573	0	0	0	0	T	T	0	0	S	0	T	T	S	T	T	0	S	0	0	0
Q18	18	exp5	574	0	0	0	0	T	T	0	0	0	0	T	T	T	S	0	0	S	0	0	0
Q18	18	exp5	575	0	0	0	0	S	S	S	0	0	0	T	T	T	S	S	0	S	0	0	0
Q18	18	exp5	576	0	0	0	0	T	T	0	0	S	0	T	T	T	S	S	0	0	0	0	0
Q18	18	exp5	577	0	0	0	0	S	S	S	0	0	0	T	T	T	S	S	0	0	0	0	0
Q18	18	exp5	578	0	0	0	0	S	S	0	0	0	0	T	T	T	T	T	0	0	0	0	0
Q18	18	exp5	579	0	0	0	0	S	S	S	S	0	0	T	T	T	S	0	0	0	0	0	0
Q18	18	exp5	580	0	0	0	0	T	T	0	S	S	0	G	G	G	0	0	0	0	0	0	0
Q18	18	exp5	581	0	0	0	0	T	T	0	S	0	0	T	T	T	S	S	0	S	0	0	0
Q18	18	exp5	582	0	0	0	0	S	S	0	S	0	0	T	T	T	S	0	0	0	0	0	0
Q18	18	exp5	583	0	0	0	0	T	T	0	0	0	0	T	T	T	T	T	0	0	0	0	0
Q18	18	exp5	584	0	0	0	0	S	S	0	0	0	0	T	T	T	T	T	0	0	T	T	0
Q18	18	exp5	585	0	0	0	0	T	T	0	0	0	0	T	T	T	T	T	T	S	T	T	0
Q18	18	exp5	586	0	0	0	0	S	S	0	0	0	0	T	T	T	T	T	T	S	T	T	0
Q18	18	exp5	587	0	0	0	S	S	0	0	0	0	0	T	T	T	T	T	T	S	0	0	0
Q18	18	exp5	588	0	0	0	0	0	0	0	0	0	0	T	T	T	T	T	T	0	T	T	0
Q18	18	exp5	589	0	T	T	0	S	0	0	0	0	0	G	G	G	T	T	T	S	T	T	0
Q18	18	exp5	590	0	0	0	S	S	0	0	0	0	0	T	T	T	T	T	T	0	T	T	0
Q18	18	exp5	591	0	0	0	0	0	0	0	0	0	0	T	T	T	S	S	0	S	T	T	0
Q18	18	exp5	592	0	0	0	0	0	0	0	0	0	0	T	T	T	S	S	0	S	T	T	0
Q18	18	exp5	593	0	0	0	0	0	S	0	0	0	0	T	T	T	T	T	0	S	T	T	0
Q18	18	exp5	594	0	0	0	0	S	S	0	0	0	0	G	G	G	T	T	S	S	T	T	0
Q18	18	exp5	595	0	0	0	0	S	0	0	0	0	0	T	T	T	T	T	S	0	T	T	0
Q18	18	exp5	596	0	0	0	S	0	S	0	0	0	0	T	T	T	T	T	S	S	0	0	0
Q18	18	exp5	597	0	0	0	0	S	0	0	0	0	0	T	T	T	T	T	S	S	0	0	0
Q18	18	exp5	598	0	0	0	0	S	S	0	0	0	0	T	T	T	T	T	T	S	0	0	0
Q18	18	exp5	599	0	0	0	0	T	T	0	0	0	0	T	T	T	T	T	S	0	0	0	0
Q18	18	exp5	600	0	0	0	S	S	0	0	0	0	0	T	T	T	T	T	S	0	0	0	0
Q18	18	exp5	601	0	0	0	0	T	T	0	0	0	0	T	T	T	T	T	0	0	0	0	0
Q18	18	exp5	602	0	0	0	0	S	0	0	0	0	0	T	T	T	T	T	T	0	0	0	0
Q18	18	exp5	603	0	0	0	0	T	T	0	0	0	0	T	T	T	S	S	S	0	0	0	0
Q18	18	exp5	604	0	0	0	0	T	T	T	T	0	0	T	T	T	T	T	S	0	0	0	0
Q18	18	exp5	605	0	0	0	0	T	T	T	T	0	S	T	T	T	T	T	S	S	0	0	0
Q18	18	exp5	606	0	0	0	0	S	S	T	T	0	0	T	T	T	T	T	S	S	0	0	0
Q18	18	exp5	607	0	0	0	0	S	S	T	T	0	0	T	T	T	T	T	T	S	0	0	0
Q18	18	exp5	608	0	0	0	0	T	T	T	T	0	0	T	T	T	T	T	T	S	0	0	0
Q18	18	exp5	609	0	0	0	0	S	S	T	T	T	S	T	T	T	T	T	T	S	0	0	0
Q18	18	exp5	610	0	0	0	0	T	T	0	S	0	S	G	G	G	S	S	S	S	0	0	0
Q18	18	exp5	611	0	0	0	S	T	T	T	T	0	0	T	T	T	T	T	S	S	0	0	0
Q18	18	exp5	612	0	0	0	S	0	S	T	T	0	S	T	T	T	T	T	T	S	0	0	0
Q18	18	exp5	613	0	0	0	S	S	S	T	T	0	0	T	T	T	T	T	S	0	0	0	0
Q18	18	exp5	614	0	0	0	S	T	T	T	T	0	0	T	T	T	T	T	S	S	0	0	0
Q18	18	exp5	615	0	0	0	S	S	S	T	T	T	S	T	T	T	S	S	S	S	0	0	0
Q18	18	exp5	616	0	0	0	S	T	T	T	T	0	0	T	T	T	T	T	T	S	0	0	0
Q18	18	exp5	617	0	0	0	S	S	S	T	T	0	0	T	T	T	T	T	S	0	0	0	0
Q18	18	exp5	618	0	0	0	0	S	S	T	T	0	0	T	T	T	T	T	T	0	0	0	0
Q18	18	exp5	619	0	0	0	0	T	T	T	T	0	0	T	T	T	T	T	S	S	0	0	0
Q18	18	exp5	620	0	0	0	S	S	S	T	T	0	0	T	T	T	T	T	S	S	0	0	0
Q18	18	exp5	621	0	0	0	0	T	T	T	T	T	0	T	T	T	T	T	0	S	0	0	0
Q18	18	exp5	622	0	0	0	0	T	T	T	T	0	0	T	T	T	T	T	S	S	0	0	0
Q18	18	exp5	623	0	0	0	S	T	T	T	T	0	S	T	T	T	T	T	S	S	0	0	0
Q18	18	exp5	624	0	0	0	0	T	T	T	T	0	S	T	T	T	T	T	S	S	0	0	0
Q18	18	exp5	625	0	0	0	0	T	T	T	T	T	S	T	T	T	T	T	S	S	0	0	0
Q18	18	exp5	626	0	0	0	S	S	S	T	T	0	S	T	T	T	T	T	S	S	0	0	0
Q18	18	exp5	627	0	0	0	0	T	T	T	T	0	0	T	T	T	T	T	S	S	0	0	0
Q18	18	exp5	628	0	0	0	0	T	T	T	T	0	S	T	T	T	T	T	S	S	0	0	0
Q18	18	exp5	629	0	0	0	0	T	T	T	T	0	S	T	T	T	T	T	S	S	0	0	0
Q18	18	exp5	630	0	0	0	0	T	T	T	T	0	0	T	T	T	T	T	0	S	0	0	0
Q18	18	exp5	631	0	0	0	0	0	S	T	T	0	0	G	G	G	T	T	T	S	T	T	0
Q18	18	exp5	632	0	0	0	0	T	T	T	T	T	S	T	T	T	T	T	0	0	0	0	0
Q18	18	exp5	633	0	0	0	0	S	S	T	T	0	0	T	T	T	T	T	0	S	0	0	0
Q18	18	exp5	634	0	0	0	0	T	T	T	T	T	0	T	T	T	T	T	0	S	0	0	0
Q18	18	exp5	635	0	0	0	0	T	T	T	T	T	S	T	T	T	T	T	0	S	0	0	0
Q18	18	exp5	636	0	0	0	0	T	T	T	T	T	S	T	T	T	T	T	0	S	0	0	0
Q18	18	exp5	637	0	0	0	0	T	T	T	T	0	S	T	T	T	T	T	T	S	0	0	0
Q18	18	exp5	638	0	0	0	0	S	S	T	T	0	S	T	T	T	T	T	0	0	0	0	0
Q18	18	exp5	639	0	0	0	0	S	S	T	T	0	S	T	T	T	T	T	T	0	0	0	0
Q18	18	exp5	640	0	0	0	0	T	T	T	T	0	S	T	T	T	T	T	0	0	0	0	0
Q18	18	exp5	641	0	0	0	S	T	T	T	T	T	S	T	T	T	T	T	T	0	T	T	0
Q18	18	exp5	642	0	0	0	0	T	T	T	T	0	S	T	T	T	T	T	T	0	0	0	0
Q18	18	exp5	643	0	0	0	0	T	T	T	T	T	S	T	T	T	T	T	S	0	0	0	0
Q18	18	exp5	644	0	0	0	0	T	T	T	T	T	S	T	T	T	T	T	T	0	0	0	0
Q18	18	exp5	645	0	0	0	0	T	T	T	T	0	0	T	T	T	T	T	T	0	0	0	0
Q18	18	exp5	646	0	0	0	0	T	T	T	T	0	S	T	T	T	T	T	T	0	0	0	0
Q18	18	exp5	647	0	0	0	0	T	T	T	T	0	S	T	T	T	T	T	S	0	0	0	0
Q18	18	exp5	648	0	0	0	S	T	T	T	T	T	S	T	T	T	T	T	S	S	0	0	0
Q18	18	exp5	649	0	0	0	0	T	T	T	T	T	S	T	T	T	S	S	S	0	0	0	0
Q18	18	exp5	650	0	0	0	0	T	T	T	T	T	0	T	T	T	T	T	T	0	0	0	0
Q18	18	exp5	651	0	0	0	S	S	0	T	T	T	0	T	T	T	T	T	S	S	0	0	0
Q18	18	exp5	652	0	0	0	S	S	0	T	T	0	S	T	T	T	T	T	0	S	0	0	0
Q18	18	exp5	653	0	0	0	S	S	S	T	T	0	0	T	T	T	T	T	T	S	0	0	0
Q18	18	exp5	654	0	0	0	S	S	S	T	T	0	0	T	T	T	T	T	T	S	0	0	0
Q18	18	exp5	655	0	0	0	S	S	S	T	T	0	0	T	T	T	T	T	T	S	0	0	0
Q18	18	exp5	656	0	0	0	S	S	S	T	T	0	S	T	T	T	T	T	S	S	0	0	0
Q18	18	exp5	657	0	0	0	S	S	0	T	T	0	0	T	T	T	T	T	T	S	0	0	0
Q18	18	exp5	658	0	0	0	S	S	S	T	T	S	0	T	T	T	T	T	T	S	0	0	0
Q18	18	exp5	659	0	0	0	0	S	S	T	T	0	S	T	T	T	b	T	T	b	0	0	0
Q18	18	exp5	660	0	0	0	S	T	T	T	T	T	0	G	G	G	T	T	T	S	0	0	0
Q18	18	exp5	661	0	0	0	S	S	S	T	T	0	0	G	G	G	T	T	0	S	0	0	0
Q18	18	exp5	662	0	0	0	S	S	S	T	T	0	0	T	T	T	T	T	T	S	0	0	0
Q18	18	exp5	663	0	0	0	S	T	T	T	T	0	0	T	T	T	S	S	S	S	0	0	0
Q18	18	exp5	664	0	0	0	S	S	S	T	T	S	0	T	T	T	T	T	S	S	0	0	0
Q18	18	exp5	665	0	0	0	S	S	S	T	T	0	0	G	G	G	S	S	S	S	0	0	0
Q18	18	exp5	666	0	0	0	S	S	S	T	T	0	0	T	T	T	S	S	0	0	0	0	0
Q18	18	exp5	667	0	0	0	S	S	0	0	S	0	0	T	T	T	S	S	0	S	0	0	0
Q18	18	exp5	668	0	0	0	S	S	S	T	T	0	0	T	T	T	T	T	S	S	0	0	0
Q18	18	exp5	669	0	0	0	S	S	S	T	T	0	0	G	G	G	S	S	S	S	0	0	0
Q18	18	exp5	670	0	0	0	S	T	T	T	T	T	0	G	G	G	S	S	S	S	0	0	0
Q18	18	exp5	671	0	0	0	S	T	T	T	T	S	0	G	G	G	S	0	S	S	0	0	0
Q18	18	exp5	672	0	0	0	0	0	S	T	T	T	S	G	G	G	T	T	T	T	0	0	0
Q18	18	exp5	673	0	0	0	0	0	S	T	T	0	0	G	G	G	T	T	T	T	0	0	0
Q18	18	exp5	674	0	0	0	0	0	0	T	T	0	S	G	G	G	S	0	S	S	0	0	0
Q18	18	exp5	675	0	0	0	0	0	S	T	T	0	0	G	G	G	S	S	T	T	0	0	0
Q18	18	exp5	676	0	0	0	0	0	0	T	T	T	S	G	G	G	S	S	T	T	T	T	0
Q18	18	exp5	677	0	0	0	0	S	S	T	T	T	S	G	G	G	S	0	T	T	0	0	0
Q18	18	exp5	678	0	0	0	0	0	0	T	T	T	0	G	G	G	T	T	T	T	0	0	0
Q18	18	exp5	679	0	0	0	0	S	S	T	T	T	S	G	G	G	T	T	T	T	0	0	0
Q18	18	exp5	680	0	0	0	0	S	S	T	T	T	0	G	G	G	S	S	T	T	0	0	0
Q18	18	exp5	681	0	0	0	0	S	S	T	T	0	0	S	T	T	S	S	T	T	0	0	0
Q18	18	exp5	682	0	0	0	0	S	S	T	T	0	0	T	T	T	T	T	T	S	0	0	0
Q18	18	exp5	683	0	0	0	0	S	S	T	T	0	S	T	T	T	T	T	T	S	0	0	0
Q18	18	exp5	684	0	0	0	0	0	0	T	T	0	S	T	T	T	T	T	T	T	0	0	0
Q18	18	exp5	685	0	0	0	0	0	0	0	S	0	S	T	T	T	T	T	T	T	0	0	0
Q18	18	exp5	686	0	0	0	0	S	S	T	T	0	S	T	T	T	T	T	T	S	0	0	0
Q18	18	exp5	687	0	0	0	0	T	T	T	T	S	S	T	T	T	T	T	0	S	0	0	0
Q18	18	exp5	688	0	0	0	0	S	S	T	T	0	S	T	T	T	T	T	S	S	0	0	0
Q18	18	exp5	689	0	0	0	0	T	T	T	T	0	S	G	G	G	T	T	0	0	0	0	0
Q18	18	exp5	690	0	0	0	0	T	T	T	T	0	0	G	G	G	S	S	0	0	0	0	0
Q18	18	exp5	691	0	0	0	0	T	T	T	T	T	0	G	G	G	T	T	0	0	0	0	0
Q18	18	exp5	692	0	0	0	0	T	T	T	T	0	0	T	T	0	T	T	0	S	0	0	0
Q18	18	exp5	693	0	0	0	0	T	T	T	T	0	0	G	G	G	T	T	0	S	0	0	0
Q18	18	exp5	694	0	0	0	0	T	T	T	T	T	0	G	G	G	T	T	0	0	0	0	0
Q18	18	exp5	695	0	0	0	0	T	T	T	T	0	0	G	G	G	T	T	0	0	0	0	0
Q18	18	exp5	696	0	0	0	0	S	S	T	T	0	S	G	G	G	T	T	0	0	0	0	0
Q18	18	exp5	697	0	0	0	0	T	T	0	S	0	0	G	G	G	S	S	0	0	0	0	0
Q18	18	exp5	698	0	0	0	0	T	T	0	0	0	0	T	T	T	S	S	S	0	0	0	0
Q18	18	exp5	699	0	0	0	0	T	T	T	T	0	S	T	T	T	S	S	S	0	0	0	0
Q18	18	exp5	700	0	0	0	0	T	T	T	T	0	0	T	T	T	T	T	0	S	0	0	0
Q18	18	exp5	701	0	0	0	0	T	T	T	T	0	S	T	T	T	S	S	0	0	0	0	0
Q18	18	exp5	702	0	0	0	0	S	S	T	T	T	S	G	G	G	S	S	0	0	0	0	0
Q18	18	exp5	703	0	0	0	0	T	T	T	T	0	S	G	G	G	S	S	0	0	0	0	0
Q18	18	exp5	704	0	0	0	0	T	T	T	T	0	S	T	T	T	T	T	0	0	0	0	0
Q18	18	exp5	705	0	0	0	0	T	T	T	T	0	S	T	T	T	T	T	0	0	0	0	0
Q18	18	exp5	706	0	0	0	0	T	T	T	T	0	S	G	G	G	S	S	0	0	0	0	0
Q18	18	exp5	707	0	0	0	0	S	S	T	T	0	S	T	T	T	T	T	0	0	0	0	0
Q18	18	exp5	708	0	0	0	0	S	S	T	T	0	S	G	G	G	S	S	0	0	0	0	0
Q18	18	exp5	709	0	0	0	0	S	S	0	S	0	S	T	T	T	S	S	0	0	0	0	0
Q18	18	exp5	710	0	0	0	0	S	S	T	T	0	S	T	T	T	S	S	0	0	0	0	0
Q18	18	exp5	711	0	0	0	0	0	S	T	T	0	S	T	T	T	T	T	0	0	0	0	0
Q18	18	exp5	712	0	0	0	0	T	T	0	S	0	S	G	G	G	S	S	0	0	0	0	0
Q18	18	exp5	713	0	0	0	0	S	S	0	S	0	0	T	T	T	T	T	0	0	0	0	0
Q18	18	exp5	714	0	0	0	0	0	S	0	S	S	0	G	G	G	T	T	0	0	0	0	0
Q18	18	exp5	715	0	0	0	0	S	0	0	S	0	0	T	T	0	S	S	0	0	0	0	0
Q18	18	exp5	716	0	0	0	0	S	S	0	S	S	0	G	G	G	T	T	0	0	0	0	0
Q18	18	exp5	717	0	0	0	0	S	S	T	T	S	0	G	G	G	T	T	S	0	0	0	0
Q18	18	exp5	718	0	0	0	0	T	T	0	S	S	0	T	T	T	T	T	S	0	0	0	0
Q18	18	exp5	719	0	0	0	0	S	S	0	S	S	0	G	G	G	T	T	0	0	0	0	0
Q18	18	exp5	720	0	0	0	0	T	T	S	S	S	0	G	G	G	T	T	0	0	0	0	0
Q18	18	exp5	721	0	0	0	0	T	T	0	S	S	0	G	G	G	T	T	0	0	0	0	0
Q18	18	exp5	722	0	0	0	0	T	T	0	S	S	0	G	G	G	T	T	S	0	0	0	0
Q18	18	exp5	723	0	0	0	0	T	T	T	T	S	0	G	G	G	T	T	0	0	0	0	0
Q18	18	exp5	724	0	0	0	S	T	T	T	T	0	0	T	T	T	T	T	0	0	0	0	0
Q18	18	exp5	725	0	0	0	0	T	T	T	T	0	0	G	G	G	T	T	0	0	0	0	0
Q18	18	exp5	726	0	0	0	0	0	S	T	T	S	0	G	G	G	T	T	0	0	0	0	0
Q18	18	exp5	727	0	0	0	0	T	T	T	T	0	0	G	G	G	T	T	0	0	0	0	0
Q18	18	exp5	728	0	0	0	0	S	S	T	T	S	0	0	S	S	T	T	S	0	0	0	0
Q18	18	exp5	729	0	0	0	0	S	S	T	T	0	0	0	T	T	T	T	0	0	0	0	0
Q18	18	exp5	730	0	0	0	0	T	T	0	S	S	S	0	S	S	T	T	S	0	0	0	0
Q18	18	exp5	731	0	0	0	0	T	T	T	T	S	0	0	T	T	T	T	S	0	0	0	0
Q18	18	exp5	732	0	0	0	0	S	S	0	S	S	0	G	G	G	T	T	0	0	0	0	0
Q18	18	exp5	733	0	0	0	0	T	T	T	T	S	0	G	G	G	T	T	0	0	0	0	0
Q18	18	exp5	734	0	0	0	0	T	T	T	T	S	0	G	G	G	T	T	0	0	0	0	0
Q18	18	exp5	735	0	0	0	0	T	T	T	T	S	0	S	T	T	S	S	0	0	0	0	0
Q18	18	exp5	736	0	0	0	0	S	S	T	T	S	0	G	G	G	0	S	0	0	0	0	0
Q18	18	exp5	737	0	0	0	0	T	T	T	T	0	0	T	T	S	T	T	0	0	0	0	0
Q18	18	exp5	738	0	0	0	0	S	S	T	T	0	0	G	G	G	T	T	0	0	0	0	0
Q18	18	exp5	739	0	0	0	0	T	T	T	T	0	0	G	G	G	T	T	0	0	0	0	0
Q18	18	exp5	740	0	0	0	0	T	T	T	T	0	0	T	T	0	T	T	S	0	0	0	0
Q18	18	exp5	741	0	0	0	0	T	T	T	T	0	0	T	T	0	T	T	S	0	0	0	0
Q18	18	exp5	742	0	0	0	0	T	T	T	T	0	0	G	G	G	T	T	S	0	0	0	0
Q18	18	exp5	743	0	0	0	0	T	T	T	T	S	0	G	G	G	T	T	S	0	0	0	0
Q18	18	exp5	744	0	0	0	0	T	T	T	T	S	0	G	G	G	T	T	S	0	0	0	0
Q18	18	exp5	745	0	0	0	0	T	T	T	T	0	0	G	G	G	T	T	S	0	0	0	0
Q18	18	exp5	746	0	0	0	0	T	T	T	T	0	0	G	G	G	S	S	S	0	0	0	0
Q18	18	exp5	747	0	0	0	0	T	T	T	T	0	0	G	G	G	S	S	S	0	0	0	0
Q18	18	exp5	748	0	0	0	0	S	S	T	T	S	0	T	T	S	0	S	S	0	0	0	0
Q18	18	exp5	749	0	0	0	0	T	T	T	T	S	0	S	S	0	0	S	S	0	0	0	0
Q18	18	exp5	750	0	0	0	0	T	T	0	S	S	0	T	T	0	0	S	S	0	0	0	0
Q18	18	exp5	751	0	0	0	0	T	T	T	T	0	0	T	T	S	0	S	0	0	0	0	0
Q18	18	exp5	752	0	0	0	0	S	S	T	T	0	0	T	T	0	0	S	0	0	0	0	0
Q18	18	exp5	753	0	0	0	0	T	T	T	T	0	0	T	T	0	T	T	0	0	0	0	0
Q18	18	exp5	754	0	0	0	0	S	S	T	T	0	0	T	T	S	T	T	0	0	0	0	0
Q18	18	exp5	755	0	0	0	0	S	S	S	S	0	0	S	S	S	T	T	0	0	0	0	0
Q18	18	exp5	756	0	0	0	0	S	S	T	T	0	0	S	S	S	T	T	0	0	0	0	0
Q18	18	exp5	757	0	0	0	0	T	T	T	T	0	0	S	S	S	T	T	0	0	0	0	0
Q18	18	exp5	758	0	0	0	0	S	S	T	T	0	0	T	T	0	T	T	0	0	0	0	0
Q18	18	exp5	759	0	0	0	0	S	S	B	T	0	0	T	T	S	T	T	0	0	0	B	0
Q18	18	exp5	760	0	0	0	0	S	S	S	S	0	0	T	T	S	T	T	0	0	0	0	0
Q18	18	exp5	761	0	0	0	0	S	S	T	T	0	0	T	T	0	S	S	0	0	0	0	0
Q18	18	exp5	762	0	0	0	0	T	T	T	T	0	0	T	T	S	T	T	0	0	0	0	0
Q18	18	exp5	763	0	0	0	0	T	T	T	T	0	0	S	S	S	T	T	0	0	0	0	0
Q18	18	exp5	764	0	0	0	0	S	S	T	T	0	0	T	T	S	T	T	0	0	0	0	0
Q18	18	exp5	765	0	0	0	0	S	0	T	T	0	0	T	T	S	S	S	0	0	0	0	0
Q18	18	exp5	766	0	0	0	0	T	T	T	T	0	0	T	T	0	T	T	0	0	0	0	0
Q18	18	exp5	767	0	0	0	0	T	T	T	T	0	0	T	T	S	T	T	0	0	0	0	0
Q18	18	exp5	768	0	0	0	0	T	T	T	T	0	0	T	T	S	T	T	0	0	0	0	0
Q18	18	exp5	769	0	0	0	0	T	T	T	T	0	0	T	T	S	T	T	0	0	0	0	0
Q18	18	exp5	770	0	0	0	0	T	T	T	T	0	0	T	T	S	S	S	0	0	0	0	0
Q18	18	exp5	771	0	0	0	0	T	T	T	T	0	0	0	S	S	T	T	0	0	0	0	0
Q18	18	exp5	772	0	0	0	0	T	T	T	T	0	0	0	S	S	S	S	0	0	0	0	0
Q18	18	exp5	773	0	0	0	0	T	T	T	T	0	0	0	S	S	T	T	0	0	0	0	0
Q18	18	exp5	774	0	0	0	0	T	T	T	T	0	0	0	S	S	T	T	0	0	0	0	0
Q18	18	exp5	775	0	0	0	0	T	T	T	T	0	0	0	S	S	S	S	0	0	0	0	0
Q18	18	exp5	776	0	0	0	0	T	T	T	T	0	0	0	S	S	T	T	0	0	0	0	0
Q18	18	exp5	777	0	0	0	0	T	T	T	T	0	0	0	S	S	T	T	0	0	0	0	0
Q18	18	exp5	778	0	0	0	0	T	T	T	T	0	0	0	S	S	T	T	0	0	0	0	0
Q18	18	exp5	779	0	0	0	0	T	T	T	T	0	0	0	S	S	T	T	0	0	0	0	0
Q18	18	exp5	780	0	0	0	0	T	T	T	T	0	0	0	S	S	T	T	0	0	0	0	0
Q18	18	exp5	781	0	0	0	0	T	T	T	T	0	0	0	S	S	T	T	0	0	0	0	0
Q18	18	exp5	782	0	0	0	0	T	T	T	T	0	0	0	S	S	T	T	0	0	0	0	0
Q18	18	exp5	783	0	0	0	0	T	T	T	T	0	0	0	S	S	T	T	0	0	0	0	0
Q18	18	exp5	784	0	0	0	0	T	T	T	T	0	0	0	S	S	T	T	0	0	0	0	0
Q18	18	exp5	785	0	0	0	0	0	S	T	T	0	0	0	S	S	S	S	0	0	0	0	0
Q18	18	exp5	786	0	0	0	0	S	S	T	T	0	0	0	S	S	T	T	0	0	0	0	0
Q18	18	exp5	787	0	0	0	0	S	S	T	T	0	0	0	S	S	S	S	0	0	0	0	0
Q18	18	exp5	788	0	0	0	0	T	T	T	T	0	0	0	S	S	T	T	0	0	0	0	0
Q18	18	exp5	789	0	0	0	0	0	S	T	T	0	0	0	S	S	T	T	0	0	0	0	0
Q18	18	exp5	790	0	0	0	0	0	S	T	T	0	0	0	S	S	S	S	0	0	0	0	0
Q18	18	exp5	791	0	0	0	0	0	S	B	T	0	0	0	S	S	T	T	0	0	0	B	0
Q18	18	exp5	792	0	0	0	0	T	T	T	T	0	0	0	S	S	T	T	0	0	0	0	0
Q18	18	exp5	793	0	0	T	T	T	T	T	T	0	0	0	S	S	T	T	0	0	0	0	0
Q18	18	exp5	794	0	0	T	T	S	S	T	T	0	0	0	S	S	T	T	0	0	0	0	0
Q18	18	exp5	795	0	0	T	T	S	0	T	T	0	0	S	S	S	T	T	0	0	0	0	0
Q18	18	exp5	796	0	0	T	T	S	0	T	T	0	0	0	S	S	T	T	0	0	0	0	0
Q18	18	exp5	797	0	0	T	T	S	S	T	T	0	0	0	S	S	T	T	0	0	0	0	0
Q18	18	exp5	798	0	0	0	S	S	S	T	T	0	0	S	S	S	S	S	0	0	0	0	0
Q18	18	exp5	799	0	0	T	T	T	T	T	T	0	0	0	S	S	S	S	0	0	0	0	0
Q18	18	exp5	800	0	0	T	T	T	T	T	T	0	0	0	S	S	T	T	0	0	0	0	0

## Sheet: exp6
numQ	number of glutamine	experiment index	time frame	ACE:1	GLN:2	GLN:3	GLN:4	GLN:5	GLN:6	GLN:7	GLN:8	GLN:9	GLN:10	res11	res12	GLN:13	GLN:14	GLN:15	GLN:16	GLN:17	GLN:18	GLN:19	NME:20
Q18	18	exp6	1	0	0	0	0	0	S	H	H	H	H	H	H	H	0	0	0	0	0	0	0
Q18	18	exp6	2	0	0	0	0	S	S	H	H	H	H	H	H	T	0	0	0	S	0	0	0
Q18	18	exp6	3	0	0	0	0	S	S	H	H	H	H	H	T	T	0	0	0	S	0	0	0
Q18	18	exp6	4	0	0	0	0	S	S	H	H	H	H	H	T	T	0	0	0	S	0	0	0
Q18	18	exp6	5	0	0	0	0	S	S	H	H	H	H	H	H	T	0	0	0	0	0	0	0
Q18	18	exp6	6	0	0	0	0	S	S	H	H	H	H	H	H	H	0	0	0	0	0	0	0
Q18	18	exp6	7	0	0	0	0	S	S	H	H	H	H	G	G	G	0	0	0	0	0	0	0
Q18	18	exp6	8	0	0	0	0	S	S	H	H	H	H	H	T	T	0	0	0	S	0	0	0
Q18	18	exp6	9	0	0	0	0	S	S	H	H	H	H	H	H	H	0	0	0	0	0	0	0
Q18	18	exp6	10	0	0	0	0	S	S	H	H	H	H	H	H	H	0	0	0	0	0	0	0
Q18	18	exp6	11	0	0	0	0	0	S	H	H	H	H	H	T	T	0	0	0	0	0	0	0
Q18	18	exp6	12	0	0	0	0	0	S	H	H	H	H	H	H	H	0	0	0	0	0	0	0
Q18	18	exp6	13	0	0	0	0	S	S	H	H	H	H	H	H	S	0	0	S	S	0	0	0
Q18	18	exp6	14	0	0	0	0	S	S	H	H	H	H	H	H	H	0	0	S	S	0	0	0
Q18	18	exp6	15	0	0	0	0	S	S	H	H	H	H	H	H	H	0	0	T	T	0	0	0
Q18	18	exp6	16	0	0	0	0	S	S	H	H	H	H	H	T	T	0	0	S	S	0	0	0
Q18	18	exp6	17	0	0	0	0	S	S	H	H	H	H	H	T	T	0	0	S	S	0	0	0
Q18	18	exp6	18	0	0	0	0	S	S	H	H	H	H	H	H	T	0	0	S	S	0	0	0
Q18	18	exp6	19	0	0	0	0	S	S	H	H	H	H	H	H	T	0	0	S	S	0	0	0
Q18	18	exp6	20	0	0	0	0	S	S	H	H	H	H	H	H	H	0	0	S	S	0	0	0
Q18	18	exp6	21	0	0	0	0	S	S	H	H	H	H	H	T	T	0	0	T	T	0	0	0
Q18	18	exp6	22	0	0	0	0	S	S	H	H	H	H	H	T	T	0	0	T	T	0	0	0
Q18	18	exp6	23	0	0	0	0	S	S	H	H	H	H	T	T	S	0	0	T	T	0	0	0
Q18	18	exp6	24	0	0	0	0	S	S	H	H	H	H	T	T	T	0	0	S	S	0	0	0
Q18	18	exp6	25	0	0	0	0	S	S	T	T	G	G	G	G	G	0	0	T	T	0	0	0
Q18	18	exp6	26	0	0	0	0	S	S	H	H	H	H	T	0	S	S	S	S	G	G	G	0
Q18	18	exp6	27	0	0	0	0	S	S	H	H	H	H	H	0	S	S	S	S	T	T	T	0
Q18	18	exp6	28	0	0	0	0	S	S	H	H	H	H	H	G	G	G	S	S	T	T	0	0
Q18	18	exp6	29	0	0	0	0	0	S	H	H	H	H	H	T	T	S	S	S	G	G	G	0
Q18	18	exp6	30	0	0	0	0	S	S	H	H	H	H	H	H	H	T	S	S	T	T	T	0
Q18	18	exp6	31	0	0	0	0	S	S	H	H	H	H	H	T	T	T	T	S	G	G	G	0
Q18	18	exp6	32	0	0	0	0	S	S	H	H	H	H	H	0	T	T	S	S	G	G	G	0
Q18	18	exp6	33	0	0	0	0	S	S	H	H	H	H	T	T	T	T	S	S	G	G	G	0
Q18	18	exp6	34	0	0	0	0	S	S	H	H	H	H	G	G	G	G	S	S	T	T	0	0
Q18	18	exp6	35	0	0	0	0	S	S	H	H	H	H	H	H	T	T	S	S	G	G	G	0
Q18	18	exp6	36	0	0	0	0	S	S	H	H	H	H	H	G	G	G	S	S	G	G	G	0
Q18	18	exp6	37	0	0	0	0	S	S	H	H	H	H	H	H	T	T	S	S	T	T	0	0
Q18	18	exp6	38	0	0	0	0	S	S	H	H	H	H	H	H	T	0	S	S	T	T	T	0
Q18	18	exp6	39	0	0	0	0	S	S	H	H	H	H	H	H	T	S	S	S	T	T	0	0
Q18	18	exp6	40	0	0	0	0	S	S	H	H	H	H	H	H	T	T	T	G	G	G	0	0
Q18	18	exp6	41	0	0	0	0	S	S	H	H	H	H	H	H	H	H	H	G	G	G	0	0
Q18	18	exp6	42	0	0	0	0	S	0	H	H	H	H	H	H	H	H	G	G	G	T	0	0
Q18	18	exp6	43	0	0	0	0	S	S	H	H	H	H	H	H	H	T	T	T	T	T	0	0
Q18	18	exp6	44	0	0	0	0	S	S	H	H	H	H	H	H	H	H	H	T	T	T	0	0
Q18	18	exp6	45	0	0	0	0	S	S	H	H	H	H	H	H	H	H	T	H	H	H	H	0
Q18	18	exp6	46	0	0	0	0	S	S	H	H	H	H	H	H	H	T	T	H	H	H	H	0
Q18	18	exp6	47	0	0	0	0	S	S	H	H	H	H	H	H	H	H	H	T	T	0	0	0
Q18	18	exp6	48	0	0	0	0	0	S	H	H	H	H	H	H	H	H	T	T	T	T	0	0
Q18	18	exp6	49	0	0	0	0	0	S	H	H	H	H	H	H	H	T	T	0	G	G	G	0
Q18	18	exp6	50	0	0	0	0	S	S	H	H	H	H	H	H	H	H	H	0	T	T	0	0
Q18	18	exp6	51	0	0	0	0	0	0	H	H	H	H	H	H	H	H	H	S	T	T	0	0
Q18	18	exp6	52	0	0	0	0	S	0	H	H	H	H	H	H	H	H	H	T	G	G	G	0
Q18	18	exp6	53	0	0	0	0	S	0	0	H	H	H	H	H	H	H	H	0	T	T	0	0
Q18	18	exp6	54	0	0	0	0	0	0	0	T	H	H	H	H	H	H	H	0	G	G	G	0
Q18	18	exp6	55	0	0	0	0	S	0	0	H	H	H	H	H	H	H	H	0	G	G	G	0
Q18	18	exp6	56	0	0	0	0	S	0	0	H	H	H	H	H	H	H	H	0	T	T	0	0
Q18	18	exp6	57	0	0	0	0	0	0	0	H	H	H	H	H	H	H	H	H	G	G	G	0
Q18	18	exp6	58	0	0	0	0	S	0	S	H	H	H	H	H	H	H	H	0	T	T	0	0
Q18	18	exp6	59	0	0	0	0	T	T	T	H	H	H	H	H	H	H	H	T	G	G	G	0
Q18	18	exp6	60	0	0	0	0	S	0	T	H	H	H	H	H	H	H	H	0	G	G	G	0
Q18	18	exp6	61	0	0	0	0	S	S	H	H	H	H	H	H	H	H	T	0	T	T	T	0
Q18	18	exp6	62	0	0	0	0	S	S	H	H	H	H	H	H	H	H	T	0	T	T	T	0
Q18	18	exp6	63	0	0	0	0	T	T	H	H	H	H	H	H	H	H	T	0	0	T	T	0
Q18	18	exp6	64	0	0	0	0	H	H	H	H	H	H	H	H	H	G	G	G	G	G	G	0
Q18	18	exp6	65	0	0	0	0	H	H	H	H	H	H	H	H	H	H	H	0	G	G	G	0
Q18	18	exp6	66	0	0	0	0	H	H	H	H	H	H	H	H	H	H	H	0	G	G	G	0
Q18	18	exp6	67	0	0	0	0	H	H	H	H	H	H	H	H	H	T	T	0	G	G	G	0
Q18	18	exp6	68	0	0	0	T	H	H	H	H	H	H	H	H	H	H	H	0	T	T	0	0
Q18	18	exp6	69	0	0	0	H	H	H	H	H	H	H	H	H	H	H	H	T	S	0	0	0
Q18	18	exp6	70	0	T	T	H	H	H	H	H	H	H	H	H	H	T	T	0	T	T	0	0
Q18	18	exp6	71	0	0	T	H	H	H	H	H	H	H	H	H	H	T	T	0	S	0	0	0
Q18	18	exp6	72	0	T	H	H	H	H	H	H	H	H	H	H	H	T	T	0	T	T	T	0
Q18	18	exp6	73	0	0	T	T	T	T	H	H	H	H	H	H	H	T	T	0	S	T	T	0
Q18	18	exp6	74	0	G	G	G	H	H	H	H	H	H	H	H	H	T	T	0	S	0	0	0
Q18	18	exp6	75	0	H	H	H	H	H	H	H	H	H	H	H	G	G	G	0	S	0	0	0
Q18	18	exp6	76	0	H	H	H	H	H	H	H	H	H	G	G	G	G	G	0	T	T	0	0
Q18	18	exp6	77	0	H	H	H	H	H	H	H	H	H	H	H	H	T	T	0	G	G	G	0
Q18	18	exp6	78	0	H	H	H	H	H	H	H	H	H	H	G	G	G	T	S	G	G	G	0
Q18	18	exp6	79	0	H	H	H	H	H	H	H	H	H	H	H	T	T	T	0	G	G	G	0
Q18	18	exp6	80	0	H	H	H	H	H	H	H	H	H	H	H	T	T	T	0	G	G	G	0
Q18	18	exp6	81	0	T	T	H	H	H	H	H	H	H	H	H	T	T	T	0	G	G	G	0
Q18	18	exp6	82	0	T	T	T	T	H	H	H	H	H	H	H	T	T	T	S	T	T	T	0
Q18	18	exp6	83	0	T	H	H	H	H	H	H	H	H	H	H	T	T	T	0	G	G	G	0
Q18	18	exp6	84	0	G	G	G	G	T	T	T	H	H	H	H	T	T	T	0	T	T	0	0
Q18	18	exp6	85	0	0	H	H	H	H	H	H	H	H	H	H	H	T	T	S	T	T	T	0
Q18	18	exp6	86	0	0	H	H	H	H	H	H	H	H	H	H	H	H	H	0	G	G	G	0
Q18	18	exp6	87	0	H	H	H	H	H	H	H	H	H	H	H	T	T	T	0	T	T	T	0
Q18	18	exp6	88	0	G	G	G	H	H	H	H	H	H	H	H	T	T	T	0	T	T	0	0
Q18	18	exp6	89	0	T	T	H	H	H	H	H	H	H	H	H	H	H	H	0	G	G	G	0
Q18	18	exp6	90	0	H	H	H	H	H	H	H	H	H	H	H	H	H	H	0	G	G	G	0
Q18	18	exp6	91	0	H	H	H	H	H	H	H	H	H	H	H	H	H	H	T	T	T	T	0
Q18	18	exp6	92	0	T	H	H	H	H	H	H	H	H	H	H	H	T	T	S	G	G	G	0
Q18	18	exp6	93	0	H	H	H	H	H	H	H	H	H	H	H	H	H	H	S	T	T	T	0
Q18	18	exp6	94	0	T	H	H	H	H	H	H	H	H	H	H	H	T	T	0	T	T	T	0
Q18	18	exp6	95	0	H	H	H	H	H	H	H	H	H	H	H	H	H	H	0	G	G	G	0
Q18	18	exp6	96	0	H	H	H	H	H	H	H	H	H	H	H	H	H	H	0	G	G	G	0
Q18	18	exp6	97	0	H	H	H	H	H	H	H	H	H	H	H	H	H	H	0	G	G	G	0
Q18	18	exp6	98	0	0	H	H	H	H	H	H	H	H	H	H	H	H	H	0	G	G	G	0
Q18	18	exp6	99	0	H	H	H	H	H	H	H	H	H	H	H	H	H	H	0	G	G	G	0
Q18	18	exp6	100	0	H	H	H	H	H	H	H	H	H	H	H	H	H	H	0	G	G	G	0
Q18	18	exp6	101	0	H	H	H	H	H	H	H	H	H	H	H	H	H	H	0	G	G	G	0
Q18	18	exp6	102	0	H	H	H	H	H	H	H	H	H	H	H	H	H	H	S	G	G	G	0
Q18	18	exp6	103	0	H	H	H	H	H	H	H	H	H	H	H	H	H	H	0	G	G	G	0
Q18	18	exp6	104	0	H	H	H	H	H	H	H	H	H	H	H	H	T	T	0	T	T	T	0
Q18	18	exp6	105	0	H	H	H	H	H	H	H	H	H	H	H	H	H	H	0	T	T	T	0
Q18	18	exp6	106	0	0	H	H	H	H	H	H	H	H	H	H	H	H	H	0	T	T	T	0
Q18	18	exp6	107	0	H	H	H	H	H	H	H	H	H	T	T	T	T	T	0	G	G	G	0
Q18	18	exp6	108	0	H	H	H	H	H	H	H	H	H	T	T	T	T	T	0	G	G	G	0
Q18	18	exp6	109	0	0	0	H	H	H	H	T	T	H	H	H	H	T	T	0	T	T	0	0
Q18	18	exp6	110	0	T	T	H	H	H	H	H	H	H	G	G	G	T	T	0	G	G	G	0
Q18	18	exp6	111	0	0	0	G	G	G	H	H	H	H	G	G	G	G	T	0	G	G	G	0
Q18	18	exp6	112	0	G	G	G	G	G	G	G	G	G	G	H	H	H	H	0	G	G	G	0
Q18	18	exp6	113	0	0	0	G	G	G	H	H	H	H	H	G	G	G	T	0	G	G	G	0
Q18	18	exp6	114	0	G	G	G	G	G	H	H	H	H	H	H	T	T	T	0	G	G	G	0
Q18	18	exp6	115	0	0	0	G	G	G	H	H	H	H	H	H	T	T	T	S	G	G	G	0
Q18	18	exp6	116	0	0	0	T	T	T	H	H	H	H	H	H	H	T	T	S	S	0	0	0
Q18	18	exp6	117	0	0	H	H	H	H	T	H	H	H	H	H	H	H	H	0	T	T	T	0
Q18	18	exp6	118	0	0	T	T	T	T	T	H	H	H	H	H	H	T	T	0	S	0	0	0
Q18	18	exp6	119	0	0	H	H	H	H	T	H	H	H	H	H	H	H	H	0	S	0	0	0
Q18	18	exp6	120	0	0	H	H	H	H	H	H	H	H	H	H	H	H	H	0	S	0	0	0
Q18	18	exp6	121	0	0	H	H	H	H	H	H	H	H	H	H	H	T	T	0	S	0	0	0
Q18	18	exp6	122	0	0	H	H	H	H	H	H	H	H	H	H	H	H	H	0	T	T	T	0
Q18	18	exp6	123	0	0	H	H	H	H	H	H	H	H	H	H	H	H	H	0	G	G	G	0
Q18	18	exp6	124	0	T	H	H	H	H	H	H	H	H	H	H	H	H	H	0	G	G	G	0
Q18	18	exp6	125	0	H	H	H	H	H	H	H	H	H	H	H	H	H	H	0	G	G	G	0
Q18	18	exp6	126	0	H	H	H	H	H	H	H	H	H	H	H	H	H	H	S	T	T	0	0
Q18	18	exp6	127	0	T	H	H	H	H	H	H	H	H	H	H	H	H	H	0	G	G	G	0
Q18	18	exp6	128	0	H	H	H	H	H	H	H	H	H	H	H	T	T	T	0	T	T	T	0
Q18	18	exp6	129	0	H	H	H	H	H	H	H	H	H	H	H	H	H	H	0	G	G	G	0
Q18	18	exp6	130	0	T	H	H	H	H	H	H	H	H	H	H	H	T	T	0	G	G	G	0
Q18	18	exp6	131	0	H	H	H	H	H	H	H	H	H	H	H	H	H	H	0	G	G	G	0
Q18	18	exp6	132	0	H	H	H	H	H	H	H	H	H	H	H	H	T	T	S	G	G	G	0
Q18	18	exp6	133	0	H	H	H	H	H	H	H	H	H	T	G	G	G	T	0	G	G	G	0
Q18	18	exp6	134	0	H	H	H	H	H	H	H	H	H	H	H	H	H	H	0	G	G	G	0
Q18	18	exp6	135	0	T	T	T	H	H	H	H	H	H	H	H	H	H	H	S	T	T	0	0
Q18	18	exp6	136	0	T	T	H	H	H	H	H	H	H	H	H	H	H	H	0	S	0	0	0
Q18	18	exp6	137	0	T	T	T	T	H	H	H	H	H	H	H	H	H	H	S	T	T	0	0
Q18	18	exp6	138	0	G	G	G	H	H	H	H	H	H	H	H	H	H	H	0	T	T	0	0
Q18	18	exp6	139	0	G	G	G	H	H	H	H	H	H	H	H	H	T	T	0	0	T	T	0
Q18	18	exp6	140	0	T	T	T	H	H	H	H	H	H	H	H	H	T	T	0	0	0	0	0
Q18	18	exp6	141	0	0	T	T	H	H	H	H	H	H	H	H	H	H	H	0	0	T	T	0
Q18	18	exp6	142	0	T	T	T	H	H	H	H	H	H	H	H	H	H	H	T	S	0	0	0
Q18	18	exp6	143	0	T	T	T	H	H	H	H	H	H	H	H	H	H	H	H	T	T	0	0
Q18	18	exp6	144	0	0	H	H	H	H	H	H	H	H	H	H	H	H	H	T	T	T	0	0
Q18	18	exp6	145	0	0	H	H	H	H	H	H	H	H	H	H	H	H	H	H	H	T	T	0
Q18	18	exp6	146	0	H	H	H	H	H	H	H	H	H	H	H	H	H	H	H	T	T	T	0
Q18	18	exp6	147	0	H	H	H	H	H	H	H	H	H	H	H	H	H	H	H	H	H	0	0
Q18	18	exp6	148	0	H	H	H	H	H	H	H	H	H	H	H	H	H	H	H	H	H	T	0
Q18	18	exp6	149	0	H	H	H	H	H	H	H	H	H	H	H	H	H	H	H	H	H	T	0
Q18	18	exp6	150	0	H	H	H	H	H	H	H	H	H	H	H	H	H	H	H	H	H	T	0
Q18	18	exp6	151	0	H	H	H	H	H	H	H	H	H	H	H	H	H	H	H	H	H	H	0
Q18	18	exp6	152	0	H	H	H	H	H	H	H	H	H	H	H	H	H	H	H	H	T	T	0
Q18	18	exp6	153	0	H	H	H	H	H	H	H	H	H	H	H	H	H	H	H	H	H	H	0
Q18	18	exp6	154	0	H	H	H	H	H	H	H	H	H	H	H	H	H	H	H	S	0	0	0
Q18	18	exp6	155	0	H	H	H	H	H	H	H	H	H	H	H	H	H	H	H	H	0	0	0
Q18	18	exp6	156	0	0	0	0	H	H	H	H	H	H	H	H	H	H	H	H	H	0	0	0
Q18	18	exp6	157	0	T	T	T	H	H	H	H	H	H	H	H	H	H	H	H	H	0	0	0
Q18	18	exp6	158	0	T	T	T	H	H	H	H	H	H	H	H	H	H	H	H	H	0	0	0
Q18	18	exp6	159	0	G	G	G	H	H	H	H	H	H	H	H	H	H	H	H	H	0	0	0
Q18	18	exp6	160	0	0	T	T	H	H	H	H	H	H	H	H	H	H	H	H	H	H	0	0
Q18	18	exp6	161	0	G	G	G	H	H	H	H	H	H	H	H	H	H	H	H	T	T	0	0
Q18	18	exp6	162	0	0	0	S	H	H	H	H	H	H	H	H	H	H	H	H	T	T	0	0
Q18	18	exp6	163	0	G	G	G	H	H	H	H	H	H	H	H	H	H	H	H	T	T	0	0
Q18	18	exp6	164	0	T	T	H	H	H	H	H	H	H	H	H	H	H	H	H	H	T	T	0
Q18	18	exp6	165	0	H	H	H	H	H	H	H	H	H	H	H	H	H	H	H	H	H	H	0
Q18	18	exp6	166	0	0	0	T	H	H	H	H	H	H	H	H	H	H	H	H	H	H	H	0
Q18	18	exp6	167	0	T	T	H	H	H	H	H	H	H	H	H	H	H	H	H	H	H	0	0
Q18	18	exp6	168	0	T	T	H	H	H	H	H	H	H	H	H	H	H	H	H	H	H	H	0
Q18	18	exp6	169	0	T	T	T	T	H	H	H	H	H	H	H	H	H	H	H	H	H	T	0
Q18	18	exp6	170	0	T	T	H	H	H	H	H	H	H	H	H	H	H	H	H	H	H	T	0
Q18	18	exp6	171	0	T	T	T	T	H	H	H	H	H	H	H	H	H	H	H	H	H	H	0
Q18	18	exp6	172	0	T	T	H	H	H	H	H	H	H	H	H	H	H	H	H	H	H	T	0
Q18	18	exp6	173	0	0	0	H	H	H	H	H	H	H	H	H	H	H	H	H	H	H	H	0
Q18	18	exp6	174	0	0	0	H	H	H	H	H	H	H	H	H	H	H	H	H	H	H	H	0
Q18	18	exp6	175	0	T	T	H	H	H	H	H	H	H	H	H	H	H	H	H	H	H	H	0
Q18	18	exp6	176	0	H	H	H	H	H	H	H	H	H	H	H	H	H	H	H	H	H	H	0
Q18	18	exp6	177	0	T	H	H	H	H	H	H	H	H	H	H	H	H	H	H	H	H	0	0
Q18	18	exp6	178	0	T	T	G	G	G	H	H	H	H	H	H	H	H	H	H	H	H	0	0
Q18	18	exp6	179	0	H	H	H	H	H	H	H	H	H	H	H	H	H	H	H	H	H	T	0
Q18	18	exp6	180	0	H	H	H	H	H	H	H	H	H	H	H	H	H	H	H	H	H	0	0
Q18	18	exp6	181	0	H	H	H	H	H	H	H	H	H	H	H	H	H	H	H	H	H	T	0
Q18	18	exp6	182	0	H	H	H	H	H	H	H	H	H	H	H	H	H	H	H	H	H	T	0
Q18	18	exp6	183	0	H	H	H	H	H	H	H	H	H	H	H	H	H	H	H	H	T	T	0
Q18	18	exp6	184	0	H	H	H	H	H	H	H	H	H	H	H	H	H	H	H	H	H	0	0
Q18	18	exp6	185	0	H	H	H	H	H	H	H	H	H	H	H	H	H	H	H	H	H	0	0
Q18	18	exp6	186	0	H	H	H	H	H	H	H	H	H	H	H	H	H	H	H	H	T	0	0
Q18	18	exp6	187	0	H	H	H	H	H	H	H	H	H	H	H	H	H	H	H	H	0	0	0
Q18	18	exp6	188	0	H	H	H	H	H	H	H	H	H	H	H	H	H	H	H	H	T	0	0
Q18	18	exp6	189	0	H	H	H	H	H	H	H	H	H	H	H	H	H	H	H	H	0	0	0
Q18	18	exp6	190	0	H	H	H	H	H	H	H	H	H	H	H	H	H	H	H	H	0	0	0
Q18	18	exp6	191	0	H	H	H	H	H	H	H	H	H	H	H	H	H	H	H	H	T	0	0
Q18	18	exp6	192	0	0	H	H	H	H	H	H	H	H	H	H	H	H	H	H	H	H	0	0
Q18	18	exp6	193	0	H	H	H	H	H	H	H	H	H	H	H	H	H	H	H	T	T	0	0
Q18	18	exp6	194	0	T	T	H	H	H	H	H	H	T	T	H	H	H	H	H	H	H	0	0
Q18	18	exp6	195	0	H	H	H	H	H	H	H	H	H	H	H	H	H	H	G	G	G	0	0
Q18	18	exp6	196	0	H	H	H	H	H	H	H	H	H	H	H	H	H	H	T	0	T	T	0
Q18	18	exp6	197	0	H	H	H	H	H	H	H	H	H	H	H	H	H	H	0	T	T	0	0
Q18	18	exp6	198	0	0	H	H	H	H	H	H	H	H	H	H	H	H	H	S	0	0	0	0
Q18	18	exp6	199	0	H	H	H	H	H	H	H	H	H	H	H	H	H	H	T	T	T	0	0
Q18	18	exp6	200	0	H	H	H	H	H	H	H	H	H	H	H	H	H	H	G	G	G	0	0
Q18	18	exp6	201	0	H	H	H	H	H	H	H	H	H	H	H	H	H	H	0	T	T	0	0
Q18	18	exp6	202	0	0	T	H	H	H	H	H	H	H	H	H	H	T	T	T	G	G	G	0
Q18	18	exp6	203	0	0	T	T	H	H	H	H	H	H	H	H	H	T	T	T	G	G	G	0
Q18	18	exp6	204	0	0	T	T	T	H	H	H	H	H	H	H	H	H	T	T	T	T	T	0
Q18	18	exp6	205	0	0	T	T	T	H	H	H	H	H	H	H	H	H	T	T	G	G	G	0
Q18	18	exp6	206	0	0	T	T	H	H	H	H	H	H	H	H	H	H	T	T	0	0	0	0
Q18	18	exp6	207	0	0	H	H	H	H	H	H	H	H	H	T	T	S	T	T	G	G	G	0
Q18	18	exp6	208	0	0	0	H	H	H	H	H	H	H	H	H	T	T	T	T	G	G	G	0
Q18	18	exp6	209	0	0	0	T	T	T	T	T	T	T	H	H	H	H	T	T	T	T	0	0
Q18	18	exp6	210	0	0	G	G	G	G	G	T	T	T	G	G	G	G	T	T	S	0	0	0
Q18	18	exp6	211	0	0	G	G	G	G	G	G	T	T	G	G	G	T	T	T	G	G	G	0
Q18	18	exp6	212	0	0	G	G	G	G	G	T	T	T	G	G	G	T	G	G	G	G	0	0
Q18	18	exp6	213	0	0	T	T	H	H	H	H	H	H	H	H	H	H	G	G	G	G	0	0
Q18	18	exp6	214	0	0	T	T	H	H	H	H	T	T	G	G	G	T	G	G	G	G	0	0
Q18	18	exp6	215	0	0	0	0	G	G	G	T	T	T	H	H	H	H	T	T	T	T	0	0
Q18	18	exp6	216	0	0	T	T	H	H	H	H	H	H	H	H	T	T	G	G	G	G	0	0
Q18	18	exp6	217	0	T	T	S	H	H	H	H	H	T	T	T	T	T	G	G	G	T	0	0
Q18	18	exp6	218	0	T	T	T	H	H	H	H	H	H	H	H	T	T	H	H	H	H	0	0
Q18	18	exp6	219	0	H	H	H	H	H	H	H	H	H	H	H	H	T	G	G	G	T	0	0
Q18	18	exp6	220	0	H	H	H	H	H	H	H	H	H	H	H	T	T	H	H	H	H	0	0
Q18	18	exp6	221	0	H	H	H	H	H	H	H	H	H	H	H	T	T	H	H	H	H	0	0
Q18	18	exp6	222	0	H	H	H	H	H	H	H	H	H	H	H	T	T	G	G	G	G	0	0
Q18	18	exp6	223	0	H	H	H	H	H	H	H	H	H	H	H	T	T	T	T	T	T	0	0
Q18	18	exp6	224	0	H	H	H	H	H	H	H	H	H	H	H	T	T	H	H	H	H	0	0
Q18	18	exp6	225	0	H	H	H	H	H	H	H	H	H	H	H	T	T	H	H	H	H	H	0
Q18	18	exp6	226	0	H	H	H	H	H	H	H	H	H	H	H	T	T	H	H	H	H	H	0
Q18	18	exp6	227	0	H	H	H	H	H	H	H	H	H	H	H	H	T	G	G	G	G	0	0
Q18	18	exp6	228	0	H	H	H	H	H	H	H	H	H	H	H	H	T	G	G	G	T	T	0
Q18	18	exp6	229	0	H	H	H	H	H	H	H	H	H	H	H	G	G	G	G	G	G	0	0
Q18	18	exp6	230	0	H	H	H	H	H	H	H	H	H	H	H	H	0	G	G	G	0	0	0
Q18	18	exp6	231	0	H	H	H	H	H	H	H	H	H	H	H	H	T	G	G	G	T	0	0
Q18	18	exp6	232	0	H	H	H	H	H	H	H	H	H	H	H	H	0	H	H	H	H	H	0
Q18	18	exp6	233	0	H	H	H	H	H	H	H	H	H	H	H	H	S	H	H	H	H	0	0
Q18	18	exp6	234	0	H	H	H	H	H	H	H	H	H	H	H	H	T	H	H	H	H	0	0
Q18	18	exp6	235	0	H	H	H	H	H	H	H	H	H	H	H	H	0	H	H	H	H	0	0
Q18	18	exp6	236	0	H	H	H	H	H	H	H	H	H	H	H	H	T	H	H	H	H	T	0
Q18	18	exp6	237	0	H	H	H	H	H	H	H	H	H	H	H	H	0	H	H	H	H	T	0
Q18	18	exp6	238	0	H	H	H	H	H	H	H	H	H	H	H	H	S	H	H	H	H	T	0
Q18	18	exp6	239	0	H	H	H	H	H	H	H	H	H	H	H	H	T	H	H	H	H	H	0
Q18	18	exp6	240	0	H	H	H	H	H	H	H	H	H	H	H	H	T	G	G	G	T	0	0
Q18	18	exp6	241	0	H	H	H	H	H	H	H	H	H	H	H	T	T	H	H	H	H	H	0
Q18	18	exp6	242	0	G	G	G	H	H	H	H	H	H	H	H	H	0	H	H	H	H	T	0
Q18	18	exp6	243	0	0	H	H	H	H	T	T	H	H	H	H	H	0	G	G	G	T	0	0
Q18	18	exp6	244	0	H	H	H	H	H	H	T	H	H	H	H	T	T	T	T	T	0	0	0
Q18	18	exp6	245	0	G	G	G	G	T	T	T	H	H	H	H	G	G	G	G	G	G	0	0
Q18	18	exp6	246	0	T	H	H	H	H	T	T	H	H	H	H	T	T	T	T	T	T	0	0
Q18	18	exp6	247	0	H	H	H	H	H	H	H	H	H	H	T	T	T	G	G	G	G	0	0
Q18	18	exp6	248	0	0	H	H	H	H	H	H	H	H	H	H	H	H	G	G	G	G	T	0
Q18	18	exp6	249	0	0	H	H	H	H	H	H	H	H	H	H	T	T	G	G	G	G	0	0
Q18	18	exp6	250	0	H	H	H	H	H	H	H	H	H	H	H	T	T	G	G	G	T	0	0
Q18	18	exp6	251	0	H	H	H	H	H	H	H	H	H	H	H	H	T	H	H	H	H	0	0
Q18	18	exp6	252	0	0	T	H	H	H	H	H	H	H	H	H	T	0	H	H	H	H	0	0
Q18	18	exp6	253	0	T	T	H	H	H	H	H	H	H	H	H	H	H	G	G	G	0	0	0
Q18	18	exp6	254	0	0	0	H	H	H	H	H	H	H	H	T	T	0	H	H	H	H	T	0
Q18	18	exp6	255	0	G	G	G	H	H	H	H	H	H	H	H	0	0	T	H	H	H	H	0
Q18	18	exp6	256	0	H	H	H	H	H	H	H	H	H	H	H	0	0	G	G	G	G	T	0
Q18	18	exp6	257	0	H	H	H	H	H	H	H	H	H	H	H	0	0	T	T	T	T	0	0
Q18	18	exp6	258	0	H	H	H	H	H	H	H	H	H	H	H	0	S	T	H	H	H	H	0
Q18	18	exp6	259	0	H	H	H	H	H	H	H	H	H	H	H	0	S	G	G	G	G	0	0
Q18	18	exp6	260	0	H	H	H	H	H	H	H	H	H	T	T	0	0	G	G	G	T	T	0
Q18	18	exp6	261	0	T	H	H	H	H	H	H	H	H	T	T	0	S	G	G	G	T	0	0
Q18	18	exp6	262	0	H	H	H	H	H	H	H	H	T	T	T	0	0	G	G	G	T	0	0
Q18	18	exp6	263	0	H	H	H	H	H	H	H	H	T	T	T	0	S	G	G	G	G	0	0
Q18	18	exp6	264	0	H	H	H	H	H	H	H	G	G	G	T	0	S	H	H	H	H	T	0
Q18	18	exp6	265	0	H	H	H	H	H	H	H	H	H	T	T	0	0	G	G	G	G	G	0
Q18	18	exp6	266	0	H	H	H	H	H	H	H	H	H	H	H	0	S	H	H	H	H	H	0
Q18	18	exp6	267	0	T	H	H	H	H	H	H	H	H	H	H	0	0	G	G	G	G	T	0
Q18	18	exp6	268	0	H	H	H	H	H	H	H	H	H	T	T	0	S	G	G	G	G	0	0
Q18	18	exp6	269	0	H	H	H	H	H	H	H	H	H	H	H	0	S	G	G	G	T	0	0
Q18	18	exp6	270	0	H	H	H	H	H	H	H	H	H	H	H	0	0	H	H	H	H	0	0
Q18	18	exp6	271	0	H	H	H	H	H	H	H	H	H	H	H	0	S	H	H	H	H	T	0
Q18	18	exp6	272	0	T	H	H	H	H	H	H	H	H	T	T	0	0	H	H	H	H	0	0
Q18	18	exp6	273	0	T	H	H	H	H	H	H	H	H	H	H	0	0	H	H	H	H	0	0
Q18	18	exp6	274	0	H	H	H	H	H	H	H	H	H	H	H	0	S	H	H	H	H	0	0
Q18	18	exp6	275	0	H	H	H	H	H	H	H	H	H	H	T	0	0	T	H	H	H	H	0
Q18	18	exp6	276	0	H	H	H	H	H	H	H	H	H	T	T	0	0	H	H	H	H	0	0
Q18	18	exp6	277	0	H	H	H	H	H	H	H	H	G	G	G	0	0	H	H	H	H	0	0
Q18	18	exp6	278	0	0	H	H	H	H	H	H	H	H	H	T	T	0	G	G	G	T	0	0
Q18	18	exp6	279	0	H	H	H	H	H	H	H	H	H	H	T	T	0	0	S	S	0	0	0
Q18	18	exp6	280	0	H	H	H	H	H	H	H	H	H	H	T	T	0	S	0	T	T	T	0
Q18	18	exp6	281	0	H	H	H	H	H	H	H	H	H	H	T	T	0	T	T	T	T	T	0
Q18	18	exp6	282	0	T	T	H	H	H	H	H	H	H	H	T	T	0	0	0	S	T	T	0
Q18	18	exp6	283	0	H	H	H	H	H	H	H	H	H	H	T	T	0	S	0	T	T	0	0
Q18	18	exp6	284	0	H	H	H	H	H	H	H	H	H	H	H	H	0	0	0	T	T	0	0
Q18	18	exp6	285	0	H	H	H	H	H	H	H	H	H	H	T	T	0	0	0	T	T	0	0
Q18	18	exp6	286	0	H	H	H	H	H	H	H	H	H	H	T	T	0	0	0	T	T	0	0
Q18	18	exp6	287	0	H	H	H	H	H	H	H	H	H	H	T	T	0	S	0	T	T	0	0
Q18	18	exp6	288	0	H	H	H	H	H	H	H	H	H	H	H	H	0	S	0	T	T	0	0
Q18	18	exp6	289	0	H	H	H	H	H	H	H	H	H	H	H	H	0	0	0	T	T	0	0
Q18	18	exp6	290	0	H	H	H	H	H	H	H	H	H	H	H	T	0	S	0	T	T	0	0
Q18	18	exp6	291	0	H	H	H	H	H	H	H	H	T	T	T	T	0	S	0	T	T	0	0
Q18	18	exp6	292	0	H	H	H	H	H	H	H	H	H	H	H	H	S	S	0	T	T	0	0
Q18	18	exp6	293	0	H	H	H	H	H	H	H	H	H	H	T	T	S	0	0	T	T	0	0
Q18	18	exp6	294	0	H	H	H	H	H	H	H	H	H	H	T	T	S	0	0	T	T	0	0
Q18	18	exp6	295	0	H	H	H	H	H	H	H	H	H	H	H	S	S	0	0	T	T	0	0
Q18	18	exp6	296	0	H	H	H	H	H	H	H	H	H	H	H	T	S	0	S	0	0	0	0
Q18	18	exp6	297	0	H	H	H	H	H	H	H	H	H	T	T	S	0	0	T	T	0	0	0
Q18	18	exp6	298	0	H	H	H	H	H	H	H	H	H	H	H	T	S	0	0	S	T	T	0
Q18	18	exp6	299	0	T	H	H	H	H	H	H	H	H	H	H	H	0	0	S	S	T	T	0
Q18	18	exp6	300	0	H	H	H	H	H	H	H	H	H	H	T	T	S	0	S	S	T	T	0
Q18	18	exp6	301	0	H	H	H	H	H	H	H	H	H	H	T	T	0	0	S	S	T	T	0
Q18	18	exp6	302	0	H	H	H	H	H	H	H	H	H	H	H	H	T	0	S	S	T	T	0
Q18	18	exp6	303	0	H	H	H	H	H	H	H	T	T	T	T	T	T	0	S	S	T	T	0
Q18	18	exp6	304	0	T	T	H	H	H	H	T	T	0	H	H	H	H	0	T	T	T	T	0
Q18	18	exp6	305	0	H	H	H	H	H	H	T	T	0	T	T	T	T	S	T	T	T	T	0
Q18	18	exp6	306	0	0	T	T	G	G	G	G	G	0	T	T	T	T	0	T	T	T	T	0
Q18	18	exp6	307	0	0	H	H	H	H	H	H	T	0	T	T	T	T	0	T	T	0	0	0
Q18	18	exp6	308	0	0	H	H	H	H	H	H	H	0	0	G	G	G	0	0	0	0	0	0
Q18	18	exp6	309	0	0	H	H	H	H	H	H	H	H	T	T	T	T	0	0	0	0	0	0
Q18	18	exp6	310	0	0	H	H	H	H	H	H	H	H	H	H	H	T	0	0	0	0	0	0
Q18	18	exp6	311	0	0	H	H	H	H	H	H	H	H	H	T	T	0	0	T	T	0	0	0
Q18	18	exp6	312	0	0	H	H	H	H	H	H	T	H	H	H	H	0	0	S	S	0	0	0
Q18	18	exp6	313	0	0	H	H	H	H	H	H	H	T	T	T	T	T	0	T	T	0	0	0
Q18	18	exp6	314	0	0	H	H	H	H	H	H	H	G	G	G	G	G	0	T	T	0	0	0
Q18	18	exp6	315	0	0	H	H	H	H	H	H	H	H	G	G	G	G	0	0	0	0	0	0
Q18	18	exp6	316	0	0	H	H	H	H	H	H	H	T	G	G	G	G	0	T	T	0	0	0
Q18	18	exp6	317	0	0	H	H	H	H	H	H	H	H	H	H	T	0	0	T	T	0	0	0
Q18	18	exp6	318	0	0	H	H	H	H	H	H	H	H	H	H	H	S	0	0	S	0	0	0
Q18	18	exp6	319	0	0	T	H	H	H	H	H	H	H	H	H	H	T	0	T	T	0	0	0
Q18	18	exp6	320	0	0	H	H	H	H	H	H	H	H	H	H	H	H	0	T	T	0	0	0
Q18	18	exp6	321	0	0	H	H	H	H	H	H	H	H	H	T	T	T	G	G	G	0	0	0
Q18	18	exp6	322	0	0	H	H	H	H	H	H	H	H	H	H	T	T	T	S	0	0	0	0
Q18	18	exp6	323	0	0	H	H	H	H	H	H	H	H	H	H	H	G	G	G	G	G	G	0
Q18	18	exp6	324	0	0	H	H	H	H	H	H	H	H	H	H	H	H	H	H	H	T	T	0
Q18	18	exp6	325	0	0	H	H	H	H	H	H	H	H	H	H	H	H	H	H	H	H	0	0
Q18	18	exp6	326	0	0	H	H	H	H	H	H	H	H	H	H	H	H	H	H	T	T	0	0
Q18	18	exp6	327	0	0	H	H	H	H	H	H	H	H	H	H	H	H	H	H	H	0	0	0
Q18	18	exp6	328	0	0	H	H	H	H	H	H	H	H	H	H	H	H	H	H	H	0	0	0
Q18	18	exp6	329	0	0	H	H	H	H	H	H	H	H	H	H	H	H	H	H	H	0	0	0
Q18	18	exp6	330	0	0	H	H	H	H	T	T	H	H	H	H	H	H	H	T	T	0	0	0
Q18	18	exp6	331	0	0	H	H	H	H	H	H	H	H	H	H	H	G	G	G	T	0	0	0
Q18	18	exp6	332	0	0	T	T	T	T	H	H	H	H	H	H	H	G	G	G	G	0	0	0
Q18	18	exp6	333	0	0	H	H	H	H	H	H	H	H	H	H	H	H	H	H	H	0	0	0
Q18	18	exp6	334	0	0	H	H	H	H	H	H	H	H	H	H	H	H	H	H	H	H	H	0
Q18	18	exp6	335	0	0	H	H	H	H	H	H	H	H	H	H	H	H	H	H	H	H	H	0
Q18	18	exp6	336	0	0	H	H	H	H	H	H	H	H	H	H	H	H	H	H	H	H	H	0
Q18	18	exp6	337	0	0	H	H	H	H	H	H	H	H	H	H	H	H	H	H	H	H	H	0
Q18	18	exp6	338	0	0	H	H	H	H	H	H	H	H	H	H	H	H	H	H	H	T	T	0
Q18	18	exp6	339	0	0	H	H	H	H	H	H	H	H	H	H	H	H	H	H	H	H	H	0
Q18	18	exp6	340	0	0	H	H	H	H	H	H	H	H	H	H	H	H	H	H	H	H	H	0
Q18	18	exp6	341	0	0	H	H	H	H	H	H	H	H	H	H	H	H	H	H	T	T	0	0
Q18	18	exp6	342	0	0	H	H	H	H	H	H	H	H	H	H	H	H	H	H	H	T	0	0
Q18	18	exp6	343	0	0	H	H	H	H	H	H	H	H	H	H	H	H	H	H	H	H	0	0
Q18	18	exp6	344	0	0	H	H	H	H	H	H	H	H	H	H	H	H	H	H	H	H	0	0
Q18	18	exp6	345	0	H	H	H	H	H	H	H	H	H	H	H	H	H	H	H	H	T	0	0
Q18	18	exp6	346	0	H	H	H	H	H	H	H	H	H	H	H	H	H	H	H	H	H	0	0
Q18	18	exp6	347	0	0	H	H	H	H	H	H	H	H	H	H	H	H	H	T	T	0	0	0
Q18	18	exp6	348	0	0	H	H	H	H	H	H	H	H	H	H	H	H	H	H	H	T	0	0
Q18	18	exp6	349	0	H	H	H	H	H	H	H	H	H	H	H	H	H	H	H	H	T	0	0
Q18	18	exp6	350	0	H	H	H	H	H	H	H	H	H	H	H	H	H	H	H	T	T	0	0
Q18	18	exp6	351	0	0	H	H	H	H	H	H	H	H	H	H	H	H	H	H	T	T	0	0
Q18	18	exp6	352	0	H	H	H	H	H	H	H	H	H	H	H	H	H	H	H	T	T	0	0
Q18	18	exp6	353	0	H	H	H	H	H	H	H	H	H	H	H	H	H	H	H	T	T	0	0
Q18	18	exp6	354	0	H	H	H	H	H	H	H	H	H	H	H	H	H	H	H	T	T	0	0
Q18	18	exp6	355	0	H	H	H	H	H	H	H	H	H	H	H	H	H	H	H	T	0	0	0
Q18	18	exp6	356	0	H	H	H	H	H	H	H	H	H	H	H	H	H	H	H	T	T	0	0
Q18	18	exp6	357	0	H	H	H	H	H	H	H	H	H	H	H	H	H	H	H	T	T	0	0
Q18	18	exp6	358	0	H	H	H	H	H	H	H	H	H	H	H	H	H	H	H	T	T	0	0
Q18	18	exp6	359	0	H	H	H	H	H	H	H	H	H	H	H	H	H	H	H	H	H	H	0
Q18	18	exp6	360	0	H	H	H	H	T	H	H	H	H	H	H	H	H	H	H	T	0	0	0
Q18	18	exp6	361	0	H	H	H	H	T	H	H	H	H	H	H	H	H	H	H	T	T	T	0
Q18	18	exp6	362	0	H	H	H	H	H	H	H	H	H	H	H	H	H	H	H	H	H	T	0
Q18	18	exp6	363	0	H	H	H	H	T	H	H	H	H	H	H	H	H	H	H	H	H	H	0
Q18	18	exp6	364	0	H	H	H	H	T	H	H	H	H	H	H	H	H	H	H	H	H	H	0
Q18	18	exp6	365	0	H	H	H	H	T	H	H	H	H	H	H	H	H	H	H	H	T	T	0
Q18	18	exp6	366	0	H	H	H	H	H	H	H	H	H	H	H	H	H	H	H	H	H	H	0
Q18	18	exp6	367	0	H	H	H	H	H	H	H	H	H	H	H	H	H	H	H	H	H	H	0
Q18	18	exp6	368	0	H	H	H	H	H	H	H	H	H	H	H	H	H	H	H	H	T	T	0
Q18	18	exp6	369	0	G	G	G	H	H	H	H	H	H	H	H	H	H	H	H	H	T	T	0
Q18	18	exp6	370	0	0	H	H	H	H	H	H	H	H	H	H	H	H	H	H	H	H	H	0
Q18	18	exp6	371	0	H	H	H	H	H	H	H	H	H	H	H	H	H	H	H	H	T	T	0
Q18	18	exp6	372	0	H	H	H	H	H	H	H	H	H	H	H	H	H	H	H	H	H	H	0
Q18	18	exp6	373	0	H	H	H	H	H	H	H	H	H	H	H	H	H	H	H	H	H	T	0
Q18	18	exp6	374	0	H	H	H	H	H	H	H	H	H	H	H	H	H	H	H	H	H	T	0
Q18	18	exp6	375	0	H	H	H	H	H	H	H	H	H	H	H	H	H	H	T	T	T	T	0
Q18	18	exp6	376	0	H	H	H	H	H	H	H	H	H	H	H	H	H	H	T	T	0	0	0
Q18	18	exp6	377	0	H	H	H	H	H	H	H	H	H	H	H	H	H	H	H	H	H	0	0
Q18	18	exp6	378	0	H	H	H	H	H	H	H	H	H	H	H	T	T	H	H	H	H	T	0
Q18	18	exp6	379	0	H	H	H	H	H	H	H	H	H	H	H	H	H	H	H	H	H	T	0
Q18	18	exp6	380	0	T	T	H	H	H	H	H	H	H	H	H	H	H	H	H	H	H	H	0
Q18	18	exp6	381	0	0	H	H	H	H	H	H	H	H	H	H	H	H	H	H	H	H	0	0
Q18	18	exp6	382	0	0	H	H	H	H	H	H	H	H	H	H	H	H	H	H	H	H	T	0
Q18	18	exp6	383	0	H	H	H	H	H	H	H	H	H	H	H	H	H	H	H	H	H	T	0
Q18	18	exp6	384	0	0	H	H	H	H	H	H	H	H	H	H	H	H	H	H	T	T	0	0
Q18	18	exp6	385	0	T	H	H	H	H	H	H	H	H	H	H	H	H	H	H	S	0	0	0
Q18	18	exp6	386	0	0	H	H	H	H	H	H	H	H	H	H	H	H	H	T	T	0	0	0
Q18	18	exp6	387	0	0	H	H	H	H	H	H	H	H	H	H	H	H	H	H	T	T	0	0
Q18	18	exp6	388	0	H	H	H	H	H	H	H	H	H	H	H	H	G	G	G	G	0	0	0
Q18	18	exp6	389	0	H	H	H	H	H	H	H	H	H	H	H	H	H	T	T	0	0	0	0
Q18	18	exp6	390	0	0	H	H	H	H	H	H	H	H	H	H	H	H	H	T	0	0	0	0
Q18	18	exp6	391	0	H	H	H	H	H	H	H	H	H	H	H	H	G	G	G	0	0	0	0
Q18	18	exp6	392	0	H	H	H	H	H	H	H	H	H	H	H	H	H	T	T	0	0	0	0
Q18	18	exp6	393	0	H	H	H	H	H	H	H	H	H	H	H	H	H	H	H	S	T	T	0
Q18	18	exp6	394	0	H	H	H	H	H	H	H	H	H	H	H	H	H	H	T	S	T	T	0
Q18	18	exp6	395	0	H	H	H	H	H	H	H	H	H	H	H	H	H	H	T	S	T	T	0
Q18	18	exp6	396	0	H	H	H	H	H	H	H	H	H	H	H	H	H	T	T	0	0	0	0
Q18	18	exp6	397	0	0	H	H	H	H	H	H	H	H	H	H	H	H	T	T	0	0	0	0
Q18	18	exp6	398	0	H	H	H	H	H	H	H	H	H	H	H	H	H	H	H	0	0	0	0
Q18	18	exp6	399	0	H	H	H	H	H	H	H	H	H	H	H	H	H	H	H	T	T	T	0
Q18	18	exp6	400	0	H	H	H	H	H	H	H	H	H	H	H	H	H	H	H	T	T	T	0
Q18	18	exp6	401	0	H	H	H	H	H	H	H	H	H	H	H	H	H	T	T	0	0	0	0
Q18	18	exp6	402	0	H	H	H	H	H	H	H	H	H	H	H	H	H	H	T	0	0	0	0
Q18	18	exp6	403	0	H	H	H	H	H	H	H	H	H	H	H	H	H	H	T	0	0	0	0
Q18	18	exp6	404	0	T	H	H	H	H	H	H	H	H	H	H	H	H	H	T	0	0	0	0
Q18	18	exp6	405	0	G	G	G	H	H	H	H	H	H	H	H	H	H	H	H	S	0	0	0
Q18	18	exp6	406	0	T	T	T	H	H	H	H	H	H	H	H	H	H	H	T	0	0	0	0
Q18	18	exp6	407	0	G	G	G	H	H	H	H	H	H	H	H	H	H	T	T	S	0	0	0
Q18	18	exp6	408	0	0	T	T	H	H	H	H	H	H	H	H	H	H	H	T	0	0	0	0
Q18	18	exp6	409	0	H	H	H	H	H	H	H	H	H	H	H	H	H	H	T	S	0	0	0
Q18	18	exp6	410	0	0	T	T	H	H	H	H	H	H	H	H	H	H	H	T	S	0	0	0
Q18	18	exp6	411	0	H	H	H	H	H	H	H	H	H	H	H	T	T	T	T	S	0	0	0
Q18	18	exp6	412	0	0	T	H	H	H	H	H	H	H	H	H	H	H	H	T	S	0	0	0
Q18	18	exp6	413	0	H	H	H	H	H	H	H	H	H	H	H	H	H	H	T	S	0	0	0
Q18	18	exp6	414	0	H	H	H	H	H	H	H	H	H	H	H	H	H	H	T	S	0	0	0
Q18	18	exp6	415	0	H	H	H	H	H	H	H	H	H	H	H	T	T	T	T	S	0	0	0
Q18	18	exp6	416	0	T	T	H	H	H	H	H	H	H	H	H	H	H	H	T	S	0	0	0
Q18	18	exp6	417	0	H	H	H	H	H	H	H	H	H	H	H	H	H	H	T	0	0	0	0
Q18	18	exp6	418	0	H	H	H	H	H	H	H	H	H	H	H	H	H	H	T	0	0	0	0
Q18	18	exp6	419	0	0	H	H	H	H	H	H	H	H	H	H	H	H	H	H	0	0	0	0
Q18	18	exp6	420	0	H	H	H	H	H	H	H	H	H	H	H	H	H	H	T	0	0	0	0
Q18	18	exp6	421	0	H	H	H	H	H	H	H	H	H	H	H	H	H	T	T	0	0	0	0
Q18	18	exp6	422	0	H	H	H	H	H	H	H	H	H	H	H	H	H	H	H	S	0	0	0
Q18	18	exp6	423	0	H	H	H	H	H	H	H	H	H	H	H	H	H	H	H	S	0	0	0
Q18	18	exp6	424	0	H	H	H	H	H	H	H	H	H	H	H	H	H	H	H	T	0	0	0
Q18	18	exp6	425	0	H	H	H	H	H	H	H	H	H	H	H	H	H	H	H	T	0	0	0
Q18	18	exp6	426	0	T	H	H	H	H	H	H	H	H	H	H	H	H	H	H	H	0	0	0
Q18	18	exp6	427	0	0	H	H	H	H	H	H	H	H	H	H	H	H	H	H	H	0	0	0
Q18	18	exp6	428	0	0	H	H	H	H	H	H	H	H	H	H	H	H	H	H	H	0	0	0
Q18	18	exp6	429	0	0	H	H	H	H	H	H	H	H	H	H	H	H	H	H	H	0	0	0
Q18	18	exp6	430	0	0	H	H	H	H	H	H	H	H	H	H	H	H	H	H	H	0	0	0
Q18	18	exp6	431	0	0	H	H	H	H	H	H	H	H	H	H	H	H	T	T	S	0	0	0
Q18	18	exp6	432	0	0	H	H	H	H	H	H	H	H	H	H	H	H	T	T	S	0	0	0
Q18	18	exp6	433	0	0	H	H	H	H	H	H	H	H	H	T	T	T	T	T	S	0	0	0
Q18	18	exp6	434	0	0	T	T	H	H	H	H	H	H	H	H	H	H	T	T	S	0	0	0
Q18	18	exp6	435	0	0	H	H	H	H	H	H	H	H	H	H	H	G	G	G	G	0	0	0
Q18	18	exp6	436	0	0	H	H	H	H	H	H	H	H	H	H	G	G	G	G	G	0	0	0
Q18	18	exp6	437	0	0	T	T	H	H	H	H	H	H	H	H	H	H	H	T	T	0	0	0
Q18	18	exp6	438	0	0	H	H	H	H	H	H	H	H	H	H	H	H	H	H	H	0	0	0
Q18	18	exp6	439	0	0	H	H	H	H	H	H	H	H	H	H	H	H	H	H	T	0	0	0
Q18	18	exp6	440	0	0	H	H	H	H	H	H	H	H	H	H	H	H	H	H	T	0	0	0
Q18	18	exp6	441	0	0	H	H	H	H	H	H	H	H	H	H	H	H	H	H	H	0	0	0
Q18	18	exp6	442	0	0	H	H	H	H	H	H	H	H	H	T	H	H	H	H	H	0	0	0
Q18	18	exp6	443	0	0	H	H	H	H	H	H	H	H	H	H	H	H	H	T	T	0	0	0
Q18	18	exp6	444	0	0	H	H	H	H	H	H	H	H	H	H	H	H	H	H	T	0	0	0
Q18	18	exp6	445	0	0	H	H	H	H	H	H	H	H	H	H	H	H	H	H	H	0	0	0
Q18	18	exp6	446	0	0	H	H	H	H	H	H	H	H	H	H	H	H	H	H	T	T	0	0
Q18	18	exp6	447	0	0	H	H	H	H	H	H	H	H	H	H	H	H	H	H	H	T	0	0
Q18	18	exp6	448	0	0	T	T	T	H	H	H	H	H	H	H	H	H	H	H	H	H	H	0
Q18	18	exp6	449	0	0	H	H	H	H	H	H	H	H	H	H	H	H	H	H	H	H	0	0
Q18	18	exp6	450	0	0	H	H	H	H	H	H	H	H	G	G	G	G	T	G	G	G	0	0
Q18	18	exp6	451	0	0	H	H	H	H	H	H	H	H	H	H	H	H	H	H	T	T	0	0
Q18	18	exp6	452	0	0	H	H	H	H	H	H	H	H	H	H	H	H	H	H	H	H	H	0
Q18	18	exp6	453	0	0	G	G	G	T	T	H	H	H	H	H	H	H	H	H	G	G	G	0
Q18	18	exp6	454	0	0	G	G	G	H	H	H	H	H	H	H	H	H	H	H	H	H	H	0
Q18	18	exp6	455	0	0	G	G	G	T	T	H	H	H	H	H	H	H	H	H	H	H	T	0
Q18	18	exp6	456	0	0	T	H	H	H	H	H	H	H	H	H	H	H	H	H	H	T	T	0
Q18	18	exp6	457	0	0	0	H	H	H	H	H	H	H	H	H	H	H	H	H	H	H	H	0
Q18	18	exp6	458	0	0	0	T	H	H	H	H	H	H	H	H	H	H	H	H	H	H	0	0
Q18	18	exp6	459	0	0	0	H	H	H	H	H	H	H	H	H	T	T	T	T	T	T	0	0
Q18	18	exp6	460	0	0	H	H	H	H	S	H	H	H	H	H	T	H	H	H	H	H	0	0
Q18	18	exp6	461	0	0	H	H	H	H	H	H	H	H	H	H	H	H	H	H	H	0	0	0
Q18	18	exp6	462	0	0	H	H	H	H	H	H	H	H	H	T	T	T	H	H	H	H	0	0
Q18	18	exp6	463	0	0	T	T	H	H	H	H	H	H	H	H	H	S	H	H	H	H	0	0
Q18	18	exp6	464	0	H	H	H	H	H	H	H	H	H	H	H	H	H	H	H	H	H	0	0
Q18	18	exp6	465	0	T	H	H	H	H	H	H	H	H	H	H	H	H	H	H	H	0	0	0
Q18	18	exp6	466	0	0	H	H	H	H	H	H	H	H	H	H	H	H	H	H	H	H	0	0
Q18	18	exp6	467	0	0	H	H	H	H	H	H	H	H	H	H	H	H	H	H	H	H	0	0
Q18	18	exp6	468	0	T	H	H	H	H	H	H	H	H	H	H	H	G	G	G	G	G	0	0
Q18	18	exp6	469	0	H	H	H	H	H	H	H	H	H	H	H	H	H	H	H	T	T	0	0
Q18	18	exp6	470	0	H	H	H	H	H	H	H	H	H	H	H	H	H	H	H	H	H	0	0
Q18	18	exp6	471	0	H	H	H	H	H	H	H	H	H	H	H	H	H	H	G	G	G	0	0
Q18	18	exp6	472	0	H	H	H	H	H	H	H	H	H	H	H	H	H	H	H	H	0	0	0
Q18	18	exp6	473	0	H	H	H	H	H	H	H	H	H	H	H	H	H	H	T	T	0	0	0
Q18	18	exp6	474	0	H	H	H	H	H	H	H	H	H	H	H	H	H	H	T	T	T	0	0
Q18	18	exp6	475	0	H	H	H	H	H	H	H	H	H	H	H	H	H	H	H	H	H	0	0
Q18	18	exp6	476	0	H	H	H	H	H	H	H	T	H	H	H	H	H	H	H	H	H	0	0
Q18	18	exp6	477	0	H	H	H	H	H	H	H	H	H	H	H	H	H	H	H	H	H	0	0
Q18	18	exp6	478	0	0	H	H	H	H	H	H	H	H	H	H	H	H	H	H	H	H	H	0
Q18	18	exp6	479	0	0	H	H	H	H	H	H	H	H	H	H	H	H	H	H	T	T	T	0
Q18	18	exp6	480	0	0	H	H	H	H	H	H	H	H	H	H	H	H	H	T	T	0	0	0
Q18	18	exp6	481	0	0	H	H	H	H	H	H	H	H	H	H	H	H	H	H	T	T	0	0
Q18	18	exp6	482	0	0	H	H	H	H	H	H	H	H	H	H	H	H	H	H	H	T	0	0
Q18	18	exp6	483	0	0	H	H	H	H	H	H	H	H	H	H	H	H	H	H	H	T	0	0
Q18	18	exp6	484	0	0	H	H	H	H	H	H	H	H	H	H	H	H	H	H	H	H	H	0
Q18	18	exp6	485	0	0	H	H	H	H	H	H	H	H	H	H	H	H	H	H	H	H	0	0
Q18	18	exp6	486	0	0	H	H	H	H	H	H	H	H	H	H	H	H	H	H	T	T	0	0
Q18	18	exp6	487	0	0	H	H	H	H	H	H	H	H	H	H	H	H	H	H	T	T	0	0
Q18	18	exp6	488	0	0	H	H	H	H	H	H	H	H	H	H	H	H	H	H	T	0	0	0
Q18	18	exp6	489	0	0	H	H	H	H	H	H	H	H	H	H	H	H	H	H	H	T	0	0
Q18	18	exp6	490	0	0	H	H	H	H	H	H	H	H	H	H	H	H	H	H	H	H	H	0
Q18	18	exp6	491	0	0	H	H	H	H	H	H	H	H	H	H	H	H	H	H	H	H	H	0
Q18	18	exp6	492	0	0	H	H	H	H	H	H	H	H	H	H	H	H	H	H	T	T	T	0
Q18	18	exp6	493	0	0	T	T	H	H	H	H	H	H	H	H	T	G	G	G	G	T	0	0
Q18	18	exp6	494	0	0	0	H	H	H	H	H	H	H	H	H	H	H	G	G	G	G	0	0
Q18	18	exp6	495	0	0	H	H	H	H	H	H	H	H	H	H	H	H	G	G	G	0	0	0
Q18	18	exp6	496	0	0	H	H	H	H	H	H	H	H	H	H	H	H	H	H	H	H	0	0
Q18	18	exp6	497	0	0	H	H	H	H	H	H	H	H	H	H	H	H	H	H	H	0	0	0
Q18	18	exp6	498	0	0	0	H	H	H	H	H	H	H	H	H	H	H	H	H	H	0	0	0
Q18	18	exp6	499	0	0	H	H	H	H	H	H	H	H	H	H	H	H	H	G	G	G	0	0
Q18	18	exp6	500	0	0	H	H	H	H	H	H	H	H	H	H	H	H	G	G	G	G	0	0
Q18	18	exp6	501	0	0	H	H	H	H	H	H	H	H	H	H	H	H	H	H	T	T	0	0
Q18	18	exp6	502	0	0	H	H	H	H	H	H	H	H	H	H	H	H	H	H	T	T	0	0
Q18	18	exp6	503	0	0	H	H	H	H	H	H	H	H	H	H	H	H	H	T	T	0	0	0
Q18	18	exp6	504	0	0	H	H	H	H	H	H	H	H	H	H	H	H	H	H	T	T	0	0
Q18	18	exp6	505	0	0	H	H	H	H	H	H	H	H	H	H	H	H	H	H	T	0	0	0
Q18	18	exp6	506	0	0	H	H	H	H	H	H	H	H	H	H	H	H	H	H	T	0	0	0
Q18	18	exp6	507	0	0	H	H	H	H	H	H	H	H	H	H	H	H	H	H	H	0	0	0
Q18	18	exp6	508	0	0	H	H	H	H	H	H	H	H	H	H	H	H	H	H	T	0	0	0
Q18	18	exp6	509	0	0	0	H	H	H	H	H	H	H	H	H	H	H	T	T	T	0	0	0
Q18	18	exp6	510	0	0	H	H	H	H	H	H	H	H	H	H	H	H	H	H	H	0	0	0
Q18	18	exp6	511	0	0	H	H	H	H	H	H	H	H	H	H	H	H	H	H	T	0	0	0
Q18	18	exp6	512	0	0	H	H	H	H	H	H	H	H	H	H	H	H	G	G	G	0	0	0
Q18	18	exp6	513	0	0	H	H	H	H	H	H	H	H	H	H	H	H	H	T	T	0	0	0
Q18	18	exp6	514	0	0	H	H	H	H	H	H	H	H	H	H	H	H	T	T	S	0	0	0
Q18	18	exp6	515	0	0	H	H	H	H	H	H	H	H	H	H	H	H	H	T	T	0	0	0
Q18	18	exp6	516	0	0	H	H	H	H	H	H	H	H	H	H	H	H	H	H	T	0	0	0
Q18	18	exp6	517	0	0	T	T	H	H	H	H	H	H	H	H	H	H	H	H	T	0	0	0
Q18	18	exp6	518	0	0	H	H	H	H	H	H	H	H	H	H	H	H	H	T	T	0	0	0
Q18	18	exp6	519	0	0	H	H	H	H	H	H	H	H	H	H	H	H	H	T	T	0	0	0
Q18	18	exp6	520	0	0	H	H	H	H	H	H	H	H	H	H	H	H	H	T	T	0	0	0
Q18	18	exp6	521	0	0	H	H	H	H	H	H	H	H	H	H	H	H	H	T	T	0	0	0
Q18	18	exp6	522	0	0	H	H	H	H	H	H	H	H	H	H	H	H	H	T	T	0	0	0
Q18	18	exp6	523	0	0	H	H	H	H	H	H	H	H	H	H	H	H	H	T	S	0	0	0
Q18	18	exp6	524	0	0	H	H	H	H	H	H	H	H	H	H	H	H	H	T	T	0	0	0
Q18	18	exp6	525	0	0	H	H	H	H	H	H	H	H	H	H	H	H	H	H	T	0	0	0
Q18	18	exp6	526	0	0	H	H	H	H	H	H	H	H	H	H	H	T	T	T	T	0	0	0
Q18	18	exp6	527	0	0	H	H	H	H	H	H	H	H	H	H	H	H	H	H	T	0	0	0
Q18	18	exp6	528	0	0	H	H	H	H	H	H	H	H	H	H	G	G	G	G	G	0	0	0
Q18	18	exp6	529	0	0	H	H	H	H	H	H	H	H	H	H	H	H	H	H	T	0	0	0
Q18	18	exp6	530	0	0	H	H	H	H	H	H	H	H	H	H	H	H	T	T	T	0	0	0
Q18	18	exp6	531	0	0	H	H	H	H	H	H	H	H	H	H	H	H	H	H	H	0	0	0
Q18	18	exp6	532	0	0	H	H	H	H	H	H	H	H	H	H	H	H	H	H	T	0	0	0
Q18	18	exp6	533	0	0	0	T	T	H	H	H	H	H	H	H	H	H	H	H	H	0	0	0
Q18	18	exp6	534	0	0	G	G	G	H	H	H	H	H	H	H	H	H	H	H	H	0	0	0
Q18	18	exp6	535	0	0	T	T	T	H	H	H	H	H	H	H	H	H	H	H	T	0	0	0
Q18	18	exp6	536	0	0	T	T	T	H	H	H	H	H	H	H	H	H	H	T	T	0	0	0
Q18	18	exp6	537	0	0	G	G	G	H	H	H	H	H	H	H	H	H	H	H	H	0	0	0
Q18	18	exp6	538	0	0	T	T	T	H	H	H	H	H	H	H	G	G	G	G	G	0	0	0
Q18	18	exp6	539	0	0	H	H	H	H	H	H	H	H	H	H	H	H	H	H	H	0	0	0
Q18	18	exp6	540	0	0	H	H	H	H	H	H	H	H	H	H	H	H	H	T	T	0	0	0
Q18	18	exp6	541	0	0	T	T	H	H	H	H	H	H	H	H	H	H	H	H	T	0	0	0
Q18	18	exp6	542	0	0	G	G	G	H	H	H	H	H	H	H	H	G	G	G	0	0	0	0
Q18	18	exp6	543	0	0	H	H	H	H	H	H	H	H	H	H	H	H	T	T	0	0	0	0
Q18	18	exp6	544	0	0	T	T	H	H	H	H	H	H	H	H	H	H	H	H	S	0	0	0
Q18	18	exp6	545	0	0	H	H	H	H	H	H	H	H	H	H	H	H	H	S	0	0	0	0
Q18	18	exp6	546	0	0	H	H	H	H	H	H	H	H	H	H	H	H	H	T	S	0	0	0
Q18	18	exp6	547	0	0	H	H	H	H	H	H	H	H	H	H	H	H	T	T	S	0	0	0
Q18	18	exp6	548	0	0	H	H	H	H	H	H	H	H	H	H	H	H	H	T	S	0	0	0
Q18	18	exp6	549	0	0	H	H	H	H	H	H	H	H	H	H	H	H	H	S	0	0	0	0
Q18	18	exp6	550	0	0	T	H	H	H	H	H	H	H	H	H	H	H	H	H	S	0	0	0
Q18	18	exp6	551	0	0	H	H	H	H	H	H	H	H	H	H	H	H	T	T	S	0	0	0
Q18	18	exp6	552	0	0	0	S	H	H	H	H	H	H	H	H	H	T	S	0	0	0	0	0
Q18	18	exp6	553	0	0	G	G	G	H	H	H	H	H	H	H	H	H	H	S	0	0	0	0
Q18	18	exp6	554	0	0	T	T	T	T	H	H	H	H	H	H	H	H	T	0	0	0	0	0
Q18	18	exp6	555	0	0	G	G	G	H	H	H	H	H	H	H	H	T	T	0	0	0	0	0
Q18	18	exp6	556	0	0	T	T	H	H	H	H	T	H	H	H	H	H	H	0	0	0	0	0
Q18	18	exp6	557	0	0	H	H	H	H	H	H	H	H	H	H	H	H	H	0	0	0	0	0
Q18	18	exp6	558	0	0	H	H	H	H	H	H	H	H	H	H	H	H	H	S	0	0	0	0
Q18	18	exp6	559	0	0	H	H	H	H	H	H	H	H	H	H	H	H	H	S	0	0	0	0
Q18	18	exp6	560	0	0	H	H	H	H	H	H	H	H	H	H	H	H	H	S	0	0	0	0
Q18	18	exp6	561	0	0	H	H	H	H	H	H	H	H	H	H	H	H	H	S	0	0	0	0
Q18	18	exp6	562	0	0	T	H	H	H	H	H	H	H	H	H	H	H	H	0	0	0	0	0
Q18	18	exp6	563	0	0	H	H	H	H	H	H	H	H	H	H	H	T	T	S	0	0	0	0
Q18	18	exp6	564	0	0	H	H	H	H	H	H	H	H	H	H	T	T	T	S	0	0	0	0
Q18	18	exp6	565	0	0	H	H	H	H	H	H	H	H	H	H	H	H	H	S	0	0	0	0
Q18	18	exp6	566	0	0	H	H	H	H	H	H	H	H	H	H	H	H	H	S	0	0	0	0
Q18	18	exp6	567	0	0	H	H	H	H	H	H	H	H	H	H	H	H	H	S	0	0	0	0
Q18	18	exp6	568	0	0	H	H	H	H	H	H	H	H	H	H	H	H	H	0	0	0	0	0
Q18	18	exp6	569	0	0	H	H	H	H	H	H	H	H	H	H	H	H	H	S	0	0	0	0
Q18	18	exp6	570	0	0	H	H	H	H	H	H	H	H	H	H	H	H	H	S	0	0	0	0
Q18	18	exp6	571	0	0	T	H	H	H	H	H	H	H	H	H	H	H	H	S	0	0	0	0
Q18	18	exp6	572	0	0	H	H	H	H	H	H	H	H	H	H	H	H	H	0	0	0	0	0
Q18	18	exp6	573	0	0	H	H	H	H	H	H	H	H	H	H	H	T	T	S	0	0	0	0
Q18	18	exp6	574	0	0	H	H	H	H	H	H	H	H	H	H	H	H	H	S	0	0	0	0
Q18	18	exp6	575	0	0	H	H	H	H	H	H	H	H	H	H	H	H	H	S	0	0	0	0
Q18	18	exp6	576	0	0	H	H	H	H	H	H	H	H	H	H	H	H	H	0	0	0	0	0
Q18	18	exp6	577	0	0	H	H	H	H	H	H	H	H	H	H	H	T	T	S	0	0	0	0
Q18	18	exp6	578	0	0	H	H	H	H	H	H	H	H	H	H	H	H	H	0	0	0	0	0
Q18	18	exp6	579	0	0	H	H	H	H	H	H	H	H	H	H	H	H	H	0	0	0	0	0
Q18	18	exp6	580	0	0	H	H	H	H	H	H	H	H	H	H	H	H	S	0	0	0	0	0
Q18	18	exp6	581	0	0	H	H	H	H	H	H	H	H	H	H	H	H	H	0	0	0	0	0
Q18	18	exp6	582	0	0	H	H	H	H	H	H	H	H	H	H	H	H	H	0	0	0	0	0
Q18	18	exp6	583	0	0	H	H	H	H	H	H	H	H	H	H	H	H	H	S	0	0	0	0
Q18	18	exp6	584	0	0	H	H	H	H	H	H	H	H	H	H	H	H	T	0	0	0	0	0
Q18	18	exp6	585	0	0	G	G	G	T	S	H	H	H	H	H	H	H	H	0	0	0	0	0
Q18	18	exp6	586	0	0	T	H	H	H	H	H	H	H	H	H	H	H	T	0	0	0	0	0
Q18	18	exp6	587	0	0	H	H	H	H	H	H	H	H	H	H	H	H	T	S	0	0	0	0
Q18	18	exp6	588	0	0	H	H	H	H	H	H	H	H	H	H	H	H	T	S	0	0	0	0
Q18	18	exp6	589	0	0	H	H	H	H	H	H	H	H	H	H	H	H	T	0	0	0	0	0
Q18	18	exp6	590	0	0	H	H	H	H	H	H	H	H	H	H	H	H	H	S	0	0	0	0
Q18	18	exp6	591	0	0	H	H	H	H	H	H	H	H	H	H	H	H	H	S	0	0	0	0
Q18	18	exp6	592	0	0	T	H	H	H	H	H	H	H	H	H	H	H	H	S	0	0	0	0
Q18	18	exp6	593	0	0	T	H	H	H	H	H	H	H	H	H	H	H	H	S	0	0	0	0
Q18	18	exp6	594	0	0	T	T	H	H	H	H	H	H	H	H	H	H	H	S	0	0	0	0
Q18	18	exp6	595	0	0	T	H	H	H	H	H	H	H	H	H	H	H	H	0	0	0	0	0
Q18	18	exp6	596	0	0	0	H	H	H	H	H	H	H	H	H	H	H	H	S	0	0	0	0
Q18	18	exp6	597	0	0	T	H	H	H	H	H	H	H	H	H	H	H	T	S	0	0	0	0
Q18	18	exp6	598	0	0	H	H	H	H	H	H	H	H	H	H	G	G	G	S	0	0	0	0
Q18	18	exp6	599	0	0	H	H	H	H	H	H	H	H	H	H	G	G	G	S	0	0	0	0
Q18	18	exp6	600	0	0	H	H	H	H	H	H	H	H	H	H	G	G	G	S	0	0	0	0
Q18	18	exp6	601	0	0	H	H	H	H	H	H	H	H	H	H	H	H	H	S	0	0	0	0
Q18	18	exp6	602	0	0	H	H	H	H	T	T	G	G	G	T	G	G	G	S	0	0	0	0
Q18	18	exp6	603	0	0	H	H	H	H	H	T	H	H	H	H	T	T	T	S	0	0	0	0
Q18	18	exp6	604	0	0	T	H	H	H	H	T	H	H	H	H	T	T	T	S	0	0	0	0
Q18	18	exp6	605	0	0	T	H	H	H	H	0	G	G	G	G	T	T	T	S	0	0	0	0
Q18	18	exp6	606	0	0	T	T	H	H	H	H	H	H	H	H	T	T	T	0	0	0	0	0
Q18	18	exp6	607	0	0	G	G	G	T	T	T	H	H	H	H	T	T	T	S	0	0	0	0
Q18	18	exp6	608	0	0	T	H	H	H	H	S	H	H	H	H	H	H	H	S	0	0	0	0
Q18	18	exp6	609	0	0	G	G	G	G	T	0	H	H	H	H	H	H	H	S	0	0	0	0
Q18	18	exp6	610	0	0	H	H	H	H	H	S	H	H	H	H	H	H	T	S	0	0	0	0
Q18	18	exp6	611	0	0	G	G	G	G	G	0	H	H	H	H	H	T	T	0	0	0	0	0
Q18	18	exp6	612	0	0	G	G	G	G	G	0	H	H	H	H	H	H	H	S	0	0	0	0
Q18	18	exp6	613	0	0	0	T	T	T	T	T	H	H	H	H	H	T	T	S	0	0	0	0
Q18	18	exp6	614	0	0	H	H	H	H	H	T	S	T	H	H	H	H	T	S	0	0	0	0
Q18	18	exp6	615	0	0	H	H	H	H	T	T	H	H	H	H	H	H	H	S	0	0	0	0
Q18	18	exp6	616	0	0	G	G	G	G	T	S	H	H	H	H	H	H	H	S	0	0	0	0
Q18	18	exp6	617	0	0	G	G	G	G	T	0	H	H	H	H	T	T	T	S	0	0	0	0
Q18	18	exp6	618	0	0	G	G	G	G	T	0	H	H	H	H	H	H	H	S	0	0	0	0
Q18	18	exp6	619	0	0	T	T	T	T	T	S	H	H	H	H	H	H	H	S	0	0	0	0
Q18	18	exp6	620	0	0	G	G	G	G	T	S	H	H	H	H	T	T	T	S	0	0	0	0
Q18	18	exp6	621	0	0	T	T	T	T	T	S	H	H	H	H	H	H	H	S	0	0	0	0
Q18	18	exp6	622	0	0	T	T	S	T	T	0	S	H	H	H	H	T	T	S	0	0	0	0
Q18	18	exp6	623	0	0	T	H	H	H	H	0	T	T	H	H	H	H	H	S	0	0	0	0
Q18	18	exp6	624	0	0	G	G	G	G	G	0	T	T	T	H	H	H	H	S	0	0	0	0
Q18	18	exp6	625	0	0	G	G	G	G	T	0	H	H	H	H	H	H	H	S	0	0	0	0
Q18	18	exp6	626	0	0	T	H	H	H	H	0	T	T	T	T	T	T	S	0	0	0	0	0
Q18	18	exp6	627	0	0	T	H	H	H	H	T	T	T	T	T	T	T	S	0	0	0	0	0
Q18	18	exp6	628	0	0	G	G	G	S	T	T	H	H	H	H	H	H	H	S	0	0	0	0
Q18	18	exp6	629	0	0	G	G	G	G	T	S	H	H	H	H	H	H	S	0	0	0	0	0
Q18	18	exp6	630	0	0	G	G	G	G	T	0	H	H	H	H	H	H	T	0	0	0	0	0
Q18	18	exp6	631	0	0	G	G	G	G	G	0	S	H	H	H	H	H	H	S	0	0	0	0
Q18	18	exp6	632	0	0	T	H	H	H	H	S	T	H	H	H	H	H	S	0	0	0	0	0
Q18	18	exp6	633	0	0	T	T	T	T	S	S	S	H	H	H	H	H	H	S	0	0	0	0
Q18	18	exp6	634	0	0	T	H	H	H	H	S	S	H	H	H	H	T	T	0	0	0	0	0
Q18	18	exp6	635	0	0	G	G	G	T	S	S	0	H	H	H	H	H	H	S	0	0	0	0
Q18	18	exp6	636	0	0	T	H	H	H	H	S	T	H	H	H	H	H	H	S	0	0	0	0
Q18	18	exp6	637	0	0	G	G	G	G	T	0	0	T	T	G	G	G	T	S	0	0	0	0
Q18	18	exp6	638	0	0	0	G	G	G	T	0	0	T	T	G	G	G	T	S	0	0	0	0
Q18	18	exp6	639	0	0	G	G	G	G	G	0	0	H	H	H	H	T	T	S	0	0	0	0
Q18	18	exp6	640	0	0	T	T	H	H	H	H	0	H	H	H	H	T	T	S	0	0	0	0
Q18	18	exp6	641	0	0	T	T	H	H	H	H	T	H	H	H	H	H	H	0	0	0	0	0
Q18	18	exp6	642	0	0	H	H	H	H	H	H	H	H	H	H	H	H	H	S	0	0	0	0
Q18	18	exp6	643	0	0	H	H	H	H	H	H	H	H	H	H	H	H	H	0	0	0	0	0
Q18	18	exp6	644	0	0	T	H	H	H	H	H	H	H	H	H	H	T	T	0	0	0	0	0
Q18	18	exp6	645	0	0	T	T	H	H	H	H	H	H	H	H	H	T	T	S	0	0	0	0
Q18	18	exp6	646	0	0	H	H	H	H	H	H	H	H	H	H	H	H	S	S	0	0	0	0
Q18	18	exp6	647	0	0	H	H	H	H	H	H	H	H	H	H	H	T	T	S	0	0	0	0
Q18	18	exp6	648	0	0	H	H	H	H	H	H	H	H	H	H	H	T	T	S	0	0	0	0
Q18	18	exp6	649	0	0	H	H	H	H	H	H	H	H	H	H	H	T	T	S	0	0	0	0
Q18	18	exp6	650	0	0	H	H	H	H	H	H	H	H	H	H	H	T	T	0	0	0	0	0
Q18	18	exp6	651	0	0	H	H	H	H	H	H	H	H	T	T	T	T	T	0	0	0	0	0
Q18	18	exp6	652	0	0	T	H	H	H	H	H	H	H	T	T	T	T	T	S	0	0	0	0
Q18	18	exp6	653	0	0	T	H	H	H	H	H	H	H	H	H	H	H	T	S	0	0	0	0
Q18	18	exp6	654	0	0	H	H	H	H	H	H	H	H	H	T	T	T	T	0	0	0	0	0
Q18	18	exp6	655	0	0	H	H	H	H	H	H	H	H	H	T	T	T	T	0	0	0	0	0
Q18	18	exp6	656	0	0	H	H	H	H	H	H	H	H	H	T	T	T	T	0	0	0	0	0
Q18	18	exp6	657	0	0	G	G	G	H	H	H	H	H	H	T	T	T	T	S	0	0	0	0
Q18	18	exp6	658	0	0	G	G	G	G	T	H	H	H	H	T	T	0	0	0	0	0	0	0
Q18	18	exp6	659	0	0	G	G	G	H	H	H	H	H	H	T	T	0	0	S	0	0	0	0
Q18	18	exp6	660	0	0	H	H	H	H	H	H	H	H	H	T	T	T	T	S	0	0	0	0
Q18	18	exp6	661	0	0	H	H	H	H	H	H	H	H	H	T	T	T	T	S	0	0	0	0
Q18	18	exp6	662	0	0	H	H	H	H	H	H	H	H	H	T	T	T	T	0	0	0	0	0
Q18	18	exp6	663	0	0	H	H	H	H	H	H	H	H	H	T	T	T	T	S	0	0	0	0
Q18	18	exp6	664	0	0	H	H	H	H	H	H	H	H	H	T	T	T	T	S	0	0	0	0
Q18	18	exp6	665	0	0	T	H	H	H	H	H	H	H	H	T	T	T	T	S	0	0	0	0
Q18	18	exp6	666	0	0	H	H	H	H	H	H	H	H	H	T	T	T	T	S	0	0	0	0
Q18	18	exp6	667	0	0	H	H	H	H	H	H	H	H	H	H	H	T	T	S	0	0	0	0
Q18	18	exp6	668	0	0	H	H	H	H	H	H	H	H	H	T	T	T	T	S	0	0	0	0
Q18	18	exp6	669	0	0	H	H	H	H	H	H	H	H	H	T	T	T	T	S	0	0	0	0
Q18	18	exp6	670	0	0	T	T	H	H	H	H	H	H	H	H	H	T	T	0	0	0	0	0
Q18	18	exp6	671	0	0	H	H	H	H	H	H	H	H	H	H	T	T	T	0	0	0	0	0
Q18	18	exp6	672	0	0	H	H	H	H	H	H	H	H	G	G	G	T	T	S	0	0	0	0
Q18	18	exp6	673	0	0	H	H	H	H	H	H	H	H	H	T	T	T	T	S	0	0	0	0
Q18	18	exp6	674	0	0	H	H	H	H	H	H	H	H	H	T	T	T	T	S	0	0	0	0
Q18	18	exp6	675	0	0	H	H	H	H	H	H	H	H	H	H	T	T	T	S	0	0	0	0
Q18	18	exp6	676	0	0	H	H	H	H	H	H	H	H	H	H	H	T	T	S	0	0	0	0
Q18	18	exp6	677	0	0	H	H	H	H	H	H	H	H	T	T	T	T	T	0	0	0	0	0
Q18	18	exp6	678	0	0	H	H	H	H	H	H	H	H	H	T	T	S	S	S	0	0	0	0
Q18	18	exp6	679	0	0	H	H	H	H	H	H	H	H	H	T	T	T	S	S	0	0	0	0
Q18	18	exp6	680	0	0	H	H	H	H	H	H	H	H	H	T	T	T	T	S	0	0	0	0
Q18	18	exp6	681	0	0	H	H	H	H	H	H	H	H	H	H	H	T	T	S	0	0	0	0
Q18	18	exp6	682	0	0	H	H	H	H	H	H	H	H	H	T	T	T	T	0	0	0	0	0
Q18	18	exp6	683	0	0	0	H	H	H	H	H	H	H	H	T	T	T	T	0	0	0	0	0
Q18	18	exp6	684	0	0	0	H	H	H	H	H	H	H	H	T	T	T	T	S	0	0	0	0
Q18	18	exp6	685	0	0	H	H	H	H	H	H	H	H	H	H	H	S	S	0	0	0	0	0
Q18	18	exp6	686	0	0	H	H	H	H	H	H	H	H	H	H	T	T	T	S	0	0	0	0
Q18	18	exp6	687	0	0	H	H	H	H	H	H	H	H	H	H	H	0	0	0	0	0	0	0
Q18	18	exp6	688	0	0	H	H	H	H	H	H	H	H	G	G	G	T	T	0	0	0	0	0
Q18	18	exp6	689	0	0	H	H	H	H	H	H	H	H	H	T	T	T	T	0	0	0	0	0
Q18	18	exp6	690	0	0	T	H	H	H	H	G	G	G	G	G	T	T	T	S	0	0	0	0
Q18	18	exp6	691	0	0	T	H	H	H	H	G	G	G	G	G	G	T	T	S	0	0	0	0
Q18	18	exp6	692	0	0	T	H	H	H	H	H	H	G	G	G	T	T	T	S	0	0	0	0
Q18	18	exp6	693	0	0	H	H	H	H	T	G	G	G	T	T	T	T	T	0	0	0	0	0
Q18	18	exp6	694	0	0	H	H	H	H	T	G	G	G	T	T	T	T	T	S	0	0	0	0
Q18	18	exp6	695	0	0	0	H	H	H	H	H	H	H	T	T	T	T	T	0	0	0	0	0
Q18	18	exp6	696	0	0	H	H	H	H	H	H	H	H	H	T	S	T	T	S	0	0	0	0
Q18	18	exp6	697	0	0	H	H	H	H	H	H	H	H	H	T	T	T	T	S	0	0	0	0
Q18	18	exp6	698	0	0	H	H	H	H	H	H	H	G	G	G	T	T	T	S	0	0	0	0
Q18	18	exp6	699	0	0	H	H	H	H	H	H	H	H	H	T	T	T	T	S	0	0	0	0
Q18	18	exp6	700	0	0	T	H	H	H	H	H	H	H	H	H	T	T	T	0	0	0	0	0
Q18	18	exp6	701	0	0	H	H	H	H	H	H	H	G	G	G	T	T	T	0	0	0	0	0
Q18	18	exp6	702	0	0	H	H	H	H	H	H	H	H	H	H	H	T	T	S	0	0	0	0
Q18	18	exp6	703	0	0	H	H	H	H	H	H	H	H	H	T	T	T	T	S	0	0	0	0
Q18	18	exp6	704	0	0	H	H	H	H	H	H	H	H	H	H	T	T	T	S	0	0	0	0
Q18	18	exp6	705	0	0	H	H	H	H	H	H	H	H	H	H	T	T	T	S	0	0	0	0
Q18	18	exp6	706	0	0	H	H	H	H	H	H	H	H	H	H	S	T	T	S	0	0	0	0
Q18	18	exp6	707	0	0	H	H	H	H	H	H	H	H	H	H	H	T	T	S	0	0	0	0
Q18	18	exp6	708	0	0	T	T	T	H	H	H	H	H	H	H	H	T	T	S	0	0	0	0
Q18	18	exp6	709	0	0	T	T	T	H	H	H	H	G	G	G	G	T	T	0	0	T	T	0
Q18	18	exp6	710	0	0	H	H	H	H	H	H	H	H	H	T	T	T	T	S	0	0	0	0
Q18	18	exp6	711	0	0	H	H	H	H	H	H	H	H	H	H	H	T	T	0	0	0	0	0
Q18	18	exp6	712	0	0	H	H	H	H	H	H	H	H	H	H	T	T	T	0	0	0	0	0
Q18	18	exp6	713	0	0	T	T	H	H	H	H	H	H	H	T	0	T	T	0	0	0	0	0
Q18	18	exp6	714	0	0	H	H	H	H	H	H	H	H	H	S	G	G	G	0	0	0	0	0
Q18	18	exp6	715	0	0	H	H	H	H	H	H	H	H	H	H	T	T	T	0	0	0	0	0
Q18	18	exp6	716	0	0	H	H	H	H	H	H	H	H	H	H	T	T	T	0	0	0	0	0
Q18	18	exp6	717	0	0	0	T	T	H	H	H	H	H	H	T	T	T	T	S	0	0	0	0
Q18	18	exp6	718	0	0	0	H	H	H	H	H	H	H	H	H	H	H	H	S	0	0	0	0
Q18	18	exp6	719	0	0	0	H	H	H	H	H	H	H	H	H	H	H	T	S	0	0	0	0
Q18	18	exp6	720	0	H	H	H	H	H	H	H	H	H	H	H	T	T	T	S	0	0	0	0
Q18	18	exp6	721	0	T	H	H	H	H	H	H	H	H	H	H	H	T	T	0	0	0	0	0
Q18	18	exp6	722	0	H	H	H	H	H	H	H	H	H	H	H	H	H	H	S	0	0	0	0
Q18	18	exp6	723	0	H	H	H	H	H	H	H	H	H	H	H	H	H	T	S	0	0	0	0
Q18	18	exp6	724	0	H	H	H	H	H	H	H	H	H	H	H	H	H	T	S	0	0	0	0
Q18	18	exp6	725	0	H	H	H	H	H	H	H	H	H	H	H	H	H	H	0	0	0	0	0
Q18	18	exp6	726	0	H	H	H	H	H	H	H	H	H	H	H	H	H	H	T	S	0	0	0
Q18	18	exp6	727	0	H	H	H	H	H	H	H	H	H	H	T	T	G	G	G	S	0	0	0
Q18	18	exp6	728	0	H	H	H	H	H	H	H	H	H	H	H	H	H	H	S	S	0	0	0
Q18	18	exp6	729	0	H	H	H	H	H	H	H	H	H	H	H	H	H	H	H	0	0	0	0
Q18	18	exp6	730	0	0	H	H	H	H	H	H	H	H	H	H	H	H	H	S	0	0	0	0
Q18	18	exp6	731	0	0	H	H	H	H	H	H	H	H	H	H	H	H	T	T	0	0	0	0
Q18	18	exp6	732	0	T	T	H	H	H	H	H	H	H	H	H	H	G	G	G	0	0	0	0
Q18	18	exp6	733	0	0	0	H	H	H	H	H	H	H	H	H	H	H	T	T	S	0	0	0
Q18	18	exp6	734	0	0	0	0	H	H	H	H	H	H	H	H	H	H	T	T	S	0	0	0
Q18	18	exp6	735	0	0	0	0	H	H	H	H	H	H	H	H	H	H	T	T	S	0	0	0
Q18	18	exp6	736	0	0	0	0	H	H	H	H	H	H	H	H	H	H	H	H	S	0	0	0
Q18	18	exp6	737	0	0	0	0	H	H	H	H	H	H	H	H	H	H	H	H	S	0	0	0
Q18	18	exp6	738	0	0	0	0	H	H	H	H	H	H	H	H	H	H	T	T	S	0	0	0
Q18	18	exp6	739	0	T	T	H	H	H	H	H	H	H	H	H	H	H	H	S	S	0	0	0
Q18	18	exp6	740	0	0	0	H	H	H	H	H	H	H	H	H	H	H	H	S	S	0	0	0
Q18	18	exp6	741	0	0	0	H	H	H	H	H	H	H	H	H	G	G	G	G	0	0	0	0
Q18	18	exp6	742	0	T	T	H	H	H	H	H	H	H	H	H	H	H	H	H	0	0	0	0
Q18	18	exp6	743	0	0	0	0	H	H	H	H	H	H	H	H	H	H	T	T	S	0	0	0
Q18	18	exp6	744	0	T	T	H	H	H	H	H	H	H	H	H	H	H	H	H	S	0	0	0
Q18	18	exp6	745	0	T	T	T	H	H	H	H	H	H	H	H	H	H	H	H	S	0	0	0
Q18	18	exp6	746	0	0	0	0	H	H	H	H	H	H	H	H	H	T	T	T	0	0	0	0
Q18	18	exp6	747	0	0	0	0	H	H	H	H	H	H	H	H	H	H	H	H	S	0	0	0
Q18	18	exp6	748	0	0	0	0	H	H	H	H	H	H	H	H	H	H	H	H	S	0	0	0
Q18	18	exp6	749	0	T	T	0	H	H	H	H	H	H	H	H	H	H	H	H	0	0	0	0
Q18	18	exp6	750	0	0	0	0	H	H	H	H	H	H	H	H	H	T	T	T	0	0	0	0
Q18	18	exp6	751	0	0	0	0	H	H	H	H	H	H	H	H	H	H	H	H	0	0	0	0
Q18	18	exp6	752	0	0	0	0	H	H	H	H	H	H	H	H	T	T	T	T	S	0	0	0
Q18	18	exp6	753	0	0	0	0	H	H	H	H	H	H	H	H	T	T	T	T	S	0	0	0
Q18	18	exp6	754	0	0	0	H	H	H	H	H	H	H	H	H	H	H	H	S	S	0	0	0
Q18	18	exp6	755	0	0	H	H	H	H	H	H	H	H	H	H	H	H	H	H	0	0	0	0
Q18	18	exp6	756	0	0	H	H	H	H	H	H	H	H	H	H	H	H	H	H	0	0	0	0
Q18	18	exp6	757	0	0	H	H	H	H	H	H	H	H	H	H	H	H	T	T	0	0	0	0
Q18	18	exp6	758	0	H	H	H	H	H	H	H	H	H	H	H	H	H	T	T	S	0	0	0
Q18	18	exp6	759	0	H	H	H	H	H	H	H	H	H	H	H	G	G	G	G	S	0	0	0
Q18	18	exp6	760	0	H	H	H	H	H	H	H	H	H	H	H	H	H	H	H	S	0	0	0
Q18	18	exp6	761	0	H	H	H	H	H	H	H	H	H	H	H	H	H	H	H	0	0	0	0
Q18	18	exp6	762	0	H	H	H	H	H	H	H	H	H	H	H	H	H	H	H	0	0	0	0
Q18	18	exp6	763	0	H	H	H	H	H	H	H	H	H	H	H	H	H	H	T	0	0	0	0
Q18	18	exp6	764	0	H	H	H	H	H	H	H	H	H	H	H	H	T	T	0	0	0	0	0
Q18	18	exp6	765	0	T	T	T	H	H	H	H	H	H	H	H	H	H	H	S	0	0	0	0
Q18	18	exp6	766	0	T	T	T	H	H	H	H	H	H	H	H	H	H	H	S	0	0	0	0
Q18	18	exp6	767	0	T	T	T	H	H	H	H	H	H	H	H	H	H	H	T	0	0	0	0
Q18	18	exp6	768	0	T	T	T	H	H	H	H	H	H	H	H	H	H	H	S	0	0	0	0
Q18	18	exp6	769	0	T	T	T	H	H	H	H	H	H	H	H	H	H	H	S	0	0	0	0
Q18	18	exp6	770	0	T	T	T	H	H	H	H	H	H	H	H	H	H	H	T	0	0	0	0
Q18	18	exp6	771	0	T	T	T	T	T	H	H	H	H	H	H	H	H	H	S	0	0	0	0
Q18	18	exp6	772	0	H	H	H	H	H	H	H	H	H	H	H	H	H	H	T	0	0	0	0
Q18	18	exp6	773	0	H	H	H	H	H	H	H	H	H	H	H	H	H	S	0	0	0	0	0
Q18	18	exp6	774	0	H	H	H	H	H	H	H	H	H	H	H	H	T	T	S	0	0	0	0
Q18	18	exp6	775	0	H	H	H	H	H	H	H	H	H	H	H	H	H	H	S	0	0	0	0
Q18	18	exp6	776	0	T	H	H	H	H	H	H	H	H	H	H	T	T	S	0	0	0	0	0
Q18	18	exp6	777	0	0	T	H	H	H	H	H	H	H	H	G	G	G	T	S	0	0	0	0
Q18	18	exp6	778	0	H	H	H	H	H	H	H	H	H	H	H	H	H	H	S	S	0	0	0
Q18	18	exp6	779	0	H	H	H	H	H	H	H	H	H	H	H	H	H	H	S	S	0	0	0
Q18	18	exp6	780	0	H	H	H	H	H	H	H	H	H	H	H	H	H	T	0	S	0	0	0
Q18	18	exp6	781	0	T	T	H	H	H	H	H	H	H	H	H	H	H	H	S	S	0	0	0
Q18	18	exp6	782	0	H	H	H	H	H	H	H	H	H	H	H	H	T	T	T	T	0	0	0
Q18	18	exp6	783	0	H	H	H	H	H	H	H	H	H	H	G	G	G	G	T	T	0	0	0
Q18	18	exp6	784	0	H	H	H	H	H	H	H	H	H	H	H	H	T	T	T	T	0	0	0
Q18	18	exp6	785	0	H	H	H	H	H	H	H	H	H	H	H	H	T	T	S	0	0	0	0
Q18	18	exp6	786	0	H	H	H	H	H	H	H	H	H	H	H	H	S	S	S	0	0	0	0
Q18	18	exp6	787	0	H	H	H	H	H	H	H	H	H	H	H	H	T	T	S	0	0	0	0
Q18	18	exp6	788	0	H	H	H	H	H	H	H	H	H	H	H	H	T	T	S	0	0	0	0
Q18	18	exp6	789	0	H	H	H	H	H	H	H	H	H	H	H	H	T	T	S	0	0	0	0
Q18	18	exp6	790	0	H	H	H	H	H	H	H	H	H	H	H	H	T	T	S	0	0	0	0
Q18	18	exp6	791	0	H	H	H	H	H	H	H	H	H	H	H	H	H	T	S	0	0	0	0
Q18	18	exp6	792	0	H	H	H	H	H	H	H	H	H	H	H	H	T	T	S	0	0	0	0
Q18	18	exp6	793	0	H	H	H	H	H	H	H	H	H	H	H	H	T	T	S	0	0	0	0
Q18	18	exp6	794	0	H	H	H	H	H	H	H	H	H	H	H	T	T	S	S	S	T	T	0
Q18	18	exp6	795	0	H	H	H	H	H	H	H	H	H	H	H	H	H	T	S	0	T	T	0
Q18	18	exp6	796	0	H	H	H	H	H	H	H	H	H	H	H	H	H	S	S	S	T	T	0
Q18	18	exp6	797	0	H	H	H	H	H	H	H	H	H	H	H	H	H	S	0	S	T	T	0
Q18	18	exp6	798	0	H	H	H	H	H	H	H	H	H	H	H	H	H	T	S	S	T	T	0
Q18	18	exp6	799	0	H	H	H	H	H	H	H	H	H	H	H	T	T	S	0	0	T	T	0
Q18	18	exp6	800	0	H	H	H	H	H	H	H	H	H	H	H	H	T	0	S	0	T	T	0

## Sheet: caption
H	Alpha helix
G	3-10 helix
I	Pi helix
B	Anti parallel beta structure
b	Parallel beta structure
T	Turn
S	Bend
0	None
