# Supplementary material for: Molecular dynamics analysis of the aggregation propensity of polyglutamine segments
Source: PLoS One. 2017 May 25;12(5):e0178333. doi: 10.1371/journal.pone.0178333 (PMC5444867; doi:10.1371/journal.pone.0178333)
Supplement: S1 File — (ZIP) [file pone.0178333.s005.zip › Fig 5.xlsx]

## Sheet: Fig 5A
numQ	exp_index	frame	total count of intra-polyQ hydrogen bond	normalized count of intra-polyQ hydrogen bond per 100Q
18Q	exp1	251	15	83.3333
18Q	exp1	252	18	100
18Q	exp1	253	7	38.8889
18Q	exp1	254	9	50
18Q	exp1	255	13	72.2222
18Q	exp1	256	11	61.1111
18Q	exp1	257	11	61.1111
18Q	exp1	258	10	55.5556
18Q	exp1	259	6	33.3333
18Q	exp1	260	11	61.1111
18Q	exp1	261	10	55.5556
18Q	exp1	262	12	66.6667
18Q	exp1	263	13	72.2222
18Q	exp1	264	13	72.2222
18Q	exp1	265	13	72.2222
18Q	exp1	266	12	66.6667
18Q	exp1	267	13	72.2222
18Q	exp1	268	14	77.7778
18Q	exp1	269	14	77.7778
18Q	exp1	270	13	72.2222
18Q	exp1	271	12	66.6667
18Q	exp1	272	12	66.6667
18Q	exp1	273	11	61.1111
18Q	exp1	274	13	72.2222
18Q	exp1	275	11	61.1111
18Q	exp1	276	11	61.1111
18Q	exp1	277	14	77.7778
18Q	exp1	278	13	72.2222
18Q	exp1	279	14	77.7778
18Q	exp1	280	12	66.6667
18Q	exp1	281	13	72.2222
18Q	exp1	282	11	61.1111
18Q	exp1	283	11	61.1111
18Q	exp1	284	13	72.2222
18Q	exp1	285	15	83.3333
18Q	exp1	286	11	61.1111
18Q	exp1	287	14	77.7778
18Q	exp1	288	16	88.8889
18Q	exp1	289	17	94.4444
18Q	exp1	290	17	94.4444
18Q	exp1	291	18	100
18Q	exp1	292	18	100
18Q	exp1	293	13	72.2222
18Q	exp1	294	15	83.3333
18Q	exp1	295	17	94.4444
18Q	exp1	296	13	72.2222
18Q	exp1	297	14	77.7778
18Q	exp1	298	13	72.2222
18Q	exp1	299	13	72.2222
18Q	exp1	300	13	72.2222
18Q	exp1	301	13	72.2222
18Q	exp1	302	13	72.2222
18Q	exp1	303	14	77.7778
18Q	exp1	304	14	77.7778
18Q	exp1	305	13	72.2222
18Q	exp1	306	13	72.2222
18Q	exp1	307	18	100
18Q	exp1	308	12	66.6667
18Q	exp1	309	15	83.3333
18Q	exp1	310	18	100
18Q	exp1	311	14	77.7778
18Q	exp1	312	11	61.1111
18Q	exp1	313	9	50
18Q	exp1	314	11	61.1111
18Q	exp1	315	12	66.6667
18Q	exp1	316	12	66.6667
18Q	exp1	317	14	77.7778
18Q	exp1	318	14	77.7778
18Q	exp1	319	13	72.2222
18Q	exp1	320	17	94.4444
18Q	exp1	321	17	94.4444
18Q	exp1	322	14	77.7778
18Q	exp1	323	16	88.8889
18Q	exp1	324	12	66.6667
18Q	exp1	325	11	61.1111
18Q	exp1	326	10	55.5556
18Q	exp1	327	11	61.1111
18Q	exp1	328	12	66.6667
18Q	exp1	329	13	72.2222
18Q	exp1	330	15	83.3333
18Q	exp1	331	15	83.3333
18Q	exp1	332	18	100
18Q	exp1	333	12	66.6667
18Q	exp1	334	12	66.6667
18Q	exp1	335	12	66.6667
18Q	exp1	336	13	72.2222
18Q	exp1	337	15	83.3333
18Q	exp1	338	16	88.8889
18Q	exp1	339	12	66.6667
18Q	exp1	340	14	77.7778
18Q	exp1	341	15	83.3333
18Q	exp1	342	18	100
18Q	exp1	343	16	88.8889
18Q	exp1	344	12	66.6667
18Q	exp1	345	15	83.3333
18Q	exp1	346	13	72.2222
18Q	exp1	347	14	77.7778
18Q	exp1	348	15	83.3333
18Q	exp1	349	11	61.1111
18Q	exp1	350	17	94.4444
18Q	exp1	351	16	88.8889
18Q	exp1	352	20	111.111
18Q	exp1	353	15	83.3333
18Q	exp1	354	14	77.7778
18Q	exp1	355	12	66.6667
18Q	exp1	356	15	83.3333
18Q	exp1	357	15	83.3333
18Q	exp1	358	17	94.4444
18Q	exp1	359	18	100
18Q	exp1	360	13	72.2222
18Q	exp1	361	20	111.111
18Q	exp1	362	16	88.8889
18Q	exp1	363	17	94.4444
18Q	exp1	364	14	77.7778
18Q	exp1	365	14	77.7778
18Q	exp1	366	15	83.3333
18Q	exp1	367	14	77.7778
18Q	exp1	368	17	94.4444
18Q	exp1	369	12	66.6667
18Q	exp1	370	15	83.3333
18Q	exp1	371	12	66.6667
18Q	exp1	372	12	66.6667
18Q	exp1	373	13	72.2222
18Q	exp1	374	16	88.8889
18Q	exp1	375	13	72.2222
18Q	exp1	376	12	66.6667
18Q	exp1	377	16	88.8889
18Q	exp1	378	17	94.4444
18Q	exp1	379	12	66.6667
18Q	exp1	380	13	72.2222
18Q	exp1	381	16	88.8889
18Q	exp1	382	13	72.2222
18Q	exp1	383	12	66.6667
18Q	exp1	384	11	61.1111
18Q	exp1	385	12	66.6667
18Q	exp1	386	14	77.7778
18Q	exp1	387	14	77.7778
18Q	exp1	388	13	72.2222
18Q	exp1	389	8	44.4444
18Q	exp1	390	16	88.8889
18Q	exp1	391	16	88.8889
18Q	exp1	392	15	83.3333
18Q	exp1	393	9	50
18Q	exp1	394	17	94.4444
18Q	exp1	395	18	100
18Q	exp1	396	21	116.667
18Q	exp1	397	17	94.4444
18Q	exp1	398	15	83.3333
18Q	exp1	399	15	83.3333
18Q	exp1	400	15	83.3333
18Q	exp1	401	17	94.4444
18Q	exp1	402	15	83.3333
18Q	exp1	403	15	83.3333
18Q	exp1	404	14	77.7778
18Q	exp1	405	12	66.6667
18Q	exp1	406	16	88.8889
18Q	exp1	407	15	83.3333
18Q	exp1	408	17	94.4444
18Q	exp1	409	16	88.8889
18Q	exp1	410	19	105.556
18Q	exp1	411	15	83.3333
18Q	exp1	412	13	72.2222
18Q	exp1	413	16	88.8889
18Q	exp1	414	11	61.1111
18Q	exp1	415	13	72.2222
18Q	exp1	416	17	94.4444
18Q	exp1	417	15	83.3333
18Q	exp1	418	11	61.1111
18Q	exp1	419	15	83.3333
18Q	exp1	420	14	77.7778
18Q	exp1	421	17	94.4444
18Q	exp1	422	20	111.111
18Q	exp1	423	19	105.556
18Q	exp1	424	13	72.2222
18Q	exp1	425	16	88.8889
18Q	exp1	426	14	77.7778
18Q	exp1	427	13	72.2222
18Q	exp1	428	18	100
18Q	exp1	429	18	100
18Q	exp1	430	12	66.6667
18Q	exp1	431	16	88.8889
18Q	exp1	432	18	100
18Q	exp1	433	17	94.4444
18Q	exp1	434	18	100
18Q	exp1	435	17	94.4444
18Q	exp1	436	16	88.8889
18Q	exp1	437	17	94.4444
18Q	exp1	438	17	94.4444
18Q	exp1	439	17	94.4444
18Q	exp1	440	16	88.8889
18Q	exp1	441	16	88.8889
18Q	exp1	442	15	83.3333
18Q	exp1	443	17	94.4444
18Q	exp1	444	13	72.2222
18Q	exp1	445	19	105.556
18Q	exp1	446	13	72.2222
18Q	exp1	447	13	72.2222
18Q	exp1	448	10	55.5556
18Q	exp1	449	12	66.6667
18Q	exp1	450	16	88.8889
18Q	exp1	451	16	88.8889
18Q	exp1	452	16	88.8889
18Q	exp1	453	17	94.4444
18Q	exp1	454	16	88.8889
18Q	exp1	455	16	88.8889
18Q	exp1	456	19	105.556
18Q	exp1	457	19	105.556
18Q	exp1	458	19	105.556
18Q	exp1	459	18	100
18Q	exp1	460	19	105.556
18Q	exp1	461	17	94.4444
18Q	exp1	462	12	66.6667
18Q	exp1	463	14	77.7778
18Q	exp1	464	23	127.778
18Q	exp1	465	17	94.4444
18Q	exp1	466	21	116.667
18Q	exp1	467	17	94.4444
18Q	exp1	468	21	116.667
18Q	exp1	469	15	83.3333
18Q	exp1	470	23	127.778
18Q	exp1	471	22	122.222
18Q	exp1	472	15	83.3333
18Q	exp1	473	12	66.6667
18Q	exp1	474	16	88.8889
18Q	exp1	475	15	83.3333
18Q	exp1	476	21	116.667
18Q	exp1	477	19	105.556
18Q	exp1	478	12	66.6667
18Q	exp1	479	17	94.4444
18Q	exp1	480	19	105.556
18Q	exp1	481	17	94.4444
18Q	exp1	482	17	94.4444
18Q	exp1	483	14	77.7778
18Q	exp1	484	15	83.3333
18Q	exp1	485	17	94.4444
18Q	exp1	486	18	100
18Q	exp1	487	18	100
18Q	exp1	488	19	105.556
18Q	exp1	489	17	94.4444
18Q	exp1	490	21	116.667
18Q	exp1	491	21	116.667
18Q	exp1	492	17	94.4444
18Q	exp1	493	17	94.4444
18Q	exp1	494	13	72.2222
18Q	exp1	495	12	66.6667
18Q	exp1	496	15	83.3333
18Q	exp1	497	14	77.7778
18Q	exp1	498	13	72.2222
18Q	exp1	499	15	83.3333
18Q	exp1	500	16	88.8889
18Q	exp1	501	16	88.8889
18Q	exp1	502	12	66.6667
18Q	exp1	503	18	100
18Q	exp1	504	14	77.7778
18Q	exp1	505	12	66.6667
18Q	exp1	506	11	61.1111
18Q	exp1	507	16	88.8889
18Q	exp1	508	15	83.3333
18Q	exp1	509	16	88.8889
18Q	exp1	510	13	72.2222
18Q	exp1	511	16	88.8889
18Q	exp1	512	19	105.556
18Q	exp1	513	21	116.667
18Q	exp1	514	12	66.6667
18Q	exp1	515	15	83.3333
18Q	exp1	516	14	77.7778
18Q	exp1	517	13	72.2222
18Q	exp1	518	13	72.2222
18Q	exp1	519	17	94.4444
18Q	exp1	520	15	83.3333
18Q	exp1	521	18	100
18Q	exp1	522	16	88.8889
18Q	exp1	523	13	72.2222
18Q	exp1	524	19	105.556
18Q	exp1	525	14	77.7778
18Q	exp1	526	17	94.4444
18Q	exp1	527	19	105.556
18Q	exp1	528	19	105.556
18Q	exp1	529	18	100
18Q	exp1	530	19	105.556
18Q	exp1	531	19	105.556
18Q	exp1	532	19	105.556
18Q	exp1	533	11	61.1111
18Q	exp1	534	22	122.222
18Q	exp1	535	17	94.4444
18Q	exp1	536	11	61.1111
18Q	exp1	537	14	77.7778
18Q	exp1	538	15	83.3333
18Q	exp1	539	16	88.8889
18Q	exp1	540	19	105.556
18Q	exp1	541	17	94.4444
18Q	exp1	542	15	83.3333
18Q	exp1	543	15	83.3333
18Q	exp1	544	13	72.2222
18Q	exp1	545	15	83.3333
18Q	exp1	546	14	77.7778
18Q	exp1	547	14	77.7778
18Q	exp1	548	12	66.6667
18Q	exp1	549	13	72.2222
18Q	exp1	550	14	77.7778
18Q	exp1	551	16	88.8889
18Q	exp1	552	14	77.7778
18Q	exp1	553	13	72.2222
18Q	exp1	554	16	88.8889
18Q	exp1	555	16	88.8889
18Q	exp1	556	15	83.3333
18Q	exp1	557	13	72.2222
18Q	exp1	558	14	77.7778
18Q	exp1	559	15	83.3333
18Q	exp1	560	21	116.667
18Q	exp1	561	12	66.6667
18Q	exp1	562	15	83.3333
18Q	exp1	563	13	72.2222
18Q	exp1	564	15	83.3333
18Q	exp1	565	16	88.8889
18Q	exp1	566	12	66.6667
18Q	exp1	567	13	72.2222
18Q	exp1	568	14	77.7778
18Q	exp1	569	15	83.3333
18Q	exp1	570	13	72.2222
18Q	exp1	571	13	72.2222
18Q	exp1	572	9	50
18Q	exp1	573	12	66.6667
18Q	exp1	574	13	72.2222
18Q	exp1	575	15	83.3333
18Q	exp1	576	13	72.2222
18Q	exp1	577	12	66.6667
18Q	exp1	578	11	61.1111
18Q	exp1	579	10	55.5556
18Q	exp1	580	10	55.5556
18Q	exp1	581	11	61.1111
18Q	exp1	582	12	66.6667
18Q	exp1	583	9	50
18Q	exp1	584	10	55.5556
18Q	exp1	585	14	77.7778
18Q	exp1	586	14	77.7778
18Q	exp1	587	11	61.1111
18Q	exp1	588	10	55.5556
18Q	exp1	589	11	61.1111
18Q	exp1	590	14	77.7778
18Q	exp1	591	12	66.6667
18Q	exp1	592	7	38.8889
18Q	exp1	593	14	77.7778
18Q	exp1	594	12	66.6667
18Q	exp1	595	19	105.556
18Q	exp1	596	7	38.8889
18Q	exp1	597	10	55.5556
18Q	exp1	598	9	50
18Q	exp1	599	11	61.1111
18Q	exp1	600	10	55.5556
18Q	exp1	601	11	61.1111
18Q	exp1	602	12	66.6667
18Q	exp1	603	11	61.1111
18Q	exp1	604	12	66.6667
18Q	exp1	605	12	66.6667
18Q	exp1	606	13	72.2222
18Q	exp1	607	13	72.2222
18Q	exp1	608	16	88.8889
18Q	exp1	609	16	88.8889
18Q	exp1	610	17	94.4444
18Q	exp1	611	14	77.7778
18Q	exp1	612	14	77.7778
18Q	exp1	613	13	72.2222
18Q	exp1	614	15	83.3333
18Q	exp1	615	12	66.6667
18Q	exp1	616	9	50
18Q	exp1	617	7	38.8889
18Q	exp1	618	14	77.7778
18Q	exp1	619	12	66.6667
18Q	exp1	620	13	72.2222
18Q	exp1	621	9	50
18Q	exp1	622	16	88.8889
18Q	exp1	623	17	94.4444
18Q	exp1	624	14	77.7778
18Q	exp1	625	19	105.556
18Q	exp1	626	13	72.2222
18Q	exp1	627	15	83.3333
18Q	exp1	628	13	72.2222
18Q	exp1	629	14	77.7778
18Q	exp1	630	16	88.8889
18Q	exp1	631	12	66.6667
18Q	exp1	632	18	100
18Q	exp1	633	16	88.8889
18Q	exp1	634	11	61.1111
18Q	exp1	635	14	77.7778
18Q	exp1	636	15	83.3333
18Q	exp1	637	12	66.6667
18Q	exp1	638	9	50
18Q	exp1	639	13	72.2222
18Q	exp1	640	12	66.6667
18Q	exp1	641	10	55.5556
18Q	exp1	642	8	44.4444
18Q	exp1	643	8	44.4444
18Q	exp1	644	11	61.1111
18Q	exp1	645	13	72.2222
18Q	exp1	646	8	44.4444
18Q	exp1	647	10	55.5556
18Q	exp1	648	10	55.5556
18Q	exp1	649	10	55.5556
18Q	exp1	650	12	66.6667
18Q	exp1	651	10	55.5556
18Q	exp1	652	14	77.7778
18Q	exp1	653	15	83.3333
18Q	exp1	654	14	77.7778
18Q	exp1	655	10	55.5556
18Q	exp1	656	12	66.6667
18Q	exp1	657	13	72.2222
18Q	exp1	658	15	83.3333
18Q	exp1	659	14	77.7778
18Q	exp1	660	15	83.3333
18Q	exp1	661	10	55.5556
18Q	exp1	662	13	72.2222
18Q	exp1	663	12	66.6667
18Q	exp1	664	12	66.6667
18Q	exp1	665	9	50
18Q	exp1	666	13	72.2222
18Q	exp1	667	12	66.6667
18Q	exp1	668	12	66.6667
18Q	exp1	669	10	55.5556
18Q	exp1	670	12	66.6667
18Q	exp1	671	9	50
18Q	exp1	672	15	83.3333
18Q	exp1	673	12	66.6667
18Q	exp1	674	8	44.4444
18Q	exp1	675	10	55.5556
18Q	exp1	676	13	72.2222
18Q	exp1	677	9	50
18Q	exp1	678	7	38.8889
18Q	exp1	679	13	72.2222
18Q	exp1	680	7	38.8889
18Q	exp1	681	7	38.8889
18Q	exp1	682	7	38.8889
18Q	exp1	683	10	55.5556
18Q	exp1	684	9	50
18Q	exp1	685	11	61.1111
18Q	exp1	686	8	44.4444
18Q	exp1	687	10	55.5556
18Q	exp1	688	10	55.5556
18Q	exp1	689	10	55.5556
18Q	exp1	690	9	50
18Q	exp1	691	7	38.8889
18Q	exp1	692	9	50
18Q	exp1	693	11	61.1111
18Q	exp1	694	11	61.1111
18Q	exp1	695	14	77.7778
18Q	exp1	696	10	55.5556
18Q	exp1	697	7	38.8889
18Q	exp1	698	11	61.1111
18Q	exp1	699	7	38.8889
18Q	exp1	700	8	44.4444
18Q	exp1	701	7	38.8889
18Q	exp1	702	8	44.4444
18Q	exp1	703	13	72.2222
18Q	exp1	704	7	38.8889
18Q	exp1	705	13	72.2222
18Q	exp1	706	16	88.8889
18Q	exp1	707	12	66.6667
18Q	exp1	708	13	72.2222
18Q	exp1	709	12	66.6667
18Q	exp1	710	11	61.1111
18Q	exp1	711	15	83.3333
18Q	exp1	712	11	61.1111
18Q	exp1	713	10	55.5556
18Q	exp1	714	9	50
18Q	exp1	715	12	66.6667
18Q	exp1	716	10	55.5556
18Q	exp1	717	15	83.3333
18Q	exp1	718	11	61.1111
18Q	exp1	719	12	66.6667
18Q	exp1	720	17	94.4444
18Q	exp1	721	14	77.7778
18Q	exp1	722	14	77.7778
18Q	exp1	723	16	88.8889
18Q	exp1	724	11	61.1111
18Q	exp1	725	16	88.8889
18Q	exp1	726	13	72.2222
18Q	exp1	727	14	77.7778
18Q	exp1	728	9	50
18Q	exp1	729	12	66.6667
18Q	exp1	730	14	77.7778
18Q	exp1	731	15	83.3333
18Q	exp1	732	16	88.8889
18Q	exp1	733	14	77.7778
18Q	exp1	734	17	94.4444
18Q	exp1	735	16	88.8889
18Q	exp1	736	10	55.5556
18Q	exp1	737	13	72.2222
18Q	exp1	738	13	72.2222
18Q	exp1	739	16	88.8889
18Q	exp1	740	10	55.5556
18Q	exp1	741	12	66.6667
18Q	exp1	742	12	66.6667
18Q	exp1	743	14	77.7778
18Q	exp1	744	13	72.2222
18Q	exp1	745	11	61.1111
18Q	exp1	746	9	50
18Q	exp1	747	7	38.8889
18Q	exp1	748	10	55.5556
18Q	exp1	749	13	72.2222
18Q	exp1	750	14	77.7778
18Q	exp1	751	11	61.1111
18Q	exp1	752	11	61.1111
18Q	exp1	753	9	50
18Q	exp1	754	10	55.5556
18Q	exp1	755	11	61.1111
18Q	exp1	756	12	66.6667
18Q	exp1	757	15	83.3333
18Q	exp1	758	11	61.1111
18Q	exp1	759	10	55.5556
18Q	exp1	760	11	61.1111
18Q	exp1	761	10	55.5556
18Q	exp1	762	13	72.2222
18Q	exp1	763	11	61.1111
18Q	exp1	764	13	72.2222
18Q	exp1	765	15	83.3333
18Q	exp1	766	16	88.8889
18Q	exp1	767	14	77.7778
18Q	exp1	768	13	72.2222
18Q	exp1	769	13	72.2222
18Q	exp1	770	12	66.6667
18Q	exp1	771	10	55.5556
18Q	exp1	772	10	55.5556
18Q	exp1	773	13	72.2222
18Q	exp1	774	16	88.8889
18Q	exp1	775	10	55.5556
18Q	exp1	776	14	77.7778
18Q	exp1	777	12	66.6667
18Q	exp1	778	14	77.7778
18Q	exp1	779	15	83.3333
18Q	exp1	780	13	72.2222
18Q	exp1	781	15	83.3333
18Q	exp1	782	15	83.3333
18Q	exp1	783	13	72.2222
18Q	exp1	784	15	83.3333
18Q	exp1	785	14	77.7778
18Q	exp1	786	11	61.1111
18Q	exp1	787	12	66.6667
18Q	exp1	788	13	72.2222
18Q	exp1	789	15	83.3333
18Q	exp1	790	12	66.6667
18Q	exp1	791	13	72.2222
18Q	exp1	792	14	77.7778
18Q	exp1	793	11	61.1111
18Q	exp1	794	11	61.1111
18Q	exp1	795	14	77.7778
18Q	exp1	796	11	61.1111
18Q	exp1	797	12	66.6667
18Q	exp1	798	8	44.4444
18Q	exp1	799	12	66.6667
18Q	exp1	800	16	88.8889
18Q	exp1	801	17	94.4444
18Q	exp1	802	16	88.8889
18Q	exp1	803	12	66.6667
18Q	exp1	804	14	77.7778
18Q	exp1	805	13	72.2222
18Q	exp1	806	12	66.6667
18Q	exp1	807	11	61.1111
18Q	exp1	808	14	77.7778
18Q	exp1	809	15	83.3333
18Q	exp1	810	16	88.8889
18Q	exp1	811	14	77.7778
18Q	exp1	812	13	72.2222
18Q	exp1	813	14	77.7778
18Q	exp1	814	16	88.8889
18Q	exp1	815	20	111.111
18Q	exp1	816	14	77.7778
18Q	exp1	817	16	88.8889
18Q	exp1	818	17	94.4444
18Q	exp1	819	17	94.4444
18Q	exp1	820	16	88.8889
18Q	exp1	821	17	94.4444
18Q	exp1	822	20	111.111
18Q	exp1	823	17	94.4444
18Q	exp1	824	23	127.778
18Q	exp1	825	24	133.333
18Q	exp1	826	22	122.222
18Q	exp1	827	23	127.778
18Q	exp1	828	20	111.111
18Q	exp1	829	22	122.222
18Q	exp1	830	25	138.889
18Q	exp1	831	19	105.556
18Q	exp1	832	14	77.7778
18Q	exp1	833	18	100
18Q	exp1	834	14	77.7778
18Q	exp1	835	16	88.8889
18Q	exp1	836	13	72.2222
18Q	exp1	837	16	88.8889
18Q	exp1	838	14	77.7778
18Q	exp1	839	20	111.111
18Q	exp1	840	13	72.2222
18Q	exp1	841	17	94.4444
18Q	exp1	842	16	88.8889
18Q	exp1	843	18	100
18Q	exp1	844	21	116.667
18Q	exp1	845	19	105.556
18Q	exp1	846	21	116.667
18Q	exp1	847	22	122.222
18Q	exp1	848	17	94.4444
18Q	exp1	849	21	116.667
18Q	exp1	850	14	77.7778
18Q	exp1	851	17	94.4444
18Q	exp1	852	19	105.556
18Q	exp1	853	19	105.556
18Q	exp1	854	19	105.556
18Q	exp1	855	12	66.6667
18Q	exp1	856	14	77.7778
18Q	exp1	857	15	83.3333
18Q	exp1	858	12	66.6667
18Q	exp1	859	12	66.6667
18Q	exp1	860	11	61.1111
18Q	exp1	861	10	55.5556
18Q	exp1	862	13	72.2222
18Q	exp1	863	15	83.3333
18Q	exp1	864	13	72.2222
18Q	exp1	865	10	55.5556
18Q	exp1	866	12	66.6667
18Q	exp1	867	13	72.2222
18Q	exp1	868	8	44.4444
18Q	exp1	869	13	72.2222
18Q	exp1	870	12	66.6667
18Q	exp1	871	6	33.3333
18Q	exp1	872	7	38.8889
18Q	exp1	873	14	77.7778
18Q	exp1	874	12	66.6667
18Q	exp1	875	13	72.2222
18Q	exp1	876	17	94.4444
18Q	exp1	877	13	72.2222
18Q	exp1	878	7	38.8889
18Q	exp1	879	12	66.6667
18Q	exp1	880	9	50
18Q	exp1	881	11	61.1111
18Q	exp1	882	8	44.4444
18Q	exp1	883	14	77.7778
18Q	exp1	884	11	61.1111
18Q	exp1	885	10	55.5556
18Q	exp1	886	7	38.8889
18Q	exp1	887	11	61.1111
18Q	exp1	888	7	38.8889
18Q	exp1	889	8	44.4444
18Q	exp1	890	9	50
18Q	exp1	891	8	44.4444
18Q	exp1	892	10	55.5556
18Q	exp1	893	11	61.1111
18Q	exp1	894	9	50
18Q	exp1	895	8	44.4444
18Q	exp1	896	10	55.5556
18Q	exp1	897	9	50
18Q	exp1	898	10	55.5556
18Q	exp1	899	11	61.1111
18Q	exp1	900	10	55.5556
18Q	exp1	901	17	94.4444
18Q	exp1	902	11	61.1111
18Q	exp1	903	13	72.2222
18Q	exp1	904	10	55.5556
18Q	exp1	905	17	94.4444
18Q	exp1	906	13	72.2222
18Q	exp1	907	10	55.5556
18Q	exp1	908	15	83.3333
18Q	exp1	909	5	27.7778
18Q	exp1	910	10	55.5556
18Q	exp1	911	10	55.5556
18Q	exp1	912	8	44.4444
18Q	exp1	913	9	50
18Q	exp1	914	10	55.5556
18Q	exp1	915	11	61.1111
18Q	exp1	916	10	55.5556
18Q	exp1	917	11	61.1111
18Q	exp1	918	9	50
18Q	exp1	919	7	38.8889
18Q	exp1	920	4	22.2222
18Q	exp1	921	6	33.3333
18Q	exp1	922	8	44.4444
18Q	exp1	923	8	44.4444
18Q	exp1	924	4	22.2222
18Q	exp1	925	9	50
18Q	exp1	926	10	55.5556
18Q	exp1	927	7	38.8889
18Q	exp1	928	12	66.6667
18Q	exp1	929	10	55.5556
18Q	exp1	930	15	83.3333
18Q	exp1	931	13	72.2222
18Q	exp1	932	10	55.5556
18Q	exp1	933	9	50
18Q	exp1	934	13	72.2222
18Q	exp1	935	12	66.6667
18Q	exp1	936	10	55.5556
18Q	exp1	937	10	55.5556
18Q	exp1	938	8	44.4444
18Q	exp1	939	10	55.5556
18Q	exp1	940	9	50
18Q	exp1	941	8	44.4444
18Q	exp1	942	9	50
18Q	exp1	943	7	38.8889
18Q	exp1	944	6	33.3333
18Q	exp1	945	7	38.8889
18Q	exp1	946	9	50
18Q	exp1	947	10	55.5556
18Q	exp1	948	7	38.8889
18Q	exp1	949	8	44.4444
18Q	exp1	950	9	50
18Q	exp1	951	8	44.4444
18Q	exp1	952	11	61.1111
18Q	exp1	953	10	55.5556
18Q	exp1	954	9	50
18Q	exp1	955	9	50
18Q	exp1	956	8	44.4444
18Q	exp1	957	12	66.6667
18Q	exp1	958	7	38.8889
18Q	exp1	959	6	33.3333
18Q	exp1	960	10	55.5556
18Q	exp1	961	8	44.4444
18Q	exp1	962	4	22.2222
18Q	exp1	963	5	27.7778
18Q	exp1	964	4	22.2222
18Q	exp1	965	11	61.1111
18Q	exp1	966	7	38.8889
18Q	exp1	967	12	66.6667
18Q	exp1	968	7	38.8889
18Q	exp1	969	8	44.4444
18Q	exp1	970	12	66.6667
18Q	exp1	971	13	72.2222
18Q	exp1	972	13	72.2222
18Q	exp1	973	8	44.4444
18Q	exp1	974	11	61.1111
18Q	exp1	975	10	55.5556
18Q	exp1	976	10	55.5556
18Q	exp1	977	9	50
18Q	exp1	978	11	61.1111
18Q	exp1	979	10	55.5556
18Q	exp1	980	12	66.6667
18Q	exp1	981	9	50
18Q	exp1	982	18	100
18Q	exp1	983	14	77.7778
18Q	exp1	984	15	83.3333
18Q	exp1	985	10	55.5556
18Q	exp1	986	15	83.3333
18Q	exp1	987	10	55.5556
18Q	exp1	988	12	66.6667
18Q	exp1	989	10	55.5556
18Q	exp1	990	11	61.1111
18Q	exp1	991	9	50
18Q	exp1	992	12	66.6667
18Q	exp1	993	12	66.6667
18Q	exp1	994	10	55.5556
18Q	exp1	995	11	61.1111
18Q	exp1	996	12	66.6667
18Q	exp1	997	10	55.5556
18Q	exp1	998	13	72.2222
18Q	exp1	999	14	77.7778
18Q	exp1	1000	12	66.6667
18Q	exp1	1001	11	61.1111
18Q	exp1	1002	12	66.6667
18Q	exp1	1003	11	61.1111
18Q	exp1	1004	11	61.1111
18Q	exp1	1005	16	88.8889
18Q	exp1	1006	13	72.2222
18Q	exp1	1007	14	77.7778
18Q	exp1	1008	12	66.6667
18Q	exp1	1009	13	72.2222
18Q	exp1	1010	7	38.8889
18Q	exp1	1011	10	55.5556
18Q	exp1	1012	9	50
18Q	exp1	1013	10	55.5556
18Q	exp1	1014	6	33.3333
18Q	exp1	1015	6	33.3333
18Q	exp1	1016	10	55.5556
18Q	exp1	1017	13	72.2222
18Q	exp1	1018	10	55.5556
18Q	exp1	1019	15	83.3333
18Q	exp1	1020	16	88.8889
18Q	exp1	1021	10	55.5556
18Q	exp1	1022	11	61.1111
18Q	exp1	1023	12	66.6667
18Q	exp1	1024	9	50
18Q	exp1	1025	10	55.5556
18Q	exp1	1026	11	61.1111
18Q	exp1	1027	10	55.5556
18Q	exp1	1028	10	55.5556
18Q	exp1	1029	5	27.7778
18Q	exp1	1030	10	55.5556
18Q	exp1	1031	8	44.4444
18Q	exp1	1032	8	44.4444
18Q	exp1	1033	8	44.4444
18Q	exp1	1034	7	38.8889
18Q	exp1	1035	8	44.4444
18Q	exp1	1036	9	50
18Q	exp1	1037	10	55.5556
18Q	exp1	1038	4	22.2222
18Q	exp1	1039	6	33.3333
18Q	exp1	1040	6	33.3333
18Q	exp1	1041	6	33.3333
18Q	exp1	1042	9	50
18Q	exp1	1043	12	66.6667
18Q	exp1	1044	9	50
18Q	exp1	1045	11	61.1111
18Q	exp1	1046	10	55.5556
18Q	exp1	1047	10	55.5556
18Q	exp1	1048	9	50
18Q	exp1	1049	9	50
18Q	exp1	1050	8	44.4444
18Q	exp2	251	14	77.7778
18Q	exp2	252	14	77.7778
18Q	exp2	253	11	61.1111
18Q	exp2	254	9	50
18Q	exp2	255	8	44.4444
18Q	exp2	256	10	55.5556
18Q	exp2	257	10	55.5556
18Q	exp2	258	7	38.8889
18Q	exp2	259	10	55.5556
18Q	exp2	260	8	44.4444
18Q	exp2	261	9	50
18Q	exp2	262	10	55.5556
18Q	exp2	263	9	50
18Q	exp2	264	9	50
18Q	exp2	265	10	55.5556
18Q	exp2	266	12	66.6667
18Q	exp2	267	10	55.5556
18Q	exp2	268	12	66.6667
18Q	exp2	269	13	72.2222
18Q	exp2	270	10	55.5556
18Q	exp2	271	10	55.5556
18Q	exp2	272	16	88.8889
18Q	exp2	273	16	88.8889
18Q	exp2	274	13	72.2222
18Q	exp2	275	14	77.7778
18Q	exp2	276	9	50
18Q	exp2	277	12	66.6667
18Q	exp2	278	15	83.3333
18Q	exp2	279	12	66.6667
18Q	exp2	280	13	72.2222
18Q	exp2	281	12	66.6667
18Q	exp2	282	10	55.5556
18Q	exp2	283	9	50
18Q	exp2	284	14	77.7778
18Q	exp2	285	12	66.6667
18Q	exp2	286	7	38.8889
18Q	exp2	287	13	72.2222
18Q	exp2	288	11	61.1111
18Q	exp2	289	20	111.111
18Q	exp2	290	15	83.3333
18Q	exp2	291	17	94.4444
18Q	exp2	292	14	77.7778
18Q	exp2	293	14	77.7778
18Q	exp2	294	13	72.2222
18Q	exp2	295	12	66.6667
18Q	exp2	296	13	72.2222
18Q	exp2	297	14	77.7778
18Q	exp2	298	16	88.8889
18Q	exp2	299	15	83.3333
18Q	exp2	300	15	83.3333
18Q	exp2	301	9	50
18Q	exp2	302	10	55.5556
18Q	exp2	303	11	61.1111
18Q	exp2	304	13	72.2222
18Q	exp2	305	10	55.5556
18Q	exp2	306	10	55.5556
18Q	exp2	307	13	72.2222
18Q	exp2	308	8	44.4444
18Q	exp2	309	17	94.4444
18Q	exp2	310	12	66.6667
18Q	exp2	311	11	61.1111
18Q	exp2	312	8	44.4444
18Q	exp2	313	12	66.6667
18Q	exp2	314	10	55.5556
18Q	exp2	315	12	66.6667
18Q	exp2	316	14	77.7778
18Q	exp2	317	12	66.6667
18Q	exp2	318	14	77.7778
18Q	exp2	319	13	72.2222
18Q	exp2	320	8	44.4444
18Q	exp2	321	9	50
18Q	exp2	322	10	55.5556
18Q	exp2	323	11	61.1111
18Q	exp2	324	11	61.1111
18Q	exp2	325	17	94.4444
18Q	exp2	326	16	88.8889
18Q	exp2	327	13	72.2222
18Q	exp2	328	12	66.6667
18Q	exp2	329	11	61.1111
18Q	exp2	330	16	88.8889
18Q	exp2	331	10	55.5556
18Q	exp2	332	11	61.1111
18Q	exp2	333	11	61.1111
18Q	exp2	334	16	88.8889
18Q	exp2	335	19	105.556
18Q	exp2	336	9	50
18Q	exp2	337	14	77.7778
18Q	exp2	338	12	66.6667
18Q	exp2	339	12	66.6667
18Q	exp2	340	13	72.2222
18Q	exp2	341	17	94.4444
18Q	exp2	342	12	66.6667
18Q	exp2	343	13	72.2222
18Q	exp2	344	13	72.2222
18Q	exp2	345	9	50
18Q	exp2	346	17	94.4444
18Q	exp2	347	12	66.6667
18Q	exp2	348	15	83.3333
18Q	exp2	349	15	83.3333
18Q	exp2	350	16	88.8889
18Q	exp2	351	11	61.1111
18Q	exp2	352	11	61.1111
18Q	exp2	353	11	61.1111
18Q	exp2	354	10	55.5556
18Q	exp2	355	16	88.8889
18Q	exp2	356	11	61.1111
18Q	exp2	357	15	83.3333
18Q	exp2	358	13	72.2222
18Q	exp2	359	11	61.1111
18Q	exp2	360	11	61.1111
18Q	exp2	361	13	72.2222
18Q	exp2	362	11	61.1111
18Q	exp2	363	12	66.6667
18Q	exp2	364	10	55.5556
18Q	exp2	365	12	66.6667
18Q	exp2	366	11	61.1111
18Q	exp2	367	15	83.3333
18Q	exp2	368	8	44.4444
18Q	exp2	369	11	61.1111
18Q	exp2	370	10	55.5556
18Q	exp2	371	17	94.4444
18Q	exp2	372	13	72.2222
18Q	exp2	373	13	72.2222
18Q	exp2	374	13	72.2222
18Q	exp2	375	11	61.1111
18Q	exp2	376	10	55.5556
18Q	exp2	377	8	44.4444
18Q	exp2	378	12	66.6667
18Q	exp2	379	10	55.5556
18Q	exp2	380	8	44.4444
18Q	exp2	381	11	61.1111
18Q	exp2	382	13	72.2222
18Q	exp2	383	13	72.2222
18Q	exp2	384	12	66.6667
18Q	exp2	385	11	61.1111
18Q	exp2	386	15	83.3333
18Q	exp2	387	11	61.1111
18Q	exp2	388	14	77.7778
18Q	exp2	389	11	61.1111
18Q	exp2	390	9	50
18Q	exp2	391	10	55.5556
18Q	exp2	392	12	66.6667
18Q	exp2	393	17	94.4444
18Q	exp2	394	14	77.7778
18Q	exp2	395	13	72.2222
18Q	exp2	396	13	72.2222
18Q	exp2	397	15	83.3333
18Q	exp2	398	18	100
18Q	exp2	399	15	83.3333
18Q	exp2	400	17	94.4444
18Q	exp2	401	11	61.1111
18Q	exp2	402	14	77.7778
18Q	exp2	403	13	72.2222
18Q	exp2	404	13	72.2222
18Q	exp2	405	16	88.8889
18Q	exp2	406	14	77.7778
18Q	exp2	407	11	61.1111
18Q	exp2	408	15	83.3333
18Q	exp2	409	16	88.8889
18Q	exp2	410	10	55.5556
18Q	exp2	411	16	88.8889
18Q	exp2	412	14	77.7778
18Q	exp2	413	14	77.7778
18Q	exp2	414	20	111.111
18Q	exp2	415	12	66.6667
18Q	exp2	416	18	100
18Q	exp2	417	19	105.556
18Q	exp2	418	19	105.556
18Q	exp2	419	17	94.4444
18Q	exp2	420	17	94.4444
18Q	exp2	421	18	100
18Q	exp2	422	19	105.556
18Q	exp2	423	13	72.2222
18Q	exp2	424	19	105.556
18Q	exp2	425	12	66.6667
18Q	exp2	426	11	61.1111
18Q	exp2	427	12	66.6667
18Q	exp2	428	15	83.3333
18Q	exp2	429	18	100
18Q	exp2	430	11	61.1111
18Q	exp2	431	13	72.2222
18Q	exp2	432	14	77.7778
18Q	exp2	433	12	66.6667
18Q	exp2	434	15	83.3333
18Q	exp2	435	15	83.3333
18Q	exp2	436	17	94.4444
18Q	exp2	437	19	105.556
18Q	exp2	438	17	94.4444
18Q	exp2	439	19	105.556
18Q	exp2	440	20	111.111
18Q	exp2	441	17	94.4444
18Q	exp2	442	11	61.1111
18Q	exp2	443	10	55.5556
18Q	exp2	444	13	72.2222
18Q	exp2	445	14	77.7778
18Q	exp2	446	18	100
18Q	exp2	447	18	100
18Q	exp2	448	11	61.1111
18Q	exp2	449	13	72.2222
18Q	exp2	450	14	77.7778
18Q	exp2	451	16	88.8889
18Q	exp2	452	16	88.8889
18Q	exp2	453	14	77.7778
18Q	exp2	454	12	66.6667
18Q	exp2	455	17	94.4444
18Q	exp2	456	14	77.7778
18Q	exp2	457	17	94.4444
18Q	exp2	458	16	88.8889
18Q	exp2	459	20	111.111
18Q	exp2	460	16	88.8889
18Q	exp2	461	21	116.667
18Q	exp2	462	15	83.3333
18Q	exp2	463	15	83.3333
18Q	exp2	464	17	94.4444
18Q	exp2	465	17	94.4444
18Q	exp2	466	16	88.8889
18Q	exp2	467	17	94.4444
18Q	exp2	468	13	72.2222
18Q	exp2	469	14	77.7778
18Q	exp2	470	18	100
18Q	exp2	471	18	100
18Q	exp2	472	18	100
18Q	exp2	473	13	72.2222
18Q	exp2	474	18	100
18Q	exp2	475	15	83.3333
18Q	exp2	476	15	83.3333
18Q	exp2	477	14	77.7778
18Q	exp2	478	15	83.3333
18Q	exp2	479	18	100
18Q	exp2	480	14	77.7778
18Q	exp2	481	14	77.7778
18Q	exp2	482	15	83.3333
18Q	exp2	483	18	100
18Q	exp2	484	15	83.3333
18Q	exp2	485	15	83.3333
18Q	exp2	486	11	61.1111
18Q	exp2	487	13	72.2222
18Q	exp2	488	13	72.2222
18Q	exp2	489	16	88.8889
18Q	exp2	490	14	77.7778
18Q	exp2	491	12	66.6667
18Q	exp2	492	12	66.6667
18Q	exp2	493	14	77.7778
18Q	exp2	494	17	94.4444
18Q	exp2	495	16	88.8889
18Q	exp2	496	20	111.111
18Q	exp2	497	17	94.4444
18Q	exp2	498	13	72.2222
18Q	exp2	499	14	77.7778
18Q	exp2	500	15	83.3333
18Q	exp2	501	19	105.556
18Q	exp2	502	14	77.7778
18Q	exp2	503	12	66.6667
18Q	exp2	504	16	88.8889
18Q	exp2	505	16	88.8889
18Q	exp2	506	15	83.3333
18Q	exp2	507	17	94.4444
18Q	exp2	508	10	55.5556
18Q	exp2	509	17	94.4444
18Q	exp2	510	16	88.8889
18Q	exp2	511	12	66.6667
18Q	exp2	512	14	77.7778
18Q	exp2	513	15	83.3333
18Q	exp2	514	16	88.8889
18Q	exp2	515	18	100
18Q	exp2	516	15	83.3333
18Q	exp2	517	19	105.556
18Q	exp2	518	14	77.7778
18Q	exp2	519	17	94.4444
18Q	exp2	520	22	122.222
18Q	exp2	521	15	83.3333
18Q	exp2	522	15	83.3333
18Q	exp2	523	18	100
18Q	exp2	524	12	66.6667
18Q	exp2	525	19	105.556
18Q	exp2	526	13	72.2222
18Q	exp2	527	13	72.2222
18Q	exp2	528	14	77.7778
18Q	exp2	529	17	94.4444
18Q	exp2	530	13	72.2222
18Q	exp2	531	18	100
18Q	exp2	532	18	100
18Q	exp2	533	18	100
18Q	exp2	534	12	66.6667
18Q	exp2	535	13	72.2222
18Q	exp2	536	13	72.2222
18Q	exp2	537	15	83.3333
18Q	exp2	538	15	83.3333
18Q	exp2	539	12	66.6667
18Q	exp2	540	13	72.2222
18Q	exp2	541	13	72.2222
18Q	exp2	542	13	72.2222
18Q	exp2	543	9	50
18Q	exp2	544	14	77.7778
18Q	exp2	545	16	88.8889
18Q	exp2	546	15	83.3333
18Q	exp2	547	19	105.556
18Q	exp2	548	15	83.3333
18Q	exp2	549	14	77.7778
18Q	exp2	550	8	44.4444
18Q	exp2	551	10	55.5556
18Q	exp2	552	15	83.3333
18Q	exp2	553	13	72.2222
18Q	exp2	554	11	61.1111
18Q	exp2	555	13	72.2222
18Q	exp2	556	14	77.7778
18Q	exp2	557	10	55.5556
18Q	exp2	558	11	61.1111
18Q	exp2	559	14	77.7778
18Q	exp2	560	8	44.4444
18Q	exp2	561	13	72.2222
18Q	exp2	562	12	66.6667
18Q	exp2	563	10	55.5556
18Q	exp2	564	14	77.7778
18Q	exp2	565	15	83.3333
18Q	exp2	566	17	94.4444
18Q	exp2	567	12	66.6667
18Q	exp2	568	13	72.2222
18Q	exp2	569	15	83.3333
18Q	exp2	570	19	105.556
18Q	exp2	571	15	83.3333
18Q	exp2	572	13	72.2222
18Q	exp2	573	14	77.7778
18Q	exp2	574	12	66.6667
18Q	exp2	575	15	83.3333
18Q	exp2	576	10	55.5556
18Q	exp2	577	11	61.1111
18Q	exp2	578	13	72.2222
18Q	exp2	579	16	88.8889
18Q	exp2	580	14	77.7778
18Q	exp2	581	12	66.6667
18Q	exp2	582	9	50
18Q	exp2	583	14	77.7778
18Q	exp2	584	13	72.2222
18Q	exp2	585	13	72.2222
18Q	exp2	586	13	72.2222
18Q	exp2	587	13	72.2222
18Q	exp2	588	12	66.6667
18Q	exp2	589	12	66.6667
18Q	exp2	590	10	55.5556
18Q	exp2	591	12	66.6667
18Q	exp2	592	10	55.5556
18Q	exp2	593	11	61.1111
18Q	exp2	594	12	66.6667
18Q	exp2	595	11	61.1111
18Q	exp2	596	12	66.6667
18Q	exp2	597	12	66.6667
18Q	exp2	598	18	100
18Q	exp2	599	17	94.4444
18Q	exp2	600	16	88.8889
18Q	exp2	601	14	77.7778
18Q	exp2	602	10	55.5556
18Q	exp2	603	9	50
18Q	exp2	604	12	66.6667
18Q	exp2	605	12	66.6667
18Q	exp2	606	10	55.5556
18Q	exp2	607	11	61.1111
18Q	exp2	608	12	66.6667
18Q	exp2	609	8	44.4444
18Q	exp2	610	11	61.1111
18Q	exp2	611	12	66.6667
18Q	exp2	612	11	61.1111
18Q	exp2	613	13	72.2222
18Q	exp2	614	13	72.2222
18Q	exp2	615	10	55.5556
18Q	exp2	616	18	100
18Q	exp2	617	10	55.5556
18Q	exp2	618	12	66.6667
18Q	exp2	619	16	88.8889
18Q	exp2	620	17	94.4444
18Q	exp2	621	14	77.7778
18Q	exp2	622	15	83.3333
18Q	exp2	623	13	72.2222
18Q	exp2	624	19	105.556
18Q	exp2	625	12	66.6667
18Q	exp2	626	14	77.7778
18Q	exp2	627	13	72.2222
18Q	exp2	628	13	72.2222
18Q	exp2	629	16	88.8889
18Q	exp2	630	15	83.3333
18Q	exp2	631	14	77.7778
18Q	exp2	632	16	88.8889
18Q	exp2	633	17	94.4444
18Q	exp2	634	18	100
18Q	exp2	635	23	127.778
18Q	exp2	636	18	100
18Q	exp2	637	12	66.6667
18Q	exp2	638	17	94.4444
18Q	exp2	639	14	77.7778
18Q	exp2	640	13	72.2222
18Q	exp2	641	15	83.3333
18Q	exp2	642	14	77.7778
18Q	exp2	643	17	94.4444
18Q	exp2	644	12	66.6667
18Q	exp2	645	16	88.8889
18Q	exp2	646	15	83.3333
18Q	exp2	647	15	83.3333
18Q	exp2	648	14	77.7778
18Q	exp2	649	15	83.3333
18Q	exp2	650	18	100
18Q	exp2	651	17	94.4444
18Q	exp2	652	16	88.8889
18Q	exp2	653	14	77.7778
18Q	exp2	654	13	72.2222
18Q	exp2	655	14	77.7778
18Q	exp2	656	15	83.3333
18Q	exp2	657	13	72.2222
18Q	exp2	658	13	72.2222
18Q	exp2	659	16	88.8889
18Q	exp2	660	15	83.3333
18Q	exp2	661	15	83.3333
18Q	exp2	662	14	77.7778
18Q	exp2	663	18	100
18Q	exp2	664	14	77.7778
18Q	exp2	665	13	72.2222
18Q	exp2	666	15	83.3333
18Q	exp2	667	17	94.4444
18Q	exp2	668	12	66.6667
18Q	exp2	669	15	83.3333
18Q	exp2	670	17	94.4444
18Q	exp2	671	16	88.8889
18Q	exp2	672	13	72.2222
18Q	exp2	673	17	94.4444
18Q	exp2	674	13	72.2222
18Q	exp2	675	16	88.8889
18Q	exp2	676	15	83.3333
18Q	exp2	677	13	72.2222
18Q	exp2	678	18	100
18Q	exp2	679	19	105.556
18Q	exp2	680	17	94.4444
18Q	exp2	681	20	111.111
18Q	exp2	682	19	105.556
18Q	exp2	683	21	116.667
18Q	exp2	684	13	72.2222
18Q	exp2	685	19	105.556
18Q	exp2	686	12	66.6667
18Q	exp2	687	14	77.7778
18Q	exp2	688	13	72.2222
18Q	exp2	689	16	88.8889
18Q	exp2	690	19	105.556
18Q	exp2	691	21	116.667
18Q	exp2	692	19	105.556
18Q	exp2	693	21	116.667
18Q	exp2	694	15	83.3333
18Q	exp2	695	16	88.8889
18Q	exp2	696	17	94.4444
18Q	exp2	697	19	105.556
18Q	exp2	698	17	94.4444
18Q	exp2	699	22	122.222
18Q	exp2	700	18	100
18Q	exp2	701	16	88.8889
18Q	exp2	702	19	105.556
18Q	exp2	703	18	100
18Q	exp2	704	20	111.111
18Q	exp2	705	22	122.222
18Q	exp2	706	17	94.4444
18Q	exp2	707	16	88.8889
18Q	exp2	708	19	105.556
18Q	exp2	709	19	105.556
18Q	exp2	710	18	100
18Q	exp2	711	17	94.4444
18Q	exp2	712	17	94.4444
18Q	exp2	713	18	100
18Q	exp2	714	16	88.8889
18Q	exp2	715	18	100
18Q	exp2	716	13	72.2222
18Q	exp2	717	16	88.8889
18Q	exp2	718	17	94.4444
18Q	exp2	719	20	111.111
18Q	exp2	720	22	122.222
18Q	exp2	721	24	133.333
18Q	exp2	722	16	88.8889
18Q	exp2	723	14	77.7778
18Q	exp2	724	17	94.4444
18Q	exp2	725	13	72.2222
18Q	exp2	726	15	83.3333
18Q	exp2	727	17	94.4444
18Q	exp2	728	15	83.3333
18Q	exp2	729	16	88.8889
18Q	exp2	730	13	72.2222
18Q	exp2	731	18	100
18Q	exp2	732	16	88.8889
18Q	exp2	733	16	88.8889
18Q	exp2	734	18	100
18Q	exp2	735	17	94.4444
18Q	exp2	736	16	88.8889
18Q	exp2	737	17	94.4444
18Q	exp2	738	15	83.3333
18Q	exp2	739	18	100
18Q	exp2	740	15	83.3333
18Q	exp2	741	16	88.8889
18Q	exp2	742	17	94.4444
18Q	exp2	743	15	83.3333
18Q	exp2	744	14	77.7778
18Q	exp2	745	14	77.7778
18Q	exp2	746	15	83.3333
18Q	exp2	747	15	83.3333
18Q	exp2	748	14	77.7778
18Q	exp2	749	16	88.8889
18Q	exp2	750	18	100
18Q	exp2	751	16	88.8889
18Q	exp2	752	20	111.111
18Q	exp2	753	13	72.2222
18Q	exp2	754	12	66.6667
18Q	exp2	755	14	77.7778
18Q	exp2	756	17	94.4444
18Q	exp2	757	18	100
18Q	exp2	758	18	100
18Q	exp2	759	17	94.4444
18Q	exp2	760	16	88.8889
18Q	exp2	761	16	88.8889
18Q	exp2	762	15	83.3333
18Q	exp2	763	17	94.4444
18Q	exp2	764	16	88.8889
18Q	exp2	765	15	83.3333
18Q	exp2	766	14	77.7778
18Q	exp2	767	17	94.4444
18Q	exp2	768	16	88.8889
18Q	exp2	769	15	83.3333
18Q	exp2	770	16	88.8889
18Q	exp2	771	14	77.7778
18Q	exp2	772	14	77.7778
18Q	exp2	773	16	88.8889
18Q	exp2	774	17	94.4444
18Q	exp2	775	16	88.8889
18Q	exp2	776	14	77.7778
18Q	exp2	777	16	88.8889
18Q	exp2	778	17	94.4444
18Q	exp2	779	19	105.556
18Q	exp2	780	15	83.3333
18Q	exp2	781	15	83.3333
18Q	exp2	782	17	94.4444
18Q	exp2	783	16	88.8889
18Q	exp2	784	16	88.8889
18Q	exp2	785	17	94.4444
18Q	exp2	786	15	83.3333
18Q	exp2	787	15	83.3333
18Q	exp2	788	16	88.8889
18Q	exp2	789	14	77.7778
18Q	exp2	790	12	66.6667
18Q	exp2	791	10	55.5556
18Q	exp2	792	13	72.2222
18Q	exp2	793	15	83.3333
18Q	exp2	794	14	77.7778
18Q	exp2	795	12	66.6667
18Q	exp2	796	13	72.2222
18Q	exp2	797	13	72.2222
18Q	exp2	798	13	72.2222
18Q	exp2	799	11	61.1111
18Q	exp2	800	14	77.7778
18Q	exp2	801	14	77.7778
18Q	exp2	802	16	88.8889
18Q	exp2	803	15	83.3333
18Q	exp2	804	11	61.1111
18Q	exp2	805	11	61.1111
18Q	exp2	806	10	55.5556
18Q	exp2	807	19	105.556
18Q	exp2	808	10	55.5556
18Q	exp2	809	10	55.5556
18Q	exp2	810	12	66.6667
18Q	exp2	811	10	55.5556
18Q	exp2	812	13	72.2222
18Q	exp2	813	11	61.1111
18Q	exp2	814	13	72.2222
18Q	exp2	815	14	77.7778
18Q	exp2	816	13	72.2222
18Q	exp2	817	11	61.1111
18Q	exp2	818	12	66.6667
18Q	exp2	819	12	66.6667
18Q	exp2	820	8	44.4444
18Q	exp2	821	9	50
18Q	exp2	822	12	66.6667
18Q	exp2	823	16	88.8889
18Q	exp2	824	13	72.2222
18Q	exp2	825	11	61.1111
18Q	exp2	826	17	94.4444
18Q	exp2	827	17	94.4444
18Q	exp2	828	17	94.4444
18Q	exp2	829	11	61.1111
18Q	exp2	830	15	83.3333
18Q	exp2	831	19	105.556
18Q	exp2	832	11	61.1111
18Q	exp2	833	10	55.5556
18Q	exp2	834	11	61.1111
18Q	exp2	835	11	61.1111
18Q	exp2	836	12	66.6667
18Q	exp2	837	15	83.3333
18Q	exp2	838	8	44.4444
18Q	exp2	839	8	44.4444
18Q	exp2	840	14	77.7778
18Q	exp2	841	15	83.3333
18Q	exp2	842	11	61.1111
18Q	exp2	843	15	83.3333
18Q	exp2	844	12	66.6667
18Q	exp2	845	15	83.3333
18Q	exp2	846	13	72.2222
18Q	exp2	847	11	61.1111
18Q	exp2	848	9	50
18Q	exp2	849	11	61.1111
18Q	exp2	850	16	88.8889
18Q	exp2	851	14	77.7778
18Q	exp2	852	12	66.6667
18Q	exp2	853	15	83.3333
18Q	exp2	854	12	66.6667
18Q	exp2	855	16	88.8889
18Q	exp2	856	15	83.3333
18Q	exp2	857	17	94.4444
18Q	exp2	858	17	94.4444
18Q	exp2	859	18	100
18Q	exp2	860	15	83.3333
18Q	exp2	861	13	72.2222
18Q	exp2	862	17	94.4444
18Q	exp2	863	13	72.2222
18Q	exp2	864	16	88.8889
18Q	exp2	865	14	77.7778
18Q	exp2	866	13	72.2222
18Q	exp2	867	9	50
18Q	exp2	868	15	83.3333
18Q	exp2	869	15	83.3333
18Q	exp2	870	13	72.2222
18Q	exp2	871	20	111.111
18Q	exp2	872	17	94.4444
18Q	exp2	873	18	100
18Q	exp2	874	15	83.3333
18Q	exp2	875	16	88.8889
18Q	exp2	876	14	77.7778
18Q	exp2	877	11	61.1111
18Q	exp2	878	10	55.5556
18Q	exp2	879	14	77.7778
18Q	exp2	880	16	88.8889
18Q	exp2	881	14	77.7778
18Q	exp2	882	16	88.8889
18Q	exp2	883	14	77.7778
18Q	exp2	884	15	83.3333
18Q	exp2	885	20	111.111
18Q	exp2	886	15	83.3333
18Q	exp2	887	16	88.8889
18Q	exp2	888	16	88.8889
18Q	exp2	889	13	72.2222
18Q	exp2	890	15	83.3333
18Q	exp2	891	18	100
18Q	exp2	892	12	66.6667
18Q	exp2	893	20	111.111
18Q	exp2	894	20	111.111
18Q	exp2	895	14	77.7778
18Q	exp2	896	15	83.3333
18Q	exp2	897	18	100
18Q	exp2	898	15	83.3333
18Q	exp2	899	20	111.111
18Q	exp2	900	16	88.8889
18Q	exp2	901	18	100
18Q	exp2	902	12	66.6667
18Q	exp2	903	14	77.7778
18Q	exp2	904	17	94.4444
18Q	exp2	905	14	77.7778
18Q	exp2	906	19	105.556
18Q	exp2	907	17	94.4444
18Q	exp2	908	15	83.3333
18Q	exp2	909	14	77.7778
18Q	exp2	910	18	100
18Q	exp2	911	12	66.6667
18Q	exp2	912	18	100
18Q	exp2	913	18	100
18Q	exp2	914	14	77.7778
18Q	exp2	915	19	105.556
18Q	exp2	916	19	105.556
18Q	exp2	917	17	94.4444
18Q	exp2	918	20	111.111
18Q	exp2	919	19	105.556
18Q	exp2	920	18	100
18Q	exp2	921	20	111.111
18Q	exp2	922	16	88.8889
18Q	exp2	923	18	100
18Q	exp2	924	19	105.556
18Q	exp2	925	15	83.3333
18Q	exp2	926	17	94.4444
18Q	exp2	927	16	88.8889
18Q	exp2	928	16	88.8889
18Q	exp2	929	15	83.3333
18Q	exp2	930	12	66.6667
18Q	exp2	931	14	77.7778
18Q	exp2	932	15	83.3333
18Q	exp2	933	18	100
18Q	exp2	934	15	83.3333
18Q	exp2	935	14	77.7778
18Q	exp2	936	20	111.111
18Q	exp2	937	14	77.7778
18Q	exp2	938	14	77.7778
18Q	exp2	939	15	83.3333
18Q	exp2	940	12	66.6667
18Q	exp2	941	16	88.8889
18Q	exp2	942	18	100
18Q	exp2	943	12	66.6667
18Q	exp2	944	19	105.556
18Q	exp2	945	16	88.8889
18Q	exp2	946	13	72.2222
18Q	exp2	947	14	77.7778
18Q	exp2	948	12	66.6667
18Q	exp2	949	16	88.8889
18Q	exp2	950	18	100
18Q	exp2	951	16	88.8889
18Q	exp2	952	16	88.8889
18Q	exp2	953	17	94.4444
18Q	exp2	954	17	94.4444
18Q	exp2	955	16	88.8889
18Q	exp2	956	17	94.4444
18Q	exp2	957	18	100
18Q	exp2	958	16	88.8889
18Q	exp2	959	18	100
18Q	exp2	960	17	94.4444
18Q	exp2	961	15	83.3333
18Q	exp2	962	17	94.4444
18Q	exp2	963	15	83.3333
18Q	exp2	964	16	88.8889
18Q	exp2	965	12	66.6667
18Q	exp2	966	17	94.4444
18Q	exp2	967	16	88.8889
18Q	exp2	968	13	72.2222
18Q	exp2	969	18	100
18Q	exp2	970	15	83.3333
18Q	exp2	971	14	77.7778
18Q	exp2	972	11	61.1111
18Q	exp2	973	14	77.7778
18Q	exp2	974	13	72.2222
18Q	exp2	975	9	50
18Q	exp2	976	10	55.5556
18Q	exp2	977	8	44.4444
18Q	exp2	978	8	44.4444
18Q	exp2	979	12	66.6667
18Q	exp2	980	14	77.7778
18Q	exp2	981	13	72.2222
18Q	exp2	982	11	61.1111
18Q	exp2	983	10	55.5556
18Q	exp2	984	9	50
18Q	exp2	985	11	61.1111
18Q	exp2	986	14	77.7778
18Q	exp2	987	13	72.2222
18Q	exp2	988	16	88.8889
18Q	exp2	989	12	66.6667
18Q	exp2	990	11	61.1111
18Q	exp2	991	11	61.1111
18Q	exp2	992	14	77.7778
18Q	exp2	993	14	77.7778
18Q	exp2	994	19	105.556
18Q	exp2	995	19	105.556
18Q	exp2	996	19	105.556
18Q	exp2	997	17	94.4444
18Q	exp2	998	16	88.8889
18Q	exp2	999	17	94.4444
18Q	exp2	1000	18	100
18Q	exp2	1001	12	66.6667
18Q	exp2	1002	16	88.8889
18Q	exp2	1003	17	94.4444
18Q	exp2	1004	17	94.4444
18Q	exp2	1005	14	77.7778
18Q	exp2	1006	16	88.8889
18Q	exp2	1007	13	72.2222
18Q	exp2	1008	14	77.7778
18Q	exp2	1009	16	88.8889
18Q	exp2	1010	17	94.4444
18Q	exp2	1011	18	100
18Q	exp2	1012	14	77.7778
18Q	exp2	1013	12	66.6667
18Q	exp2	1014	14	77.7778
18Q	exp2	1015	9	50
18Q	exp2	1016	12	66.6667
18Q	exp2	1017	11	61.1111
18Q	exp2	1018	9	50
18Q	exp2	1019	15	83.3333
18Q	exp2	1020	11	61.1111
18Q	exp2	1021	11	61.1111
18Q	exp2	1022	15	83.3333
18Q	exp2	1023	12	66.6667
18Q	exp2	1024	14	77.7778
18Q	exp2	1025	10	55.5556
18Q	exp2	1026	9	50
18Q	exp2	1027	16	88.8889
18Q	exp2	1028	12	66.6667
18Q	exp2	1029	11	61.1111
18Q	exp2	1030	11	61.1111
18Q	exp2	1031	18	100
18Q	exp2	1032	14	77.7778
18Q	exp2	1033	14	77.7778
18Q	exp2	1034	12	66.6667
18Q	exp2	1035	11	61.1111
18Q	exp2	1036	12	66.6667
18Q	exp2	1037	12	66.6667
18Q	exp2	1038	10	55.5556
18Q	exp2	1039	11	61.1111
18Q	exp2	1040	15	83.3333
18Q	exp2	1041	13	72.2222
18Q	exp2	1042	11	61.1111
18Q	exp2	1043	14	77.7778
18Q	exp2	1044	13	72.2222
18Q	exp2	1045	15	83.3333
18Q	exp2	1046	14	77.7778
18Q	exp2	1047	15	83.3333
18Q	exp2	1048	12	66.6667
18Q	exp2	1049	12	66.6667
18Q	exp2	1050	14	77.7778
18Q	exp3	251	9	50
18Q	exp3	252	9	50
18Q	exp3	253	11	61.1111
18Q	exp3	254	10	55.5556
18Q	exp3	255	10	55.5556
18Q	exp3	256	9	50
18Q	exp3	257	11	61.1111
18Q	exp3	258	9	50
18Q	exp3	259	13	72.2222
18Q	exp3	260	9	50
18Q	exp3	261	11	61.1111
18Q	exp3	262	12	66.6667
18Q	exp3	263	13	72.2222
18Q	exp3	264	13	72.2222
18Q	exp3	265	11	61.1111
18Q	exp3	266	17	94.4444
18Q	exp3	267	14	77.7778
18Q	exp3	268	8	44.4444
18Q	exp3	269	10	55.5556
18Q	exp3	270	10	55.5556
18Q	exp3	271	10	55.5556
18Q	exp3	272	8	44.4444
18Q	exp3	273	11	61.1111
18Q	exp3	274	7	38.8889
18Q	exp3	275	11	61.1111
18Q	exp3	276	11	61.1111
18Q	exp3	277	11	61.1111
18Q	exp3	278	15	83.3333
18Q	exp3	279	12	66.6667
18Q	exp3	280	9	50
18Q	exp3	281	9	50
18Q	exp3	282	9	50
18Q	exp3	283	12	66.6667
18Q	exp3	284	11	61.1111
18Q	exp3	285	10	55.5556
18Q	exp3	286	11	61.1111
18Q	exp3	287	9	50
18Q	exp3	288	10	55.5556
18Q	exp3	289	14	77.7778
18Q	exp3	290	13	72.2222
18Q	exp3	291	15	83.3333
18Q	exp3	292	12	66.6667
18Q	exp3	293	11	61.1111
18Q	exp3	294	12	66.6667
18Q	exp3	295	9	50
18Q	exp3	296	13	72.2222
18Q	exp3	297	15	83.3333
18Q	exp3	298	15	83.3333
18Q	exp3	299	15	83.3333
18Q	exp3	300	15	83.3333
18Q	exp3	301	12	66.6667
18Q	exp3	302	15	83.3333
18Q	exp3	303	10	55.5556
18Q	exp3	304	13	72.2222
18Q	exp3	305	10	55.5556
18Q	exp3	306	12	66.6667
18Q	exp3	307	12	66.6667
18Q	exp3	308	13	72.2222
18Q	exp3	309	13	72.2222
18Q	exp3	310	11	61.1111
18Q	exp3	311	13	72.2222
18Q	exp3	312	15	83.3333
18Q	exp3	313	14	77.7778
18Q	exp3	314	13	72.2222
18Q	exp3	315	12	66.6667
18Q	exp3	316	15	83.3333
18Q	exp3	317	13	72.2222
18Q	exp3	318	14	77.7778
18Q	exp3	319	13	72.2222
18Q	exp3	320	15	83.3333
18Q	exp3	321	14	77.7778
18Q	exp3	322	19	105.556
18Q	exp3	323	17	94.4444
18Q	exp3	324	10	55.5556
18Q	exp3	325	10	55.5556
18Q	exp3	326	13	72.2222
18Q	exp3	327	13	72.2222
18Q	exp3	328	11	61.1111
18Q	exp3	329	14	77.7778
18Q	exp3	330	12	66.6667
18Q	exp3	331	9	50
18Q	exp3	332	9	50
18Q	exp3	333	5	27.7778
18Q	exp3	334	10	55.5556
18Q	exp3	335	7	38.8889
18Q	exp3	336	10	55.5556
18Q	exp3	337	11	61.1111
18Q	exp3	338	9	50
18Q	exp3	339	5	27.7778
18Q	exp3	340	9	50
18Q	exp3	341	9	50
18Q	exp3	342	7	38.8889
18Q	exp3	343	10	55.5556
18Q	exp3	344	9	50
18Q	exp3	345	10	55.5556
18Q	exp3	346	6	33.3333
18Q	exp3	347	12	66.6667
18Q	exp3	348	12	66.6667
18Q	exp3	349	9	50
18Q	exp3	350	9	50
18Q	exp3	351	12	66.6667
18Q	exp3	352	7	38.8889
18Q	exp3	353	10	55.5556
18Q	exp3	354	6	33.3333
18Q	exp3	355	9	50
18Q	exp3	356	10	55.5556
18Q	exp3	357	9	50
18Q	exp3	358	16	88.8889
18Q	exp3	359	13	72.2222
18Q	exp3	360	12	66.6667
18Q	exp3	361	17	94.4444
18Q	exp3	362	17	94.4444
18Q	exp3	363	20	111.111
18Q	exp3	364	13	72.2222
18Q	exp3	365	14	77.7778
18Q	exp3	366	17	94.4444
18Q	exp3	367	15	83.3333
18Q	exp3	368	16	88.8889
18Q	exp3	369	17	94.4444
18Q	exp3	370	15	83.3333
18Q	exp3	371	14	77.7778
18Q	exp3	372	19	105.556
18Q	exp3	373	17	94.4444
18Q	exp3	374	17	94.4444
18Q	exp3	375	14	77.7778
18Q	exp3	376	12	66.6667
18Q	exp3	377	12	66.6667
18Q	exp3	378	12	66.6667
18Q	exp3	379	10	55.5556
18Q	exp3	380	13	72.2222
18Q	exp3	381	14	77.7778
18Q	exp3	382	14	77.7778
18Q	exp3	383	17	94.4444
18Q	exp3	384	12	66.6667
18Q	exp3	385	14	77.7778
18Q	exp3	386	13	72.2222
18Q	exp3	387	15	83.3333
18Q	exp3	388	14	77.7778
18Q	exp3	389	12	66.6667
18Q	exp3	390	10	55.5556
18Q	exp3	391	10	55.5556
18Q	exp3	392	14	77.7778
18Q	exp3	393	13	72.2222
18Q	exp3	394	14	77.7778
18Q	exp3	395	12	66.6667
18Q	exp3	396	12	66.6667
18Q	exp3	397	15	83.3333
18Q	exp3	398	13	72.2222
18Q	exp3	399	15	83.3333
18Q	exp3	400	16	88.8889
18Q	exp3	401	14	77.7778
18Q	exp3	402	14	77.7778
18Q	exp3	403	17	94.4444
18Q	exp3	404	12	66.6667
18Q	exp3	405	16	88.8889
18Q	exp3	406	15	83.3333
18Q	exp3	407	16	88.8889
18Q	exp3	408	17	94.4444
18Q	exp3	409	16	88.8889
18Q	exp3	410	9	50
18Q	exp3	411	13	72.2222
18Q	exp3	412	12	66.6667
18Q	exp3	413	12	66.6667
18Q	exp3	414	11	61.1111
18Q	exp3	415	15	83.3333
18Q	exp3	416	13	72.2222
18Q	exp3	417	14	77.7778
18Q	exp3	418	11	61.1111
18Q	exp3	419	13	72.2222
18Q	exp3	420	11	61.1111
18Q	exp3	421	13	72.2222
18Q	exp3	422	11	61.1111
18Q	exp3	423	14	77.7778
18Q	exp3	424	14	77.7778
18Q	exp3	425	13	72.2222
18Q	exp3	426	9	50
18Q	exp3	427	12	66.6667
18Q	exp3	428	16	88.8889
18Q	exp3	429	16	88.8889
18Q	exp3	430	13	72.2222
18Q	exp3	431	12	66.6667
18Q	exp3	432	10	55.5556
18Q	exp3	433	12	66.6667
18Q	exp3	434	12	66.6667
18Q	exp3	435	11	61.1111
18Q	exp3	436	18	100
18Q	exp3	437	11	61.1111
18Q	exp3	438	13	72.2222
18Q	exp3	439	15	83.3333
18Q	exp3	440	11	61.1111
18Q	exp3	441	13	72.2222
18Q	exp3	442	9	50
18Q	exp3	443	14	77.7778
18Q	exp3	444	13	72.2222
18Q	exp3	445	13	72.2222
18Q	exp3	446	13	72.2222
18Q	exp3	447	13	72.2222
18Q	exp3	448	16	88.8889
18Q	exp3	449	8	44.4444
18Q	exp3	450	10	55.5556
18Q	exp3	451	11	61.1111
18Q	exp3	452	10	55.5556
18Q	exp3	453	13	72.2222
18Q	exp3	454	10	55.5556
18Q	exp3	455	10	55.5556
18Q	exp3	456	15	83.3333
18Q	exp3	457	11	61.1111
18Q	exp3	458	9	50
18Q	exp3	459	9	50
18Q	exp3	460	11	61.1111
18Q	exp3	461	10	55.5556
18Q	exp3	462	12	66.6667
18Q	exp3	463	12	66.6667
18Q	exp3	464	12	66.6667
18Q	exp3	465	10	55.5556
18Q	exp3	466	15	83.3333
18Q	exp3	467	16	88.8889
18Q	exp3	468	16	88.8889
18Q	exp3	469	15	83.3333
18Q	exp3	470	8	44.4444
18Q	exp3	471	8	44.4444
18Q	exp3	472	13	72.2222
18Q	exp3	473	18	100
18Q	exp3	474	17	94.4444
18Q	exp3	475	14	77.7778
18Q	exp3	476	15	83.3333
18Q	exp3	477	14	77.7778
18Q	exp3	478	15	83.3333
18Q	exp3	479	13	72.2222
18Q	exp3	480	12	66.6667
18Q	exp3	481	15	83.3333
18Q	exp3	482	16	88.8889
18Q	exp3	483	14	77.7778
18Q	exp3	484	14	77.7778
18Q	exp3	485	17	94.4444
18Q	exp3	486	14	77.7778
18Q	exp3	487	15	83.3333
18Q	exp3	488	11	61.1111
18Q	exp3	489	9	50
18Q	exp3	490	9	50
18Q	exp3	491	12	66.6667
18Q	exp3	492	9	50
18Q	exp3	493	7	38.8889
18Q	exp3	494	10	55.5556
18Q	exp3	495	11	61.1111
18Q	exp3	496	11	61.1111
18Q	exp3	497	12	66.6667
18Q	exp3	498	13	72.2222
18Q	exp3	499	12	66.6667
18Q	exp3	500	11	61.1111
18Q	exp3	501	14	77.7778
18Q	exp3	502	12	66.6667
18Q	exp3	503	13	72.2222
18Q	exp3	504	16	88.8889
18Q	exp3	505	13	72.2222
18Q	exp3	506	16	88.8889
18Q	exp3	507	14	77.7778
18Q	exp3	508	16	88.8889
18Q	exp3	509	14	77.7778
18Q	exp3	510	16	88.8889
18Q	exp3	511	20	111.111
18Q	exp3	512	14	77.7778
18Q	exp3	513	14	77.7778
18Q	exp3	514	16	88.8889
18Q	exp3	515	11	61.1111
18Q	exp3	516	11	61.1111
18Q	exp3	517	11	61.1111
18Q	exp3	518	12	66.6667
18Q	exp3	519	13	72.2222
18Q	exp3	520	13	72.2222
18Q	exp3	521	13	72.2222
18Q	exp3	522	12	66.6667
18Q	exp3	523	15	83.3333
18Q	exp3	524	12	66.6667
18Q	exp3	525	11	61.1111
18Q	exp3	526	9	50
18Q	exp3	527	14	77.7778
18Q	exp3	528	11	61.1111
18Q	exp3	529	9	50
18Q	exp3	530	9	50
18Q	exp3	531	11	61.1111
18Q	exp3	532	9	50
18Q	exp3	533	9	50
18Q	exp3	534	18	100
18Q	exp3	535	24	133.333
18Q	exp3	536	16	88.8889
18Q	exp3	537	15	83.3333
18Q	exp3	538	11	61.1111
18Q	exp3	539	17	94.4444
18Q	exp3	540	17	94.4444
18Q	exp3	541	12	66.6667
18Q	exp3	542	12	66.6667
18Q	exp3	543	14	77.7778
18Q	exp3	544	13	72.2222
18Q	exp3	545	11	61.1111
18Q	exp3	546	13	72.2222
18Q	exp3	547	15	83.3333
18Q	exp3	548	15	83.3333
18Q	exp3	549	13	72.2222
18Q	exp3	550	10	55.5556
18Q	exp3	551	10	55.5556
18Q	exp3	552	12	66.6667
18Q	exp3	553	15	83.3333
18Q	exp3	554	14	77.7778
18Q	exp3	555	13	72.2222
18Q	exp3	556	11	61.1111
18Q	exp3	557	12	66.6667
18Q	exp3	558	12	66.6667
18Q	exp3	559	13	72.2222
18Q	exp3	560	17	94.4444
18Q	exp3	561	10	55.5556
18Q	exp3	562	10	55.5556
18Q	exp3	563	8	44.4444
18Q	exp3	564	13	72.2222
18Q	exp3	565	11	61.1111
18Q	exp3	566	16	88.8889
18Q	exp3	567	14	77.7778
18Q	exp3	568	12	66.6667
18Q	exp3	569	12	66.6667
18Q	exp3	570	14	77.7778
18Q	exp3	571	13	72.2222
18Q	exp3	572	11	61.1111
18Q	exp3	573	17	94.4444
18Q	exp3	574	15	83.3333
18Q	exp3	575	14	77.7778
18Q	exp3	576	12	66.6667
18Q	exp3	577	16	88.8889
18Q	exp3	578	15	83.3333
18Q	exp3	579	18	100
18Q	exp3	580	15	83.3333
18Q	exp3	581	13	72.2222
18Q	exp3	582	17	94.4444
18Q	exp3	583	16	88.8889
18Q	exp3	584	15	83.3333
18Q	exp3	585	15	83.3333
18Q	exp3	586	15	83.3333
18Q	exp3	587	12	66.6667
18Q	exp3	588	16	88.8889
18Q	exp3	589	16	88.8889
18Q	exp3	590	14	77.7778
18Q	exp3	591	18	100
18Q	exp3	592	14	77.7778
18Q	exp3	593	15	83.3333
18Q	exp3	594	15	83.3333
18Q	exp3	595	12	66.6667
18Q	exp3	596	15	83.3333
18Q	exp3	597	13	72.2222
18Q	exp3	598	18	100
18Q	exp3	599	17	94.4444
18Q	exp3	600	16	88.8889
18Q	exp3	601	14	77.7778
18Q	exp3	602	15	83.3333
18Q	exp3	603	17	94.4444
18Q	exp3	604	15	83.3333
18Q	exp3	605	18	100
18Q	exp3	606	16	88.8889
18Q	exp3	607	16	88.8889
18Q	exp3	608	16	88.8889
18Q	exp3	609	12	66.6667
18Q	exp3	610	17	94.4444
18Q	exp3	611	14	77.7778
18Q	exp3	612	15	83.3333
18Q	exp3	613	14	77.7778
18Q	exp3	614	15	83.3333
18Q	exp3	615	13	72.2222
18Q	exp3	616	17	94.4444
18Q	exp3	617	14	77.7778
18Q	exp3	618	14	77.7778
18Q	exp3	619	12	66.6667
18Q	exp3	620	11	61.1111
18Q	exp3	621	17	94.4444
18Q	exp3	622	14	77.7778
18Q	exp3	623	19	105.556
18Q	exp3	624	14	77.7778
18Q	exp3	625	16	88.8889
18Q	exp3	626	18	100
18Q	exp3	627	13	72.2222
18Q	exp3	628	22	122.222
18Q	exp3	629	18	100
18Q	exp3	630	17	94.4444
18Q	exp3	631	14	77.7778
18Q	exp3	632	18	100
18Q	exp3	633	17	94.4444
18Q	exp3	634	13	72.2222
18Q	exp3	635	17	94.4444
18Q	exp3	636	16	88.8889
18Q	exp3	637	15	83.3333
18Q	exp3	638	17	94.4444
18Q	exp3	639	17	94.4444
18Q	exp3	640	14	77.7778
18Q	exp3	641	13	72.2222
18Q	exp3	642	14	77.7778
18Q	exp3	643	16	88.8889
18Q	exp3	644	17	94.4444
18Q	exp3	645	17	94.4444
18Q	exp3	646	17	94.4444
18Q	exp3	647	12	66.6667
18Q	exp3	648	12	66.6667
18Q	exp3	649	17	94.4444
[truncated: 12,401 more rows]

## Sheet: Fig 5B
numQ	exp_index	frame	total count of sidechain hydrogen bond	normalized count of sidechain hydrogen bond per 100Q
18Q	exp1	251	7	38.8889
18Q	exp1	252	8	44.4444
18Q	exp1	253	2	11.1111
18Q	exp1	254	4	22.2222
18Q	exp1	255	7	38.8889
18Q	exp1	256	4	22.2222
18Q	exp1	257	6	33.3333
18Q	exp1	258	6	33.3333
18Q	exp1	259	2	11.1111
18Q	exp1	260	6	33.3333
18Q	exp1	261	3	16.6667
18Q	exp1	262	3	16.6667
18Q	exp1	263	5	27.7778
18Q	exp1	264	5	27.7778
18Q	exp1	265	4	22.2222
18Q	exp1	266	6	33.3333
18Q	exp1	267	7	38.8889
18Q	exp1	268	6	33.3333
18Q	exp1	269	8	44.4444
18Q	exp1	270	6	33.3333
18Q	exp1	271	7	38.8889
18Q	exp1	272	6	33.3333
18Q	exp1	273	5	27.7778
18Q	exp1	274	7	38.8889
18Q	exp1	275	5	27.7778
18Q	exp1	276	5	27.7778
18Q	exp1	277	8	44.4444
18Q	exp1	278	8	44.4444
18Q	exp1	279	7	38.8889
18Q	exp1	280	5	27.7778
18Q	exp1	281	6	33.3333
18Q	exp1	282	4	22.2222
18Q	exp1	283	5	27.7778
18Q	exp1	284	5	27.7778
18Q	exp1	285	9	50
18Q	exp1	286	6	33.3333
18Q	exp1	287	8	44.4444
18Q	exp1	288	9	50
18Q	exp1	289	10	55.5556
18Q	exp1	290	10	55.5556
18Q	exp1	291	10	55.5556
18Q	exp1	292	11	61.1111
18Q	exp1	293	7	38.8889
18Q	exp1	294	7	38.8889
18Q	exp1	295	10	55.5556
18Q	exp1	296	7	38.8889
18Q	exp1	297	8	44.4444
18Q	exp1	298	7	38.8889
18Q	exp1	299	7	38.8889
18Q	exp1	300	9	50
18Q	exp1	301	7	38.8889
18Q	exp1	302	9	50
18Q	exp1	303	8	44.4444
18Q	exp1	304	8	44.4444
18Q	exp1	305	6	33.3333
18Q	exp1	306	7	38.8889
18Q	exp1	307	8	44.4444
18Q	exp1	308	5	27.7778
18Q	exp1	309	9	50
18Q	exp1	310	8	44.4444
18Q	exp1	311	8	44.4444
18Q	exp1	312	5	27.7778
18Q	exp1	313	3	16.6667
18Q	exp1	314	5	27.7778
18Q	exp1	315	7	38.8889
18Q	exp1	316	7	38.8889
18Q	exp1	317	7	38.8889
18Q	exp1	318	8	44.4444
18Q	exp1	319	8	44.4444
18Q	exp1	320	12	66.6667
18Q	exp1	321	13	72.2222
18Q	exp1	322	9	50
18Q	exp1	323	10	55.5556
18Q	exp1	324	7	38.8889
18Q	exp1	325	7	38.8889
18Q	exp1	326	6	33.3333
18Q	exp1	327	5	27.7778
18Q	exp1	328	4	22.2222
18Q	exp1	329	5	27.7778
18Q	exp1	330	10	55.5556
18Q	exp1	331	7	38.8889
18Q	exp1	332	11	61.1111
18Q	exp1	333	4	22.2222
18Q	exp1	334	7	38.8889
18Q	exp1	335	5	27.7778
18Q	exp1	336	6	33.3333
18Q	exp1	337	7	38.8889
18Q	exp1	338	6	33.3333
18Q	exp1	339	3	16.6667
18Q	exp1	340	7	38.8889
18Q	exp1	341	5	27.7778
18Q	exp1	342	7	38.8889
18Q	exp1	343	8	44.4444
18Q	exp1	344	5	27.7778
18Q	exp1	345	7	38.8889
18Q	exp1	346	5	27.7778
18Q	exp1	347	6	33.3333
18Q	exp1	348	6	33.3333
18Q	exp1	349	5	27.7778
18Q	exp1	350	8	44.4444
18Q	exp1	351	6	33.3333
18Q	exp1	352	12	66.6667
18Q	exp1	353	9	50
18Q	exp1	354	7	38.8889
18Q	exp1	355	6	33.3333
18Q	exp1	356	8	44.4444
18Q	exp1	357	9	50
18Q	exp1	358	10	55.5556
18Q	exp1	359	11	61.1111
18Q	exp1	360	6	33.3333
18Q	exp1	361	11	61.1111
18Q	exp1	362	7	38.8889
18Q	exp1	363	10	55.5556
18Q	exp1	364	7	38.8889
18Q	exp1	365	5	27.7778
18Q	exp1	366	9	50
18Q	exp1	367	7	38.8889
18Q	exp1	368	9	50
18Q	exp1	369	7	38.8889
18Q	exp1	370	9	50
18Q	exp1	371	6	33.3333
18Q	exp1	372	6	33.3333
18Q	exp1	373	7	38.8889
18Q	exp1	374	9	50
18Q	exp1	375	7	38.8889
18Q	exp1	376	4	22.2222
18Q	exp1	377	9	50
18Q	exp1	378	10	55.5556
18Q	exp1	379	5	27.7778
18Q	exp1	380	5	27.7778
18Q	exp1	381	8	44.4444
18Q	exp1	382	6	33.3333
18Q	exp1	383	4	22.2222
18Q	exp1	384	5	27.7778
18Q	exp1	385	5	27.7778
18Q	exp1	386	5	27.7778
18Q	exp1	387	6	33.3333
18Q	exp1	388	5	27.7778
18Q	exp1	389	3	16.6667
18Q	exp1	390	7	38.8889
18Q	exp1	391	7	38.8889
18Q	exp1	392	8	44.4444
18Q	exp1	393	4	22.2222
18Q	exp1	394	9	50
18Q	exp1	395	9	50
18Q	exp1	396	12	66.6667
18Q	exp1	397	10	55.5556
18Q	exp1	398	8	44.4444
18Q	exp1	399	8	44.4444
18Q	exp1	400	6	33.3333
18Q	exp1	401	8	44.4444
18Q	exp1	402	8	44.4444
18Q	exp1	403	9	50
18Q	exp1	404	8	44.4444
18Q	exp1	405	6	33.3333
18Q	exp1	406	9	50
18Q	exp1	407	7	38.8889
18Q	exp1	408	11	61.1111
18Q	exp1	409	7	38.8889
18Q	exp1	410	11	61.1111
18Q	exp1	411	9	50
18Q	exp1	412	6	33.3333
18Q	exp1	413	7	38.8889
18Q	exp1	414	7	38.8889
18Q	exp1	415	5	27.7778
18Q	exp1	416	9	50
18Q	exp1	417	7	38.8889
18Q	exp1	418	4	22.2222
18Q	exp1	419	7	38.8889
18Q	exp1	420	7	38.8889
18Q	exp1	421	9	50
18Q	exp1	422	10	55.5556
18Q	exp1	423	10	55.5556
18Q	exp1	424	6	33.3333
18Q	exp1	425	6	33.3333
18Q	exp1	426	5	27.7778
18Q	exp1	427	5	27.7778
18Q	exp1	428	8	44.4444
18Q	exp1	429	9	50
18Q	exp1	430	5	27.7778
18Q	exp1	431	9	50
18Q	exp1	432	9	50
18Q	exp1	433	9	50
18Q	exp1	434	9	50
18Q	exp1	435	7	38.8889
18Q	exp1	436	6	33.3333
18Q	exp1	437	5	27.7778
18Q	exp1	438	11	61.1111
18Q	exp1	439	9	50
18Q	exp1	440	9	50
18Q	exp1	441	10	55.5556
18Q	exp1	442	6	33.3333
18Q	exp1	443	9	50
18Q	exp1	444	7	38.8889
18Q	exp1	445	10	55.5556
18Q	exp1	446	6	33.3333
18Q	exp1	447	5	27.7778
18Q	exp1	448	5	27.7778
18Q	exp1	449	3	16.6667
18Q	exp1	450	7	38.8889
18Q	exp1	451	6	33.3333
18Q	exp1	452	6	33.3333
18Q	exp1	453	6	33.3333
18Q	exp1	454	7	38.8889
18Q	exp1	455	7	38.8889
18Q	exp1	456	8	44.4444
18Q	exp1	457	10	55.5556
18Q	exp1	458	10	55.5556
18Q	exp1	459	7	38.8889
18Q	exp1	460	8	44.4444
18Q	exp1	461	8	44.4444
18Q	exp1	462	5	27.7778
18Q	exp1	463	4	22.2222
18Q	exp1	464	13	72.2222
18Q	exp1	465	7	38.8889
18Q	exp1	466	12	66.6667
18Q	exp1	467	7	38.8889
18Q	exp1	468	10	55.5556
18Q	exp1	469	8	44.4444
18Q	exp1	470	10	55.5556
18Q	exp1	471	10	55.5556
18Q	exp1	472	9	50
18Q	exp1	473	4	22.2222
18Q	exp1	474	8	44.4444
18Q	exp1	475	6	33.3333
18Q	exp1	476	9	50
18Q	exp1	477	8	44.4444
18Q	exp1	478	4	22.2222
18Q	exp1	479	11	61.1111
18Q	exp1	480	9	50
18Q	exp1	481	10	55.5556
18Q	exp1	482	9	50
18Q	exp1	483	7	38.8889
18Q	exp1	484	6	33.3333
18Q	exp1	485	9	50
18Q	exp1	486	9	50
18Q	exp1	487	10	55.5556
18Q	exp1	488	8	44.4444
18Q	exp1	489	10	55.5556
18Q	exp1	490	11	61.1111
18Q	exp1	491	11	61.1111
18Q	exp1	492	9	50
18Q	exp1	493	8	44.4444
18Q	exp1	494	6	33.3333
18Q	exp1	495	5	27.7778
18Q	exp1	496	6	33.3333
18Q	exp1	497	5	27.7778
18Q	exp1	498	5	27.7778
18Q	exp1	499	6	33.3333
18Q	exp1	500	6	33.3333
18Q	exp1	501	7	38.8889
18Q	exp1	502	5	27.7778
18Q	exp1	503	9	50
18Q	exp1	504	6	33.3333
18Q	exp1	505	4	22.2222
18Q	exp1	506	3	16.6667
18Q	exp1	507	5	27.7778
18Q	exp1	508	6	33.3333
18Q	exp1	509	7	38.8889
18Q	exp1	510	5	27.7778
18Q	exp1	511	8	44.4444
18Q	exp1	512	11	61.1111
18Q	exp1	513	12	66.6667
18Q	exp1	514	8	44.4444
18Q	exp1	515	8	44.4444
18Q	exp1	516	8	44.4444
18Q	exp1	517	7	38.8889
18Q	exp1	518	7	38.8889
18Q	exp1	519	9	50
18Q	exp1	520	8	44.4444
18Q	exp1	521	9	50
18Q	exp1	522	8	44.4444
18Q	exp1	523	6	33.3333
18Q	exp1	524	8	44.4444
18Q	exp1	525	6	33.3333
18Q	exp1	526	9	50
18Q	exp1	527	10	55.5556
18Q	exp1	528	9	50
18Q	exp1	529	9	50
18Q	exp1	530	10	55.5556
18Q	exp1	531	12	66.6667
18Q	exp1	532	11	61.1111
18Q	exp1	533	5	27.7778
18Q	exp1	534	13	72.2222
18Q	exp1	535	9	50
18Q	exp1	536	6	33.3333
18Q	exp1	537	7	38.8889
18Q	exp1	538	7	38.8889
18Q	exp1	539	9	50
18Q	exp1	540	10	55.5556
18Q	exp1	541	8	44.4444
18Q	exp1	542	7	38.8889
18Q	exp1	543	8	44.4444
18Q	exp1	544	7	38.8889
18Q	exp1	545	8	44.4444
18Q	exp1	546	8	44.4444
18Q	exp1	547	10	55.5556
18Q	exp1	548	5	27.7778
18Q	exp1	549	7	38.8889
18Q	exp1	550	7	38.8889
18Q	exp1	551	9	50
18Q	exp1	552	8	44.4444
18Q	exp1	553	6	33.3333
18Q	exp1	554	9	50
18Q	exp1	555	10	55.5556
18Q	exp1	556	10	55.5556
18Q	exp1	557	7	38.8889
18Q	exp1	558	9	50
18Q	exp1	559	9	50
18Q	exp1	560	14	77.7778
18Q	exp1	561	7	38.8889
18Q	exp1	562	9	50
18Q	exp1	563	6	33.3333
18Q	exp1	564	8	44.4444
18Q	exp1	565	11	61.1111
18Q	exp1	566	7	38.8889
18Q	exp1	567	7	38.8889
18Q	exp1	568	9	50
18Q	exp1	569	9	50
18Q	exp1	570	8	44.4444
18Q	exp1	571	8	44.4444
18Q	exp1	572	6	33.3333
18Q	exp1	573	7	38.8889
18Q	exp1	574	7	38.8889
18Q	exp1	575	10	55.5556
18Q	exp1	576	8	44.4444
18Q	exp1	577	7	38.8889
18Q	exp1	578	7	38.8889
18Q	exp1	579	5	27.7778
18Q	exp1	580	4	22.2222
18Q	exp1	581	7	38.8889
18Q	exp1	582	7	38.8889
18Q	exp1	583	4	22.2222
18Q	exp1	584	5	27.7778
18Q	exp1	585	10	55.5556
18Q	exp1	586	8	44.4444
18Q	exp1	587	7	38.8889
18Q	exp1	588	4	22.2222
18Q	exp1	589	6	33.3333
18Q	exp1	590	9	50
18Q	exp1	591	5	27.7778
18Q	exp1	592	4	22.2222
18Q	exp1	593	7	38.8889
18Q	exp1	594	8	44.4444
18Q	exp1	595	12	66.6667
18Q	exp1	596	3	16.6667
18Q	exp1	597	4	22.2222
18Q	exp1	598	4	22.2222
18Q	exp1	599	4	22.2222
18Q	exp1	600	6	33.3333
18Q	exp1	601	5	27.7778
18Q	exp1	602	7	38.8889
18Q	exp1	603	7	38.8889
18Q	exp1	604	10	55.5556
18Q	exp1	605	9	50
18Q	exp1	606	11	61.1111
18Q	exp1	607	9	50
18Q	exp1	608	12	66.6667
18Q	exp1	609	13	72.2222
18Q	exp1	610	13	72.2222
18Q	exp1	611	13	72.2222
18Q	exp1	612	11	61.1111
18Q	exp1	613	9	50
18Q	exp1	614	12	66.6667
18Q	exp1	615	10	55.5556
18Q	exp1	616	4	22.2222
18Q	exp1	617	4	22.2222
18Q	exp1	618	9	50
18Q	exp1	619	8	44.4444
18Q	exp1	620	8	44.4444
18Q	exp1	621	4	22.2222
18Q	exp1	622	10	55.5556
18Q	exp1	623	11	61.1111
18Q	exp1	624	7	38.8889
18Q	exp1	625	13	72.2222
18Q	exp1	626	7	38.8889
18Q	exp1	627	8	44.4444
18Q	exp1	628	6	33.3333
18Q	exp1	629	7	38.8889
18Q	exp1	630	10	55.5556
18Q	exp1	631	6	33.3333
18Q	exp1	632	11	61.1111
18Q	exp1	633	9	50
18Q	exp1	634	5	27.7778
18Q	exp1	635	9	50
18Q	exp1	636	10	55.5556
18Q	exp1	637	5	27.7778
18Q	exp1	638	5	27.7778
18Q	exp1	639	6	33.3333
18Q	exp1	640	4	22.2222
18Q	exp1	641	3	16.6667
18Q	exp1	642	4	22.2222
18Q	exp1	643	5	27.7778
18Q	exp1	644	7	38.8889
18Q	exp1	645	10	55.5556
18Q	exp1	646	4	22.2222
18Q	exp1	647	4	22.2222
18Q	exp1	648	2	11.1111
18Q	exp1	649	4	22.2222
18Q	exp1	650	5	27.7778
18Q	exp1	651	3	16.6667
18Q	exp1	652	7	38.8889
18Q	exp1	653	8	44.4444
18Q	exp1	654	6	33.3333
18Q	exp1	655	4	22.2222
18Q	exp1	656	7	38.8889
18Q	exp1	657	7	38.8889
18Q	exp1	658	8	44.4444
18Q	exp1	659	6	33.3333
18Q	exp1	660	10	55.5556
18Q	exp1	661	4	22.2222
18Q	exp1	662	7	38.8889
18Q	exp1	663	4	22.2222
18Q	exp1	664	6	33.3333
18Q	exp1	665	3	16.6667
18Q	exp1	666	8	44.4444
18Q	exp1	667	6	33.3333
18Q	exp1	668	7	38.8889
18Q	exp1	669	6	33.3333
18Q	exp1	670	7	38.8889
18Q	exp1	671	5	27.7778
18Q	exp1	672	10	55.5556
18Q	exp1	673	9	50
18Q	exp1	674	3	16.6667
18Q	exp1	675	6	33.3333
18Q	exp1	676	7	38.8889
18Q	exp1	677	6	33.3333
18Q	exp1	678	4	22.2222
18Q	exp1	679	8	44.4444
18Q	exp1	680	4	22.2222
18Q	exp1	681	3	16.6667
18Q	exp1	682	2	11.1111
18Q	exp1	683	6	33.3333
18Q	exp1	684	6	33.3333
18Q	exp1	685	6	33.3333
18Q	exp1	686	5	27.7778
18Q	exp1	687	4	22.2222
18Q	exp1	688	6	33.3333
18Q	exp1	689	6	33.3333
18Q	exp1	690	6	33.3333
18Q	exp1	691	4	22.2222
18Q	exp1	692	7	38.8889
18Q	exp1	693	8	44.4444
18Q	exp1	694	6	33.3333
18Q	exp1	695	10	55.5556
18Q	exp1	696	8	44.4444
18Q	exp1	697	6	33.3333
18Q	exp1	698	7	38.8889
18Q	exp1	699	4	22.2222
18Q	exp1	700	6	33.3333
18Q	exp1	701	4	22.2222
18Q	exp1	702	6	33.3333
18Q	exp1	703	9	50
18Q	exp1	704	4	22.2222
18Q	exp1	705	10	55.5556
18Q	exp1	706	12	66.6667
18Q	exp1	707	10	55.5556
18Q	exp1	708	10	55.5556
18Q	exp1	709	8	44.4444
18Q	exp1	710	8	44.4444
18Q	exp1	711	12	66.6667
18Q	exp1	712	8	44.4444
18Q	exp1	713	7	38.8889
18Q	exp1	714	7	38.8889
18Q	exp1	715	8	44.4444
18Q	exp1	716	8	44.4444
18Q	exp1	717	11	61.1111
18Q	exp1	718	9	50
18Q	exp1	719	10	55.5556
18Q	exp1	720	14	77.7778
18Q	exp1	721	11	61.1111
18Q	exp1	722	10	55.5556
18Q	exp1	723	12	66.6667
18Q	exp1	724	9	50
18Q	exp1	725	12	66.6667
18Q	exp1	726	11	61.1111
18Q	exp1	727	11	61.1111
18Q	exp1	728	7	38.8889
18Q	exp1	729	10	55.5556
18Q	exp1	730	12	66.6667
18Q	exp1	731	10	55.5556
18Q	exp1	732	13	72.2222
18Q	exp1	733	10	55.5556
18Q	exp1	734	13	72.2222
18Q	exp1	735	12	66.6667
18Q	exp1	736	6	33.3333
18Q	exp1	737	10	55.5556
18Q	exp1	738	9	50
18Q	exp1	739	12	66.6667
18Q	exp1	740	7	38.8889
18Q	exp1	741	8	44.4444
18Q	exp1	742	9	50
18Q	exp1	743	9	50
18Q	exp1	744	9	50
18Q	exp1	745	7	38.8889
18Q	exp1	746	5	27.7778
18Q	exp1	747	4	22.2222
18Q	exp1	748	6	33.3333
18Q	exp1	749	9	50
18Q	exp1	750	8	44.4444
18Q	exp1	751	5	27.7778
18Q	exp1	752	5	27.7778
18Q	exp1	753	4	22.2222
18Q	exp1	754	4	22.2222
18Q	exp1	755	4	22.2222
18Q	exp1	756	4	22.2222
18Q	exp1	757	8	44.4444
18Q	exp1	758	5	27.7778
18Q	exp1	759	5	27.7778
18Q	exp1	760	3	16.6667
18Q	exp1	761	3	16.6667
18Q	exp1	762	7	38.8889
18Q	exp1	763	5	27.7778
18Q	exp1	764	6	33.3333
18Q	exp1	765	9	50
18Q	exp1	766	9	50
18Q	exp1	767	8	44.4444
18Q	exp1	768	6	33.3333
18Q	exp1	769	7	38.8889
18Q	exp1	770	7	38.8889
18Q	exp1	771	5	27.7778
18Q	exp1	772	6	33.3333
18Q	exp1	773	7	38.8889
18Q	exp1	774	9	50
18Q	exp1	775	5	27.7778
18Q	exp1	776	5	27.7778
18Q	exp1	777	5	27.7778
18Q	exp1	778	6	33.3333
18Q	exp1	779	9	50
18Q	exp1	780	7	38.8889
18Q	exp1	781	6	33.3333
18Q	exp1	782	9	50
18Q	exp1	783	9	50
18Q	exp1	784	9	50
18Q	exp1	785	7	38.8889
18Q	exp1	786	5	27.7778
18Q	exp1	787	6	33.3333
18Q	exp1	788	8	44.4444
18Q	exp1	789	9	50
18Q	exp1	790	8	44.4444
18Q	exp1	791	7	38.8889
18Q	exp1	792	8	44.4444
18Q	exp1	793	5	27.7778
18Q	exp1	794	6	33.3333
18Q	exp1	795	9	50
18Q	exp1	796	5	27.7778
18Q	exp1	797	6	33.3333
18Q	exp1	798	4	22.2222
18Q	exp1	799	7	38.8889
18Q	exp1	800	11	61.1111
18Q	exp1	801	12	66.6667
18Q	exp1	802	10	55.5556
18Q	exp1	803	8	44.4444
18Q	exp1	804	10	55.5556
18Q	exp1	805	8	44.4444
18Q	exp1	806	6	33.3333
18Q	exp1	807	5	27.7778
18Q	exp1	808	9	50
18Q	exp1	809	8	44.4444
18Q	exp1	810	10	55.5556
18Q	exp1	811	8	44.4444
18Q	exp1	812	6	33.3333
18Q	exp1	813	5	27.7778
18Q	exp1	814	8	44.4444
18Q	exp1	815	14	77.7778
18Q	exp1	816	8	44.4444
18Q	exp1	817	8	44.4444
18Q	exp1	818	10	55.5556
18Q	exp1	819	11	61.1111
18Q	exp1	820	9	50
18Q	exp1	821	7	38.8889
18Q	exp1	822	12	66.6667
18Q	exp1	823	12	66.6667
18Q	exp1	824	14	77.7778
18Q	exp1	825	16	88.8889
18Q	exp1	826	13	72.2222
18Q	exp1	827	15	83.3333
18Q	exp1	828	12	66.6667
18Q	exp1	829	13	72.2222
18Q	exp1	830	17	94.4444
18Q	exp1	831	9	50
18Q	exp1	832	9	50
18Q	exp1	833	13	72.2222
18Q	exp1	834	7	38.8889
18Q	exp1	835	7	38.8889
18Q	exp1	836	4	22.2222
18Q	exp1	837	9	50
18Q	exp1	838	7	38.8889
18Q	exp1	839	11	61.1111
18Q	exp1	840	7	38.8889
18Q	exp1	841	10	55.5556
18Q	exp1	842	10	55.5556
18Q	exp1	843	11	61.1111
18Q	exp1	844	14	77.7778
18Q	exp1	845	12	66.6667
18Q	exp1	846	15	83.3333
18Q	exp1	847	14	77.7778
18Q	exp1	848	10	55.5556
18Q	exp1	849	14	77.7778
18Q	exp1	850	10	55.5556
18Q	exp1	851	13	72.2222
18Q	exp1	852	13	72.2222
18Q	exp1	853	13	72.2222
18Q	exp1	854	12	66.6667
18Q	exp1	855	5	27.7778
18Q	exp1	856	8	44.4444
18Q	exp1	857	9	50
18Q	exp1	858	8	44.4444
18Q	exp1	859	7	38.8889
18Q	exp1	860	6	33.3333
18Q	exp1	861	5	27.7778
18Q	exp1	862	9	50
18Q	exp1	863	10	55.5556
18Q	exp1	864	9	50
18Q	exp1	865	6	33.3333
18Q	exp1	866	7	38.8889
18Q	exp1	867	8	44.4444
18Q	exp1	868	4	22.2222
18Q	exp1	869	8	44.4444
18Q	exp1	870	7	38.8889
18Q	exp1	871	2	11.1111
18Q	exp1	872	4	22.2222
18Q	exp1	873	5	27.7778
18Q	exp1	874	5	27.7778
18Q	exp1	875	7	38.8889
18Q	exp1	876	11	61.1111
18Q	exp1	877	7	38.8889
18Q	exp1	878	4	22.2222
18Q	exp1	879	7	38.8889
18Q	exp1	880	4	22.2222
18Q	exp1	881	7	38.8889
18Q	exp1	882	5	27.7778
18Q	exp1	883	10	55.5556
18Q	exp1	884	9	50
18Q	exp1	885	6	33.3333
18Q	exp1	886	4	22.2222
18Q	exp1	887	7	38.8889
18Q	exp1	888	4	22.2222
18Q	exp1	889	3	16.6667
18Q	exp1	890	4	22.2222
18Q	exp1	891	3	16.6667
18Q	exp1	892	4	22.2222
18Q	exp1	893	7	38.8889
18Q	exp1	894	5	27.7778
18Q	exp1	895	4	22.2222
18Q	exp1	896	7	38.8889
18Q	exp1	897	5	27.7778
18Q	exp1	898	6	33.3333
18Q	exp1	899	9	50
18Q	exp1	900	6	33.3333
18Q	exp1	901	12	66.6667
18Q	exp1	902	6	33.3333
18Q	exp1	903	10	55.5556
18Q	exp1	904	5	27.7778
18Q	exp1	905	12	66.6667
18Q	exp1	906	8	44.4444
18Q	exp1	907	4	22.2222
18Q	exp1	908	12	66.6667
18Q	exp1	909	3	16.6667
18Q	exp1	910	6	33.3333
18Q	exp1	911	5	27.7778
18Q	exp1	912	2	11.1111
18Q	exp1	913	5	27.7778
18Q	exp1	914	5	27.7778
18Q	exp1	915	7	38.8889
18Q	exp1	916	6	33.3333
18Q	exp1	917	4	22.2222
18Q	exp1	918	4	22.2222
18Q	exp1	919	3	16.6667
18Q	exp1	920	1	5.55556
18Q	exp1	921	1	5.55556
18Q	exp1	922	4	22.2222
18Q	exp1	923	4	22.2222
18Q	exp1	924	2	11.1111
18Q	exp1	925	4	22.2222
18Q	exp1	926	6	33.3333
18Q	exp1	927	3	16.6667
18Q	exp1	928	8	44.4444
18Q	exp1	929	6	33.3333
18Q	exp1	930	10	55.5556
18Q	exp1	931	10	55.5556
18Q	exp1	932	6	33.3333
18Q	exp1	933	5	27.7778
18Q	exp1	934	8	44.4444
18Q	exp1	935	9	50
18Q	exp1	936	4	22.2222
18Q	exp1	937	5	27.7778
18Q	exp1	938	4	22.2222
18Q	exp1	939	5	27.7778
18Q	exp1	940	4	22.2222
18Q	exp1	941	3	16.6667
18Q	exp1	942	4	22.2222
18Q	exp1	943	3	16.6667
18Q	exp1	944	3	16.6667
18Q	exp1	945	3	16.6667
18Q	exp1	946	5	27.7778
18Q	exp1	947	6	33.3333
18Q	exp1	948	3	16.6667
18Q	exp1	949	4	22.2222
18Q	exp1	950	4	22.2222
18Q	exp1	951	4	22.2222
18Q	exp1	952	7	38.8889
18Q	exp1	953	5	27.7778
18Q	exp1	954	7	38.8889
18Q	exp1	955	5	27.7778
18Q	exp1	956	5	27.7778
18Q	exp1	957	4	22.2222
18Q	exp1	958	4	22.2222
18Q	exp1	959	2	11.1111
18Q	exp1	960	6	33.3333
18Q	exp1	961	3	16.6667
18Q	exp1	962	1	5.55556
18Q	exp1	963	1	5.55556
18Q	exp1	964	2	11.1111
18Q	exp1	965	5	27.7778
18Q	exp1	966	2	11.1111
18Q	exp1	967	7	38.8889
18Q	exp1	968	3	16.6667
18Q	exp1	969	3	16.6667
18Q	exp1	970	5	27.7778
18Q	exp1	971	5	27.7778
18Q	exp1	972	7	38.8889
18Q	exp1	973	2	11.1111
18Q	exp1	974	3	16.6667
18Q	exp1	975	2	11.1111
18Q	exp1	976	4	22.2222
18Q	exp1	977	2	11.1111
18Q	exp1	978	3	16.6667
18Q	exp1	979	3	16.6667
18Q	exp1	980	6	33.3333
18Q	exp1	981	4	22.2222
18Q	exp1	982	8	44.4444
18Q	exp1	983	7	38.8889
18Q	exp1	984	9	50
18Q	exp1	985	5	27.7778
18Q	exp1	986	9	50
18Q	exp1	987	7	38.8889
18Q	exp1	988	9	50
18Q	exp1	989	6	33.3333
18Q	exp1	990	7	38.8889
18Q	exp1	991	4	22.2222
18Q	exp1	992	7	38.8889
18Q	exp1	993	9	50
18Q	exp1	994	6	33.3333
18Q	exp1	995	7	38.8889
18Q	exp1	996	7	38.8889
18Q	exp1	997	6	33.3333
18Q	exp1	998	7	38.8889
18Q	exp1	999	10	55.5556
18Q	exp1	1000	7	38.8889
18Q	exp1	1001	8	44.4444
18Q	exp1	1002	9	50
18Q	exp1	1003	7	38.8889
18Q	exp1	1004	7	38.8889
18Q	exp1	1005	11	61.1111
18Q	exp1	1006	8	44.4444
18Q	exp1	1007	9	50
18Q	exp1	1008	6	33.3333
18Q	exp1	1009	8	44.4444
18Q	exp1	1010	3	16.6667
18Q	exp1	1011	4	22.2222
18Q	exp1	1012	5	27.7778
18Q	exp1	1013	4	22.2222
18Q	exp1	1014	0	0
18Q	exp1	1015	1	5.55556
18Q	exp1	1016	4	22.2222
18Q	exp1	1017	7	38.8889
18Q	exp1	1018	5	27.7778
18Q	exp1	1019	10	55.5556
18Q	exp1	1020	9	50
18Q	exp1	1021	4	22.2222
18Q	exp1	1022	6	33.3333
18Q	exp1	1023	5	27.7778
18Q	exp1	1024	4	22.2222
18Q	exp1	1025	5	27.7778
18Q	exp1	1026	6	33.3333
18Q	exp1	1027	5	27.7778
18Q	exp1	1028	5	27.7778
18Q	exp1	1029	2	11.1111
18Q	exp1	1030	6	33.3333
18Q	exp1	1031	4	22.2222
18Q	exp1	1032	3	16.6667
18Q	exp1	1033	5	27.7778
18Q	exp1	1034	4	22.2222
18Q	exp1	1035	4	22.2222
18Q	exp1	1036	5	27.7778
18Q	exp1	1037	6	33.3333
18Q	exp1	1038	2	11.1111
18Q	exp1	1039	3	16.6667
18Q	exp1	1040	3	16.6667
18Q	exp1	1041	3	16.6667
18Q	exp1	1042	4	22.2222
18Q	exp1	1043	5	27.7778
18Q	exp1	1044	2	11.1111
18Q	exp1	1045	5	27.7778
18Q	exp1	1046	4	22.2222
18Q	exp1	1047	3	16.6667
18Q	exp1	1048	2	11.1111
18Q	exp1	1049	3	16.6667
18Q	exp1	1050	3	16.6667
18Q	exp2	251	9	50
18Q	exp2	252	7	38.8889
18Q	exp2	253	3	16.6667
18Q	exp2	254	3	16.6667
18Q	exp2	255	2	11.1111
18Q	exp2	256	4	22.2222
18Q	exp2	257	5	27.7778
18Q	exp2	258	2	11.1111
18Q	exp2	259	4	22.2222
18Q	exp2	260	1	5.55556
18Q	exp2	261	3	16.6667
18Q	exp2	262	2	11.1111
18Q	exp2	263	3	16.6667
18Q	exp2	264	2	11.1111
18Q	exp2	265	4	22.2222
18Q	exp2	266	5	27.7778
18Q	exp2	267	4	22.2222
18Q	exp2	268	6	33.3333
18Q	exp2	269	7	38.8889
18Q	exp2	270	4	22.2222
18Q	exp2	271	4	22.2222
18Q	exp2	272	11	61.1111
18Q	exp2	273	11	61.1111
18Q	exp2	274	7	38.8889
18Q	exp2	275	7	38.8889
18Q	exp2	276	3	16.6667
18Q	exp2	277	5	27.7778
18Q	exp2	278	9	50
18Q	exp2	279	8	44.4444
18Q	exp2	280	8	44.4444
18Q	exp2	281	5	27.7778
18Q	exp2	282	5	27.7778
18Q	exp2	283	4	22.2222
18Q	exp2	284	9	50
18Q	exp2	285	6	33.3333
18Q	exp2	286	3	16.6667
18Q	exp2	287	8	44.4444
18Q	exp2	288	7	38.8889
18Q	exp2	289	14	77.7778
18Q	exp2	290	10	55.5556
18Q	exp2	291	10	55.5556
18Q	exp2	292	8	44.4444
18Q	exp2	293	6	33.3333
18Q	exp2	294	7	38.8889
18Q	exp2	295	5	27.7778
18Q	exp2	296	7	38.8889
18Q	exp2	297	7	38.8889
18Q	exp2	298	9	50
18Q	exp2	299	8	44.4444
18Q	exp2	300	6	33.3333
18Q	exp2	301	5	27.7778
18Q	exp2	302	4	22.2222
18Q	exp2	303	5	27.7778
18Q	exp2	304	8	44.4444
18Q	exp2	305	4	22.2222
18Q	exp2	306	6	33.3333
18Q	exp2	307	9	50
18Q	exp2	308	6	33.3333
18Q	exp2	309	12	66.6667
18Q	exp2	310	8	44.4444
18Q	exp2	311	7	38.8889
18Q	exp2	312	4	22.2222
18Q	exp2	313	5	27.7778
18Q	exp2	314	4	22.2222
18Q	exp2	315	5	27.7778
18Q	exp2	316	9	50
18Q	exp2	317	9	50
18Q	exp2	318	7	38.8889
18Q	exp2	319	7	38.8889
18Q	exp2	320	4	22.2222
18Q	exp2	321	5	27.7778
18Q	exp2	322	4	22.2222
18Q	exp2	323	7	38.8889
18Q	exp2	324	6	33.3333
18Q	exp2	325	11	61.1111
18Q	exp2	326	10	55.5556
18Q	exp2	327	7	38.8889
18Q	exp2	328	7	38.8889
18Q	exp2	329	3	16.6667
18Q	exp2	330	8	44.4444
18Q	exp2	331	2	11.1111
18Q	exp2	332	5	27.7778
18Q	exp2	333	5	27.7778
18Q	exp2	334	8	44.4444
18Q	exp2	335	10	55.5556
18Q	exp2	336	2	11.1111
18Q	exp2	337	6	33.3333
18Q	exp2	338	7	38.8889
18Q	exp2	339	5	27.7778
18Q	exp2	340	6	33.3333
18Q	exp2	341	10	55.5556
18Q	exp2	342	6	33.3333
18Q	exp2	343	7	38.8889
18Q	exp2	344	6	33.3333
18Q	exp2	345	2	11.1111
18Q	exp2	346	8	44.4444
18Q	exp2	347	5	27.7778
18Q	exp2	348	7	38.8889
18Q	exp2	349	8	44.4444
18Q	exp2	350	9	50
18Q	exp2	351	5	27.7778
18Q	exp2	352	5	27.7778
18Q	exp2	353	6	33.3333
18Q	exp2	354	7	38.8889
18Q	exp2	355	11	61.1111
18Q	exp2	356	5	27.7778
18Q	exp2	357	7	38.8889
18Q	exp2	358	4	22.2222
18Q	exp2	359	6	33.3333
18Q	exp2	360	7	38.8889
18Q	exp2	361	7	38.8889
18Q	exp2	362	8	44.4444
18Q	exp2	363	7	38.8889
18Q	exp2	364	5	27.7778
18Q	exp2	365	7	38.8889
18Q	exp2	366	5	27.7778
18Q	exp2	367	8	44.4444
18Q	exp2	368	3	16.6667
18Q	exp2	369	4	22.2222
18Q	exp2	370	3	16.6667
18Q	exp2	371	8	44.4444
18Q	exp2	372	5	27.7778
18Q	exp2	373	5	27.7778
18Q	exp2	374	3	16.6667
18Q	exp2	375	5	27.7778
18Q	exp2	376	3	16.6667
18Q	exp2	377	4	22.2222
18Q	exp2	378	4	22.2222
18Q	exp2	379	2	11.1111
18Q	exp2	380	1	5.55556
18Q	exp2	381	4	22.2222
18Q	exp2	382	6	33.3333
18Q	exp2	383	6	33.3333
18Q	exp2	384	5	27.7778
18Q	exp2	385	4	22.2222
18Q	exp2	386	7	38.8889
18Q	exp2	387	5	27.7778
18Q	exp2	388	8	44.4444
18Q	exp2	389	5	27.7778
18Q	exp2	390	4	22.2222
18Q	exp2	391	4	22.2222
18Q	exp2	392	5	27.7778
18Q	exp2	393	9	50
18Q	exp2	394	6	33.3333
18Q	exp2	395	5	27.7778
18Q	exp2	396	7	38.8889
18Q	exp2	397	6	33.3333
18Q	exp2	398	10	55.5556
18Q	exp2	399	8	44.4444
18Q	exp2	400	9	50
18Q	exp2	401	5	27.7778
18Q	exp2	402	7	38.8889
18Q	exp2	403	7	38.8889
18Q	exp2	404	6	33.3333
18Q	exp2	405	7	38.8889
18Q	exp2	406	7	38.8889
18Q	exp2	407	5	27.7778
18Q	exp2	408	6	33.3333
18Q	exp2	409	8	44.4444
18Q	exp2	410	1	5.55556
18Q	exp2	411	7	38.8889
18Q	exp2	412	6	33.3333
18Q	exp2	413	4	22.2222
18Q	exp2	414	11	61.1111
18Q	exp2	415	4	22.2222
18Q	exp2	416	7	38.8889
18Q	exp2	417	9	50
18Q	exp2	418	9	50
18Q	exp2	419	7	38.8889
18Q	exp2	420	7	38.8889
18Q	exp2	421	8	44.4444
18Q	exp2	422	9	50
18Q	exp2	423	6	33.3333
18Q	exp2	424	8	44.4444
18Q	exp2	425	3	16.6667
18Q	exp2	426	4	22.2222
18Q	exp2	427	4	22.2222
18Q	exp2	428	4	22.2222
18Q	exp2	429	6	33.3333
18Q	exp2	430	6	33.3333
18Q	exp2	431	4	22.2222
18Q	exp2	432	7	38.8889
18Q	exp2	433	5	27.7778
18Q	exp2	434	6	33.3333
18Q	exp2	435	6	33.3333
18Q	exp2	436	7	38.8889
18Q	exp2	437	11	61.1111
18Q	exp2	438	8	44.4444
18Q	exp2	439	10	55.5556
18Q	exp2	440	11	61.1111
18Q	exp2	441	6	33.3333
18Q	exp2	442	3	16.6667
18Q	exp2	443	5	27.7778
18Q	exp2	444	6	33.3333
18Q	exp2	445	5	27.7778
18Q	exp2	446	14	77.7778
18Q	exp2	447	8	44.4444
18Q	exp2	448	5	27.7778
18Q	exp2	449	6	33.3333
18Q	exp2	450	6	33.3333
18Q	exp2	451	9	50
18Q	exp2	452	9	50
18Q	exp2	453	6	33.3333
18Q	exp2	454	6	33.3333
18Q	exp2	455	9	50
18Q	exp2	456	6	33.3333
18Q	exp2	457	8	44.4444
18Q	exp2	458	9	50
18Q	exp2	459	10	55.5556
18Q	exp2	460	7	38.8889
18Q	exp2	461	11	61.1111
18Q	exp2	462	7	38.8889
18Q	exp2	463	10	55.5556
18Q	exp2	464	10	55.5556
18Q	exp2	465	8	44.4444
18Q	exp2	466	6	33.3333
18Q	exp2	467	9	50
18Q	exp2	468	4	22.2222
18Q	exp2	469	7	38.8889
18Q	exp2	470	9	50
18Q	exp2	471	9	50
18Q	exp2	472	10	55.5556
18Q	exp2	473	6	33.3333
18Q	exp2	474	7	38.8889
18Q	exp2	475	6	33.3333
18Q	exp2	476	7	38.8889
18Q	exp2	477	8	44.4444
18Q	exp2	478	9	50
18Q	exp2	479	10	55.5556
18Q	exp2	480	9	50
18Q	exp2	481	9	50
18Q	exp2	482	7	38.8889
18Q	exp2	483	10	55.5556
18Q	exp2	484	9	50
18Q	exp2	485	9	50
18Q	exp2	486	7	38.8889
18Q	exp2	487	6	33.3333
18Q	exp2	488	8	44.4444
18Q	exp2	489	9	50
18Q	exp2	490	7	38.8889
18Q	exp2	491	4	22.2222
18Q	exp2	492	5	27.7778
18Q	exp2	493	7	38.8889
18Q	exp2	494	10	55.5556
18Q	exp2	495	8	44.4444
18Q	exp2	496	12	66.6667
18Q	exp2	497	10	55.5556
18Q	exp2	498	8	44.4444
18Q	exp2	499	8	44.4444
18Q	exp2	500	7	38.8889
18Q	exp2	501	11	61.1111
18Q	exp2	502	7	38.8889
18Q	exp2	503	6	33.3333
18Q	exp2	504	8	44.4444
18Q	exp2	505	8	44.4444
18Q	exp2	506	8	44.4444
18Q	exp2	507	10	55.5556
18Q	exp2	508	6	33.3333
18Q	exp2	509	9	50
18Q	exp2	510	9	50
18Q	exp2	511	6	33.3333
18Q	exp2	512	10	55.5556
18Q	exp2	513	10	55.5556
18Q	exp2	514	10	55.5556
18Q	exp2	515	10	55.5556
18Q	exp2	516	9	50
18Q	exp2	517	11	61.1111
18Q	exp2	518	8	44.4444
18Q	exp2	519	10	55.5556
18Q	exp2	520	13	72.2222
18Q	exp2	521	8	44.4444
18Q	exp2	522	9	50
18Q	exp2	523	10	55.5556
18Q	exp2	524	6	33.3333
18Q	exp2	525	11	61.1111
18Q	exp2	526	6	33.3333
18Q	exp2	527	7	38.8889
18Q	exp2	528	7	38.8889
18Q	exp2	529	10	55.5556
18Q	exp2	530	7	38.8889
18Q	exp2	531	13	72.2222
18Q	exp2	532	9	50
18Q	exp2	533	11	61.1111
18Q	exp2	534	5	27.7778
18Q	exp2	535	6	33.3333
18Q	exp2	536	5	27.7778
18Q	exp2	537	7	38.8889
18Q	exp2	538	6	33.3333
18Q	exp2	539	6	33.3333
18Q	exp2	540	8	44.4444
18Q	exp2	541	5	27.7778
18Q	exp2	542	7	38.8889
18Q	exp2	543	4	22.2222
18Q	exp2	544	9	50
18Q	exp2	545	8	44.4444
18Q	exp2	546	9	50
18Q	exp2	547	11	61.1111
18Q	exp2	548	8	44.4444
18Q	exp2	549	11	61.1111
18Q	exp2	550	6	33.3333
18Q	exp2	551	7	38.8889
18Q	exp2	552	11	61.1111
18Q	exp2	553	10	55.5556
18Q	exp2	554	6	33.3333
18Q	exp2	555	7	38.8889
18Q	exp2	556	9	50
18Q	exp2	557	6	33.3333
18Q	exp2	558	5	27.7778
18Q	exp2	559	8	44.4444
18Q	exp2	560	6	33.3333
18Q	exp2	561	8	44.4444
18Q	exp2	562	9	50
18Q	exp2	563	7	38.8889
18Q	exp2	564	9	50
18Q	exp2	565	10	55.5556
18Q	exp2	566	12	66.6667
18Q	exp2	567	8	44.4444
18Q	exp2	568	8	44.4444
18Q	exp2	569	9	50
18Q	exp2	570	14	77.7778
18Q	exp2	571	9	50
18Q	exp2	572	6	33.3333
18Q	exp2	573	10	55.5556
18Q	exp2	574	6	33.3333
18Q	exp2	575	10	55.5556
18Q	exp2	576	4	22.2222
18Q	exp2	577	7	38.8889
18Q	exp2	578	8	44.4444
18Q	exp2	579	11	61.1111
18Q	exp2	580	9	50
18Q	exp2	581	7	38.8889
18Q	exp2	582	8	44.4444
18Q	exp2	583	8	44.4444
18Q	exp2	584	9	50
18Q	exp2	585	8	44.4444
18Q	exp2	586	8	44.4444
18Q	exp2	587	8	44.4444
18Q	exp2	588	8	44.4444
18Q	exp2	589	7	38.8889
18Q	exp2	590	6	33.3333
18Q	exp2	591	5	27.7778
18Q	exp2	592	4	22.2222
18Q	exp2	593	8	44.4444
18Q	exp2	594	7	38.8889
18Q	exp2	595	6	33.3333
18Q	exp2	596	8	44.4444
18Q	exp2	597	8	44.4444
18Q	exp2	598	9	50
18Q	exp2	599	9	50
18Q	exp2	600	9	50
18Q	exp2	601	7	38.8889
18Q	exp2	602	6	33.3333
18Q	exp2	603	6	33.3333
18Q	exp2	604	7	38.8889
18Q	exp2	605	8	44.4444
18Q	exp2	606	6	33.3333
18Q	exp2	607	7	38.8889
18Q	exp2	608	9	50
18Q	exp2	609	4	22.2222
18Q	exp2	610	6	33.3333
18Q	exp2	611	7	38.8889
18Q	exp2	612	6	33.3333
18Q	exp2	613	6	33.3333
18Q	exp2	614	9	50
18Q	exp2	615	5	27.7778
18Q	exp2	616	11	61.1111
18Q	exp2	617	6	33.3333
18Q	exp2	618	6	33.3333
18Q	exp2	619	10	55.5556
18Q	exp2	620	11	61.1111
18Q	exp2	621	8	44.4444
18Q	exp2	622	9	50
18Q	exp2	623	8	44.4444
18Q	exp2	624	11	61.1111
18Q	exp2	625	5	27.7778
18Q	exp2	626	6	33.3333
18Q	exp2	627	7	38.8889
18Q	exp2	628	5	27.7778
18Q	exp2	629	9	50
18Q	exp2	630	8	44.4444
18Q	exp2	631	7	38.8889
18Q	exp2	632	8	44.4444
18Q	exp2	633	10	55.5556
18Q	exp2	634	10	55.5556
18Q	exp2	635	13	72.2222
18Q	exp2	636	10	55.5556
18Q	exp2	637	4	22.2222
18Q	exp2	638	9	50
18Q	exp2	639	7	38.8889
18Q	exp2	640	6	33.3333
18Q	exp2	641	7	38.8889
18Q	exp2	642	6	33.3333
18Q	exp2	643	8	44.4444
18Q	exp2	644	5	27.7778
18Q	exp2	645	10	55.5556
18Q	exp2	646	7	38.8889
18Q	exp2	647	8	44.4444
18Q	exp2	648	8	44.4444
18Q	exp2	649	8	44.4444
18Q	exp2	650	10	55.5556
18Q	exp2	651	10	55.5556
18Q	exp2	652	10	55.5556
18Q	exp2	653	8	44.4444
18Q	exp2	654	7	38.8889
18Q	exp2	655	7	38.8889
18Q	exp2	656	9	50
18Q	exp2	657	7	38.8889
18Q	exp2	658	7	38.8889
18Q	exp2	659	8	44.4444
18Q	exp2	660	7	38.8889
18Q	exp2	661	7	38.8889
18Q	exp2	662	8	44.4444
18Q	exp2	663	8	44.4444
18Q	exp2	664	6	33.3333
18Q	exp2	665	6	33.3333
18Q	exp2	666	7	38.8889
18Q	exp2	667	7	38.8889
18Q	exp2	668	6	33.3333
18Q	exp2	669	6	33.3333
18Q	exp2	670	8	44.4444
18Q	exp2	671	7	38.8889
18Q	exp2	672	7	38.8889
18Q	exp2	673	9	50
18Q	exp2	674	5	27.7778
18Q	exp2	675	7	38.8889
18Q	exp2	676	7	38.8889
18Q	exp2	677	5	27.7778
18Q	exp2	678	10	55.5556
18Q	exp2	679	9	50
18Q	exp2	680	9	50
18Q	exp2	681	11	61.1111
18Q	exp2	682	12	66.6667
18Q	exp2	683	12	66.6667
18Q	exp2	684	6	33.3333
18Q	exp2	685	12	66.6667
18Q	exp2	686	5	27.7778
18Q	exp2	687	8	44.4444
18Q	exp2	688	8	44.4444
18Q	exp2	689	8	44.4444
18Q	exp2	690	10	55.5556
18Q	exp2	691	11	61.1111
18Q	exp2	692	9	50
18Q	exp2	693	11	61.1111
18Q	exp2	694	7	38.8889
18Q	exp2	695	9	50
18Q	exp2	696	8	44.4444
18Q	exp2	697	10	55.5556
18Q	exp2	698	8	44.4444
18Q	exp2	699	13	72.2222
18Q	exp2	700	9	50
18Q	exp2	701	8	44.4444
18Q	exp2	702	13	72.2222
18Q	exp2	703	9	50
18Q	exp2	704	11	61.1111
18Q	exp2	705	14	77.7778
18Q	exp2	706	10	55.5556
18Q	exp2	707	9	50
18Q	exp2	708	13	72.2222
18Q	exp2	709	14	77.7778
18Q	exp2	710	10	55.5556
18Q	exp2	711	11	61.1111
18Q	exp2	712	10	55.5556
18Q	exp2	713	10	55.5556
18Q	exp2	714	10	55.5556
18Q	exp2	715	10	55.5556
18Q	exp2	716	7	38.8889
18Q	exp2	717	7	38.8889
18Q	exp2	718	9	50
18Q	exp2	719	11	61.1111
18Q	exp2	720	12	66.6667
18Q	exp2	721	15	83.3333
18Q	exp2	722	8	44.4444
18Q	exp2	723	6	33.3333
18Q	exp2	724	8	44.4444
18Q	exp2	725	2	11.1111
18Q	exp2	726	6	33.3333
18Q	exp2	727	6	33.3333
18Q	exp2	728	5	27.7778
18Q	exp2	729	7	38.8889
18Q	exp2	730	4	22.2222
18Q	exp2	731	8	44.4444
18Q	exp2	732	8	44.4444
18Q	exp2	733	6	33.3333
18Q	exp2	734	8	44.4444
18Q	exp2	735	7	38.8889
18Q	exp2	736	7	38.8889
18Q	exp2	737	7	38.8889
18Q	exp2	738	8	44.4444
18Q	exp2	739	9	50
18Q	exp2	740	7	38.8889
18Q	exp2	741	9	50
18Q	exp2	742	8	44.4444
18Q	exp2	743	7	38.8889
18Q	exp2	744	8	44.4444
18Q	exp2	745	7	38.8889
18Q	exp2	746	6	33.3333
18Q	exp2	747	8	44.4444
18Q	exp2	748	8	44.4444
18Q	exp2	749	8	44.4444
18Q	exp2	750	10	55.5556
18Q	exp2	751	9	50
18Q	exp2	752	12	66.6667
18Q	exp2	753	8	44.4444
18Q	exp2	754	5	27.7778
18Q	exp2	755	6	33.3333
18Q	exp2	756	9	50
18Q	exp2	757	10	55.5556
18Q	exp2	758	9	50
18Q	exp2	759	10	55.5556
18Q	exp2	760	8	44.4444
18Q	exp2	761	10	55.5556
18Q	exp2	762	8	44.4444
18Q	exp2	763	9	50
18Q	exp2	764	9	50
18Q	exp2	765	7	38.8889
18Q	exp2	766	8	44.4444
18Q	exp2	767	10	55.5556
18Q	exp2	768	9	50
18Q	exp2	769	8	44.4444
18Q	exp2	770	9	50
18Q	exp2	771	7	38.8889
18Q	exp2	772	9	50
18Q	exp2	773	9	50
18Q	exp2	774	8	44.4444
18Q	exp2	775	8	44.4444
18Q	exp2	776	7	38.8889
18Q	exp2	777	7	38.8889
18Q	exp2	778	9	50
18Q	exp2	779	10	55.5556
18Q	exp2	780	8	44.4444
18Q	exp2	781	7	38.8889
18Q	exp2	782	10	55.5556
18Q	exp2	783	9	50
18Q	exp2	784	10	55.5556
18Q	exp2	785	10	55.5556
18Q	exp2	786	9	50
18Q	exp2	787	9	50
18Q	exp2	788	10	55.5556
18Q	exp2	789	7	38.8889
18Q	exp2	790	6	33.3333
18Q	exp2	791	4	22.2222
18Q	exp2	792	5	27.7778
18Q	exp2	793	8	44.4444
18Q	exp2	794	6	33.3333
18Q	exp2	795	3	16.6667
18Q	exp2	796	6	33.3333
18Q	exp2	797	6	33.3333
18Q	exp2	798	5	27.7778
18Q	exp2	799	4	22.2222
18Q	exp2	800	5	27.7778
18Q	exp2	801	5	27.7778
18Q	exp2	802	7	38.8889
18Q	exp2	803	7	38.8889
18Q	exp2	804	3	16.6667
18Q	exp2	805	3	16.6667
18Q	exp2	806	3	16.6667
18Q	exp2	807	10	55.5556
18Q	exp2	808	2	11.1111
18Q	exp2	809	3	16.6667
18Q	exp2	810	3	16.6667
18Q	exp2	811	2	11.1111
18Q	exp2	812	4	22.2222
18Q	exp2	813	3	16.6667
18Q	exp2	814	5	27.7778
18Q	exp2	815	7	38.8889
18Q	exp2	816	5	27.7778
18Q	exp2	817	3	16.6667
18Q	exp2	818	6	33.3333
18Q	exp2	819	3	16.6667
18Q	exp2	820	2	11.1111
18Q	exp2	821	3	16.6667
18Q	exp2	822	4	22.2222
18Q	exp2	823	5	27.7778
18Q	exp2	824	5	27.7778
18Q	exp2	825	6	33.3333
18Q	exp2	826	8	44.4444
18Q	exp2	827	11	61.1111
18Q	exp2	828	11	61.1111
18Q	exp2	829	4	22.2222
18Q	exp2	830	7	38.8889
18Q	exp2	831	11	61.1111
18Q	exp2	832	5	27.7778
18Q	exp2	833	3	16.6667
18Q	exp2	834	4	22.2222
18Q	exp2	835	4	22.2222
18Q	exp2	836	5	27.7778
18Q	exp2	837	9	50
18Q	exp2	838	3	16.6667
18Q	exp2	839	3	16.6667
18Q	exp2	840	7	38.8889
18Q	exp2	841	7	38.8889
18Q	exp2	842	5	27.7778
18Q	exp2	843	7	38.8889
18Q	exp2	844	4	22.2222
18Q	exp2	845	8	44.4444
18Q	exp2	846	4	22.2222
18Q	exp2	847	5	27.7778
18Q	exp2	848	2	11.1111
18Q	exp2	849	3	16.6667
18Q	exp2	850	8	44.4444
18Q	exp2	851	7	38.8889
18Q	exp2	852	4	22.2222
18Q	exp2	853	6	33.3333
18Q	exp2	854	4	22.2222
18Q	exp2	855	9	50
18Q	exp2	856	8	44.4444
18Q	exp2	857	7	38.8889
18Q	exp2	858	7	38.8889
18Q	exp2	859	9	50
18Q	exp2	860	6	33.3333
18Q	exp2	861	6	33.3333
18Q	exp2	862	9	50
18Q	exp2	863	5	27.7778
18Q	exp2	864	9	50
18Q	exp2	865	8	44.4444
18Q	exp2	866	5	27.7778
18Q	exp2	867	3	16.6667
18Q	exp2	868	6	33.3333
18Q	exp2	869	8	44.4444
18Q	exp2	870	5	27.7778
18Q	exp2	871	11	61.1111
18Q	exp2	872	10	55.5556
18Q	exp2	873	9	50
18Q	exp2	874	7	38.8889
18Q	exp2	875	8	44.4444
18Q	exp2	876	5	27.7778
18Q	exp2	877	3	16.6667
18Q	exp2	878	5	27.7778
18Q	exp2	879	6	33.3333
18Q	exp2	880	6	33.3333
18Q	exp2	881	5	27.7778
18Q	exp2	882	7	38.8889
18Q	exp2	883	6	33.3333
18Q	exp2	884	7	38.8889
18Q	exp2	885	13	72.2222
18Q	exp2	886	5	27.7778
18Q	exp2	887	7	38.8889
18Q	exp2	888	8	44.4444
18Q	exp2	889	4	22.2222
18Q	exp2	890	7	38.8889
18Q	exp2	891	9	50
18Q	exp2	892	4	22.2222
18Q	exp2	893	11	61.1111
18Q	exp2	894	11	61.1111
18Q	exp2	895	5	27.7778
18Q	exp2	896	7	38.8889
18Q	exp2	897	10	55.5556
18Q	exp2	898	7	38.8889
18Q	exp2	899	13	72.2222
18Q	exp2	900	9	50
18Q	exp2	901	10	55.5556
18Q	exp2	902	6	33.3333
18Q	exp2	903	7	38.8889
18Q	exp2	904	9	50
18Q	exp2	905	7	38.8889
18Q	exp2	906	10	55.5556
18Q	exp2	907	10	55.5556
18Q	exp2	908	8	44.4444
18Q	exp2	909	6	33.3333
18Q	exp2	910	11	61.1111
18Q	exp2	911	6	33.3333
18Q	exp2	912	6	33.3333
18Q	exp2	913	9	50
18Q	exp2	914	6	33.3333
18Q	exp2	915	11	61.1111
18Q	exp2	916	10	55.5556
18Q	exp2	917	8	44.4444
18Q	exp2	918	11	61.1111
18Q	exp2	919	10	55.5556
18Q	exp2	920	9	50
18Q	exp2	921	14	77.7778
18Q	exp2	922	9	50
18Q	exp2	923	7	38.8889
18Q	exp2	924	11	61.1111
18Q	exp2	925	7	38.8889
18Q	exp2	926	10	55.5556
18Q	exp2	927	6	33.3333
18Q	exp2	928	8	44.4444
18Q	exp2	929	6	33.3333
18Q	exp2	930	5	27.7778
18Q	exp2	931	6	33.3333
18Q	exp2	932	7	38.8889
18Q	exp2	933	9	50
18Q	exp2	934	7	38.8889
18Q	exp2	935	6	33.3333
18Q	exp2	936	12	66.6667
18Q	exp2	937	6	33.3333
18Q	exp2	938	6	33.3333
18Q	exp2	939	7	38.8889
18Q	exp2	940	4	22.2222
18Q	exp2	941	6	33.3333
18Q	exp2	942	8	44.4444
18Q	exp2	943	4	22.2222
18Q	exp2	944	10	55.5556
18Q	exp2	945	8	44.4444
18Q	exp2	946	6	33.3333
18Q	exp2	947	7	38.8889
18Q	exp2	948	5	27.7778
18Q	exp2	949	9	50
18Q	exp2	950	9	50
18Q	exp2	951	8	44.4444
18Q	exp2	952	6	33.3333
18Q	exp2	953	9	50
18Q	exp2	954	9	50
18Q	exp2	955	9	50
18Q	exp2	956	10	55.5556
18Q	exp2	957	11	61.1111
18Q	exp2	958	8	44.4444
18Q	exp2	959	9	50
18Q	exp2	960	10	55.5556
18Q	exp2	961	10	55.5556
18Q	exp2	962	13	72.2222
18Q	exp2	963	9	50
18Q	exp2	964	9	50
18Q	exp2	965	6	33.3333
18Q	exp2	966	9	50
18Q	exp2	967	9	50
18Q	exp2	968	5	27.7778
18Q	exp2	969	8	44.4444
18Q	exp2	970	6	33.3333
18Q	exp2	971	6	33.3333
18Q	exp2	972	3	16.6667
18Q	exp2	973	3	16.6667
18Q	exp2	974	4	22.2222
18Q	exp2	975	1	5.55556
18Q	exp2	976	2	11.1111
18Q	exp2	977	1	5.55556
18Q	exp2	978	1	5.55556
18Q	exp2	979	4	22.2222
18Q	exp2	980	5	27.7778
18Q	exp2	981	4	22.2222
18Q	exp2	982	2	11.1111
18Q	exp2	983	3	16.6667
18Q	exp2	984	2	11.1111
18Q	exp2	985	4	22.2222
18Q	exp2	986	5	27.7778
18Q	exp2	987	3	16.6667
18Q	exp2	988	5	27.7778
18Q	exp2	989	4	22.2222
18Q	exp2	990	2	11.1111
18Q	exp2	991	3	16.6667
18Q	exp2	992	5	27.7778
18Q	exp2	993	5	27.7778
18Q	exp2	994	12	66.6667
18Q	exp2	995	10	55.5556
18Q	exp2	996	9	50
18Q	exp2	997	8	44.4444
18Q	exp2	998	9	50
18Q	exp2	999	8	44.4444
18Q	exp2	1000	9	50
18Q	exp2	1001	6	33.3333
18Q	exp2	1002	8	44.4444
18Q	exp2	1003	8	44.4444
18Q	exp2	1004	5	27.7778
18Q	exp2	1005	6	33.3333
18Q	exp2	1006	10	55.5556
18Q	exp2	1007	6	33.3333
18Q	exp2	1008	8	44.4444
18Q	exp2	1009	9	50
18Q	exp2	1010	10	55.5556
18Q	exp2	1011	8	44.4444
18Q	exp2	1012	7	38.8889
18Q	exp2	1013	6	33.3333
18Q	exp2	1014	5	27.7778
18Q	exp2	1015	2	11.1111
18Q	exp2	1016	4	22.2222
18Q	exp2	1017	2	11.1111
18Q	exp2	1018	3	16.6667
18Q	exp2	1019	6	33.3333
18Q	exp2	1020	3	16.6667
18Q	exp2	1021	2	11.1111
18Q	exp2	1022	6	33.3333
18Q	exp2	1023	4	22.2222
18Q	exp2	1024	6	33.3333
18Q	exp2	1025	5	27.7778
18Q	exp2	1026	3	16.6667
18Q	exp2	1027	7	38.8889
18Q	exp2	1028	4	22.2222
18Q	exp2	1029	6	33.3333
18Q	exp2	1030	6	33.3333
18Q	exp2	1031	10	55.5556
18Q	exp2	1032	7	38.8889
18Q	exp2	1033	7	38.8889
18Q	exp2	1034	4	22.2222
18Q	exp2	1035	5	27.7778
18Q	exp2	1036	5	27.7778
18Q	exp2	1037	6	33.3333
18Q	exp2	1038	3	16.6667
18Q	exp2	1039	5	27.7778
18Q	exp2	1040	9	50
18Q	exp2	1041	8	44.4444
18Q	exp2	1042	7	38.8889
18Q	exp2	1043	8	44.4444
18Q	exp2	1044	8	44.4444
18Q	exp2	1045	8	44.4444
18Q	exp2	1046	7	38.8889
18Q	exp2	1047	6	33.3333
18Q	exp2	1048	4	22.2222
18Q	exp2	1049	5	27.7778
18Q	exp2	1050	6	33.3333
18Q	exp3	251	6	33.3333
18Q	exp3	252	5	27.7778
18Q	exp3	253	5	27.7778
18Q	exp3	254	3	16.6667
18Q	exp3	255	3	16.6667
18Q	exp3	256	5	27.7778
18Q	exp3	257	7	38.8889
18Q	exp3	258	6	33.3333
18Q	exp3	259	8	44.4444
18Q	exp3	260	6	33.3333
18Q	exp3	261	7	38.8889
18Q	exp3	262	7	38.8889
18Q	exp3	263	7	38.8889
18Q	exp3	264	7	38.8889
18Q	exp3	265	5	27.7778
18Q	exp3	266	12	66.6667
18Q	exp3	267	9	50
18Q	exp3	268	5	27.7778
18Q	exp3	269	7	38.8889
18Q	exp3	270	5	27.7778
18Q	exp3	271	4	22.2222
18Q	exp3	272	3	16.6667
18Q	exp3	273	5	27.7778
18Q	exp3	274	3	16.6667
18Q	exp3	275	6	33.3333
18Q	exp3	276	5	27.7778
18Q	exp3	277	6	33.3333
18Q	exp3	278	9	50
18Q	exp3	279	7	38.8889
18Q	exp3	280	3	16.6667
18Q	exp3	281	4	22.2222
18Q	exp3	282	5	27.7778
18Q	exp3	283	6	33.3333
18Q	exp3	284	3	16.6667
18Q	exp3	285	5	27.7778
18Q	exp3	286	5	27.7778
18Q	exp3	287	4	22.2222
18Q	exp3	288	4	22.2222
18Q	exp3	289	8	44.4444
18Q	exp3	290	7	38.8889
18Q	exp3	291	9	50
18Q	exp3	292	6	33.3333
18Q	exp3	293	7	38.8889
18Q	exp3	294	7	38.8889
18Q	exp3	295	6	33.3333
18Q	exp3	296	9	50
18Q	exp3	297	11	61.1111
18Q	exp3	298	11	61.1111
18Q	exp3	299	10	55.5556
18Q	exp3	300	10	55.5556
18Q	exp3	301	6	33.3333
18Q	exp3	302	7	38.8889
18Q	exp3	303	5	27.7778
18Q	exp3	304	6	33.3333
18Q	exp3	305	5	27.7778
18Q	exp3	306	5	27.7778
18Q	exp3	307	6	33.3333
18Q	exp3	308	7	38.8889
18Q	exp3	309	8	44.4444
18Q	exp3	310	7	38.8889
18Q	exp3	311	9	50
18Q	exp3	312	10	55.5556
18Q	exp3	313	8	44.4444
18Q	exp3	314	8	44.4444
18Q	exp3	315	8	44.4444
18Q	exp3	316	10	55.5556
18Q	exp3	317	9	50
18Q	exp3	318	10	55.5556
18Q	exp3	319	8	44.4444
18Q	exp3	320	10	55.5556
18Q	exp3	321	7	38.8889
18Q	exp3	322	13	72.2222
18Q	exp3	323	13	72.2222
18Q	exp3	324	5	27.7778
18Q	exp3	325	5	27.7778
18Q	exp3	326	7	38.8889
18Q	exp3	327	9	50
18Q	exp3	328	5	27.7778
18Q	exp3	329	9	50
18Q	exp3	330	6	33.3333
18Q	exp3	331	6	33.3333
18Q	exp3	332	5	27.7778
18Q	exp3	333	0	0
18Q	exp3	334	7	38.8889
18Q	exp3	335	3	16.6667
18Q	exp3	336	6	33.3333
18Q	exp3	337	8	44.4444
18Q	exp3	338	5	27.7778
18Q	exp3	339	2	11.1111
18Q	exp3	340	6	33.3333
18Q	exp3	341	2	11.1111
18Q	exp3	342	2	11.1111
18Q	exp3	343	3	16.6667
18Q	exp3	344	3	16.6667
18Q	exp3	345	6	33.3333
18Q	exp3	346	1	5.55556
18Q	exp3	347	7	38.8889
18Q	exp3	348	4	22.2222
18Q	exp3	349	4	22.2222
18Q	exp3	350	5	27.7778
18Q	exp3	351	6	33.3333
18Q	exp3	352	2	11.1111
18Q	exp3	353	4	22.2222
18Q	exp3	354	2	11.1111
18Q	exp3	355	5	27.7778
18Q	exp3	356	6	33.3333
18Q	exp3	357	5	27.7778
18Q	exp3	358	10	55.5556
18Q	exp3	359	7	38.8889
18Q	exp3	360	7	38.8889
18Q	exp3	361	13	72.2222
18Q	exp3	362	12	66.6667
18Q	exp3	363	15	83.3333
18Q	exp3	364	7	38.8889
18Q	exp3	365	9	50
18Q	exp3	366	12	66.6667
18Q	exp3	367	11	61.1111
18Q	exp3	368	12	66.6667
18Q	exp3	369	13	72.2222
18Q	exp3	370	11	61.1111
18Q	exp3	371	10	55.5556
18Q	exp3	372	16	88.8889
18Q	exp3	373	11	61.1111
18Q	exp3	374	13	72.2222
18Q	exp3	375	10	55.5556
18Q	exp3	376	8	44.4444
18Q	exp3	377	9	50
18Q	exp3	378	9	50
18Q	exp3	379	7	38.8889
18Q	exp3	380	11	61.1111
18Q	exp3	381	10	55.5556
18Q	exp3	382	9	50
18Q	exp3	383	13	72.2222
18Q	exp3	384	10	55.5556
18Q	exp3	385	10	55.5556
18Q	exp3	386	9	50
18Q	exp3	387	11	61.1111
18Q	exp3	388	9	50
18Q	exp3	389	8	44.4444
18Q	exp3	390	7	38.8889
18Q	exp3	391	6	33.3333
18Q	exp3	392	8	44.4444
18Q	exp3	393	9	50
18Q	exp3	394	10	55.5556
18Q	exp3	395	10	55.5556
18Q	exp3	396	7	38.8889
18Q	exp3	397	10	55.5556
18Q	exp3	398	8	44.4444
18Q	exp3	399	11	61.1111
18Q	exp3	400	11	61.1111
18Q	exp3	401	11	61.1111
18Q	exp3	402	10	55.5556
18Q	exp3	403	11	61.1111
18Q	exp3	404	7	38.8889
18Q	exp3	405	12	66.6667
18Q	exp3	406	11	61.1111
18Q	exp3	407	12	66.6667
18Q	exp3	408	14	77.7778
18Q	exp3	409	12	66.6667
18Q	exp3	410	5	27.7778
18Q	exp3	411	9	50
18Q	exp3	412	8	44.4444
18Q	exp3	413	8	44.4444
18Q	exp3	414	7	38.8889
18Q	exp3	415	11	61.1111
18Q	exp3	416	9	50
18Q	exp3	417	9	50
18Q	exp3	418	8	44.4444
18Q	exp3	419	9	50
18Q	exp3	420	8	44.4444
18Q	exp3	421	8	44.4444
18Q	exp3	422	6	33.3333
18Q	exp3	423	10	55.5556
18Q	exp3	424	10	55.5556
18Q	exp3	425	10	55.5556
18Q	exp3	426	5	27.7778
18Q	exp3	427	8	44.4444
18Q	exp3	428	12	66.6667
18Q	exp3	429	11	61.1111
18Q	exp3	430	9	50
18Q	exp3	431	9	50
18Q	exp3	432	6	33.3333
18Q	exp3	433	8	44.4444
18Q	exp3	434	10	55.5556
18Q	exp3	435	7	38.8889
18Q	exp3	436	14	77.7778
18Q	exp3	437	7	38.8889
18Q	exp3	438	10	55.5556
18Q	exp3	439	11	61.1111
18Q	exp3	440	7	38.8889
18Q	exp3	441	10	55.5556
18Q	exp3	442	5	27.7778
18Q	exp3	443	8	44.4444
18Q	exp3	444	8	44.4444
18Q	exp3	445	7	38.8889
18Q	exp3	446	9	50
18Q	exp3	447	9	50
18Q	exp3	448	11	61.1111
18Q	exp3	449	3	16.6667
18Q	exp3	450	7	38.8889
18Q	exp3	451	6	33.3333
18Q	exp3	452	6	33.3333
18Q	exp3	453	7	38.8889
18Q	exp3	454	6	33.3333
18Q	exp3	455	5	27.7778
18Q	exp3	456	12	66.6667
18Q	exp3	457	6	33.3333
18Q	exp3	458	5	27.7778
18Q	exp3	459	5	27.7778
18Q	exp3	460	7	38.8889
18Q	exp3	461	6	33.3333
18Q	exp3	462	7	38.8889
18Q	exp3	463	9	50
18Q	exp3	464	8	44.4444
18Q	exp3	465	5	27.7778
18Q	exp3	466	10	55.5556
18Q	exp3	467	10	55.5556
18Q	exp3	468	9	50
18Q	exp3	469	8	44.4444
18Q	exp3	470	5	27.7778
18Q	exp3	471	3	16.6667
18Q	exp3	472	7	38.8889
18Q	exp3	473	13	72.2222
18Q	exp3	474	13	72.2222
18Q	exp3	475	9	50
18Q	exp3	476	10	55.5556
18Q	exp3	477	9	50
18Q	exp3	478	11	61.1111
18Q	exp3	479	9	50
18Q	exp3	480	7	38.8889
18Q	exp3	481	10	55.5556
18Q	exp3	482	11	61.1111
18Q	exp3	483	9	50
18Q	exp3	484	10	55.5556
18Q	exp3	485	13	72.2222
18Q	exp3	486	8	44.4444
18Q	exp3	487	9	50
18Q	exp3	488	9	50
18Q	exp3	489	6	33.3333
18Q	exp3	490	7	38.8889
18Q	exp3	491	6	33.3333
18Q	exp3	492	6	33.3333
18Q	exp3	493	6	33.3333
18Q	exp3	494	8	44.4444
18Q	exp3	495	8	44.4444
18Q	exp3	496	9	50
18Q	exp3	497	9	50
18Q	exp3	498	10	55.5556
18Q	exp3	499	8	44.4444
18Q	exp3	500	8	44.4444
18Q	exp3	501	11	61.1111
18Q	exp3	502	9	50
18Q	exp3	503	11	61.1111
18Q	exp3	504	12	66.6667
18Q	exp3	505	10	55.5556
18Q	exp3	506	12	66.6667
18Q	exp3	507	12	66.6667
18Q	exp3	508	14	77.7778
18Q	exp3	509	11	61.1111
18Q	exp3	510	14	77.7778
18Q	exp3	511	16	88.8889
18Q	exp3	512	13	72.2222
18Q	exp3	513	13	72.2222
18Q	exp3	514	15	83.3333
18Q	exp3	515	8	44.4444
18Q	exp3	516	9	50
18Q	exp3	517	7	38.8889
18Q	exp3	518	8	44.4444
18Q	exp3	519	10	55.5556
18Q	exp3	520	8	44.4444
18Q	exp3	521	8	44.4444
18Q	exp3	522	6	33.3333
18Q	exp3	523	9	50
18Q	exp3	524	7	38.8889
18Q	exp3	525	5	27.7778
18Q	exp3	526	6	33.3333
18Q	exp3	527	8	44.4444
18Q	exp3	528	8	44.4444
18Q	exp3	529	5	27.7778
18Q	exp3	530	5	27.7778
18Q	exp3	531	7	38.8889
18Q	exp3	532	6	33.3333
18Q	exp3	533	5	27.7778
18Q	exp3	534	15	83.3333
18Q	exp3	535	21	116.667
18Q	exp3	536	12	66.6667
18Q	exp3	537	8	44.4444
18Q	exp3	538	6	33.3333
18Q	exp3	539	11	61.1111
18Q	exp3	540	10	55.5556
18Q	exp3	541	6	33.3333
18Q	exp3	542	6	33.3333
18Q	exp3	543	8	44.4444
18Q	exp3	544	6	33.3333
18Q	exp3	545	6	33.3333
18Q	exp3	546	7	38.8889
18Q	exp3	547	11	61.1111
18Q	exp3	548	10	55.5556
18Q	exp3	549	8	44.4444
18Q	exp3	550	6	33.3333
18Q	exp3	551	6	33.3333
18Q	exp3	552	9	50
18Q	exp3	553	10	55.5556
18Q	exp3	554	8	44.4444
18Q	exp3	555	8	44.4444
18Q	exp3	556	6	33.3333
18Q	exp3	557	7	38.8889
18Q	exp3	558	8	44.4444
18Q	exp3	559	9	50
18Q	exp3	560	12	66.6667
18Q	exp3	561	5	27.7778
18Q	exp3	562	6	33.3333
18Q	exp3	563	3	16.6667
18Q	exp3	564	7	38.8889
18Q	exp3	565	7	38.8889
18Q	exp3	566	9	50
18Q	exp3	567	6	33.3333
18Q	exp3	568	6	33.3333
18Q	exp3	569	7	38.8889
18Q	exp3	570	8	44.4444
18Q	exp3	571	8	44.4444
18Q	exp3	572	6	33.3333
18Q	exp3	573	10	55.5556
18Q	exp3	574	10	55.5556
18Q	exp3	575	7	38.8889
18Q	exp3	576	8	44.4444
18Q	exp3	577	10	55.5556
18Q	exp3	578	8	44.4444
18Q	exp3	579	11	61.1111
18Q	exp3	580	10	55.5556
18Q	exp3	581	8	44.4444
18Q	exp3	582	11	61.1111
18Q	exp3	583	10	55.5556
18Q	exp3	584	9	50
18Q	exp3	585	8	44.4444
18Q	exp3	586	9	50
18Q	exp3	587	6	33.3333
18Q	exp3	588	9	50
18Q	exp3	589	10	55.5556
18Q	exp3	590	7	38.8889
18Q	exp3	591	11	61.1111
18Q	exp3	592	8	44.4444
18Q	exp3	593	8	44.4444
18Q	exp3	594	8	44.4444
18Q	exp3	595	7	38.8889
18Q	exp3	596	8	44.4444
18Q	exp3	597	9	50
18Q	exp3	598	12	66.6667
18Q	exp3	599	10	55.5556
18Q	exp3	600	9	50
18Q	exp3	601	8	44.4444
18Q	exp3	602	9	50
18Q	exp3	603	11	61.1111
18Q	exp3	604	11	61.1111
18Q	exp3	605	12	66.6667
18Q	exp3	606	9	50
18Q	exp3	607	10	55.5556
18Q	exp3	608	9	50
18Q	exp3	609	5	27.7778
18Q	exp3	610	10	55.5556
18Q	exp3	611	8	44.4444
18Q	exp3	612	10	55.5556
18Q	exp3	613	6	33.3333
18Q	exp3	614	10	55.5556
18Q	exp3	615	8	44.4444
18Q	exp3	616	10	55.5556
18Q	exp3	617	8	44.4444
18Q	exp3	618	8	44.4444
18Q	exp3	619	6	33.3333
18Q	exp3	620	6	33.3333
18Q	exp3	621	11	61.1111
18Q	exp3	622	8	44.4444
18Q	exp3	623	12	66.6667
18Q	exp3	624	9	50
18Q	exp3	625	10	55.5556
18Q	exp3	626	12	66.6667
18Q	exp3	627	8	44.4444
18Q	exp3	628	15	83.3333
18Q	exp3	629	13	72.2222
18Q	exp3	630	13	72.2222
18Q	exp3	631	8	44.4444
18Q	exp3	632	13	72.2222
18Q	exp3	633	11	61.1111
18Q	exp3	634	8	44.4444
18Q	exp3	635	12	66.6667
18Q	exp3	636	10	55.5556
18Q	exp3	637	10	55.5556
18Q	exp3	638	12	66.6667
18Q	exp3	639	11	61.1111
18Q	exp3	640	10	55.5556
18Q	exp3	641	9	50
18Q	exp3	642	10	55.5556
18Q	exp3	643	12	66.6667
18Q	exp3	644	13	72.2222
18Q	exp3	645	12	66.6667
18Q	exp3	646	13	72.2222
18Q	exp3	647	9	50
18Q	exp3	648	8	44.4444
18Q	exp3	649	12	66.6667
[truncated: 12,401 more rows]
