# Supplementary material for: Molecular dynamics analysis of the aggregation propensity of polyglutamine segments
Source: PLoS One. 2017 May 25;12(5):e0178333. doi: 10.1371/journal.pone.0178333 (PMC5444867; doi:10.1371/journal.pone.0178333)
Supplement: S1 File — (ZIP) [file pone.0178333.s005.zip › Fig 6.csv]

distance	num_hb	numQ
0	0	18Q
0.05	0	18Q
0.1	0	18Q
0.15	0	18Q
0.2	0	18Q
0.25	29	18Q
0.3	67	18Q
0.35	0	18Q
0.4	0	18Q
0.45	0	18Q
0.5	0	18Q
0.55	5	18Q
0.6	0	18Q
0.65	0	18Q
0.7	0	18Q
0.75	0	18Q
0.8	0	18Q
0.85	0	18Q
0.9	0	18Q
0.95	0	18Q
1	0	18Q
0	0	32Q
0.05	0	32Q
0.1	5.4	32Q
0.15	43.24	32Q
0.2	27	32Q
0.25	2.7	32Q
0.3	0	32Q
0.35	5.4	32Q
0.4	0	32Q
0.45	2.7	32Q
0.5	5.4	32Q
0.55	8.1	32Q
0.6	0	32Q
0.65	0	32Q
0.7	0	32Q
0.75	0	32Q
0.8	0	32Q
0.85	0	32Q
0.9	0	32Q
0.95	0	32Q
1	0	32Q
0	0	46Q
0.05	0	46Q
0.1	48.71	46Q
0.15	21.8	46Q
0.2	5.1	46Q
0.25	1.2	46Q
0.3	1.2	46Q
0.35	3.8	46Q
0.4	2.5	46Q
0.45	5.1	46Q
0.5	0	46Q
0.55	5.1	46Q
0.6	1.2	46Q
0.65	0	46Q
0.7	3.8	46Q
0.75	0	46Q
0.8	0	46Q
0.85	0	46Q
0.9	0	46Q
0.95	0	46Q
1	0	46Q
