# Supplementary material for: Molecular dynamics analysis of the aggregation propensity of polyglutamine segments
Source: PLoS One. 2017 May 25;12(5):e0178333. doi: 10.1371/journal.pone.0178333 (PMC5444867; doi:10.1371/journal.pone.0178333)
Supplement: S1 File — (ZIP) [file pone.0178333.s005.zip › Fig 7.xlsx]

## Sheet: Fig 7A
numQ	experiment	frame	backbone aceptor	backbone donor	sidechain aceptor	sidechain donor	total backbone HB	total sidechain HB	total HB
Q18	Q18_1_0	251	18	4	39	32	22	71	93
Q18	Q18_1_0	252	17	1	40	30	18	70	88
Q18	Q18_1_0	253	22	9	37	29	31	66	97
Q18	Q18_1_0	254	23	7	44	32	30	76	106
Q18	Q18_1_0	255	18	6	41	31	24	72	96
Q18	Q18_1_0	256	23	7	36	29	30	65	95
Q18	Q18_1_0	257	21	6	39	31	27	70	97
Q18	Q18_1_0	258	22	5	40	30	27	70	97
Q18	Q18_1_0	259	21	6	49	33	27	82	109
Q18	Q18_1_0	260	20	6	41	31	26	72	98
Q18	Q18_1_0	261	22	5	38	32	27	70	97
Q18	Q18_1_0	262	22	5	43	38	27	81	108
Q18	Q18_1_0	263	23	7	43	30	30	73	103
Q18	Q18_1_0	264	20	5	42	29	25	71	96
Q18	Q18_1_0	265	20	6	40	30	26	70	96
Q18	Q18_1_0	266	24	5	35	31	29	66	95
Q18	Q18_1_0	267	21	4	34	31	25	65	90
Q18	Q18_1_0	268	18	3	38	31	21	69	90
Q18	Q18_1_0	269	19	5	34	26	24	60	84
Q18	Q18_1_0	270	23	6	36	33	29	69	98
Q18	Q18_1_0	271	25	7	36	30	32	66	98
Q18	Q18_1_0	272	20	8	38	29	28	67	95
Q18	Q18_1_0	273	22	7	40	32	29	72	101
Q18	Q18_1_0	274	23	5	30	33	28	63	91
Q18	Q18_1_0	275	29	5	29	29	34	58	92
Q18	Q18_1_0	276	23	4	30	28	27	58	85
Q18	Q18_1_0	277	18	4	34	31	22	65	87
Q18	Q18_1_0	278	25	2	34	31	27	65	92
Q18	Q18_1_0	279	20	5	40	25	25	65	90
Q18	Q18_1_0	280	17	3	36	30	20	66	86
Q18	Q18_1_0	281	18	5	35	26	23	61	84
Q18	Q18_1_0	282	26	6	36	34	32	70	102
Q18	Q18_1_0	283	19	5	34	33	24	67	91
Q18	Q18_1_0	284	20	4	27	29	24	56	80
Q18	Q18_1_0	285	22	7	37	35	29	72	101
Q18	Q18_1_0	286	22	6	37	28	28	65	93
Q18	Q18_1_0	287	22	1	28	30	23	58	81
Q18	Q18_1_0	288	18	5	28	25	23	53	76
Q18	Q18_1_0	289	19	3	33	24	22	57	79
Q18	Q18_1_0	290	17	3	28	28	20	56	76
Q18	Q18_1_0	291	15	3	27	23	18	50	68
Q18	Q18_1_0	292	16	6	38	29	22	67	89
Q18	Q18_1_0	293	18	7	28	25	25	53	78
Q18	Q18_1_0	294	18	6	36	30	24	66	90
Q18	Q18_1_0	295	18	5	29	24	23	53	76
Q18	Q18_1_0	296	18	4	36	27	22	63	85
Q18	Q18_1_0	297	17	3	34	25	20	59	79
Q18	Q18_1_0	298	23	5	42	29	28	71	99
Q18	Q18_1_0	299	22	4	38	30	26	68	94
Q18	Q18_1_0	300	19	7	39	23	26	62	88
Q18	Q18_1_0	301	17	7	32	25	24	57	81
Q18	Q18_1_0	302	21	6	37	29	27	66	93
Q18	Q18_1_0	303	22	6	33	29	28	62	90
Q18	Q18_1_0	304	19	5	31	30	24	61	85
Q18	Q18_1_0	305	19	2	31	35	21	66	87
Q18	Q18_1_0	306	18	3	36	31	21	67	88
Q18	Q18_1_0	307	20	3	33	30	23	63	86
Q18	Q18_1_0	308	20	2	40	32	22	72	94
Q18	Q18_1_0	309	20	9	41	32	29	73	102
Q18	Q18_1_0	310	16	4	28	24	20	52	72
Q18	Q18_1_0	311	18	7	36	33	25	69	94
Q18	Q18_1_0	312	22	4	33	36	26	69	95
Q18	Q18_1_0	313	15	10	42	34	25	76	101
Q18	Q18_1_0	314	23	9	36	29	32	65	97
Q18	Q18_1_0	315	22	6	38	35	28	73	101
Q18	Q18_1_0	316	21	5	36	31	26	67	93
Q18	Q18_1_0	317	21	9	41	36	30	77	107
Q18	Q18_1_0	318	21	9	35	26	30	61	91
Q18	Q18_1_0	319	21	10	37	31	31	68	99
Q18	Q18_1_0	320	21	8	37	27	29	64	93
Q18	Q18_1_0	321	20	7	35	24	27	59	86
Q18	Q18_1_0	322	24	8	36	25	32	61	93
Q18	Q18_1_0	323	21	6	34	27	27	61	88
Q18	Q18_1_0	324	22	8	35	26	30	61	91
Q18	Q18_1_0	325	24	3	34	32	27	66	93
Q18	Q18_1_0	326	27	7	38	30	34	68	102
Q18	Q18_1_0	327	21	6	41	30	27	71	98
Q18	Q18_1_0	328	23	6	38	31	29	69	98
Q18	Q18_1_0	329	19	7	48	33	26	81	107
Q18	Q18_1_0	330	20	5	36	31	25	67	92
Q18	Q18_1_0	331	23	6	38	31	29	69	98
Q18	Q18_1_0	332	21	7	34	26	28	60	88
Q18	Q18_1_0	333	21	5	38	31	26	69	95
Q18	Q18_1_0	334	16	3	38	28	19	66	85
Q18	Q18_1_0	335	18	4	37	35	22	72	94
Q18	Q18_1_0	336	16	5	33	32	21	65	86
Q18	Q18_1_0	337	16	6	41	30	22	71	93
Q18	Q18_1_0	338	17	7	37	29	24	66	90
Q18	Q18_1_0	339	15	6	44	28	21	72	93
Q18	Q18_1_0	340	22	5	39	31	27	70	97
Q18	Q18_1_0	341	18	6	40	30	24	70	94
Q18	Q18_1_0	342	19	5	33	33	24	66	90
Q18	Q18_1_0	343	20	7	36	29	27	65	92
Q18	Q18_1_0	344	21	6	35	31	27	66	93
Q18	Q18_1_0	345	16	6	36	29	22	65	87
Q18	Q18_1_0	346	16	5	42	32	21	74	95
Q18	Q18_1_0	347	15	4	33	27	19	60	79
Q18	Q18_1_0	348	18	5	30	27	23	57	80
Q18	Q18_1_0	349	21	4	34	34	25	68	93
Q18	Q18_1_0	350	15	3	39	31	18	70	88
Q18	Q18_1_0	351	22	3	35	29	25	64	89
Q18	Q18_1_0	352	12	6	28	22	18	50	68
Q18	Q18_1_0	353	20	3	33	26	23	59	82
Q18	Q18_1_0	354	22	4	36	28	26	64	90
Q18	Q18_1_0	355	18	6	32	28	24	60	84
Q18	Q18_1_0	356	20	6	34	28	26	62	88
Q18	Q18_1_0	357	17	7	35	27	24	62	86
Q18	Q18_1_0	358	16	4	39	29	20	68	88
Q18	Q18_1_0	359	17	6	34	25	23	59	82
Q18	Q18_1_0	360	18	5	33	27	23	60	83
Q18	Q18_1_0	361	19	5	32	30	24	62	86
Q18	Q18_1_0	362	19	3	31	29	22	60	82
Q18	Q18_1_0	363	16	7	32	31	23	63	86
Q18	Q18_1_0	364	18	5	39	28	23	67	90
Q18	Q18_1_0	365	18	3	35	29	21	64	85
Q18	Q18_1_0	366	18	6	36	26	24	62	86
Q18	Q18_1_0	367	17	7	39	29	24	68	92
Q18	Q18_1_0	368	15	5	43	26	20	69	89
Q18	Q18_1_0	369	15	4	37	27	19	64	83
Q18	Q18_1_0	370	18	5	34	28	23	62	85
Q18	Q18_1_0	371	18	10	49	34	28	83	111
Q18	Q18_1_0	372	19	6	39	31	25	70	95
Q18	Q18_1_0	373	19	4	38	30	23	68	91
Q18	Q18_1_0	374	18	6	39	30	24	69	93
Q18	Q18_1_0	375	20	4	34	24	24	58	82
Q18	Q18_1_0	376	18	6	35	29	24	64	88
Q18	Q18_1_0	377	19	7	33	27	26	60	86
Q18	Q18_1_0	378	16	7	38	27	23	65	88
Q18	Q18_1_0	379	18	6	39	32	24	71	95
Q18	Q18_1_0	380	18	6	39	32	24	71	95
Q18	Q18_1_0	381	18	6	35	31	24	66	90
Q18	Q18_1_0	382	18	6	42	33	24	75	99
Q18	Q18_1_0	383	15	4	39	27	19	66	85
Q18	Q18_1_0	384	17	7	43	30	24	73	97
Q18	Q18_1_0	385	17	5	40	30	22	70	92
Q18	Q18_1_0	386	20	2	37	34	22	71	93
Q18	Q18_1_0	387	19	3	30	29	22	59	81
Q18	Q18_1_0	388	20	5	31	35	25	66	91
Q18	Q18_1_0	389	17	5	41	34	22	75	97
Q18	Q18_1_0	390	18	2	37	27	20	64	84
Q18	Q18_1_0	391	17	4	31	29	21	60	81
Q18	Q18_1_0	392	15	2	40	28	17	68	85
Q18	Q18_1_0	393	19	5	37	28	24	65	89
Q18	Q18_1_0	394	15	4	33	28	19	61	80
Q18	Q18_1_0	395	12	5	35	25	17	60	77
Q18	Q18_1_0	396	14	4	28	28	18	56	74
Q18	Q18_1_0	397	20	3	35	28	23	63	86
Q18	Q18_1_0	398	20	2	32	32	22	64	86
Q18	Q18_1_0	399	19	5	37	27	24	64	88
Q18	Q18_1_0	400	15	4	38	30	19	68	87
Q18	Q18_1_0	401	17	3	34	29	20	63	83
Q18	Q18_1_0	402	16	5	36	32	21	68	89
Q18	Q18_1_0	403	16	5	36	25	21	61	82
Q18	Q18_1_0	404	14	6	36	29	20	65	85
Q18	Q18_1_0	405	17	1	33	30	18	63	81
Q18	Q18_1_0	406	16	2	32	27	18	59	77
Q18	Q18_1_0	407	18	4	30	25	22	55	77
Q18	Q18_1_0	408	14	3	33	26	17	59	76
Q18	Q18_1_0	409	14	5	32	27	19	59	78
Q18	Q18_1_0	410	17	3	37	26	20	63	83
Q18	Q18_1_0	411	15	4	34	30	19	64	83
Q18	Q18_1_0	412	21	6	35	29	27	64	91
Q18	Q18_1_0	413	21	3	36	31	24	67	91
Q18	Q18_1_0	414	19	4	33	30	23	63	86
Q18	Q18_1_0	415	21	4	38	25	25	63	88
Q18	Q18_1_0	416	19	4	36	31	23	67	90
Q18	Q18_1_0	417	19	5	35	32	24	67	91
Q18	Q18_1_0	418	19	5	40	34	24	74	98
Q18	Q18_1_0	419	20	6	38	28	26	66	92
Q18	Q18_1_0	420	20	4	41	31	24	72	96
Q18	Q18_1_0	421	19	4	28	30	23	58	81
Q18	Q18_1_0	422	19	5	33	23	24	56	80
Q18	Q18_1_0	423	16	5	36	29	21	65	86
Q18	Q18_1_0	424	18	3	34	32	21	66	87
Q18	Q18_1_0	425	17	6	37	32	23	69	92
Q18	Q18_1_0	426	15	5	34	29	20	63	83
Q18	Q18_1_0	427	18	7	33	27	25	60	85
Q18	Q18_1_0	428	15	6	32	33	21	65	86
Q18	Q18_1_0	429	18	5	39	32	23	71	94
Q18	Q18_1_0	430	16	7	31	31	23	62	85
Q18	Q18_1_0	431	16	6	33	28	22	61	83
Q18	Q18_1_0	432	17	4	37	30	21	67	88
Q18	Q18_1_0	433	18	5	38	30	23	68	91
Q18	Q18_1_0	434	16	7	33	30	23	63	86
Q18	Q18_1_0	435	14	4	36	29	18	65	83
Q18	Q18_1_0	436	18	5	31	31	23	62	85
Q18	Q18_1_0	437	17	5	34	27	22	61	83
Q18	Q18_1_0	438	17	5	35	27	22	62	84
Q18	Q18_1_0	439	16	6	28	26	22	54	76
Q18	Q18_1_0	440	18	7	36	31	25	67	92
Q18	Q18_1_0	441	15	6	33	30	21	63	84
Q18	Q18_1_0	442	18	5	40	30	23	70	93
Q18	Q18_1_0	443	15	5	33	28	20	61	81
Q18	Q18_1_0	444	15	4	42	33	19	75	94
Q18	Q18_1_0	445	22	4	40	29	26	69	95
Q18	Q18_1_0	446	18	3	31	32	21	63	84
Q18	Q18_1_0	447	16	4	31	32	20	63	83
Q18	Q18_1_0	448	18	4	41	33	22	74	96
Q18	Q18_1_0	449	22	5	39	33	27	72	99
Q18	Q18_1_0	450	15	4	37	29	19	66	85
Q18	Q18_1_0	451	16	6	40	31	22	71	93
Q18	Q18_1_0	452	13	4	33	33	17	66	83
Q18	Q18_1_0	453	16	5	39	36	21	75	96
Q18	Q18_1_0	454	17	3	35	34	20	69	89
Q18	Q18_1_0	455	18	7	37	30	25	67	92
Q18	Q18_1_0	456	17	5	36	30	22	66	88
Q18	Q18_1_0	457	17	7	30	21	24	51	75
Q18	Q18_1_0	458	18	6	36	30	24	66	90
Q18	Q18_1_0	459	17	3	35	33	20	68	88
Q18	Q18_1_0	460	20	5	33	31	25	64	89
Q18	Q18_1_0	461	15	5	34	28	20	62	82
Q18	Q18_1_0	462	14	5	41	30	19	71	90
Q18	Q18_1_0	463	16	6	34	28	22	62	84
Q18	Q18_1_0	464	20	5	35	28	25	63	88
Q18	Q18_1_0	465	21	5	36	33	26	69	95
Q18	Q18_1_0	466	19	3	31	30	22	61	83
Q18	Q18_1_0	467	19	2	29	33	21	62	83
Q18	Q18_1_0	468	20	3	27	28	23	55	78
Q18	Q18_1_0	469	18	3	42	30	21	72	93
Q18	Q18_1_0	470	18	6	32	28	24	60	84
Q18	Q18_1_0	471	17	4	31	28	21	59	80
Q18	Q18_1_0	472	18	5	36	28	23	64	87
Q18	Q18_1_0	473	16	4	38	31	20	69	89
Q18	Q18_1_0	474	15	5	30	32	20	62	82
Q18	Q18_1_0	475	18	4	41	30	22	71	93
Q18	Q18_1_0	476	15	4	31	27	19	58	77
Q18	Q18_1_0	477	15	3	39	29	18	68	86
Q18	Q18_1_0	478	21	3	34	32	24	66	90
Q18	Q18_1_0	479	15	6	34	21	21	55	76
Q18	Q18_1_0	480	17	4	35	27	21	62	83
Q18	Q18_1_0	481	20	4	34	28	24	62	86
Q18	Q18_1_0	482	18	7	41	28	25	69	94
Q18	Q18_1_0	483	16	5	42	34	21	76	97
Q18	Q18_1_0	484	17	5	36	29	22	65	87
Q18	Q18_1_0	485	17	5	32	29	22	61	83
Q18	Q18_1_0	486	20	6	33	26	26	59	85
Q18	Q18_1_0	487	19	6	44	29	25	73	98
Q18	Q18_1_0	488	16	8	36	33	24	69	93
Q18	Q18_1_0	489	19	5	34	25	24	59	83
Q18	Q18_1_0	490	14	6	33	25	20	58	78
Q18	Q18_1_0	491	17	3	40	31	20	71	91
Q18	Q18_1_0	492	20	5	40	29	25	69	94
Q18	Q18_1_0	493	16	8	37	29	24	66	90
Q18	Q18_1_0	494	17	8	36	26	25	62	87
Q18	Q18_1_0	495	16	8	36	33	24	69	93
Q18	Q18_1_0	496	17	9	44	30	26	74	100
Q18	Q18_1_0	497	15	7	46	30	22	76	98
Q18	Q18_1_0	498	17	6	40	31	23	71	94
Q18	Q18_1_0	499	19	8	40	30	27	70	97
Q18	Q18_1_0	500	20	5	36	32	25	68	93
Q18	Q18_1_0	501	19	6	38	30	25	68	93
Q18	Q18_1_0	502	19	7	35	31	26	66	92
Q18	Q18_1_0	503	14	7	38	28	21	66	87
Q18	Q18_1_0	504	20	5	34	27	25	61	86
Q18	Q18_1_0	505	19	3	33	33	22	66	88
Q18	Q18_1_0	506	20	6	39	34	26	73	99
Q18	Q18_1_0	507	17	5	38	28	22	66	88
Q18	Q18_1_0	508	16	3	31	29	19	60	79
Q18	Q18_1_0	509	15	5	40	28	20	68	88
Q18	Q18_1_0	510	21	3	34	31	24	65	89
Q18	Q18_1_0	511	19	5	34	31	24	65	89
Q18	Q18_1_0	512	20	5	28	27	25	55	80
Q18	Q18_1_0	513	19	4	28	26	23	54	77
Q18	Q18_1_0	514	23	7	31	29	30	60	90
Q18	Q18_1_0	515	22	5	30	28	27	58	85
Q18	Q18_1_0	516	20	7	33	29	27	62	89
Q18	Q18_1_0	517	24	7	34	31	31	65	96
Q18	Q18_1_0	518	19	5	40	33	24	73	97
Q18	Q18_1_0	519	17	8	35	26	25	61	86
Q18	Q18_1_0	520	16	5	38	30	21	68	89
Q18	Q18_1_0	521	23	6	29	24	29	53	82
Q18	Q18_1_0	522	18	4	28	26	22	54	76
Q18	Q18_1_0	523	17	5	35	28	22	63	85
Q18	Q18_1_0	524	17	4	30	28	21	58	79
Q18	Q18_1_0	525	19	5	38	32	24	70	94
Q18	Q18_1_0	526	21	3	36	28	24	64	88
Q18	Q18_1_0	527	18	3	36	28	21	64	85
Q18	Q18_1_0	528	21	4	31	29	25	60	85
Q18	Q18_1_0	529	16	2	34	33	18	67	85
Q18	Q18_1_0	530	18	4	33	25	22	58	80
Q18	Q18_1_0	531	20	5	29	28	25	57	82
Q18	Q18_1_0	532	22	5	30	29	27	59	86
Q18	Q18_1_0	533	20	2	41	34	22	75	97
Q18	Q18_1_0	534	20	4	28	29	24	57	81
Q18	Q18_1_0	535	17	5	30	28	22	58	80
Q18	Q18_1_0	536	18	4	39	33	22	72	94
Q18	Q18_1_0	537	21	5	39	32	26	71	97
Q18	Q18_1_0	538	19	5	36	32	24	68	92
Q18	Q18_1_0	539	17	4	35	28	21	63	84
Q18	Q18_1_0	540	24	4	27	29	28	56	84
Q18	Q18_1_0	541	20	5	33	30	25	63	88
Q18	Q18_1_0	542	20	5	39	29	25	68	93
Q18	Q18_1_0	543	17	6	36	28	23	64	87
Q18	Q18_1_0	544	21	4	44	36	25	80	105
Q18	Q18_1_0	545	21	5	35	27	26	62	88
Q18	Q18_1_0	546	24	3	33	31	27	64	91
Q18	Q18_1_0	547	18	5	29	24	23	53	76
Q18	Q18_1_0	548	20	6	29	32	26	61	87
Q18	Q18_1_0	549	19	4	35	32	23	67	90
Q18	Q18_1_0	550	20	8	38	27	28	65	93
Q18	Q18_1_0	551	20	8	35	26	28	61	89
Q18	Q18_1_0	552	23	6	33	28	29	61	90
Q18	Q18_1_0	553	19	6	34	30	25	64	89
Q18	Q18_1_0	554	19	5	33	30	24	63	87
Q18	Q18_1_0	555	24	5	34	27	29	61	90
Q18	Q18_1_0	556	19	7	32	27	26	59	85
Q18	Q18_1_0	557	20	6	31	29	26	60	86
Q18	Q18_1_0	558	17	7	34	28	24	62	86
Q18	Q18_1_0	559	21	2	41	32	23	73	96
Q18	Q18_1_0	560	20	3	34	26	23	60	83
Q18	Q18_1_0	561	20	5	28	26	25	54	79
Q18	Q18_1_0	562	18	8	35	28	26	63	89
Q18	Q18_1_0	563	17	6	28	29	23	57	80
Q18	Q18_1_0	564	20	7	44	27	27	71	98
Q18	Q18_1_0	565	19	6	35	27	25	62	87
Q18	Q18_1_0	566	17	6	35	31	23	66	89
Q18	Q18_1_0	567	18	5	30	29	23	59	82
Q18	Q18_1_0	568	16	5	35	29	21	64	85
Q18	Q18_1_0	569	19	8	35	32	27	67	94
Q18	Q18_1_0	570	20	5	33	29	25	62	87
Q18	Q18_1_0	571	18	6	39	29	24	68	92
Q18	Q18_1_0	572	19	5	32	28	24	60	84
Q18	Q18_1_0	573	18	5	31	28	23	59	82
Q18	Q18_1_0	574	16	3	37	27	19	64	83
Q18	Q18_1_0	575	19	5	39	27	24	66	90
Q18	Q18_1_0	576	21	5	39	28	26	67	93
Q18	Q18_1_0	577	20	7	34	29	27	63	90
Q18	Q18_1_0	578	20	7	34	27	27	61	88
Q18	Q18_1_0	579	18	6	36	35	24	71	95
Q18	Q18_1_0	580	23	5	39	35	28	74	102
Q18	Q18_1_0	581	22	6	33	33	28	66	94
Q18	Q18_1_0	582	20	6	43	26	26	69	95
Q18	Q18_1_0	583	24	3	30	30	27	60	87
Q18	Q18_1_0	584	22	8	37	30	30	67	97
Q18	Q18_1_0	585	23	6	33	26	29	59	88
Q18	Q18_1_0	586	19	7	39	35	26	74	100
Q18	Q18_1_0	587	23	7	37	28	30	65	95
Q18	Q18_1_0	588	22	6	36	36	28	72	100
Q18	Q18_1_0	589	23	6	32	26	29	58	87
Q18	Q18_1_0	590	23	4	33	32	27	65	92
Q18	Q18_1_0	591	23	6	34	28	29	62	91
Q18	Q18_1_0	592	26	7	41	37	33	78	111
Q18	Q18_1_0	593	19	4	37	30	23	67	90
Q18	Q18_1_0	594	23	5	38	30	28	68	96
Q18	Q18_1_0	595	20	7	31	28	27	59	86
Q18	Q18_1_0	596	22	3	42	33	25	75	100
Q18	Q18_1_0	597	19	5	32	32	24	64	88
Q18	Q18_1_0	598	19	4	39	32	23	71	94
Q18	Q18_1_0	599	25	7	45	33	32	78	110
Q18	Q18_1_0	600	21	7	37	32	28	69	97
Q18	Q18_1_0	601	24	5	43	32	29	75	104
Q18	Q18_1_0	602	20	7	40	27	27	67	94
Q18	Q18_1_0	603	21	5	31	27	26	58	84
Q18	Q18_1_0	604	22	8	36	27	30	63	93
Q18	Q18_1_0	605	21	5	37	35	26	72	98
Q18	Q18_1_0	606	23	9	35	26	32	61	93
Q18	Q18_1_0	607	23	7	28	26	30	54	84
Q18	Q18_1_0	608	21	7	31	28	28	59	87
Q18	Q18_1_0	609	23	5	27	24	28	51	79
Q18	Q18_1_0	610	22	5	30	26	27	56	83
Q18	Q18_1_0	611	23	7	33	29	30	62	92
Q18	Q18_1_0	612	26	7	34	26	33	60	93
Q18	Q18_1_0	613	24	6	35	32	30	67	97
Q18	Q18_1_0	614	23	5	31	25	28	56	84
Q18	Q18_1_0	615	22	7	37	25	29	62	91
Q18	Q18_1_0	616	22	6	38	26	28	64	92
Q18	Q18_1_0	617	22	9	43	34	31	77	108
Q18	Q18_1_0	618	21	7	35	26	28	61	89
Q18	Q18_1_0	619	22	6	38	26	28	64	92
Q18	Q18_1_0	620	22	6	33	33	28	66	94
Q18	Q18_1_0	621	23	5	34	30	28	64	92
Q18	Q18_1_0	622	19	4	39	27	23	66	89
Q18	Q18_1_0	623	20	4	30	26	24	56	80
Q18	Q18_1_0	624	18	5	36	30	23	66	89
Q18	Q18_1_0	625	20	7	38	27	27	65	92
Q18	Q18_1_0	626	19	6	35	27	25	62	87
Q18	Q18_1_0	627	21	6	32	30	27	62	89
Q18	Q18_1_0	628	17	7	40	27	24	67	91
Q18	Q18_1_0	629	18	6	38	31	24	69	93
Q18	Q18_1_0	630	19	7	40	30	26	70	96
Q18	Q18_1_0	631	17	6	32	29	23	61	84
Q18	Q18_1_0	632	19	8	36	27	27	63	90
Q18	Q18_1_0	633	18	8	37	25	26	62	88
Q18	Q18_1_0	634	21	7	36	30	28	66	94
Q18	Q18_1_0	635	16	5	36	24	21	60	81
Q18	Q18_1_0	636	17	4	29	31	21	60	81
Q18	Q18_1_0	637	22	3	39	32	25	71	96
Q18	Q18_1_0	638	20	5	38	30	25	68	93
Q18	Q18_1_0	639	21	7	38	30	28	68	96
Q18	Q18_1_0	640	21	7	37	29	28	66	94
Q18	Q18_1_0	641	21	6	38	29	27	67	94
Q18	Q18_1_0	642	23	6	34	29	29	63	92
Q18	Q18_1_0	643	20	10	35	32	30	67	97
Q18	Q18_1_0	644	23	8	31	28	31	59	90
Q18	Q18_1_0	645	22	9	31	25	31	56	87
Q18	Q18_1_0	646	23	7	39	33	30	72	102
Q18	Q18_1_0	647	24	7	38	28	31	66	97
Q18	Q18_1_0	648	23	7	41	31	30	72	102
Q18	Q18_1_0	649	17	4	36	30	21	66	87
Q18	Q18_1_0	650	23	7	42	35	30	77	107
Q18	Q18_1_0	651	22	3	30	33	25	63	88
Q18	Q18_1_0	652	24	6	35	33	30	68	98
Q18	Q18_1_0	653	24	7	34	32	31	66	97
Q18	Q18_1_0	654	23	3	33	38	26	71	97
Q18	Q18_1_0	655	19	6	34	35	25	69	94
Q18	Q18_1_0	656	18	7	35	31	25	66	91
Q18	Q18_1_0	657	21	6	37	32	27	69	96
Q18	Q18_1_0	658	21	4	29	32	25	61	86
Q18	Q18_1_0	659	18	6	34	31	24	65	89
Q18	Q18_1_0	660	20	9	43	30	29	73	102
Q18	Q18_1_0	661	17	8	43	36	25	79	104
Q18	Q18_1_0	662	23	8	38	34	31	72	103
Q18	Q18_1_0	663	24	8	33	32	32	65	97
Q18	Q18_1_0	664	16	6	35	27	22	62	84
Q18	Q18_1_0	665	25	7	41	35	32	76	108
Q18	Q18_1_0	666	21	6	37	29	27	66	93
Q18	Q18_1_0	667	24	7	33	33	31	66	97
Q18	Q18_1_0	668	24	9	33	33	33	66	99
Q18	Q18_1_0	669	22	8	35	29	30	64	94
Q18	Q18_1_0	670	23	8	34	32	31	66	97
Q18	Q18_1_0	671	23	7	32	33	30	65	95
Q18	Q18_1_0	672	21	7	38	27	28	65	93
Q18	Q18_1_0	673	23	11	33	24	34	57	91
Q18	Q18_1_0	674	26	9	34	28	35	62	97
Q18	Q18_1_0	675	21	9	39	29	30	68	98
Q18	Q18_1_0	676	24	7	38	31	31	69	100
Q18	Q18_1_0	677	19	8	41	29	27	70	97
Q18	Q18_1_0	678	21	9	45	34	30	79	109
Q18	Q18_1_0	679	20	8	42	28	28	70	98
Q18	Q18_1_0	680	24	10	36	30	34	66	100
Q18	Q18_1_0	681	26	7	39	32	33	71	104
Q18	Q18_1_0	682	23	7	38	30	30	68	98
Q18	Q18_1_0	683	20	9	34	30	29	64	93
Q18	Q18_1_0	684	21	13	38	37	34	75	109
Q18	Q18_1_0	685	25	10	44	32	35	76	111
Q18	Q18_1_0	686	20	8	41	28	28	69	97
Q18	Q18_1_0	687	20	3	41	29	23	70	93
Q18	Q18_1_0	688	23	4	38	29	27	67	94
Q18	Q18_1_0	689	22	8	33	28	30	61	91
Q18	Q18_1_0	690	23	10	34	32	33	66	99
Q18	Q18_1_0	691	26	7	40	32	33	72	105
Q18	Q18_1_0	692	24	11	39	25	35	64	99
Q18	Q18_1_0	693	22	9	36	32	31	68	99
Q18	Q18_1_0	694	27	7	40	30	34	70	104
Q18	Q18_1_0	695	27	9	38	22	36	60	96
Q18	Q18_1_0	696	25	8	41	32	33	73	106
Q18	Q18_1_0	697	25	8	42	33	33	75	108
Q18	Q18_1_0	698	24	7	35	33	31	68	99
Q18	Q18_1_0	699	21	7	42	35	28	77	105
Q18	Q18_1_0	700	29	10	37	32	39	69	108
Q18	Q18_1_0	701	24	13	46	33	37	79	116
Q18	Q18_1_0	702	23	9	37	30	32	67	99
Q18	Q18_1_0	703	27	8	46	26	35	72	107
Q18	Q18_1_0	704	22	8	37	34	30	71	101
Q18	Q18_1_0	705	30	5	33	32	35	65	100
Q18	Q18_1_0	706	19	7	31	27	26	58	84
Q18	Q18_1_0	707	24	7	33	29	31	62	93
Q18	Q18_1_0	708	19	9	33	24	28	57	85
Q18	Q18_1_0	709	20	8	31	28	28	59	87
Q18	Q18_1_0	710	22	6	35	31	28	66	94
Q18	Q18_1_0	711	17	8	34	23	25	57	82
Q18	Q18_1_0	712	21	12	43	30	33	73	106
Q18	Q18_1_0	713	19	10	40	32	29	72	101
Q18	Q18_1_0	714	21	12	39	32	33	71	104
Q18	Q18_1_0	715	23	9	34	29	32	63	95
Q18	Q18_1_0	716	22	5	41	28	27	69	96
Q18	Q18_1_0	717	20	7	30	30	27	60	87
Q18	Q18_1_0	718	19	8	33	22	27	55	82
Q18	Q18_1_0	719	21	10	38	29	31	67	98
Q18	Q18_1_0	720	23	8	34	25	31	59	90
Q18	Q18_1_0	721	21	6	37	29	27	66	93
Q18	Q18_1_0	722	22	8	32	23	30	55	85
Q18	Q18_1_0	723	21	7	33	28	28	61	89
Q18	Q18_1_0	724	23	10	39	27	33	66	99
Q18	Q18_1_0	725	21	6	31	21	27	52	79
Q18	Q18_1_0	726	24	10	38	35	34	73	107
Q18	Q18_1_0	727	22	12	42	23	34	65	99
Q18	Q18_1_0	728	21	6	36	31	27	67	94
Q18	Q18_1_0	729	26	10	30	28	36	58	94
Q18	Q18_1_0	730	23	11	30	25	34	55	89
Q18	Q18_1_0	731	23	10	37	26	33	63	96
Q18	Q18_1_0	732	22	10	31	25	32	56	88
Q18	Q18_1_0	733	19	7	37	26	26	63	89
Q18	Q18_1_0	734	21	9	42	23	30	65	95
Q18	Q18_1_0	735	24	10	40	26	34	66	100
Q18	Q18_1_0	736	20	9	38	31	29	69	98
Q18	Q18_1_0	737	25	8	34	25	33	59	92
Q18	Q18_1_0	738	21	10	32	26	31	58	89
Q18	Q18_1_0	739	23	10	38	27	33	65	98
Q18	Q18_1_0	740	25	8	36	29	33	65	98
Q18	Q18_1_0	741	26	10	34	33	36	67	103
Q18	Q18_1_0	742	24	10	36	31	34	67	101
Q18	Q18_1_0	743	22	8	39	25	30	64	94
Q18	Q18_1_0	744	15	8	32	31	23	63	86
Q18	Q18_1_0	745	25	9	38	29	34	67	101
Q18	Q18_1_0	746	22	9	36	30	31	66	97
Q18	Q18_1_0	747	26	10	46	32	36	78	114
Q18	Q18_1_0	748	20	12	45	31	32	76	108
Q18	Q18_1_0	749	20	9	34	25	29	59	88
Q18	Q18_1_0	750	22	8	36	32	30	68	98
Q18	Q18_1_0	751	21	7	34	30	28	64	92
Q18	Q18_1_0	752	20	7	36	33	27	69	96
Q18	Q18_1_0	753	22	5	35	30	27	65	92
Q18	Q18_1_0	754	19	6	34	33	25	67	92
Q18	Q18_1_0	755	18	7	39	30	25	69	94
Q18	Q18_1_0	756	17	7	47	28	24	75	99
Q18	Q18_1_0	757	18	5	35	31	23	66	89
Q18	Q18_1_0	758	19	7	39	35	26	74	100
Q18	Q18_1_0	759	20	4	38	30	24	68	92
Q18	Q18_1_0	760	15	9	37	33	24	70	94
Q18	Q18_1_0	761	21	10	34	29	31	63	94
Q18	Q18_1_0	762	20	9	37	31	29	68	97
Q18	Q18_1_0	763	15	8	33	29	23	62	85
Q18	Q18_1_0	764	15	9	44	30	24	74	98
Q18	Q18_1_0	765	15	8	42	26	23	68	91
Q18	Q18_1_0	766	16	9	36	30	25	66	91
Q18	Q18_1_0	767	14	8	38	35	22	73	95
Q18	Q18_1_0	768	15	8	40	31	23	71	94
Q18	Q18_1_0	769	20	8	33	32	28	65	93
Q18	Q18_1_0	770	19	8	36	28	27	64	91
Q18	Q18_1_0	771	20	8	46	34	28	80	108
Q18	Q18_1_0	772	18	8	41	32	26	73	99
Q18	Q18_1_0	773	17	2	42	35	19	77	96
Q18	Q18_1_0	774	17	5	32	25	22	57	79
Q18	Q18_1_0	775	16	8	42	33	24	75	99
Q18	Q18_1_0	776	18	9	40	29	27	69	96
Q18	Q18_1_0	777	19	7	46	33	26	79	105
Q18	Q18_1_0	778	20	7	39	30	27	69	96
Q18	Q18_1_0	779	15	7	36	33	22	69	91
Q18	Q18_1_0	780	18	4	39	30	22	69	91
Q18	Q18_1_0	781	16	8	39	26	24	65	89
Q18	Q18_1_0	782	19	10	37	29	29	66	95
Q18	Q18_1_0	783	14	7	44	28	21	72	93
Q18	Q18_1_0	784	22	8	44	31	30	75	105
Q18	Q18_1_0	785	15	6	37	29	21	66	87
Q18	Q18_1_0	786	20	7	42	30	27	72	99
Q18	Q18_1_0	787	21	8	39	33	29	72	101
Q18	Q18_1_0	788	19	8	37	30	27	67	94
Q18	Q18_1_0	789	18	5	28	27	23	55	78
Q18	Q18_1_0	790	17	8	36	23	25	59	84
Q18	Q18_1_0	791	17	10	39	29	27	68	95
Q18	Q18_1_0	792	19	6	39	30	25	69	94
Q18	Q18_1_0	793	20	9	39	33	29	72	101
Q18	Q18_1_0	794	17	7	41	35	24	76	100
Q18	Q18_1_0	795	16	8	38	31	24	69	93
Q18	Q18_1_0	796	17	7	38	29	24	67	91
Q18	Q18_1_0	797	20	8	39	32	28	71	99
Q18	Q18_1_0	798	21	7	40	35	28	75	103
Q18	Q18_1_0	799	20	7	37	29	27	66	93
Q18	Q18_1_0	800	23	6	29	24	29	53	82
Q18	Q18_1_0	801	20	6	29	25	26	54	80
Q18	Q18_1_0	802	19	3	31	28	22	59	81
Q18	Q18_1_0	803	22	9	40	28	31	68	99
Q18	Q18_1_0	804	23	6	33	28	29	61	90
Q18	Q18_1_0	805	19	7	30	33	26	63	89
Q18	Q18_1_0	806	21	7	39	34	28	73	101
Q18	Q18_1_0	807	22	5	36	36	27	72	99
Q18	Q18_1_0	808	18	5	33	30	23	63	86
Q18	Q18_1_0	809	19	7	36	32	26	68	94
Q18	Q18_1_0	810	23	5	29	28	28	57	85
Q18	Q18_1_0	811	18	6	36	31	24	67	91
Q18	Q18_1_0	812	21	5	37	29	26	66	92
Q18	Q18_1_0	813	19	4	31	33	23	64	87
Q18	Q18_1_0	814	20	4	29	29	24	58	82
Q18	Q18_1_0	815	20	5	25	24	25	49	74
Q18	Q18_1_0	816	19	3	33	31	22	64	86
Q18	Q18_1_0	817	16	6	32	33	22	65	87
Q18	Q18_1_0	818	15	5	31	31	20	62	82
Q18	Q18_1_0	819	19	6	37	31	25	68	93
Q18	Q18_1_0	820	16	4	32	28	20	60	80
Q18	Q18_1_0	821	23	4	30	29	27	59	86
Q18	Q18_1_0	822	19	6	27	20	25	47	72
Q18	Q18_1_0	823	15	8	28	18	23	46	69
Q18	Q18_1_0	824	18	7	33	25	25	58	83
Q18	Q18_1_0	825	18	5	27	23	23	50	73
Q18	Q18_1_0	826	19	5	24	25	24	49	73
Q18	Q18_1_0	827	17	4	32	27	21	59	80
Q18	Q18_1_0	828	17	5	29	26	22	55	77
Q18	Q18_1_0	829	20	7	27	24	27	51	78
Q18	Q18_1_0	830	21	5	23	22	26	45	71
Q18	Q18_1_0	831	19	4	32	25	23	57	80
Q18	Q18_1_0	832	22	5	38	22	27	60	87
Q18	Q18_1_0	833	19	6	37	29	25	66	91
Q18	Q18_1_0	834	17	4	31	30	21	61	82
Q18	Q18_1_0	835	22	5	37	33	27	70	97
Q18	Q18_1_0	836	19	9	40	29	28	69	97
Q18	Q18_1_0	837	20	4	36	30	24	66	90
Q18	Q18_1_0	838	24	5	34	33	29	67	96
Q18	Q18_1_0	839	15	6	39	30	21	69	90
Q18	Q18_1_0	840	21	6	40	35	27	75	102
Q18	Q18_1_0	841	21	5	33	32	26	65	91
Q18	Q18_1_0	842	20	5	30	28	25	58	83
Q18	Q18_1_0	843	16	5	29	28	21	57	78
Q18	Q18_1_0	844	17	5	31	20	22	51	73
Q18	Q18_1_0	845	20	6	37	26	26	63	89
Q18	Q18_1_0	846	18	6	37	28	24	65	89
Q18	Q18_1_0	847	17	5	32	24	22	56	78
Q18	Q18_1_0	848	14	9	37	24	23	61	84
Q18	Q18_1_0	849	20	5	30	27	25	57	82
Q18	Q18_1_0	850	20	5	34	28	25	62	87
Q18	Q18_1_0	851	20	7	33	22	27	55	82
Q18	Q18_1_0	852	21	5	33	35	26	68	94
Q18	Q18_1_0	853	22	3	28	28	25	56	81
Q18	Q18_1_0	854	18	6	30	31	24	61	85
Q18	Q18_1_0	855	18	6	34	28	24	62	86
Q18	Q18_1_0	856	17	6	30	28	23	58	81
Q18	Q18_1_0	857	20	8	35	27	28	62	90
Q18	Q18_1_0	858	21	8	32	27	29	59	88
Q18	Q18_1_0	859	20	7	36	27	27	63	90
Q18	Q18_1_0	860	17	8	31	31	25	62	87
Q18	Q18_1_0	861	18	7	31	34	25	65	90
Q18	Q18_1_0	862	19	6	40	26	25	66	91
Q18	Q18_1_0	863	18	7	36	27	25	63	88
Q18	Q18_1_0	864	19	6	33	31	25	64	89
Q18	Q18_1_0	865	21	5	37	32	26	69	95
Q18	Q18_1_0	866	22	5	36	31	27	67	94
Q18	Q18_1_0	867	26	9	31	34	35	65	100
Q18	Q18_1_0	868	22	4	37	35	26	72	98
Q18	Q18_1_0	869	26	5	36	35	31	71	102
Q18	Q18_1_0	870	22	7	34	33	29	67	96
Q18	Q18_1_0	871	23	9	37	31	32	68	100
Q18	Q18_1_0	872	24	6	35	33	30	68	98
Q18	Q18_1_0	873	18	6	45	33	24	78	102
Q18	Q18_1_0	874	19	8	46	31	27	77	104
Q18	Q18_1_0	875	21	4	37	29	25	66	91
Q18	Q18_1_0	876	18	5	36	31	23	67	90
Q18	Q18_1_0	877	21	4	33	32	25	65	90
Q18	Q18_1_0	878	30	8	37	31	38	68	106
Q18	Q18_1_0	879	22	8	34	31	30	65	95
Q18	Q18_1_0	880	22	10	39	31	32	70	102
Q18	Q18_1_0	881	23	10	33	27	33	60	93
Q18	Q18_1_0	882	22	9	44	24	31	68	99
Q18	Q18_1_0	883	23	6	37	30	29	67	96
Q18	Q18_1_0	884	22	8	38	25	30	63	93
Q18	Q18_1_0	885	23	8	41	34	31	75	106
Q18	Q18_1_0	886	26	11	37	34	37	71	108
Q18	Q18_1_0	887	22	10	42	29	32	71	103
Q18	Q18_1_0	888	26	13	41	32	39	73	112
Q18	Q18_1_0	889	22	7	41	36	29	77	106
Q18	Q18_1_0	890	22	12	45	32	34	77	111
Q18	Q18_1_0	891	25	10	39	37	35	76	111
Q18	Q18_1_0	892	22	9	43	34	31	77	108
Q18	Q18_1_0	893	26	12	40	32	38	72	110
Q18	Q18_1_0	894	23	10	46	32	33	78	111
Q18	Q18_1_0	895	24	12	37	33	36	70	106
Q18	Q18_1_0	896	28	9	34	31	37	65	102
Q18	Q18_1_0	897	23	6	34	30	29	64	93
Q18	Q18_1_0	898	20	10	37	29	30	66	96
Q18	Q18_1_0	899	24	10	40	30	34	70	104
Q18	Q18_1_0	900	24	9	38	30	33	68	101
Q18	Q18_1_0	901	27	9	41	29	36	70	106
Q18	Q18_1_0	902	21	8	47	34	29	81	110
Q18	Q18_1_0	903	31	10	34	30	41	64	105
Q18	Q18_1_0	904	25	10	38	31	35	69	104
Q18	Q18_1_0	905	25	9	40	28	34	68	102
Q18	Q18_1_0	906	21	6	40	32	27	72	99
Q18	Q18_1_0	907	26	8	39	34	34	73	107
Q18	Q18_1_0	908	26	9	35	27	35	62	97
Q18	Q18_1_0	909	22	10	39	36	32	75	107
Q18	Q18_1_0	910	21	8	42	31	29	73	102
Q18	Q18_1_0	911	26	11	48	33	37	81	118
Q18	Q18_1_0	912	24	9	38	35	33	73	106
Q18	Q18_1_0	913	25	9	36	30	34	66	100
Q18	Q18_1_0	914	24	7	41	36	31	77	108
Q18	Q18_1_0	915	22	8	37	35	30	72	102
Q18	Q18_1_0	916	22	8	35	30	30	65	95
Q18	Q18_1_0	917	20	10	42	32	30	74	104
Q18	Q18_1_0	918	21	7	34	28	28	62	90
Q18	Q18_1_0	919	25	6	38	34	31	72	103
Q18	Q18_1_0	920	25	8	39	38	33	77	110
Q18	Q18_1_0	921	23	12	43	37	35	80	115
Q18	Q18_1_0	922	23	9	44	34	32	78	110
Q18	Q18_1_0	923	20	11	39	31	31	70	101
Q18	Q18_1_0	924	29	8	47	35	37	82	119
Q18	Q18_1_0	925	20	8	37	36	28	73	101
Q18	Q18_1_0	926	22	11	33	33	33	66	99
Q18	Q18_1_0	927	23	10	37	29	33	66	99
Q18	Q18_1_0	928	23	8	34	26	31	60	91
Q18	Q18_1_0	929	24	9	43	30	33	73	106
Q18	Q18_1_0	930	23	8	31	31	31	62	93
Q18	Q18_1_0	931	23	7	37	29	30	66	96
Q18	Q18_1_0	932	21	12	41	27	33	68	101
Q18	Q18_1_0	933	23	6	35	30	29	65	94
Q18	Q18_1_0	934	23	5	39	33	28	72	100
Q18	Q18_1_0	935	24	9	34	30	33	64	97
Q18	Q18_1_0	936	26	8	41	38	34	79	113
Q18	Q18_1_0	937	24	8	38	29	32	67	99
Q18	Q18_1_0	938	20	12	41	28	32	69	101
Q18	Q18_1_0	939	25	10	36	31	35	67	102
Q18	Q18_1_0	940	22	11	36	31	33	67	100
Q18	Q18_1_0	941	28	9	43	32	37	75	112
Q18	Q18_1_0	942	23	9	39	35	32	74	106
Q18	Q18_1_0	943	21	9	41	33	30	74	104
Q18	Q18_1_0	944	24	5	46	31	29	77	106
Q18	Q18_1_0	945	21	10	40	32	31	72	103
Q18	Q18_1_0	946	26	8	42	29	34	71	105
Q18	Q18_1_0	947	24	10	41	30	34	71	105
Q18	Q18_1_0	948	25	7	34	37	32	71	103
Q18	Q18_1_0	949	26	9	38	29	35	67	102
Q18	Q18_1_0	950	23	11	43	31	34	74	108
Q18	Q18_1_0	951	22	6	42	32	28	74	102
Q18	Q18_1_0	952	24	7	43	30	31	73	104
Q18	Q18_1_0	953	24	8	34	33	32	67	99
Q18	Q18_1_0	954	23	11	37	30	34	67	101
Q18	Q18_1_0	955	21	7	33	28	28	61	89
Q18	Q18_1_0	956	22	9	33	32	31	65	96
Q18	Q18_1_0	957	23	8	42	31	31	73	104
Q18	Q18_1_0	958	27	8	44	30	35	74	109
Q18	Q18_1_0	959	19	9	39	32	28	71	99
Q18	Q18_1_0	960	26	8	38	32	34	70	104
Q18	Q18_1_0	961	25	6	47	32	31	79	110
Q18	Q18_1_0	962	20	9	49	32	29	81	110
Q18	Q18_1_0	963	22	8	43	31	30	74	104
Q18	Q18_1_0	964	25	8	43	38	33	81	114
Q18	Q18_1_0	965	17	8	41	29	25	70	95
Q18	Q18_1_0	966	24	8	36	31	32	67	99
Q18	Q18_1_0	967	21	4	38	29	25	67	92
Q18	Q18_1_0	968	22	12	39	28	34	67	101
Q18	Q18_1_0	969	25	8	38	33	33	71	104
Q18	Q18_1_0	970	23	10	42	38	33	80	113
Q18	Q18_1_0	971	21	8	39	32	29	71	100
Q18	Q18_1_0	972	19	11	36	34	30	70	100
Q18	Q18_1_0	973	20	9	37	32	29	69	98
Q18	Q18_1_0	974	22	6	45	35	28	80	108
Q18	Q18_1_0	975	24	10	37	33	34	70	104
Q18	Q18_1_0	976	24	12	41	33	36	74	110
Q18	Q18_1_0	977	20	7	40	38	27	78	105
Q18	Q18_1_0	978	23	7	42	30	30	72	102
Q18	Q18_1_0	979	22	9	42	31	31	73	104
Q18	Q18_1_0	980	20	6	40	30	26	70	96
Q18	Q18_1_0	981	21	7	40	25	28	65	93
Q18	Q18_1_0	982	22	5	36	29	27	65	92
Q18	Q18_1_0	983	23	6	38	34	29	72	101
Q18	Q18_1_0	984	22	9	40	30	31	70	101
Q18	Q18_1_0	985	21	10	38	29	31	67	98
Q18	Q18_1_0	986	23	5	31	34	28	65	93
Q18	Q18_1_0	987	22	6	39	34	28	73	101
Q18	Q18_1_0	988	27	6	37	32	33	69	102
Q18	Q18_1_0	989	21	9	38	27	30	65	95
Q18	Q18_1_0	990	26	9	35	31	35	66	101
Q18	Q18_1_0	991	24	6	41	30	30	71	101
Q18	Q18_1_0	992	22	6	40	31	28	71	99
Q18	Q18_1_0	993	24	5	42	30	29	72	101
Q18	Q18_1_0	994	20	7	36	34	27	70	97
Q18	Q18_1_0	995	23	5	26	31	28	57	85
Q18	Q18_1_0	996	25	7	34	30	32	64	96
Q18	Q18_1_0	997	21	8	40	31	29	71	100
Q18	Q18_1_0	998	26	4	36	30	30	66	96
Q18	Q18_1_0	999	23	5	38	29	28	67	95
Q18	Q18_1_0	1000	21	5	34	33	26	67	93
Q18	Q18_1_0	1001	23	4	34	27	27	61	88
Q18	Q18_1_0	1002	21	5	32	28	26	60	86
Q18	Q18_1_0	1003	19	9	33	30	28	63	91
Q18	Q18_1_0	1004	21	7	39	33	28	72	100
Q18	Q18_1_0	1005	21	5	40	31	26	71	97
Q18	Q18_1_0	1006	22	8	43	32	30	75	105
Q18	Q18_1_0	1007	22	8	32	29	30	61	91
Q18	Q18_1_0	1008	22	7	39	30	29	69	98
Q18	Q18_1_0	1009	19	5	35	35	24	70	94
Q18	Q18_1_0	1010	20	8	36	35	28	71	99
Q18	Q18_1_0	1011	27	7	39	32	34	71	105
Q18	Q18_1_0	1012	27	6	37	30	33	67	100
Q18	Q18_1_0	1013	25	8	46	31	33	77	110
Q18	Q18_1_0	1014	25	11	45	34	36	79	115
Q18	Q18_1_0	1015	22	8	46	38	30	84	114
Q18	Q18_1_0	1016	20	11	40	32	31	72	103
Q18	Q18_1_0	1017	23	4	36	33	27	69	96
Q18	Q18_1_0	1018	22	4	36	34	26	70	96
Q18	Q18_1_0	1019	22	7	39	29	29	68	97
Q18	Q18_1_0	1020	21	4	32	30	25	62	87
Q18	Q18_1_0	1021	21	7	35	33	28	68	96
Q18	Q18_1_0	1022	20	8	36	37	28	73	101
Q18	Q18_1_0	1023	18	7	39	34	25	73	98
Q18	Q18_1_0	1024	27	12	39	29	39	68	107
Q18	Q18_1_0	1025	22	5	35	30	27	65	92
Q18	Q18_1_0	1026	19	6	34	32	25	66	91
Q18	Q18_1_0	1027	23	6	44	37	29	81	110
Q18	Q18_1_0	1028	24	9	39	29	33	68	101
Q18	Q18_1_0	1029	24	9	38	32	33	70	103
Q18	Q18_1_0	1030	22	8	37	29	30	66	96
Q18	Q18_1_0	1031	25	9	40	32	34	72	106
Q18	Q18_1_0	1032	21	8	38	36	29	74	103
Q18	Q18_1_0	1033	24	6	35	32	30	67	97
Q18	Q18_1_0	1034	25	9	43	31	34	74	108
Q18	Q18_1_0	1035	23	9	38	34	32	72	104
Q18	Q18_1_0	1036	25	11	43	34	36	77	113
Q18	Q18_1_0	1037	24	9	34	32	33	66	99
Q18	Q18_1_0	1038	24	8	38	34	32	72	104
Q18	Q18_1_0	1039	24	7	41	37	31	78	109
Q18	Q18_1_0	1040	22	7	43	28	29	71	100
Q18	Q18_1_0	1041	22	9	41	29	31	70	101
Q18	Q18_1_0	1042	26	7	43	32	33	75	108
Q18	Q18_1_0	1043	21	7	43	31	28	74	102
Q18	Q18_1_0	1044	23	9	42	33	32	75	107
Q18	Q18_1_0	1045	23	9	38	30	32	68	100
Q18	Q18_1_0	1046	27	6	33	29	33	62	95
Q18	Q18_1_0	1047	20	6	40	33	26	73	99
Q18	Q18_1_0	1048	19	6	40	32	25	72	97
Q18	Q18_1_0	1049	23	7	41	31	30	72	102
Q18	Q18_1_0	1050	28	7	38	32	35	70	105
Q18	Q18_1_1	251	19	6	37	29	25	66	91
Q18	Q18_1_1	252	23	9	37	30	32	67	99
Q18	Q18_1_1	253	21	8	37	35	29	72	101
Q18	Q18_1_1	254	21	7	36	38	28	74	102
Q18	Q18_1_1	255	22	8	36	31	30	67	97
Q18	Q18_1_1	256	23	6	39	28	29	67	96
Q18	Q18_1_1	257	17	7	39	32	24	71	95
Q18	Q18_1_1	258	20	10	44	37	30	81	111
Q18	Q18_1_1	259	19	11	43	33	30	76	106
Q18	Q18_1_1	260	18	9	44	35	27	79	106
Q18	Q18_1_1	261	24	7	37	34	31	71	102
Q18	Q18_1_1	262	24	7	40	35	31	75	106
Q18	Q18_1_1	263	23	6	37	35	29	72	101
Q18	Q18_1_1	264	22	9	44	30	31	74	105
Q18	Q18_1_1	265	16	9	39	24	25	63	88
Q18	Q18_1_1	266	17	7	39	28	24	67	91
Q18	Q18_1_1	267	18	9	39	36	27	75	102
Q18	Q18_1_1	268	17	8	38	29	25	67	92
Q18	Q18_1_1	269	20	9	39	36	29	75	104
Q18	Q18_1_1	270	17	8	41	26	25	67	92
Q18	Q18_1_1	271	18	9	41	28	27	69	96
Q18	Q18_1_1	272	22	8	33	22	30	55	85
Q18	Q18_1_1	273	23	5	35	30	28	65	93
Q18	Q18_1_1	274	18	6	39	28	24	67	91
Q18	Q18_1_1	275	17	4	33	31	21	64	85
Q18	Q18_1_1	276	14	4	39	30	18	69	87
Q18	Q18_1_1	277	19	4	40	28	23	68	91
Q18	Q18_1_1	278	20	7	43	30	27	73	100
Q18	Q18_1_1	279	17	7	35	24	24	59	83
Q18	Q18_1_1	280	17	8	32	27	25	59	84
Q18	Q18_1_1	281	20	8	35	28	28	63	91
Q18	Q18_1_1	282	20	9	41	33	29	74	103
Q18	Q18_1_1	283	24	10	42	35	34	77	111
Q18	Q18_1_1	284	18	10	37	23	28	60	88
Q18	Q18_1_1	285	18	10	38	27	28	65	93
Q18	Q18_1_1	286	25	7	35	29	32	64	96
Q18	Q18_1_1	287	19	6	33	31	25	64	89
Q18	Q18_1_1	288	20	9	35	32	29	67	96
Q18	Q18_1_1	289	18	6	34	26	24	60	84
Q18	Q18_1_1	290	19	6	32	26	25	58	83
Q18	Q18_1_1	291	21	4	36	27	25	63	88
Q18	Q18_1_1	292	22	7	44	34	29	78	107
Q18	Q18_1_1	293	20	9	43	27	29	70	99
Q18	Q18_1_1	294	23	9	42	30	32	72	104
Q18	Q18_1_1	295	20	8	39	30	28	69	97
Q18	Q18_1_1	296	19	8	38	26	27	64	91
Q18	Q18_1_1	297	19	8	39	32	27	71	98
Q18	Q18_1_1	298	23	7	38	31	30	69	99
Q18	Q18_1_1	299	21	11	36	24	32	60	92
Q18	Q18_1_1	300	21	7	41	28	28	69	97
Q18	Q18_1_1	301	19	7	41	32	26	73	99
Q18	Q18_1_1	302	19	8	36	32	27	68	95
Q18	Q18_1_1	303	19	7	43	31	26	74	100
Q18	Q18_1_1	304	23	7	39	27	30	66	96
Q18	Q18_1_1	305	21	11	34	32	32	66	98
Q18	Q18_1_1	306	23	5	39	33	28	72	100
Q18	Q18_1_1	307	21	9	37	26	30	63	93
Q18	Q18_1_1	308	25	10	32	30	35	62	97
Q18	Q18_1_1	309	17	6	30	26	23	56	79
Q18	Q18_1_1	310	23	10	37	25	33	62	95
Q18	Q18_1_1	311	26	10	37	31	36	68	104
Q18	Q18_1_1	312	22	8	39	31	30	70	100
Q18	Q18_1_1	313	23	11	39	33	34	72	106
Q18	Q18_1_1	314	19	9	38	29	28	67	95
Q18	Q18_1_1	315	23	8	36	23	31	59	90
Q18	Q18_1_1	316	22	7	38	32	29	70	99
Q18	Q18_1_1	317	26	9	38	29	35	67	102
Q18	Q18_1_1	318	18	7	42	32	25	74	99
Q18	Q18_1_1	319	17	12	44	29	29	73	102
Q18	Q18_1_1	320	24	12	31	29	36	60	96
Q18	Q18_1_1	321	24	7	40	32	31	72	103
Q18	Q18_1_1	322	23	3	41	32	26	73	99
Q18	Q18_1_1	323	22	8	44	34	30	78	108
Q18	Q18_1_1	324	22	8	35	27	30	62	92
Q18	Q18_1_1	325	20	6	31	31	26	62	88
Q18	Q18_1_1	326	27	10	35	24	37	59	96
Q18	Q18_1_1	327	20	9	35	30	29	65	94
Q18	Q18_1_1	328	23	6	32	29	29	61	90
Q18	Q18_1_1	329	21	4	42	30	25	72	97
Q18	Q18_1_1	330	17	10	37	29	27	66	93
Q18	Q18_1_1	331	24	6	43	35	30	78	108
Q18	Q18_1_1	332	18	3	36	30	21	66	87
Q18	Q18_1_1	333	17	8	39	32	25	71	96
Q18	Q18_1_1	334	19	9	36	27	28	63	91
Q18	Q18_1_1	335	19	6	37	29	25	66	91
Q18	Q18_1_1	336	23	6	34	32	29	66	95
Q18	Q18_1_1	337	19	5	37	27	24	64	88
Q18	Q18_1_1	338	21	7	42	32	28	74	102
Q18	Q18_1_1	339	22	7	39	26	29	65	94
Q18	Q18_1_1	340	22	8	39	29	30	68	98
Q18	Q18_1_1	341	22	6	33	32	28	65	93
Q18	Q18_1_1	342	22	10	38	30	32	68	100
Q18	Q18_1_1	343	23	10	39	33	33	72	105
Q18	Q18_1_1	344	23	8	38	29	31	67	98
Q18	Q18_1_1	345	19	11	47	32	30	79	109
Q18	Q18_1_1	346	17	5	36	27	22	63	85
Q18	Q18_1_1	347	19	7	41	33	26	74	100
Q18	Q18_1_1	348	20	7	40	30	27	70	97
Q18	Q18_1_1	349	23	6	33	31	29	64	93
Q18	Q18_1_1	350	24	6	34	31	30	65	95
Q18	Q18_1_1	351	21	7	36	29	28	65	93
Q18	Q18_1_1	352	23	10	45	31	33	76	109
Q18	Q18_1_1	353	25	10	43	29	35	72	107
Q18	Q18_1_1	354	27	10	34	30	37	64	101
Q18	Q18_1_1	355	23	8	37	33	31	70	101
Q18	Q18_1_1	356	21	8	38	31	29	69	98
Q18	Q18_1_1	357	24	8	35	33	32	68	100
Q18	Q18_1_1	358	23	7	39	34	30	73	103
Q18	Q18_1_1	359	24	10	37	34	34	71	105
Q18	Q18_1_1	360	26	9	32	32	35	64	99
Q18	Q18_1_1	361	28	8	39	34	36	73	109
Q18	Q18_1_1	362	25	9	39	27	34	66	100
Q18	Q18_1_1	363	19	9	38	30	28	68	96
Q18	Q18_1_1	364	22	7	49	30	29	79	108
Q18	Q18_1_1	365	25	10	40	32	35	72	107
Q18	Q18_1_1	366	21	9	44	31	30	75	105
Q18	Q18_1_1	367	17	8	38	31	25	69	94
Q18	Q18_1_1	368	22	9	41	32	31	73	104
Q18	Q18_1_1	369	23	10	42	34	33	76	109
Q18	Q18_1_1	370	22	8	40	34	30	74	104
Q18	Q18_1_1	371	22	6	40	27	28	67	95
Q18	Q18_1_1	372	20	7	39	29	27	68	95
Q18	Q18_1_1	373	18	4	41	32	22	73	95
Q18	Q18_1_1	374	17	7	38	26	24	64	88
Q18	Q18_1_1	375	18	10	40	30	28	70	98
Q18	Q18_1_1	376	20	8	38	28	28	66	94
Q18	Q18_1_1	377	24	8	38	24	32	62	94
Q18	Q18_1_1	378	22	4	35	36	26	71	97
Q18	Q18_1_1	379	22	9	38	31	31	69	100
Q18	Q18_1_1	380	23	10	38	36	33	74	107
Q18	Q18_1_1	381	23	6	40	34	29	74	103
Q18	Q18_1_1	382	21	7	38	28	28	66	94
Q18	Q18_1_1	383	21	6	40	32	27	72	99
Q18	Q18_1_1	384	20	6	35	27	26	62	88
Q18	Q18_1_1	385	26	4	33	33	30	66	96
Q18	Q18_1_1	386	22	3	38	29	25	67	92
Q18	Q18_1_1	387	27	7	42	30	34	72	106
Q18	Q18_1_1	388	25	6	39	29	31	68	99
Q18	Q18_1_1	389	22	6	32	33	28	65	93
Q18	Q18_1_1	390	21	5	41	29	26	70	96
Q18	Q18_1_1	391	21	7	41	32	28	73	101
Q18	Q18_1_1	392	23	5	34	36	28	70	98
Q18	Q18_1_1	393	20	7	40	31	27	71	98
Q18	Q18_1_1	394	18	6	35	33	24	68	92
Q18	Q18_1_1	395	19	5	41	27	24	68	92
Q18	Q18_1_1	396	23	4	32	29	27	61	88
Q18	Q18_1_1	397	14	5	32	26	19	58	77
Q18	Q18_1_1	398	19	5	36	30	24	66	90
Q18	Q18_1_1	399	24	5	39	31	29	70	99
Q18	Q18_1_1	400	19	7	32	27	26	59	85
Q18	Q18_1_1	401	18	6	38	27	24	65	89
Q18	Q18_1_1	402	19	4	39	31	23	70	93
Q18	Q18_1_1	403	18	2	35	31	20	66	86
Q18	Q18_1_1	404	20	4	33	29	24	62	86
Q18	Q18_1_1	405	22	3	34	30	25	64	89
Q18	Q18_1_1	406	21	5	39	27	26	66	92
Q18	Q18_1_1	407	16	6	40	28	22	68	90
Q18	Q18_1_1	408	18	5	35	27	23	62	85
Q18	Q18_1_1	409	14	4	32	31	18	63	81
Q18	Q18_1_1	410	20	6	36	36	26	72	98
Q18	Q18_1_1	411	21	5	37	33	26	70	96
Q18	Q18_1_1	412	18	4	31	40	22	71	93
Q18	Q18_1_1	413	18	3	39	35	21	74	95
Q18	Q18_1_1	414	18	4	35	26	22	61	83
Q18	Q18_1_1	415	17	5	44	28	22	72	94
Q18	Q18_1_1	416	17	5	46	30	22	76	98
Q18	Q18_1_1	417	18	5	33	28	23	61	84
Q18	Q18_1_1	418	18	6	36	30	24	66	90
Q18	Q18_1_1	419	15	3	36	24	18	60	78
Q18	Q18_1_1	420	18	5	38	23	23	61	84
Q18	Q18_1_1	421	15	2	34	27	17	61	78
Q18	Q18_1_1	422	16	4	31	29	20	60	80
Q18	Q18_1_1	423	16	5	39	27	21	66	87
Q18	Q18_1_1	424	18	7	37	30	25	67	92
Q18	Q18_1_1	425	22	6	37	37	28	74	102
Q18	Q18_1_1	426	20	6	39	31	26	70	96
Q18	Q18_1_1	427	18	4	33	35	22	68	90
Q18	Q18_1_1	428	19	3	40	29	22	69	91
Q18	Q18_1_1	429	15	2	37	29	17	66	83
Q18	Q18_1_1	430	17	3	28	28	20	56	76
Q18	Q18_1_1	431	17	1	39	31	18	70	88
Q18	Q18_1_1	432	18	4	36	34	22	70	92
Q18	Q18_1_1	433	21	2	31	32	23	63	86
Q18	Q18_1_1	434	17	2	31	28	19	59	78
Q18	Q18_1_1	435	23	3	36	32	26	68	94
Q18	Q18_1_1	436	20	3	45	33	23	78	101
Q18	Q18_1_1	437	18	2	33	27	20	60	80
Q18	Q18_1_1	438	18	4	37	29	22	66	88
Q18	Q18_1_1	439	23	3	28	34	26	62	88
Q18	Q18_1_1	440	16	4	37	25	20	62	82
Q18	Q18_1_1	441	18	4	34	29	22	63	85
Q18	Q18_1_1	442	21	4	34	32	25	66	91
Q18	Q18_1_1	443	17	4	30	29	21	59	80
Q18	Q18_1_1	444	16	4	38	31	20	69	89
Q18	Q18_1_1	445	17	7	36	29	24	65	89
Q18	Q18_1_1	446	19	9	29	22	28	51	79
Q18	Q18_1_1	447	18	4	40	31	22	71	93
Q18	Q18_1_1	448	21	6	41	36	27	77	104
Q18	Q18_1_1	449	20	8	35	29	28	64	92
Q18	Q18_1_1	450	18	7	31	28	25	59	84
Q18	Q18_1_1	451	18	6	33	27	24	60	84
Q18	Q18_1_1	452	15	6	32	26	21	58	79
Q18	Q18_1_1	453	18	4	38	29	22	67	89
Q18	Q18_1_1	454	17	7	40	29	24	69	93
Q18	Q18_1_1	455	16	5	32	26	21	58	79
Q18	Q18_1_1	456	18	4	34	31	22	65	87
Q18	Q18_1_1	457	19	5	35	26	24	61	85
Q18	Q18_1_1	458	19	6	35	30	25	65	90
Q18	Q18_1_1	459	17	7	36	28	24	64	88
Q18	Q18_1_1	460	17	5	34	26	22	60	82
Q18	Q18_1_1	461	17	7	35	30	24	65	89
Q18	Q18_1_1	462	17	4	36	27	21	63	84
Q18	Q18_1_1	463	21	5	31	29	26	60	86
Q18	Q18_1_1	464	22	4	30	24	26	54	80
Q18	Q18_1_1	465	18	7	33	23	25	56	81
Q18	Q18_1_1	466	20	8	36	24	28	60	88
Q18	Q18_1_1	467	13	2	33	29	15	62	77
Q18	Q18_1_1	468	21	6	38	33	27	71	98
Q18	Q18_1_1	469	21	4	31	27	25	58	83
Q18	Q18_1_1	470	19	7	32	21	26	53	79
Q18	Q18_1_1	471	17	5	32	26	22	58	80
Q18	Q18_1_1	472	21	4	36	22	25	58	83
Q18	Q18_1_1	473	25	3	34	33	28	67	95
Q18	Q18_1_1	474	19	4	39	31	23	70	93
Q18	Q18_1_1	475	18	4	39	30	22	69	91
Q18	Q18_1_1	476	16	3	32	32	19	64	83
Q18	Q18_1_1	477	16	5	40	25	21	65	86
Q18	Q18_1_1	478	18	3	30	28	21	58	79
Q18	Q18_1_1	479	19	2	33	23	21	56	77
Q18	Q18_1_1	480	20	5	37	30	25	67	92
Q18	Q18_1_1	481	19	5	30	26	24	56	80
Q18	Q18_1_1	482	23	6	34	31	29	65	94
Q18	Q18_1_1	483	24	9	36	29	33	65	98
Q18	Q18_1_1	484	19	8	38	30	27	68	95
Q18	Q18_1_1	485	16	7	39	27	23	66	89
Q18	Q18_1_1	486	20	7	33	31	27	64	91
Q18	Q18_1_1	487	20	8	39	32	28	71	99
Q18	Q18_1_1	488	17	7	38	32	24	70	94
Q18	Q18_1_1	489	21	5	34	30	26	64	90
Q18	Q18_1_1	490	18	5	37	33	23	70	93
Q18	Q18_1_1	491	21	5	34	32	26	66	92
Q18	Q18_1_1	492	22	4	35	27	26	62	88
Q18	Q18_1_1	493	21	5	38	31	26	69	95
Q18	Q18_1_1	494	18	4	32	28	22	60	82
Q18	Q18_1_1	495	22	2	30	32	24	62	86
Q18	Q18_1_1	496	21	4	36	28	25	64	89
Q18	Q18_1_1	497	18	2	33	30	20	63	83
Q18	Q18_1_1	498	16	1	36	33	17	69	86
Q18	Q18_1_1	499	20	2	36	27	22	63	85
Q18	Q18_1_1	500	23	4	34	30	27	64	91
Q18	Q18_1_1	501	17	2	31	30	19	61	80
Q18	Q18_1_1	502	20	6	37	30	26	67	93
Q18	Q18_1_1	503	20	4	40	34	24	74	98
Q18	Q18_1_1	504	20	4	39	31	24	70	94
Q18	Q18_1_1	505	20	4	36	28	24	64	88
Q18	Q18_1_1	506	18	3	31	30	21	61	82
Q18	Q18_1_1	507	19	5	32	28	24	60	84
Q18	Q18_1_1	508	23	5	33	29	28	62	90
Q18	Q18_1_1	509	18	4	31	24	22	55	77
Q18	Q18_1_1	510	22	3	37	31	25	68	93
Q18	Q18_1_1	511	19	4	34	32	23	66	89
Q18	Q18_1_1	512	22	5	41	28	27	69	96
Q18	Q18_1_1	513	18	5	35	28	23	63	86
Q18	Q18_1_1	514	20	5	34	25	25	59	84
Q18	Q18_1_1	515	16	4	35	33	20	68	88
Q18	Q18_1_1	516	21	3	36	36	24	72	96
Q18	Q18_1_1	517	20	6	32	30	26	62	88
Q18	Q18_1_1	518	20	4	32	30	24	62	86
Q18	Q18_1_1	519	21	2	32	29	23	61	84
Q18	Q18_1_1	520	18	6	32	27	24	59	83
Q18	Q18_1_1	521	22	4	28	31	26	59	85
Q18	Q18_1_1	522	22	3	31	35	25	66	91
Q18	Q18_1_1	523	23	4	33	31	27	64	91
Q18	Q18_1_1	524	21	5	32	30	26	62	88
Q18	Q18_1_1	525	24	3	32	29	27	61	88
Q18	Q18_1_1	526	22	7	36	26	29	62	91
Q18	Q18_1_1	527	22	4	36	31	26	67	93
Q18	Q18_1_1	528	20	6	34	33	26	67	93
Q18	Q18_1_1	529	21	5	40	30	26	70	96
Q18	Q18_1_1	530	25	7	36	32	32	68	100
Q18	Q18_1_1	531	19	4	26	23	23	49	72
Q18	Q18_1_1	532	19	4	34	35	23	69	92
Q18	Q18_1_1	533	13	4	37	28	17	65	82
Q18	Q18_1_1	534	19	5	32	33	24	65	89
Q18	Q18_1_1	535	19	5	39	31	24	70	94
Q18	Q18_1_1	536	18	4	37	26	22	63	85
Q18	Q18_1_1	537	16	5	41	30	21	71	92
Q18	Q18_1_1	538	23	6	46	32	29	78	107
Q18	Q18_1_1	539	20	6	37	32	26	69	95
Q18	Q18_1_1	540	21	8	48	34	29	82	111
Q18	Q18_1_1	541	20	7	39	29	27	68	95
Q18	Q18_1_1	542	20	4	35	36	24	71	95
Q18	Q18_1_1	543	17	7	37	32	24	69	93
Q18	Q18_1_1	544	17	8	35	28	25	63	88
Q18	Q18_1_1	545	17	5	38	32	22	70	92
Q18	Q18_1_1	546	20	4	31	26	24	57	81
Q18	Q18_1_1	547	16	5	35	26	21	61	82
Q18	Q18_1_1	548	17	7	34	28	24	62	86
Q18	Q18_1_1	549	21	7	36	29	28	65	93
Q18	Q18_1_1	550	26	9	40	30	35	70	105
Q18	Q18_1_1	551	27	10	37	31	37	68	105
Q18	Q18_1_1	552	19	7	33	30	26	63	89
Q18	Q18_1_1	553	20	8	33	25	28	58	86
Q18	Q18_1_1	554	19	7	40	38	26	78	104
Q18	Q18_1_1	555	16	7	37	31	23	68	91
Q18	Q18_1_1	556	18	5	33	28	23	61	84
Q18	Q18_1_1	557	21	7	38	33	28	71	99
Q18	Q18_1_1	558	19	8	44	31	27	75	102
Q18	Q18_1_1	559	18	8	36	28	26	64	90
Q18	Q18_1_1	560	24	7	38	32	31	70	101
Q18	Q18_1_1	561	21	5	40	31	26	71	97
Q18	Q18_1_1	562	22	5	36	29	27	65	92
Q18	Q18_1_1	563	22	8	29	28	30	57	87
Q18	Q18_1_1	564	23	5	39	28	28	67	95
Q18	Q18_1_1	565	20	5	36	27	25	63	88
Q18	Q18_1_1	566	21	5	34	23	26	57	83
Q18	Q18_1_1	567	20	5	30	28	25	58	83
Q18	Q18_1_1	568	19	6	36	33	25	69	94
Q18	Q18_1_1	569	18	5	31	31	23	62	85
Q18	Q18_1_1	570	18	8	28	28	26	56	82
Q18	Q18_1_1	571	20	7	35	23	27	58	85
Q18	Q18_1_1	572	24	5	36	34	29	70	99
Q18	Q18_1_1	573	21	7	34	28	28	62	90
Q18	Q18_1_1	574	21	10	38	36	31	74	105
Q18	Q18_1_1	575	20	6	36	32	26	68	94
Q18	Q18_1_1	576	22	9	30	35	31	65	96
Q18	Q18_1_1	577	26	6	36	33	32	69	101
Q18	Q18_1_1	578	23	10	36	26	33	62	95
Q18	Q18_1_1	579	23	9	31	31	32	62	94
Q18	Q18_1_1	580	19	9	37	28	28	65	93
Q18	Q18_1_1	581	20	6	35	36	26	71	97
Q18	Q18_1_1	582	22	9	35	31	31	66	97
Q18	Q18_1_1	583	24	6	34	31	30	65	95
Q18	Q18_1_1	584	21	5	36	29	26	65	91
Q18	Q18_1_1	585	22	5	36	28	27	64	91
Q18	Q18_1_1	586	18	5	30	26	23	56	79
Q18	Q18_1_1	587	20	6	36	34	26	70	96
Q18	Q18_1_1	588	20	8	33	32	28	65	93
Q18	Q18_1_1	589	21	10	38	29	31	67	98
Q18	Q18_1_1	590	22	7	40	30	29	70	99
Q18	Q18_1_1	591	28	5	38	32	33	70	103
Q18	Q18_1_1	592	19	6	40	33	25	73	98
Q18	Q18_1_1	593	18	5	40	30	23	70	93
Q18	Q18_1_1	594	18	7	38	29	25	67	92
Q18	Q18_1_1	595	22	7	38	29	29	67	96
Q18	Q18_1_1	596	19	8	34	27	27	61	88
Q18	Q18_1_1	597	22	5	35	34	27	69	96
Q18	Q18_1_1	598	19	4	32	26	23	58	81
Q18	Q18_1_1	599	19	4	34	33	23	67	90
Q18	Q18_1_1	600	20	4	38	31	24	69	93
Q18	Q18_1_1	601	16	2	34	30	18	64	82
Q18	Q18_1_1	602	21	4	33	29	25	62	87
Q18	Q18_1_1	603	23	7	33	32	30	65	95
Q18	Q18_1_1	604	22	8	41	33	30	74	104
Q18	Q18_1_1	605	25	6	36	28	31	64	95
Q18	Q18_1_1	606	24	7	37	32	31	69	100
Q18	Q18_1_1	607	22	8	32	27	30	59	89
Q18	Q18_1_1	608	24	7	37	29	31	66	97
Q18	Q18_1_1	609	25	11	46	24	36	70	106
Q18	Q18_1_1	610	18	8	39	28	26	67	93
Q18	Q18_1_1	611	22	7	35	26	29	61	90
Q18	Q18_1_1	612	19	6	35	29	25	64	89
Q18	Q18_1_1	613	19	9	37	29	28	66	94
Q18	Q18_1_1	614	22	10	35	27	32	62	94
Q18	Q18_1_1	615	18	6	40	33	24	73	97
Q18	Q18_1_1	616	20	6	35	25	26	60	86
Q18	Q18_1_1	617	20	6	35	35	26	70	96
Q18	Q18_1_1	618	22	8	37	33	30	70	100
Q18	Q18_1_1	619	17	5	35	27	22	62	84
Q18	Q18_1_1	620	22	4	31	35	26	66	92
Q18	Q18_1_1	621	22	5	45	33	27	78	105
Q18	Q18_1_1	622	23	6	39	33	29	72	101
Q18	Q18_1_1	623	24	7	35	32	31	67	98
Q18	Q18_1_1	624	20	6	35	27	26	62	88
Q18	Q18_1_1	625	22	5	37	27	27	64	91
Q18	Q18_1_1	626	19	6	40	27	25	67	92
Q18	Q18_1_1	627	17	6	34	27	23	61	84
Q18	Q18_1_1	628	22	8	34	29	30	63	93
Q18	Q18_1_1	629	19	7	33	25	26	58	84
Q18	Q18_1_1	630	23	7	31	33	30	64	94
Q18	Q18_1_1	631	20	8	39	30	28	69	97
Q18	Q18_1_1	632	19	5	37	26	24	63	87
Q18	Q18_1_1	633	23	6	31	23	29	54	83
Q18	Q18_1_1	634	21	7	34	23	28	57	85
Q18	Q18_1_1	635	21	7	32	29	28	61	89
Q18	Q18_1_1	636	22	7	33	28	29	61	90
Q18	Q18_1_1	637	21	8	35	32	29	67	96
Q18	Q18_1_1	638	21	6	32	27	27	59	86
Q18	Q18_1_1	639	24	6	34	29	30	63	93
Q18	Q18_1_1	640	25	6	29	33	31	62	93
Q18	Q18_1_1	641	22	6	32	28	28	60	88
Q18	Q18_1_1	642	22	7	37	32	29	69	98
Q18	Q18_1_1	643	19	7	40	28	26	68	94
Q18	Q18_1_1	644	20	6	38	34	26	72	98
Q18	Q18_1_1	645	23	7	36	29	30	65	95
Q18	Q18_1_1	646	21	5	31	30	26	61	87
Q18	Q18_1_1	647	16	5	37	30	21	67	88
Q18	Q18_1_1	648	22	6	32	32	28	64	92
Q18	Q18_1_1	649	21	8	38	30	29	68	97
Q18	Q18_1_1	650	13	7	41	27	20	68	88
Q18	Q18_1_1	651	17	8	37	25	25	62	87
Q18	Q18_1_1	652	15	6	41	24	21	65	86
Q18	Q18_1_1	653	18	6	37	35	24	72	96
Q18	Q18_1_1	654	21	6	41	30	27	71	98
Q18	Q18_1_1	655	19	8	34	34	27	68	95
Q18	Q18_1_1	656	22	8	36	31	30	67	97
Q18	Q18_1_1	657	24	7	36	35	31	71	102
Q18	Q18_1_1	658	21	6	37	30	27	67	94
Q18	Q18_1_1	659	19	6	38	30	25	68	93
Q18	Q18_1_1	660	18	4	41	30	22	71	93
Q18	Q18_1_1	661	20	8	35	25	28	60	88
Q18	Q18_1_1	662	21	5	33	26	26	59	85
Q18	Q18_1_1	663	17	5	37	26	22	63	85
Q18	Q18_1_1	664	17	7	40	28	24	68	92
Q18	Q18_1_1	665	20	2	33	31	22	64	86
Q18	Q18_1_1	666	20	8	39	31	28	70	98
Q18	Q18_1_1	667	17	6	37	33	23	70	93
Q18	Q18_1_1	668	18	5	37	30	23	67	90
Q18	Q18_1_1	669	17	2	37	31	19	68	87
Q18	Q18_1_1	670	18	4	38	31	22	69	91
Q18	Q18_1_1	671	19	1	37	30	20	67	87
Q18	Q18_1_1	672	16	4	31	33	20	64	84
Q18	Q18_1_1	673	18	4	31	31	22	62	84
Q18	Q18_1_1	674	17	4	30	35	21	65	86
Q18	Q18_1_1	675	19	3	33	31	22	64	86
Q18	Q18_1_1	676	18	5	29	36	23	65	88
Q18	Q18_1_1	677	18	3	42	29	21	71	92
Q18	Q18_1_1	678	17	2	28	28	19	56	75
Q18	Q18_1_1	679	19	4	27	29	23	56	79
Q18	Q18_1_1	680	22	5	29	33	27	62	89
Q18	Q18_1_1	681	15	5	38	25	20	63	83
Q18	Q18_1_1	682	20	5	32	30	25	62	87
Q18	Q18_1_1	683	17	4	35	29	21	64	85
Q18	Q18_1_1	684	20	8	38	30	28	68	96
Q18	Q18_1_1	685	18	6	28	29	24	57	81
Q18	Q18_1_1	686	19	5	36	36	24	72	96
Q18	Q18_1_1	687	24	5	33	27	29	60	89
Q18	Q18_1_1	688	21	5	34	29	26	63	89
Q18	Q18_1_1	689	21	5	34	29	26	63	89
Q18	Q18_1_1	690	19	6	33	27	25	60	85
Q18	Q18_1_1	691	21	3	36	29	24	65	89
Q18	Q18_1_1	692	19	3	34	26	22	60	82
Q18	Q18_1_1	693	21	4	32	31	25	63	88
Q18	Q18_1_1	694	18	4	38	31	22	69	91
Q18	Q18_1_1	695	15	6	40	27	21	67	88
Q18	Q18_1_1	696	18	5	25	26	23	51	74
Q18	Q18_1_1	697	20	7	35	27	27	62	89
Q18	Q18_1_1	698	18	9	40	34	27	74	101
Q18	Q18_1_1	699	19	3	32	28	22	60	82
Q18	Q18_1_1	700	20	6	33	31	26	64	90
Q18	Q18_1_1	701	18	6	37	35	24	72	96
Q18	Q18_1_1	702	19	5	37	26	24	63	87
Q18	Q18_1_1	703	19	4	31	26	23	57	80
Q18	Q18_1_1	704	19	5	35	28	24	63	87
Q18	Q18_1_1	705	18	5	27	23	23	50	73
Q18	Q18_1_1	706	18	4	30	32	22	62	84
Q18	Q18_1_1	707	18	5	37	29	23	66	89
Q18	Q18_1_1	708	23	5	26	33	28	59	87
Q18	Q18_1_1	709	18	4	27	30	22	57	79
Q18	Q18_1_1	710	25	3	38	31	28	69	97
Q18	Q18_1_1	711	22	6	33	25	28	58	86
Q18	Q18_1_1	712	18	6	37	30	24	67	91
Q18	Q18_1_1	713	16	6	31	29	22	60	82
Q18	Q18_1_1	714	20	3	33	29	23	62	85
Q18	Q18_1_1	715	19	4	33	31	23	64	87
Q18	Q18_1_1	716	19	7	41	32	26	73	99
Q18	Q18_1_1	717	21	4	32	30	25	62	87
Q18	Q18_1_1	718	15	7	33	31	22	64	86
Q18	Q18_1_1	719	17	5	34	31	22	65	87
Q18	Q18_1_1	720	18	4	31	22	22	53	75
Q18	Q18_1_1	721	19	4	36	25	23	61	84
Q18	Q18_1_1	722	17	5	35	27	22	62	84
Q18	Q18_1_1	723	17	6	37	29	23	66	89
Q18	Q18_1_1	724	16	4	42	29	20	71	91
Q18	Q18_1_1	725	21	6	43	37	27	80	107
Q18	Q18_1_1	726	16	7	38	32	23	70	93
Q18	Q18_1_1	727	15	4	32	31	19	63	82
Q18	Q18_1_1	728	18	5	41	30	23	71	94
Q18	Q18_1_1	729	18	4	32	28	22	60	82
Q18	Q18_1_1	730	16	8	36	31	24	67	91
Q18	Q18_1_1	731	14	4	39	26	18	65	83
Q18	Q18_1_1	732	15	5	38	29	20	67	87
Q18	Q18_1_1	733	14	6	42	31	20	73	93
Q18	Q18_1_1	734	12	6	40	29	18	69	87
Q18	Q18_1_1	735	15	8	34	28	23	62	85
Q18	Q18_1_1	736	12	7	36	26	19	62	81
Q18	Q18_1_1	737	13	5	32	27	18	59	77
Q18	Q18_1_1	738	21	5	36	24	26	60	86
Q18	Q18_1_1	739	21	7	32	24	28	56	84
Q18	Q18_1_1	740	19	5	31	30	24	61	85
Q18	Q18_1_1	741	16	6	30	29	22	59	81
Q18	Q18_1_1	742	13	5	35	28	18	63	81
Q18	Q18_1_1	743	13	4	39	29	17	68	85
Q18	Q18_1_1	744	16	6	36	24	22	60	82
Q18	Q18_1_1	745	19	6	36	30	25	66	91
Q18	Q18_1_1	746	14	5	39	28	19	67	86
Q18	Q18_1_1	747	16	5	32	26	21	58	79
Q18	Q18_1_1	748	20	8	37	29	28	66	94
Q18	Q18_1_1	749	18	5	35	32	23	67	90
Q18	Q18_1_1	750	17	8	33	25	25	58	83
Q18	Q18_1_1	751	20	6	36	26	26	62	88
Q18	Q18_1_1	752	16	7	34	25	23	59	82
Q18	Q18_1_1	753	16	6	39	26	22	65	87
Q18	Q18_1_1	754	18	4	36	34	22	70	92
Q18	Q18_1_1	755	18	3	32	30	21	62	83
Q18	Q18_1_1	756	14	6	28	27	20	55	75
Q18	Q18_1_1	757	17	5	30	29	22	59	81
Q18	Q18_1_1	758	16	6	30	26	22	56	78
Q18	Q18_1_1	759	21	8	31	28	29	59	88
Q18	Q18_1_1	760	21	8	39	32	29	71	100
Q18	Q18_1_1	761	21	4	29	30	25	59	84
Q18	Q18_1_1	762	22	6	36	30	28	66	94
Q18	Q18_1_1	763	19	6	38	25	25	63	88
Q18	Q18_1_1	764	16	7	38	25	23	63	86
Q18	Q18_1_1	765	18	7	35	28	25	63	88
Q18	Q18_1_1	766	17	6	30	29	23	59	82
Q18	Q18_1_1	767	19	7	32	32	26	64	90
Q18	Q18_1_1	768	14	8	38	25	22	63	85
Q18	Q18_1_1	769	14	4	41	30	18	71	89
Q18	Q18_1_1	770	16	4	30	22	20	52	72
Q18	Q18_1_1	771	19	6	34	29	25	63	88
Q18	Q18_1_1	772	22	4	35	27	26	62	88
Q18	Q18_1_1	773	18	5	34	25	23	59	82
Q18	Q18_1_1	774	21	4	32	29	25	61	86
Q18	Q18_1_1	775	18	2	34	29	20	63	83
Q18	Q18_1_1	776	21	4	29	24	25	53	78
Q18	Q18_1_1	777	19	4	33	30	23	63	86
Q18	Q18_1_1	778	17	4	37	27	21	64	85
Q18	Q18_1_1	779	16	3	35	26	19	61	80
Q18	Q18_1_1	780	19	4	32	28	23	60	83
Q18	Q18_1_1	781	22	6	33	30	28	63	91
Q18	Q18_1_1	782	21	6	36	26	27	62	89
Q18	Q18_1_1	783	20	6	35	26	26	61	87
Q18	Q18_1_1	784	19	6	29	28	25	57	82
Q18	Q18_1_1	785	18	7	33	23	25	56	81
Q18	Q18_1_1	786	20	8	38	29	28	67	95
Q18	Q18_1_1	787	21	7	29	29	28	58	86
Q18	Q18_1_1	788	19	7	34	27	26	61	87
Q18	Q18_1_1	789	19	10	34	26	29	60	89
Q18	Q18_1_1	790	23	6	31	29	29	60	89
Q18	Q18_1_1	791	20	9	39	31	29	70	99
Q18	Q18_1_1	792	18	8	40	31	26	71	97
Q18	Q18_1_1	793	18	7	46	32	25	78	103
Q18	Q18_1_1	794	21	7	27	35	28	62	90
Q18	Q18_1_1	795	17	5	31	32	22	63	85
Q18	Q18_1_1	796	22	4	33	33	26	66	92
Q18	Q18_1_1	797	20	4	37	32	24	69	93
Q18	Q18_1_1	798	19	9	41	35	28	76	104
Q18	Q18_1_1	799	18	6	46	35	24	81	105
Q18	Q18_1_1	800	16	9	42	29	25	71	96
Q18	Q18_1_1	801	15	5	41	31	20	72	92
Q18	Q18_1_1	802	17	8	41	26	25	67	92
Q18	Q18_1_1	803	18	6	42	35	24	77	101
Q18	Q18_1_1	804	22	8	45	31	30	76	106
Q18	Q18_1_1	805	16	8	38	31	24	69	93
Q18	Q18_1_1	806	22	6	37	33	28	70	98
Q18	Q18_1_1	807	17	6	38	29	23	67	90
Q18	Q18_1_1	808	21	8	36	32	29	68	97
Q18	Q18_1_1	809	19	7	32	32	26	64	90
Q18	Q18_1_1	810	20	6	38	30	26	68	94
Q18	Q18_1_1	811	20	5	39	34	25	73	98
Q18	Q18_1_1	812	19	10	37	35	29	72	101
Q18	Q18_1_1	813	16	7	40	31	23	71	94
Q18	Q18_1_1	814	18	6	40	33	24	73	97
Q18	Q18_1_1	815	17	6	37	31	23	68	91
Q18	Q18_1_1	816	17	5	40	35	22	75	97
Q18	Q18_1_1	817	17	6	42	38	23	80	103
Q18	Q18_1_1	818	20	5	34	31	25	65	90
Q18	Q18_1_1	819	21	10	43	30	31	73	104
Q18	Q18_1_1	820	21	8	41	34	29	75	104
Q18	Q18_1_1	821	21	8	37	32	29	69	98
Q18	Q18_1_1	822	17	7	36	33	24	69	93
Q18	Q18_1_1	823	18	6	37	33	24	70	94
Q18	Q18_1_1	824	21	6	39	36	27	75	102
Q18	Q18_1_1	825	17	8	46	31	25	77	102
Q18	Q18_1_1	826	18	7	31	27	25	58	83
Q18	Q18_1_1	827	21	6	34	26	27	60	87
Q18	Q18_1_1	828	20	9	42	26	29	68	97
Q18	Q18_1_1	829	18	8	36	33	26	69	95
Q18	Q18_1_1	830	19	4	33	29	23	62	85
Q18	Q18_1_1	831	22	7	38	24	29	62	91
Q18	Q18_1_1	832	20	5	36	31	25	67	92
Q18	Q18_1_1	833	20	5	32	33	25	65	90
Q18	Q18_1_1	834	18	9	38	30	27	68	95
Q18	Q18_1_1	835	20	10	39	31	30	70	100
Q18	Q18_1_1	836	16	7	35	31	23	66	89
Q18	Q18_1_1	837	19	7	31	33	26	64	90
Q18	Q18_1_1	838	25	5	38	30	30	68	98
Q18	Q18_1_1	839	22	5	41	35	27	76	103
Q18	Q18_1_1	840	15	5	42	29	20	71	91
Q18	Q18_1_1	841	17	6	35	30	23	65	88
Q18	Q18_1_1	842	18	6	38	33	24	71	95
Q18	Q18_1_1	843	17	8	40	31	25	71	96
Q18	Q18_1_1	844	18	4	42	32	22	74	96
Q18	Q18_1_1	845	15	6	31	27	21	58	79
Q18	Q18_1_1	846	20	6	42	33	26	75	101
Q18	Q18_1_1	847	22	5	36	35	27	71	98
Q18	Q18_1_1	848	18	7	36	35	25	71	96
Q18	Q18_1_1	849	21	7	37	31	28	68	96
Q18	Q18_1_1	850	22	9	38	31	31	69	100
Q18	Q18_1_1	851	17	3	36	28	20	64	84
Q18	Q18_1_1	852	21	3	37	35	24	72	96
Q18	Q18_1_1	853	21	5	37	29	26	66	92
Q18	Q18_1_1	854	15	3	33	32	18	65	83
Q18	Q18_1_1	855	18	3	31	32	21	63	84
Q18	Q18_1_1	856	19	3	35	27	22	62	84
Q18	Q18_1_1	857	19	4	37	29	23	66	89
Q18	Q18_1_1	858	22	5	35	28	27	63	90
Q18	Q18_1_1	859	20	8	31	30	28	61	89
Q18	Q18_1_1	860	18	5	36	32	23	68	91
Q18	Q18_1_1	861	24	8	36	31	32	67	99
Q18	Q18_1_1	862	19	6	26	26	25	52	77
Q18	Q18_1_1	863	18	7	44	27	25	71	96
Q18	Q18_1_1	864	16	8	38	27	24	65	89
Q18	Q18_1_1	865	22	6	34	32	28	66	94
Q18	Q18_1_1	866	20	7	41	35	27	76	103
Q18	Q18_1_1	867	21	8	43	31	29	74	103
Q18	Q18_1_1	868	19	9	42	27	28	69	97
Q18	Q18_1_1	869	21	8	35	27	29	62	91
Q18	Q18_1_1	870	18	7	32	30	25	62	87
Q18	Q18_1_1	871	19	4	32	27	23	59	82
Q18	Q18_1_1	872	17	6	29	28	23	57	80
Q18	Q18_1_1	873	18	7	39	30	25	69	94
Q18	Q18_1_1	874	19	5	37	26	24	63	87
Q18	Q18_1_1	875	18	7	31	28	25	59	84
Q18	Q18_1_1	876	21	6	37	29	27	66	93
Q18	Q18_1_1	877	24	7	39	33	31	72	103
Q18	Q18_1_1	878	20	7	43	37	27	80	107
Q18	Q18_1_1	879	17	9	39	27	26	66	92
Q18	Q18_1_1	880	23	5	48	34	28	82	110
Q18	Q18_1_1	881	19	7	39	31	26	70	96
Q18	Q18_1_1	882	17	5	36	30	22	66	88
Q18	Q18_1_1	883	20	7	42	29	27	71	98
Q18	Q18_1_1	884	17	8	35	31	25	66	91
Q18	Q18_1_1	885	15	7	37	25	22	62	84
Q18	Q18_1_1	886	19	8	33	22	27	55	82
Q18	Q18_1_1	887	21	3	31	27	24	58	82
Q18	Q18_1_1	888	20	3	38	36	23	74	97
Q18	Q18_1_1	889	17	4	40	33	21	73	94
Q18	Q18_1_1	890	20	2	33	27	22	60	82
Q18	Q18_1_1	891	20	6	37	26	26	63	89
Q18	Q18_1_1	892	16	8	41	28	24	69	93
Q18	Q18_1_1	893	20	7	32	28	27	60	87
Q18	Q18_1_1	894	22	7	36	22	29	58	87
Q18	Q18_1_1	895	20	7	32	32	27	64	91
Q18	Q18_1_1	896	19	7	34	28	26	62	88
Q18	Q18_1_1	897	21	7	34	28	28	62	90
Q18	Q18_1_1	898	22	6	38	27	28	65	93
Q18	Q18_1_1	899	16	7	37	24	23	61	84
Q18	Q18_1_1	900	19	8	32	29	27	61	88
Q18	Q18_1_1	901	17	4	32	25	21	57	78
Q18	Q18_1_1	902	18	7	31	23	25	54	79
Q18	Q18_1_1	903	19	9	35	27	28	62	90
Q18	Q18_1_1	904	14	5	39	25	19	64	83
Q18	Q18_1_1	905	16	7	33	30	23	63	86
Q18	Q18_1_1	906	13	4	36	29	17	65	82
Q18	Q18_1_1	907	14	6	27	30	20	57	77
Q18	Q18_1_1	908	20	6	33	29	26	62	88
Q18	Q18_1_1	909	17	6	40	27	23	67	90
Q18	Q18_1_1	910	16	4	34	26	20	60	80
Q18	Q18_1_1	911	18	5	35	28	23	63	86
Q18	Q18_1_1	912	16	8	40	27	24	67	91
Q18	Q18_1_1	913	18	6	37	29	24	66	90
Q18	Q18_1_1	914	13	5	35	28	18	63	81
Q18	Q18_1_1	915	16	7	28	26	23	54	77
Q18	Q18_1_1	916	18	6	37	25	24	62	86
Q18	Q18_1_1	917	16	7	37	31	23	68	91
Q18	Q18_1_1	918	15	7	28	26	22	54	76
Q18	Q18_1_1	919	16	4	35	31	20	66	86
Q18	Q18_1_1	920	15	4	33	27	19	60	79
Q18	Q18_1_1	921	17	5	31	25	22	56	78
Q18	Q18_1_1	922	18	3	30	23	21	53	74
Q18	Q18_1_1	923	19	6	36	26	25	62	87
Q18	Q18_1_1	924	19	5	30	29	24	59	83
Q18	Q18_1_1	925	17	6	38	25	23	63	86
Q18	Q18_1_1	926	19	8	34	22	27	56	83
Q18	Q18_1_1	927	16	5	39	31	21	70	91
Q18	Q18_1_1	928	15	7	38	33	22	71	93
Q18	Q18_1_1	929	18	6	39	35	24	74	98
Q18	Q18_1_1	930	18	8	42	33	26	75	101
Q18	Q18_1_1	931	16	6	38	28	22	66	88
Q18	Q18_1_1	932	18	4	32	30	22	62	84
Q18	Q18_1_1	933	19	2	35	29	21	64	85
Q18	Q18_1_1	934	14	8	40	29	22	69	91
Q18	Q18_1_1	935	14	7	43	27	21	70	91
Q18	Q18_1_1	936	18	4	37	27	22	64	86
Q18	Q18_1_1	937	19	6	40	35	25	75	100
Q18	Q18_1_1	938	18	5	39	37	23	76	99
Q18	Q18_1_1	939	16	5	39	29	21	68	89
Q18	Q18_1_1	940	17	4	36	32	21	68	89
Q18	Q18_1_1	941	21	5	36	31	26	67	93
Q18	Q18_1_1	942	15	8	39	29	23	68	91
Q18	Q18_1_1	943	17	9	44	30	26	74	100
Q18	Q18_1_1	944	19	8	37	27	27	64	91
Q18	Q18_1_1	945	24	7	34	30	31	64	95
Q18	Q18_1_1	946	18	8	41	30	26	71	97
Q18	Q18_1_1	947	25	8	41	26	33	67	100
Q18	Q18_1_1	948	23	6	38	35	29	73	102
Q18	Q18_1_1	949	17	5	37	31	22	68	90
Q18	Q18_1_1	950	16	7	35	31	23	66	89
Q18	Q18_1_1	951	16	3	34	26	19	60	79
Q18	Q18_1_1	952	14	5	33	28	19	61	80
Q18	Q18_1_1	953	17	7	44	28	24	72	96
Q18	Q18_1_1	954	17	4	28	26	21	54	75
Q18	Q18_1_1	955	16	4	34	25	20	59	79
Q18	Q18_1_1	956	15	4	34	27	19	61	80
Q18	Q18_1_1	957	15	5	37	28	20	65	85
Q18	Q18_1_1	958	19	6	33	30	25	63	88
Q18	Q18_1_1	959	19	9	34	28	28	62	90
Q18	Q18_1_1	960	18	8	30	29	26	59	85
Q18	Q18_1_1	961	17	7	38	28	24	66	90
Q18	Q18_1_1	962	18	9	36	26	27	62	89
Q18	Q18_1_1	963	22	8	39	31	30	70	100
Q18	Q18_1_1	964	23	7	33	27	30	60	90
Q18	Q18_1_1	965	20	7	37	27	27	64	91
Q18	Q18_1_1	966	15	6	33	30	21	63	84
Q18	Q18_1_1	967	17	5	38	28	22	66	88
Q18	Q18_1_1	968	19	7	33	29	26	62	88
Q18	Q18_1_1	969	19	5	33	26	24	59	83
Q18	Q18_1_1	970	17	7	37	30	24	67	91
Q18	Q18_1_1	971	23	5	39	30	28	69	97
Q18	Q18_1_1	972	22	7	32	33	29	65	94
Q18	Q18_1_1	973	20	6	46	31	26	77	103
Q18	Q18_1_1	974	20	6	36	29	26	65	91
Q18	Q18_1_1	975	21	8	43	37	29	80	109
Q18	Q18_1_1	976	26	8	40	37	34	77	111
Q18	Q18_1_1	977	23	8	52	39	31	91	122
Q18	Q18_1_1	978	18	8	40	36	26	76	102
Q18	Q18_1_1	979	21	12	35	34	33	69	102
Q18	Q18_1_1	980	20	7	34	28	27	62	89
Q18	Q18_1_1	981	22	9	33	32	31	65	96
Q18	Q18_1_1	982	21	9	41	36	30	77	107
Q18	Q18_1_1	983	23	6	40	40	29	80	109
Q18	Q18_1_1	984	22	7	39	37	29	76	105
Q18	Q18_1_1	985	22	9	40	30	31	70	101
Q18	Q18_1_1	986	19	9	37	36	28	73	101
Q18	Q18_1_1	987	25	5	35	35	30	70	100
Q18	Q18_1_1	988	20	5	44	32	25	76	101
Q18	Q18_1_1	989	20	4	36	31	24	67	91
Q18	Q18_1_1	990	17	7	43	34	24	77	101
Q18	Q18_1_1	991	21	6	41	33	27	74	101
Q18	Q18_1_1	992	13	7	39	32	20	71	91
Q18	Q18_1_1	993	16	8	41	29	24	70	94
Q18	Q18_1_1	994	17	5	41	27	22	68	90
Q18	Q18_1_1	995	18	4	31	28	22	59	81
Q18	Q18_1_1	996	19	5	35	27	24	62	86
Q18	Q18_1_1	997	13	8	36	24	21	60	81
Q18	Q18_1_1	998	16	6	33	27	22	60	82
Q18	Q18_1_1	999	16	4	33	31	20	64	84
Q18	Q18_1_1	1000	17	8	39	27	25	66	91
Q18	Q18_1_1	1001	17	7	32	31	24	63	87
Q18	Q18_1_1	1002	17	8	34	25	25	59	84
Q18	Q18_1_1	1003	20	6	31	31	26	62	88
Q18	Q18_1_1	1004	17	6	39	30	23	69	92
Q18	Q18_1_1	1005	22	6	32	28	28	60	88
Q18	Q18_1_1	1006	21	6	27	32	27	59	86
Q18	Q18_1_1	1007	21	7	40	29	28	69	97
Q18	Q18_1_1	1008	18	4	32	31	22	63	85
Q18	Q18_1_1	1009	21	3	36	30	24	66	90
Q18	Q18_1_1	1010	17	4	32	28	21	60	81
Q18	Q18_1_1	1011	15	7	45	27	22	72	94
Q18	Q18_1_1	1012	18	5	41	32	23	73	96
Q18	Q18_1_1	1013	18	6	42	32	24	74	98
Q18	Q18_1_1	1014	20	6	45	30	26	75	101
Q18	Q18_1_1	1015	21	5	45	39	26	84	110
Q18	Q18_1_1	1016	16	7	40	33	23	73	96
Q18	Q18_1_1	1017	19	5	41	39	24	80	104
Q18	Q18_1_1	1018	21	10	38	35	31	73	104
Q18	Q18_1_1	1019	17	5	38	36	22	74	96
Q18	Q18_1_1	1020	22	8	42	36	30	78	108
Q18	Q18_1_1	1021	19	6	44	34	25	78	103
Q18	Q18_1_1	1022	23	9	32	27	32	59	91
Q18	Q18_1_1	1023	21	6	40	31	27	71	98
Q18	Q18_1_1	1024	21	7	41	37	28	78	106
Q18	Q18_1_1	1025	25	9	35	36	34	71	105
Q18	Q18_1_1	1026	19	8	38	32	27	70	97
Q18	Q18_1_1	1027	21	7	38	26	28	64	92
Q18	Q18_1_1	1028	18	6	39	30	24	69	93
Q18	Q18_1_1	1029	17	7	42	30	24	72	96
Q18	Q18_1_1	1030	16	5	39	28	21	67	88
Q18	Q18_1_1	1031	20	8	36	27	28	63	91
Q18	Q18_1_1	1032	19	6	40	32	25	72	97
Q18	Q18_1_1	1033	16	5	38	28	21	66	87
Q18	Q18_1_1	1034	22	6	39	28	28	67	95
Q18	Q18_1_1	1035	21	7	36	37	28	73	101
Q18	Q18_1_1	1036	23	4	36	37	27	73	100
Q18	Q18_1_1	1037	16	7	34	27	23	61	84
Q18	Q18_1_1	1038	23	8	40	36	31	76	107
Q18	Q18_1_1	1039	20	9	40	31	29	71	100
Q18	Q18_1_1	1040	18	8	38	26	26	64	90
Q18	Q18_1_1	1041	16	9	40	32	25	72	97
Q18	Q18_1_1	1042	18	8	40	31	26	71	97
Q18	Q18_1_1	1043	17	9	39	29	26	68	94
Q18	Q18_1_1	1044	24	7	39	33	31	72	103
Q18	Q18_1_1	1045	20	7	40	31	27	71	98
Q18	Q18_1_1	1046	15	6	40	28	21	68	89
Q18	Q18_1_1	1047	20	7	31	26	27	57	84
Q18	Q18_1_1	1048	17	7	44	33	24	77	101
Q18	Q18_1_1	1049	20	6	36	34	26	70	96
Q18	Q18_1_1	1050	18	4	40	32	22	72	94
Q18	Q18_2_0	251	19	8	38	33	27	71	98
Q18	Q18_2_0	252	22	7	34	31	29	65	94
Q18	Q18_2_0	253	20	6	37	26	26	63	89
Q18	Q18_2_0	254	24	6	43	34	30	77	107
Q18	Q18_2_0	255	21	8	40	34	29	74	103
Q18	Q18_2_0	256	22	4	36	33	26	69	95
Q18	Q18_2_0	257	23	8	36	29	31	65	96
Q18	Q18_2_0	258	18	8	44	32	26	76	102
Q18	Q18_2_0	259	19	6	38	24	25	62	87
Q18	Q18_2_0	260	22	6	39	33	28	72	100
Q18	Q18_2_0	261	21	6	32	31	27	63	90
Q18	Q18_2_0	262	24	5	36	34	29	70	99
Q18	Q18_2_0	263	23	8	31	27	31	58	89
Q18	Q18_2_0	264	20	6	35	29	26	64	90
Q18	Q18_2_0	265	22	5	35	31	27	66	93
Q18	Q18_2_0	266	22	6	38	26	28	64	92
Q18	Q18_2_0	267	19	6	34	22	25	56	81
Q18	Q18_2_0	268	25	7	38	28	32	66	98
Q18	Q18_2_0	269	20	9	39	31	29	70	99
Q18	Q18_2_0	270	22	7	43	29	29	72	101
Q18	Q18_2_0	271	20	5	33	34	25	67	92
Q18	Q18_2_0	272	22	6	36	32	28	68	96
Q18	Q18_2_0	273	20	9	43	30	29	73	102
Q18	Q18_2_0	274	22	10	42	35	32	77	109
Q18	Q18_2_0	275	19	7	36	34	26	70	96
Q18	Q18_2_0	276	21	5	39	34	26	73	99
Q18	Q18_2_0	277	18	5	35	27	23	62	85
Q18	Q18_2_0	278	22	7	40	31	29	71	100
Q18	Q18_2_0	279	21	9	36	36	30	72	102
Q18	Q18_2_0	280	21	7	41	37	28	78	106
Q18	Q18_2_0	281	21	7	35	32	28	67	95
Q18	Q18_2_0	282	20	8	29	30	28	59	87
Q18	Q18_2_0	283	17	6	40	33	23	73	96
Q18	Q18_2_0	284	17	6	40	30	23	70	93
Q18	Q18_2_0	285	15	5	38	32	20	70	90
Q18	Q18_2_0	286	18	7	30	32	25	62	87
Q18	Q18_2_0	287	23	8	42	30	31	72	103
Q18	Q18_2_0	288	19	8	47	30	27	77	104
Q18	Q18_2_0	289	17	10	35	29	27	64	91
Q18	Q18_2_0	290	19	8	46	30	27	76	103
Q18	Q18_2_0	291	21	7	34	24	28	58	86
Q18	Q18_2_0	292	23	8	38	26	31	64	95
Q18	Q18_2_0	293	23	7	36	30	30	66	96
Q18	Q18_2_0	294	19	7	38	33	26	71	97
Q18	Q18_2_0	295	23	9	39	26	32	65	97
Q18	Q18_2_0	296	22	7	39	33	29	72	101
Q18	Q18_2_0	297	15	8	38	29	23	67	90
Q18	Q18_2_0	298	17	9	36	23	26	59	85
Q18	Q18_2_0	299	21	8	32	26	29	58	87
Q18	Q18_2_0	300	16	6	36	27	22	63	85
Q18	Q18_2_0	301	20	8	39	32	28	71	99
Q18	Q18_2_0	302	22	7	43	26	29	69	98
Q18	Q18_2_0	303	17	5	41	33	22	74	96
Q18	Q18_2_0	304	16	7	40	31	23	71	94
Q18	Q18_2_0	305	24	9	40	33	33	73	106
Q18	Q18_2_0	306	19	5	35	33	24	68	92
Q18	Q18_2_0	307	21	8	33	29	29	62	91
Q18	Q18_2_0	308	20	6	37	32	26	69	95
Q18	Q18_2_0	309	17	5	34	30	22	64	86
Q18	Q18_2_0	310	20	9	38	31	29	69	98
Q18	Q18_2_0	311	23	7	39	30	30	69	99
Q18	Q18_2_0	312	24	9	32	25	33	57	90
Q18	Q18_2_0	313	21	5	40	32	26	72	98
Q18	Q18_2_0	314	25	5	38	30	30	68	98
Q18	Q18_2_0	315	19	7	40	27	26	67	93
Q18	Q18_2_0	316	17	6	30	25	23	55	78
Q18	Q18_2_0	317	19	10	38	27	29	65	94
Q18	Q18_2_0	318	24	7	38	22	31	60	91
Q18	Q18_2_0	319	24	8	36	35	32	71	103
Q18	Q18_2_0	320	19	5	38	30	24	68	92
Q18	Q18_2_0	321	24	6	40	34	30	74	104
Q18	Q18_2_0	322	23	10	33	25	33	58	91
Q18	Q18_2_0	323	20	6	38	28	26	66	92
Q18	Q18_2_0	324	23	11	48	29	34	77	111
Q18	Q18_2_0	325	21	8	39	27	29	66	95
Q18	Q18_2_0	326	18	6	36	34	24	70	94
Q18	Q18_2_0	327	25	9	34	27	34	61	95
Q18	Q18_2_0	328	26	5	38	33	31	71	102
Q18	Q18_2_0	329	26	10	38	29	36	67	103
Q18	Q18_2_0	330	22	5	40	33	27	73	100
Q18	Q18_2_0	331	23	12	47	33	35	80	115
Q18	Q18_2_0	332	24	6	31	33	30	64	94
Q18	Q18_2_0	333	27	9	46	38	36	84	120
Q18	Q18_2_0	334	29	9	41	31	38	72	110
Q18	Q18_2_0	335	26	8	43	33	34	76	110
Q18	Q18_2_0	336	23	9	39	29	32	68	100
Q18	Q18_2_0	337	26	8	41	32	34	73	107
Q18	Q18_2_0	338	27	9	41	33	36	74	110
Q18	Q18_2_0	339	27	9	40	30	36	70	106
Q18	Q18_2_0	340	30	7	37	30	37	67	104
Q18	Q18_2_0	341	19	9	43	33	28	76	104
Q18	Q18_2_0	342	23	6	41	33	29	74	103
Q18	Q18_2_0	343	20	7	42	33	27	75	102
Q18	Q18_2_0	344	22	6	34	27	28	61	89
Q18	Q18_2_0	345	25	2	36	28	27	64	91
Q18	Q18_2_0	346	24	7	39	35	31	74	105
Q18	Q18_2_0	347	18	8	43	26	26	69	95
Q18	Q18_2_0	348	20	10	35	35	30	70	100
Q18	Q18_2_0	349	22	7	39	30	29	69	98
Q18	Q18_2_0	350	23	10	37	31	33	68	101
Q18	Q18_2_0	351	23	10	38	30	33	68	101
Q18	Q18_2_0	352	20	9	37	32	29	69	98
Q18	Q18_2_0	353	25	9	39	35	34	74	108
Q18	Q18_2_0	354	28	10	38	33	38	71	109
Q18	Q18_2_0	355	25	10	37	24	35	61	96
Q18	Q18_2_0	356	24	13	38	29	37	67	104
Q18	Q18_2_0	357	22	7	34	30	29	64	93
Q18	Q18_2_0	358	22	6	36	31	28	67	95
Q18	Q18_2_0	359	20	8	38	27	28	65	93
Q18	Q18_2_0	360	19	8	34	31	27	65	92
Q18	Q18_2_0	361	20	7	39	28	27	67	94
Q18	Q18_2_0	362	19	9	35	29	28	64	92
Q18	Q18_2_0	363	19	9	35	25	28	60	88
Q18	Q18_2_0	364	17	8	35	31	25	66	91
Q18	Q18_2_0	365	16	7	32	30	23	62	85
Q18	Q18_2_0	366	19	6	33	33	25	66	91
Q18	Q18_2_0	367	17	7	39	27	24	66	90
Q18	Q18_2_0	368	19	6	35	30	25	65	90
Q18	Q18_2_0	369	18	7	33	29	25	62	87
Q18	Q18_2_0	370	21	6	34	30	27	64	91
Q18	Q18_2_0	371	19	6	36	33	25	69	94
Q18	Q18_2_0	372	22	7	39	26	29	65	94
Q18	Q18_2_0	373	20	7	34	30	27	64	91
Q18	Q18_2_0	374	21	9	37	29	30	66	96
Q18	Q18_2_0	375	21	6	36	31	27	67	94
Q18	Q18_2_0	376	23	6	38	30	29	68	97
Q18	Q18_2_0	377	24	8	41	33	32	74	106
Q18	Q18_2_0	378	24	10	41	34	34	75	109
Q18	Q18_2_0	379	28	10	39	33	38	72	110
Q18	Q18_2_0	380	27	7	41	29	34	70	104
Q18	Q18_2_0	381	21	10	38	29	31	67	98
Q18	Q18_2_0	382	24	8	33	26	32	59	91
Q18	Q18_2_0	383	20	6	34	30	26	64	90
Q18	Q18_2_0	384	24	6	29	30	30	59	89
Q18	Q18_2_0	385	19	5	35	27	24	62	86
Q18	Q18_2_0	386	17	4	31	30	21	61	82
Q18	Q18_2_0	387	18	5	33	28	23	61	84
Q18	Q18_2_0	388	17	4	26	26	21	52	73
Q18	Q18_2_0	389	18	7	32	28	25	60	85
Q18	Q18_2_0	390	23	5	30	25	28	55	83
Q18	Q18_2_0	391	18	5	37	26	23	63	86
Q18	Q18_2_0	392	17	4	39	30	21	69	90
Q18	Q18_2_0	393	21	5	35	36	26	71	97
Q18	Q18_2_0	394	18	7	37	28	25	65	90
Q18	Q18_2_0	395	23	4	33	22	27	55	82
Q18	Q18_2_0	396	26	6	31	31	32	62	94
Q18	Q18_2_0	397	19	5	26	23	24	49	73
Q18	Q18_2_0	398	21	8	38	32	29	70	99
Q18	Q18_2_0	399	18	9	45	34	27	79	106
Q18	Q18_2_0	400	21	7	33	29	28	62	90
Q18	Q18_2_0	401	24	6	31	26	30	57	87
Q18	Q18_2_0	402	24	6	41	34	30	75	105
Q18	Q18_2_0	403	19	8	31	32	27	63	90
Q18	Q18_2_0	404	21	3	34	30	24	64	88
Q18	Q18_2_0	405	22	4	34	26	26	60	86
Q18	Q18_2_0	406	22	8	38	28	30	66	96
Q18	Q18_2_0	407	21	11	40	29	32	69	101
Q18	Q18_2_0	408	22	6	33	31	28	64	92
Q18	Q18_2_0	409	20	5	45	28	25	73	98
Q18	Q18_2_0	410	18	6	38	33	24	71	95
Q18	Q18_2_0	411	20	7	31	29	27	60	87
Q18	Q18_2_0	412	17	8	36	29	25	65	90
Q18	Q18_2_0	413	22	7	37	30	29	67	96
Q18	Q18_2_0	414	21	9	39	32	30	71	101
Q18	Q18_2_0	415	22	6	38	27	28	65	93
Q18	Q18_2_0	416	21	9	34	29	30	63	93
Q18	Q18_2_0	417	18	4	37	30	22	67	89
Q18	Q18_2_0	418	21	5	35	34	26	69	95
Q18	Q18_2_0	419	24	7	35	27	31	62	93
Q18	Q18_2_0	420	28	5	24	33	33	57	90
Q18	Q18_2_0	421	18	7	34	32	25	66	91
Q18	Q18_2_0	422	18	3	35	30	21	65	86
Q18	Q18_2_0	423	18	6	34	30	24	64	88
Q18	Q18_2_0	424	24	5	27	28	29	55	84
Q18	Q18_2_0	425	17	5	33	29	22	62	84
Q18	Q18_2_0	426	17	6	30	29	23	59	82
Q18	Q18_2_0	427	21	8	38	30	29	68	97
Q18	Q18_2_0	428	20	7	37	27	27	64	91
Q18	Q18_2_0	429	18	7	33	29	25	62	87
Q18	Q18_2_0	430	18	7	37	28	25	65	90
Q18	Q18_2_0	431	21	9	36	30	30	66	96
Q18	Q18_2_0	432	21	8	39	27	29	66	95
Q18	Q18_2_0	433	19	9	32	27	28	59	87
Q18	Q18_2_0	434	22	8	36	27	30	63	93
Q18	Q18_2_0	435	19	7	39	28	26	67	93
Q18	Q18_2_0	436	18	8	29	27	26	56	82
Q18	Q18_2_0	437	20	5	37	33	25	70	95
Q18	Q18_2_0	438	20	8	37	32	28	69	97
Q18	Q18_2_0	439	20	6	31	31	26	62	88
Q18	Q18_2_0	440	19	6	36	31	25	67	92
Q18	Q18_2_0	441	23	6	34	26	29	60	89
Q18	Q18_2_0	442	19	10	35	29	29	64	93
Q18	Q18_2_0	443	21	6	40	31	27	71	98
Q18	Q18_2_0	444	21	6	35	25	27	60	87
Q18	Q18_2_0	445	20	9	37	32	29	69	98
Q18	Q18_2_0	446	18	6	27	32	24	59	83
Q18	Q18_2_0	447	22	7	34	31	29	65	94
Q18	Q18_2_0	448	19	6	34	25	25	59	84
Q18	Q18_2_0	449	22	8	39	35	30	74	104
Q18	Q18_2_0	450	26	8	41	30	34	71	105
Q18	Q18_2_0	451	21	9	36	30	30	66	96
Q18	Q18_2_0	452	23	6	39	31	29	70	99
Q18	Q18_2_0	453	19	6	40	28	25	68	93
Q18	Q18_2_0	454	23	5	44	30	28	74	102
Q18	Q18_2_0	455	21	8	34	31	29	65	94
Q18	Q18_2_0	456	19	4	35	27	23	62	85
Q18	Q18_2_0	457	21	7	43	26	28	69	97
Q18	Q18_2_0	458	22	7	36	35	29	71	100
Q18	Q18_2_0	459	23	9	40	34	32	74	106
Q18	Q18_2_0	460	26	10	33	33	36	66	102
Q18	Q18_2_0	461	24	9	38	25	33	63	96
Q18	Q18_2_0	462	19	9	35	29	28	64	92
Q18	Q18_2_0	463	20	9	33	27	29	60	89
Q18	Q18_2_0	464	26	8	39	29	34	68	102
Q18	Q18_2_0	465	22	7	34	35	29	69	98
Q18	Q18_2_0	466	20	10	37	29	30	66	96
Q18	Q18_2_0	467	20	8	37	32	28	69	97
Q18	Q18_2_0	468	18	9	37	31	27	68	95
Q18	Q18_2_0	469	24	10	37	30	34	67	101
Q18	Q18_2_0	470	21	8	38	31	29	69	98
Q18	Q18_2_0	471	29	7	37	29	36	66	102
Q18	Q18_2_0	472	25	7	34	30	32	64	96
Q18	Q18_2_0	473	23	8	30	27	31	57	88
Q18	Q18_2_0	474	23	9	32	26	32	58	90
Q18	Q18_2_0	475	24	5	36	30	29	66	95
Q18	Q18_2_0	476	24	6	31	28	30	59	89
Q18	Q18_2_0	477	20	6	33	27	26	60	86
Q18	Q18_2_0	478	24	8	35	28	32	63	95
Q18	Q18_2_0	479	22	8	28	33	30	61	91
Q18	Q18_2_0	480	22	8	39	33	30	72	102
Q18	Q18_2_0	481	20	7	31	24	27	55	82
Q18	Q18_2_0	482	21	9	37	27	30	64	94
Q18	Q18_2_0	483	20	7	35	30	27	65	92
Q18	Q18_2_0	484	21	7	43	28	28	71	99
Q18	Q18_2_0	485	20	8	37	24	28	61	89
Q18	Q18_2_0	486	21	9	35	31	30	66	96
Q18	Q18_2_0	487	22	9	39	33	31	72	103
Q18	Q18_2_0	488	22	7	28	31	29	59	88
Q18	Q18_2_0	489	24	8	37	35	32	72	104
Q18	Q18_2_0	490	22	6	37	35	28	72	100
Q18	Q18_2_0	491	23	6	28	35	29	63	92
Q18	Q18_2_0	492	20	9	36	30	29	66	95
Q18	Q18_2_0	493	23	9	43	33	32	76	108
Q18	Q18_2_0	494	27	10	33	32	37	65	102
Q18	Q18_2_0	495	22	7	37	32	29	69	98
Q18	Q18_2_0	496	20	9	40	29	29	69	98
Q18	Q18_2_0	497	20	10	39	26	30	65	95
Q18	Q18_2_0	498	21	10	31	27	31	58	89
Q18	Q18_2_0	499	22	9	39	32	31	71	102
Q18	Q18_2_0	500	20	6	37	28	26	65	91
Q18	Q18_2_0	501	25	10	35	26	35	61	96
Q18	Q18_2_0	502	23	8	32	24	31	56	87
Q18	Q18_2_0	503	19	8	40	30	27	70	97
Q18	Q18_2_0	504	21	8	35	24	29	59	88
Q18	Q18_2_0	505	22	9	35	28	31	63	94
Q18	Q18_2_0	506	18	8	40	25	26	65	91
Q18	Q18_2_0	507	18	9	40	31	27	71	98
Q18	Q18_2_0	508	20	7	32	29	27	61	88
Q18	Q18_2_0	509	23	5	32	35	28	67	95
Q18	Q18_2_0	510	24	9	37	30	33	67	100
Q18	Q18_2_0	511	20	7	41	22	27	63	90
Q18	Q18_2_0	512	22	6	31	27	28	58	86
Q18	Q18_2_0	513	24	9	32	29	33	61	94
Q18	Q18_2_0	514	31	4	23	30	35	53	88
Q18	Q18_2_0	515	27	7	47	28	34	75	109
Q18	Q18_2_0	516	22	9	37	35	31	72	103
Q18	Q18_2_0	517	19	10	46	25	29	71	100
Q18	Q18_2_0	518	21	9	38	27	30	65	95
Q18	Q18_2_0	519	21	13	34	33	34	67	101
Q18	Q18_2_0	520	19	9	38	25	28	63	91
Q18	Q18_2_0	521	19	7	38	29	26	67	93
Q18	Q18_2_0	522	16	7	34	32	23	66	89
Q18	Q18_2_0	523	21	6	41	27	27	68	95
Q18	Q18_2_0	524	19	7	39	30	26	69	95
Q18	Q18_2_0	525	27	7	36	38	34	74	108
Q18	Q18_2_0	526	23	7	39	33	30	72	102
Q18	Q18_2_0	527	24	7	37	29	31	66	97
Q18	Q18_2_0	528	20	7	39	27	27	66	93
Q18	Q18_2_0	529	23	7	35	35	30	70	100
Q18	Q18_2_0	530	23	6	36	34	29	70	99
Q18	Q18_2_0	531	20	8	36	32	28	68	96
Q18	Q18_2_0	532	18	8	42	31	26	73	99
Q18	Q18_2_0	533	19	8	38	30	27	68	95
Q18	Q18_2_0	534	21	10	40	22	31	62	93
Q18	Q18_2_0	535	21	6	34	31	27	65	92
Q18	Q18_2_0	536	20	7	37	28	27	65	92
Q18	Q18_2_0	537	17	5	34	28	22	62	84
Q18	Q18_2_0	538	21	6	35	28	27	63	90
Q18	Q18_2_0	539	14	5	30	28	19	58	77
Q18	Q18_2_0	540	19	8	40	27	27	67	94
Q18	Q18_2_0	541	20	6	40	31	26	71	97
Q18	Q18_2_0	542	19	8	44	33	27	77	104
Q18	Q18_2_0	543	20	8	35	26	28	61	89
Q18	Q18_2_0	544	21	8	42	29	29	71	100
Q18	Q18_2_0	545	19	10	35	28	29	63	92
Q18	Q18_2_0	546	22	4	32	32	26	64	90
Q18	Q18_2_0	547	19	4	31	30	23	61	84
Q18	Q18_2_0	548	20	8	38	27	28	65	93
Q18	Q18_2_0	549	19	7	43	31	26	74	100
Q18	Q18_2_0	550	22	9	45	30	31	75	106
Q18	Q18_2_0	551	20	6	36	30	26	66	92
Q18	Q18_2_0	552	21	5	41	26	26	67	93
Q18	Q18_2_0	553	22	5	40	32	27	72	99
Q18	Q18_2_0	554	19	7	34	30	26	64	90
Q18	Q18_2_0	555	19	8	43	27	27	70	97
Q18	Q18_2_0	556	20	7	47	33	27	80	107
Q18	Q18_2_0	557	26	9	36	29	35	65	100
Q18	Q18_2_0	558	21	5	38	31	26	69	95
Q18	Q18_2_0	559	23	7	39	29	30	68	98
Q18	Q18_2_0	560	26	6	29	26	32	55	87
Q18	Q18_2_0	561	23	11	39	33	34	72	106
Q18	Q18_2_0	562	16	6	38	30	22	68	90
Q18	Q18_2_0	563	22	8	38	31	30	69	99
Q18	Q18_2_0	564	21	6	35	31	27	66	93
Q18	Q18_2_0	565	19	6	33	31	25	64	89
Q18	Q18_2_0	566	16	4	39	28	20	67	87
Q18	Q18_2_0	567	16	5	35	30	21	65	86
Q18	Q18_2_0	568	18	7	33	34	25	67	92
Q18	Q18_2_0	569	17	5	36	30	22	66	88
Q18	Q18_2_0	570	16	5	33	28	21	61	82
Q18	Q18_2_0	571	21	7	38	29	28	67	95
Q18	Q18_2_0	572	19	7	34	27	26	61	87
Q18	Q18_2_0	573	19	4	32	27	23	59	82
Q18	Q18_2_0	574	20	4	32	29	24	61	85
Q18	Q18_2_0	575	18	6	41	29	24	70	94
Q18	Q18_2_0	576	18	5	36	27	23	63	86
Q18	Q18_2_0	577	18	7	37	30	25	67	92
Q18	Q18_2_0	578	16	4	38	30	20	68	88
Q18	Q18_2_0	579	21	3	32	29	24	61	85
Q18	Q18_2_0	580	15	7	34	28	22	62	84
Q18	Q18_2_0	581	18	6	34	31	24	65	89
Q18	Q18_2_0	582	19	4	33	27	23	60	83
Q18	Q18_2_0	583	16	6	34	31	22	65	87
Q18	Q18_2_0	584	19	4	30	27	23	57	80
Q18	Q18_2_0	585	15	9	41	29	24	70	94
Q18	Q18_2_0	586	18	7	35	27	25	62	87
Q18	Q18_2_0	587	19	5	39	30	24	69	93
Q18	Q18_2_0	588	18	6	30	29	24	59	83
Q18	Q18_2_0	589	21	5	32	28	26	60	86
Q18	Q18_2_0	590	23	6	38	28	29	66	95
Q18	Q18_2_0	591	16	5	36	27	21	63	84
Q18	Q18_2_0	592	18	4	28	28	22	56	78
Q18	Q18_2_0	593	20	4	29	23	24	52	76
Q18	Q18_2_0	594	15	4	35	26	19	61	80
Q18	Q18_2_0	595	18	5	31	29	23	60	83
Q18	Q18_2_0	596	19	5	39	31	24	70	94
Q18	Q18_2_0	597	18	7	34	30	25	64	89
Q18	Q18_2_0	598	12	5	36	24	17	60	77
Q18	Q18_2_0	599	19	5	34	26	24	60	84
Q18	Q18_2_0	600	19	6	33	26	25	59	84
Q18	Q18_2_0	601	19	7	34	27	26	61	87
Q18	Q18_2_0	602	16	6	38	24	22	62	84
Q18	Q18_2_0	603	16	5	35	26	21	61	82
Q18	Q18_2_0	604	18	6	26	22	24	48	72
Q18	Q18_2_0	605	14	4	27	25	18	52	70
Q18	Q18_2_0	606	17	5	30	24	22	54	76
Q18	Q18_2_0	607	12	4	37	30	16	67	83
Q18	Q18_2_0	608	21	5	33	27	26	60	86
Q18	Q18_2_0	609	17	6	36	33	23	69	92
Q18	Q18_2_0	610	15	4	33	28	19	61	80
Q18	Q18_2_0	611	18	5	33	30	23	63	86
Q18	Q18_2_0	612	19	3	34	27	22	61	83
Q18	Q18_2_0	613	18	3	38	30	21	68	89
Q18	Q18_2_0	614	18	6	36	23	24	59	83
Q18	Q18_2_0	615	18	4	32	31	22	63	85
Q18	Q18_2_0	616	18	4	33	30	22	63	85
Q18	Q18_2_0	617	21	5	35	34	26	69	95
Q18	Q18_2_0	618	22	5	32	33	27	65	92
Q18	Q18_2_0	619	17	6	44	31	23	75	98
Q18	Q18_2_0	620	16	3	36	35	19	71	90
Q18	Q18_2_0	621	16	5	37	28	21	65	86
Q18	Q18_2_0	622	18	3	33	31	21	64	85
Q18	Q18_2_0	623	17	5	33	24	22	57	79
Q18	Q18_2_0	624	18	4	31	24	22	55	77
Q18	Q18_2_0	625	19	4	30	28	23	58	81
Q18	Q18_2_0	626	22	4	29	33	26	62	88
Q18	Q18_2_0	627	21	4	34	28	25	62	87
Q18	Q18_2_0	628	19	5	30	33	24	63	87
Q18	Q18_2_0	629	18	7	37	26	25	63	88
Q18	Q18_2_0	630	25	3	32	27	28	59	87
Q18	Q18_2_0	631	18	6	33	27	24	60	84
Q18	Q18_2_0	632	20	5	31	27	25	58	83
Q18	Q18_2_0	633	17	3	32	27	20	59	79
Q18	Q18_2_0	634	18	4	30	29	22	59	81
Q18	Q18_2_0	635	18	4	36	27	22	63	85
Q18	Q18_2_0	636	16	4	34	29	20	63	83
Q18	Q18_2_0	637	20	5	35	33	25	68	93
Q18	Q18_2_0	638	21	7	28	28	28	56	84
Q18	Q18_2_0	639	19	9	33	29	28	62	90
Q18	Q18_2_0	640	22	4	36	28	26	64	90
Q18	Q18_2_0	641	18	6	35	30	24	65	89
Q18	Q18_2_0	642	19	8	30	30	27	60	87
Q18	Q18_2_0	643	19	9	29	30	28	59	87
Q18	Q18_2_0	644	19	6	31	28	25	59	84
Q18	Q18_2_0	645	19	7	36	31	26	67	93
Q18	Q18_2_0	646	18	7	34	20	25	54	79
Q18	Q18_2_0	647	18	9	42	28	27	70	97
Q18	Q18_2_0	648	21	9	34	33	30	67	97
Q18	Q18_2_0	649	18	7	30	33	25	63	88
[truncated: 12,401 more rows]

## Sheet: Fig 7B
numQ	experiment	frame	backbone aceptor	backbone donor	sidechain aceptor	sidechain donor	total backbone Hb	total sidechain Hb	total HB
Q18	Q18_1_0	251	1	0.222222	2.16667	1.77778	1.22222	3.94444	5.16667
Q18	Q18_1_0	252	0.944444	0.0555556	2.22222	1.66667	1	3.88889	4.88889
Q18	Q18_1_0	253	1.22222	0.5	2.05556	1.61111	1.72222	3.66667	5.38889
Q18	Q18_1_0	254	1.27778	0.388889	2.44444	1.77778	1.66667	4.22222	5.88889
Q18	Q18_1_0	255	1	0.333333	2.27778	1.72222	1.33333	4	5.33333
Q18	Q18_1_0	256	1.27778	0.388889	2	1.61111	1.66667	3.61111	5.27778
Q18	Q18_1_0	257	1.16667	0.333333	2.16667	1.72222	1.5	3.88889	5.38889
Q18	Q18_1_0	258	1.22222	0.277778	2.22222	1.66667	1.5	3.88889	5.38889
Q18	Q18_1_0	259	1.16667	0.333333	2.72222	1.83333	1.5	4.55556	6.05556
Q18	Q18_1_0	260	1.11111	0.333333	2.27778	1.72222	1.44444	4	5.44444
Q18	Q18_1_0	261	1.22222	0.277778	2.11111	1.77778	1.5	3.88889	5.38889
Q18	Q18_1_0	262	1.22222	0.277778	2.38889	2.11111	1.5	4.5	6
Q18	Q18_1_0	263	1.27778	0.388889	2.38889	1.66667	1.66667	4.05556	5.72222
Q18	Q18_1_0	264	1.11111	0.277778	2.33333	1.61111	1.38889	3.94444	5.33333
Q18	Q18_1_0	265	1.11111	0.333333	2.22222	1.66667	1.44444	3.88889	5.33333
Q18	Q18_1_0	266	1.33333	0.277778	1.94444	1.72222	1.61111	3.66667	5.27778
Q18	Q18_1_0	267	1.16667	0.222222	1.88889	1.72222	1.38889	3.61111	5
Q18	Q18_1_0	268	1	0.166667	2.11111	1.72222	1.16667	3.83333	5
Q18	Q18_1_0	269	1.05556	0.277778	1.88889	1.44444	1.33333	3.33333	4.66667
Q18	Q18_1_0	270	1.27778	0.333333	2	1.83333	1.61111	3.83333	5.44444
Q18	Q18_1_0	271	1.38889	0.388889	2	1.66667	1.77778	3.66667	5.44444
Q18	Q18_1_0	272	1.11111	0.444444	2.11111	1.61111	1.55556	3.72222	5.27778
Q18	Q18_1_0	273	1.22222	0.388889	2.22222	1.77778	1.61111	4	5.61111
Q18	Q18_1_0	274	1.27778	0.277778	1.66667	1.83333	1.55556	3.5	5.05556
Q18	Q18_1_0	275	1.61111	0.277778	1.61111	1.61111	1.88889	3.22222	5.11111
Q18	Q18_1_0	276	1.27778	0.222222	1.66667	1.55556	1.5	3.22222	4.72222
Q18	Q18_1_0	277	1	0.222222	1.88889	1.72222	1.22222	3.61111	4.83333
Q18	Q18_1_0	278	1.38889	0.111111	1.88889	1.72222	1.5	3.61111	5.11111
Q18	Q18_1_0	279	1.11111	0.277778	2.22222	1.38889	1.38889	3.61111	5
Q18	Q18_1_0	280	0.944444	0.166667	2	1.66667	1.11111	3.66667	4.77778
Q18	Q18_1_0	281	1	0.277778	1.94444	1.44444	1.27778	3.38889	4.66667
Q18	Q18_1_0	282	1.44444	0.333333	2	1.88889	1.77778	3.88889	5.66667
Q18	Q18_1_0	283	1.05556	0.277778	1.88889	1.83333	1.33333	3.72222	5.05556
Q18	Q18_1_0	284	1.11111	0.222222	1.5	1.61111	1.33333	3.11111	4.44444
Q18	Q18_1_0	285	1.22222	0.388889	2.05556	1.94444	1.61111	4	5.61111
Q18	Q18_1_0	286	1.22222	0.333333	2.05556	1.55556	1.55556	3.61111	5.16667
Q18	Q18_1_0	287	1.22222	0.0555556	1.55556	1.66667	1.27778	3.22222	4.5
Q18	Q18_1_0	288	1	0.277778	1.55556	1.38889	1.27778	2.94444	4.22222
Q18	Q18_1_0	289	1.05556	0.166667	1.83333	1.33333	1.22222	3.16667	4.38889
Q18	Q18_1_0	290	0.944444	0.166667	1.55556	1.55556	1.11111	3.11111	4.22222
Q18	Q18_1_0	291	0.833333	0.166667	1.5	1.27778	1	2.77778	3.77778
Q18	Q18_1_0	292	0.888889	0.333333	2.11111	1.61111	1.22222	3.72222	4.94444
Q18	Q18_1_0	293	1	0.388889	1.55556	1.38889	1.38889	2.94444	4.33333
Q18	Q18_1_0	294	1	0.333333	2	1.66667	1.33333	3.66667	5
Q18	Q18_1_0	295	1	0.277778	1.61111	1.33333	1.27778	2.94444	4.22222
Q18	Q18_1_0	296	1	0.222222	2	1.5	1.22222	3.5	4.72222
Q18	Q18_1_0	297	0.944444	0.166667	1.88889	1.38889	1.11111	3.27778	4.38889
Q18	Q18_1_0	298	1.27778	0.277778	2.33333	1.61111	1.55556	3.94444	5.5
Q18	Q18_1_0	299	1.22222	0.222222	2.11111	1.66667	1.44444	3.77778	5.22222
Q18	Q18_1_0	300	1.05556	0.388889	2.16667	1.27778	1.44444	3.44444	4.88889
Q18	Q18_1_0	301	0.944444	0.388889	1.77778	1.38889	1.33333	3.16667	4.5
Q18	Q18_1_0	302	1.16667	0.333333	2.05556	1.61111	1.5	3.66667	5.16667
Q18	Q18_1_0	303	1.22222	0.333333	1.83333	1.61111	1.55556	3.44444	5
Q18	Q18_1_0	304	1.05556	0.277778	1.72222	1.66667	1.33333	3.38889	4.72222
Q18	Q18_1_0	305	1.05556	0.111111	1.72222	1.94444	1.16667	3.66667	4.83333
Q18	Q18_1_0	306	1	0.166667	2	1.72222	1.16667	3.72222	4.88889
Q18	Q18_1_0	307	1.11111	0.166667	1.83333	1.66667	1.27778	3.5	4.77778
Q18	Q18_1_0	308	1.11111	0.111111	2.22222	1.77778	1.22222	4	5.22222
Q18	Q18_1_0	309	1.11111	0.5	2.27778	1.77778	1.61111	4.05556	5.66667
Q18	Q18_1_0	310	0.888889	0.222222	1.55556	1.33333	1.11111	2.88889	4
Q18	Q18_1_0	311	1	0.388889	2	1.83333	1.38889	3.83333	5.22222
Q18	Q18_1_0	312	1.22222	0.222222	1.83333	2	1.44444	3.83333	5.27778
Q18	Q18_1_0	313	0.833333	0.555556	2.33333	1.88889	1.38889	4.22222	5.61111
Q18	Q18_1_0	314	1.27778	0.5	2	1.61111	1.77778	3.61111	5.38889
Q18	Q18_1_0	315	1.22222	0.333333	2.11111	1.94444	1.55556	4.05556	5.61111
Q18	Q18_1_0	316	1.16667	0.277778	2	1.72222	1.44444	3.72222	5.16667
Q18	Q18_1_0	317	1.16667	0.5	2.27778	2	1.66667	4.27778	5.94444
Q18	Q18_1_0	318	1.16667	0.5	1.94444	1.44444	1.66667	3.38889	5.05556
Q18	Q18_1_0	319	1.16667	0.555556	2.05556	1.72222	1.72222	3.77778	5.5
Q18	Q18_1_0	320	1.16667	0.444444	2.05556	1.5	1.61111	3.55556	5.16667
Q18	Q18_1_0	321	1.11111	0.388889	1.94444	1.33333	1.5	3.27778	4.77778
Q18	Q18_1_0	322	1.33333	0.444444	2	1.38889	1.77778	3.38889	5.16667
Q18	Q18_1_0	323	1.16667	0.333333	1.88889	1.5	1.5	3.38889	4.88889
Q18	Q18_1_0	324	1.22222	0.444444	1.94444	1.44444	1.66667	3.38889	5.05556
Q18	Q18_1_0	325	1.33333	0.166667	1.88889	1.77778	1.5	3.66667	5.16667
Q18	Q18_1_0	326	1.5	0.388889	2.11111	1.66667	1.88889	3.77778	5.66667
Q18	Q18_1_0	327	1.16667	0.333333	2.27778	1.66667	1.5	3.94444	5.44444
Q18	Q18_1_0	328	1.27778	0.333333	2.11111	1.72222	1.61111	3.83333	5.44444
Q18	Q18_1_0	329	1.05556	0.388889	2.66667	1.83333	1.44444	4.5	5.94444
Q18	Q18_1_0	330	1.11111	0.277778	2	1.72222	1.38889	3.72222	5.11111
Q18	Q18_1_0	331	1.27778	0.333333	2.11111	1.72222	1.61111	3.83333	5.44444
Q18	Q18_1_0	332	1.16667	0.388889	1.88889	1.44444	1.55556	3.33333	4.88889
Q18	Q18_1_0	333	1.16667	0.277778	2.11111	1.72222	1.44444	3.83333	5.27778
Q18	Q18_1_0	334	0.888889	0.166667	2.11111	1.55556	1.05556	3.66667	4.72222
Q18	Q18_1_0	335	1	0.222222	2.05556	1.94444	1.22222	4	5.22222
Q18	Q18_1_0	336	0.888889	0.277778	1.83333	1.77778	1.16667	3.61111	4.77778
Q18	Q18_1_0	337	0.888889	0.333333	2.27778	1.66667	1.22222	3.94444	5.16667
Q18	Q18_1_0	338	0.944444	0.388889	2.05556	1.61111	1.33333	3.66667	5
Q18	Q18_1_0	339	0.833333	0.333333	2.44444	1.55556	1.16667	4	5.16667
Q18	Q18_1_0	340	1.22222	0.277778	2.16667	1.72222	1.5	3.88889	5.38889
Q18	Q18_1_0	341	1	0.333333	2.22222	1.66667	1.33333	3.88889	5.22222
Q18	Q18_1_0	342	1.05556	0.277778	1.83333	1.83333	1.33333	3.66667	5
Q18	Q18_1_0	343	1.11111	0.388889	2	1.61111	1.5	3.61111	5.11111
Q18	Q18_1_0	344	1.16667	0.333333	1.94444	1.72222	1.5	3.66667	5.16667
Q18	Q18_1_0	345	0.888889	0.333333	2	1.61111	1.22222	3.61111	4.83333
Q18	Q18_1_0	346	0.888889	0.277778	2.33333	1.77778	1.16667	4.11111	5.27778
Q18	Q18_1_0	347	0.833333	0.222222	1.83333	1.5	1.05556	3.33333	4.38889
Q18	Q18_1_0	348	1	0.277778	1.66667	1.5	1.27778	3.16667	4.44444
Q18	Q18_1_0	349	1.16667	0.222222	1.88889	1.88889	1.38889	3.77778	5.16667
Q18	Q18_1_0	350	0.833333	0.166667	2.16667	1.72222	1	3.88889	4.88889
Q18	Q18_1_0	351	1.22222	0.166667	1.94444	1.61111	1.38889	3.55556	4.94444
Q18	Q18_1_0	352	0.666667	0.333333	1.55556	1.22222	1	2.77778	3.77778
Q18	Q18_1_0	353	1.11111	0.166667	1.83333	1.44444	1.27778	3.27778	4.55556
Q18	Q18_1_0	354	1.22222	0.222222	2	1.55556	1.44444	3.55556	5
Q18	Q18_1_0	355	1	0.333333	1.77778	1.55556	1.33333	3.33333	4.66667
Q18	Q18_1_0	356	1.11111	0.333333	1.88889	1.55556	1.44444	3.44444	4.88889
Q18	Q18_1_0	357	0.944444	0.388889	1.94444	1.5	1.33333	3.44444	4.77778
Q18	Q18_1_0	358	0.888889	0.222222	2.16667	1.61111	1.11111	3.77778	4.88889
Q18	Q18_1_0	359	0.944444	0.333333	1.88889	1.38889	1.27778	3.27778	4.55556
Q18	Q18_1_0	360	1	0.277778	1.83333	1.5	1.27778	3.33333	4.61111
Q18	Q18_1_0	361	1.05556	0.277778	1.77778	1.66667	1.33333	3.44444	4.77778
Q18	Q18_1_0	362	1.05556	0.166667	1.72222	1.61111	1.22222	3.33333	4.55556
Q18	Q18_1_0	363	0.888889	0.388889	1.77778	1.72222	1.27778	3.5	4.77778
Q18	Q18_1_0	364	1	0.277778	2.16667	1.55556	1.27778	3.72222	5
Q18	Q18_1_0	365	1	0.166667	1.94444	1.61111	1.16667	3.55556	4.72222
Q18	Q18_1_0	366	1	0.333333	2	1.44444	1.33333	3.44444	4.77778
Q18	Q18_1_0	367	0.944444	0.388889	2.16667	1.61111	1.33333	3.77778	5.11111
Q18	Q18_1_0	368	0.833333	0.277778	2.38889	1.44444	1.11111	3.83333	4.94444
Q18	Q18_1_0	369	0.833333	0.222222	2.05556	1.5	1.05556	3.55556	4.61111
Q18	Q18_1_0	370	1	0.277778	1.88889	1.55556	1.27778	3.44444	4.72222
Q18	Q18_1_0	371	1	0.555556	2.72222	1.88889	1.55556	4.61111	6.16667
Q18	Q18_1_0	372	1.05556	0.333333	2.16667	1.72222	1.38889	3.88889	5.27778
Q18	Q18_1_0	373	1.05556	0.222222	2.11111	1.66667	1.27778	3.77778	5.05556
Q18	Q18_1_0	374	1	0.333333	2.16667	1.66667	1.33333	3.83333	5.16667
Q18	Q18_1_0	375	1.11111	0.222222	1.88889	1.33333	1.33333	3.22222	4.55556
Q18	Q18_1_0	376	1	0.333333	1.94444	1.61111	1.33333	3.55556	4.88889
Q18	Q18_1_0	377	1.05556	0.388889	1.83333	1.5	1.44444	3.33333	4.77778
Q18	Q18_1_0	378	0.888889	0.388889	2.11111	1.5	1.27778	3.61111	4.88889
Q18	Q18_1_0	379	1	0.333333	2.16667	1.77778	1.33333	3.94444	5.27778
Q18	Q18_1_0	380	1	0.333333	2.16667	1.77778	1.33333	3.94444	5.27778
Q18	Q18_1_0	381	1	0.333333	1.94444	1.72222	1.33333	3.66667	5
Q18	Q18_1_0	382	1	0.333333	2.33333	1.83333	1.33333	4.16667	5.5
Q18	Q18_1_0	383	0.833333	0.222222	2.16667	1.5	1.05556	3.66667	4.72222
Q18	Q18_1_0	384	0.944444	0.388889	2.38889	1.66667	1.33333	4.05556	5.38889
Q18	Q18_1_0	385	0.944444	0.277778	2.22222	1.66667	1.22222	3.88889	5.11111
Q18	Q18_1_0	386	1.11111	0.111111	2.05556	1.88889	1.22222	3.94444	5.16667
Q18	Q18_1_0	387	1.05556	0.166667	1.66667	1.61111	1.22222	3.27778	4.5
Q18	Q18_1_0	388	1.11111	0.277778	1.72222	1.94444	1.38889	3.66667	5.05556
Q18	Q18_1_0	389	0.944444	0.277778	2.27778	1.88889	1.22222	4.16667	5.38889
Q18	Q18_1_0	390	1	0.111111	2.05556	1.5	1.11111	3.55556	4.66667
Q18	Q18_1_0	391	0.944444	0.222222	1.72222	1.61111	1.16667	3.33333	4.5
Q18	Q18_1_0	392	0.833333	0.111111	2.22222	1.55556	0.944444	3.77778	4.72222
Q18	Q18_1_0	393	1.05556	0.277778	2.05556	1.55556	1.33333	3.61111	4.94444
Q18	Q18_1_0	394	0.833333	0.222222	1.83333	1.55556	1.05556	3.38889	4.44444
Q18	Q18_1_0	395	0.666667	0.277778	1.94444	1.38889	0.944444	3.33333	4.27778
Q18	Q18_1_0	396	0.777778	0.222222	1.55556	1.55556	1	3.11111	4.11111
Q18	Q18_1_0	397	1.11111	0.166667	1.94444	1.55556	1.27778	3.5	4.77778
Q18	Q18_1_0	398	1.11111	0.111111	1.77778	1.77778	1.22222	3.55556	4.77778
Q18	Q18_1_0	399	1.05556	0.277778	2.05556	1.5	1.33333	3.55556	4.88889
Q18	Q18_1_0	400	0.833333	0.222222	2.11111	1.66667	1.05556	3.77778	4.83333
Q18	Q18_1_0	401	0.944444	0.166667	1.88889	1.61111	1.11111	3.5	4.61111
Q18	Q18_1_0	402	0.888889	0.277778	2	1.77778	1.16667	3.77778	4.94444
Q18	Q18_1_0	403	0.888889	0.277778	2	1.38889	1.16667	3.38889	4.55556
Q18	Q18_1_0	404	0.777778	0.333333	2	1.61111	1.11111	3.61111	4.72222
Q18	Q18_1_0	405	0.944444	0.0555556	1.83333	1.66667	1	3.5	4.5
Q18	Q18_1_0	406	0.888889	0.111111	1.77778	1.5	1	3.27778	4.27778
Q18	Q18_1_0	407	1	0.222222	1.66667	1.38889	1.22222	3.05556	4.27778
Q18	Q18_1_0	408	0.777778	0.166667	1.83333	1.44444	0.944444	3.27778	4.22222
Q18	Q18_1_0	409	0.777778	0.277778	1.77778	1.5	1.05556	3.27778	4.33333
Q18	Q18_1_0	410	0.944444	0.166667	2.05556	1.44444	1.11111	3.5	4.61111
Q18	Q18_1_0	411	0.833333	0.222222	1.88889	1.66667	1.05556	3.55556	4.61111
Q18	Q18_1_0	412	1.16667	0.333333	1.94444	1.61111	1.5	3.55556	5.05556
Q18	Q18_1_0	413	1.16667	0.166667	2	1.72222	1.33333	3.72222	5.05556
Q18	Q18_1_0	414	1.05556	0.222222	1.83333	1.66667	1.27778	3.5	4.77778
Q18	Q18_1_0	415	1.16667	0.222222	2.11111	1.38889	1.38889	3.5	4.88889
Q18	Q18_1_0	416	1.05556	0.222222	2	1.72222	1.27778	3.72222	5
Q18	Q18_1_0	417	1.05556	0.277778	1.94444	1.77778	1.33333	3.72222	5.05556
Q18	Q18_1_0	418	1.05556	0.277778	2.22222	1.88889	1.33333	4.11111	5.44444
Q18	Q18_1_0	419	1.11111	0.333333	2.11111	1.55556	1.44444	3.66667	5.11111
Q18	Q18_1_0	420	1.11111	0.222222	2.27778	1.72222	1.33333	4	5.33333
Q18	Q18_1_0	421	1.05556	0.222222	1.55556	1.66667	1.27778	3.22222	4.5
Q18	Q18_1_0	422	1.05556	0.277778	1.83333	1.27778	1.33333	3.11111	4.44444
Q18	Q18_1_0	423	0.888889	0.277778	2	1.61111	1.16667	3.61111	4.77778
Q18	Q18_1_0	424	1	0.166667	1.88889	1.77778	1.16667	3.66667	4.83333
Q18	Q18_1_0	425	0.944444	0.333333	2.05556	1.77778	1.27778	3.83333	5.11111
Q18	Q18_1_0	426	0.833333	0.277778	1.88889	1.61111	1.11111	3.5	4.61111
Q18	Q18_1_0	427	1	0.388889	1.83333	1.5	1.38889	3.33333	4.72222
Q18	Q18_1_0	428	0.833333	0.333333	1.77778	1.83333	1.16667	3.61111	4.77778
Q18	Q18_1_0	429	1	0.277778	2.16667	1.77778	1.27778	3.94444	5.22222
Q18	Q18_1_0	430	0.888889	0.388889	1.72222	1.72222	1.27778	3.44444	4.72222
Q18	Q18_1_0	431	0.888889	0.333333	1.83333	1.55556	1.22222	3.38889	4.61111
Q18	Q18_1_0	432	0.944444	0.222222	2.05556	1.66667	1.16667	3.72222	4.88889
Q18	Q18_1_0	433	1	0.277778	2.11111	1.66667	1.27778	3.77778	5.05556
Q18	Q18_1_0	434	0.888889	0.388889	1.83333	1.66667	1.27778	3.5	4.77778
Q18	Q18_1_0	435	0.777778	0.222222	2	1.61111	1	3.61111	4.61111
Q18	Q18_1_0	436	1	0.277778	1.72222	1.72222	1.27778	3.44444	4.72222
Q18	Q18_1_0	437	0.944444	0.277778	1.88889	1.5	1.22222	3.38889	4.61111
Q18	Q18_1_0	438	0.944444	0.277778	1.94444	1.5	1.22222	3.44444	4.66667
Q18	Q18_1_0	439	0.888889	0.333333	1.55556	1.44444	1.22222	3	4.22222
Q18	Q18_1_0	440	1	0.388889	2	1.72222	1.38889	3.72222	5.11111
Q18	Q18_1_0	441	0.833333	0.333333	1.83333	1.66667	1.16667	3.5	4.66667
Q18	Q18_1_0	442	1	0.277778	2.22222	1.66667	1.27778	3.88889	5.16667
Q18	Q18_1_0	443	0.833333	0.277778	1.83333	1.55556	1.11111	3.38889	4.5
Q18	Q18_1_0	444	0.833333	0.222222	2.33333	1.83333	1.05556	4.16667	5.22222
Q18	Q18_1_0	445	1.22222	0.222222	2.22222	1.61111	1.44444	3.83333	5.27778
Q18	Q18_1_0	446	1	0.166667	1.72222	1.77778	1.16667	3.5	4.66667
Q18	Q18_1_0	447	0.888889	0.222222	1.72222	1.77778	1.11111	3.5	4.61111
Q18	Q18_1_0	448	1	0.222222	2.27778	1.83333	1.22222	4.11111	5.33333
Q18	Q18_1_0	449	1.22222	0.277778	2.16667	1.83333	1.5	4	5.5
Q18	Q18_1_0	450	0.833333	0.222222	2.05556	1.61111	1.05556	3.66667	4.72222
Q18	Q18_1_0	451	0.888889	0.333333	2.22222	1.72222	1.22222	3.94444	5.16667
Q18	Q18_1_0	452	0.722222	0.222222	1.83333	1.83333	0.944444	3.66667	4.61111
Q18	Q18_1_0	453	0.888889	0.277778	2.16667	2	1.16667	4.16667	5.33333
Q18	Q18_1_0	454	0.944444	0.166667	1.94444	1.88889	1.11111	3.83333	4.94444
Q18	Q18_1_0	455	1	0.388889	2.05556	1.66667	1.38889	3.72222	5.11111
Q18	Q18_1_0	456	0.944444	0.277778	2	1.66667	1.22222	3.66667	4.88889
Q18	Q18_1_0	457	0.944444	0.388889	1.66667	1.16667	1.33333	2.83333	4.16667
Q18	Q18_1_0	458	1	0.333333	2	1.66667	1.33333	3.66667	5
Q18	Q18_1_0	459	0.944444	0.166667	1.94444	1.83333	1.11111	3.77778	4.88889
Q18	Q18_1_0	460	1.11111	0.277778	1.83333	1.72222	1.38889	3.55556	4.94444
Q18	Q18_1_0	461	0.833333	0.277778	1.88889	1.55556	1.11111	3.44444	4.55556
Q18	Q18_1_0	462	0.777778	0.277778	2.27778	1.66667	1.05556	3.94444	5
Q18	Q18_1_0	463	0.888889	0.333333	1.88889	1.55556	1.22222	3.44444	4.66667
Q18	Q18_1_0	464	1.11111	0.277778	1.94444	1.55556	1.38889	3.5	4.88889
Q18	Q18_1_0	465	1.16667	0.277778	2	1.83333	1.44444	3.83333	5.27778
Q18	Q18_1_0	466	1.05556	0.166667	1.72222	1.66667	1.22222	3.38889	4.61111
Q18	Q18_1_0	467	1.05556	0.111111	1.61111	1.83333	1.16667	3.44444	4.61111
Q18	Q18_1_0	468	1.11111	0.166667	1.5	1.55556	1.27778	3.05556	4.33333
Q18	Q18_1_0	469	1	0.166667	2.33333	1.66667	1.16667	4	5.16667
Q18	Q18_1_0	470	1	0.333333	1.77778	1.55556	1.33333	3.33333	4.66667
Q18	Q18_1_0	471	0.944444	0.222222	1.72222	1.55556	1.16667	3.27778	4.44444
Q18	Q18_1_0	472	1	0.277778	2	1.55556	1.27778	3.55556	4.83333
Q18	Q18_1_0	473	0.888889	0.222222	2.11111	1.72222	1.11111	3.83333	4.94444
Q18	Q18_1_0	474	0.833333	0.277778	1.66667	1.77778	1.11111	3.44444	4.55556
Q18	Q18_1_0	475	1	0.222222	2.27778	1.66667	1.22222	3.94444	5.16667
Q18	Q18_1_0	476	0.833333	0.222222	1.72222	1.5	1.05556	3.22222	4.27778
Q18	Q18_1_0	477	0.833333	0.166667	2.16667	1.61111	1	3.77778	4.77778
Q18	Q18_1_0	478	1.16667	0.166667	1.88889	1.77778	1.33333	3.66667	5
Q18	Q18_1_0	479	0.833333	0.333333	1.88889	1.16667	1.16667	3.05556	4.22222
Q18	Q18_1_0	480	0.944444	0.222222	1.94444	1.5	1.16667	3.44444	4.61111
Q18	Q18_1_0	481	1.11111	0.222222	1.88889	1.55556	1.33333	3.44444	4.77778
Q18	Q18_1_0	482	1	0.388889	2.27778	1.55556	1.38889	3.83333	5.22222
Q18	Q18_1_0	483	0.888889	0.277778	2.33333	1.88889	1.16667	4.22222	5.38889
Q18	Q18_1_0	484	0.944444	0.277778	2	1.61111	1.22222	3.61111	4.83333
Q18	Q18_1_0	485	0.944444	0.277778	1.77778	1.61111	1.22222	3.38889	4.61111
Q18	Q18_1_0	486	1.11111	0.333333	1.83333	1.44444	1.44444	3.27778	4.72222
Q18	Q18_1_0	487	1.05556	0.333333	2.44444	1.61111	1.38889	4.05556	5.44444
Q18	Q18_1_0	488	0.888889	0.444444	2	1.83333	1.33333	3.83333	5.16667
Q18	Q18_1_0	489	1.05556	0.277778	1.88889	1.38889	1.33333	3.27778	4.61111
Q18	Q18_1_0	490	0.777778	0.333333	1.83333	1.38889	1.11111	3.22222	4.33333
Q18	Q18_1_0	491	0.944444	0.166667	2.22222	1.72222	1.11111	3.94444	5.05556
Q18	Q18_1_0	492	1.11111	0.277778	2.22222	1.61111	1.38889	3.83333	5.22222
Q18	Q18_1_0	493	0.888889	0.444444	2.05556	1.61111	1.33333	3.66667	5
Q18	Q18_1_0	494	0.944444	0.444444	2	1.44444	1.38889	3.44444	4.83333
Q18	Q18_1_0	495	0.888889	0.444444	2	1.83333	1.33333	3.83333	5.16667
Q18	Q18_1_0	496	0.944444	0.5	2.44444	1.66667	1.44444	4.11111	5.55556
Q18	Q18_1_0	497	0.833333	0.388889	2.55556	1.66667	1.22222	4.22222	5.44444
Q18	Q18_1_0	498	0.944444	0.333333	2.22222	1.72222	1.27778	3.94444	5.22222
Q18	Q18_1_0	499	1.05556	0.444444	2.22222	1.66667	1.5	3.88889	5.38889
Q18	Q18_1_0	500	1.11111	0.277778	2	1.77778	1.38889	3.77778	5.16667
Q18	Q18_1_0	501	1.05556	0.333333	2.11111	1.66667	1.38889	3.77778	5.16667
Q18	Q18_1_0	502	1.05556	0.388889	1.94444	1.72222	1.44444	3.66667	5.11111
Q18	Q18_1_0	503	0.777778	0.388889	2.11111	1.55556	1.16667	3.66667	4.83333
Q18	Q18_1_0	504	1.11111	0.277778	1.88889	1.5	1.38889	3.38889	4.77778
Q18	Q18_1_0	505	1.05556	0.166667	1.83333	1.83333	1.22222	3.66667	4.88889
Q18	Q18_1_0	506	1.11111	0.333333	2.16667	1.88889	1.44444	4.05556	5.5
Q18	Q18_1_0	507	0.944444	0.277778	2.11111	1.55556	1.22222	3.66667	4.88889
Q18	Q18_1_0	508	0.888889	0.166667	1.72222	1.61111	1.05556	3.33333	4.38889
Q18	Q18_1_0	509	0.833333	0.277778	2.22222	1.55556	1.11111	3.77778	4.88889
Q18	Q18_1_0	510	1.16667	0.166667	1.88889	1.72222	1.33333	3.61111	4.94444
Q18	Q18_1_0	511	1.05556	0.277778	1.88889	1.72222	1.33333	3.61111	4.94444
Q18	Q18_1_0	512	1.11111	0.277778	1.55556	1.5	1.38889	3.05556	4.44444
Q18	Q18_1_0	513	1.05556	0.222222	1.55556	1.44444	1.27778	3	4.27778
Q18	Q18_1_0	514	1.27778	0.388889	1.72222	1.61111	1.66667	3.33333	5
Q18	Q18_1_0	515	1.22222	0.277778	1.66667	1.55556	1.5	3.22222	4.72222
Q18	Q18_1_0	516	1.11111	0.388889	1.83333	1.61111	1.5	3.44444	4.94444
Q18	Q18_1_0	517	1.33333	0.388889	1.88889	1.72222	1.72222	3.61111	5.33333
Q18	Q18_1_0	518	1.05556	0.277778	2.22222	1.83333	1.33333	4.05556	5.38889
Q18	Q18_1_0	519	0.944444	0.444444	1.94444	1.44444	1.38889	3.38889	4.77778
Q18	Q18_1_0	520	0.888889	0.277778	2.11111	1.66667	1.16667	3.77778	4.94444
Q18	Q18_1_0	521	1.27778	0.333333	1.61111	1.33333	1.61111	2.94444	4.55556
Q18	Q18_1_0	522	1	0.222222	1.55556	1.44444	1.22222	3	4.22222
Q18	Q18_1_0	523	0.944444	0.277778	1.94444	1.55556	1.22222	3.5	4.72222
Q18	Q18_1_0	524	0.944444	0.222222	1.66667	1.55556	1.16667	3.22222	4.38889
Q18	Q18_1_0	525	1.05556	0.277778	2.11111	1.77778	1.33333	3.88889	5.22222
Q18	Q18_1_0	526	1.16667	0.166667	2	1.55556	1.33333	3.55556	4.88889
Q18	Q18_1_0	527	1	0.166667	2	1.55556	1.16667	3.55556	4.72222
Q18	Q18_1_0	528	1.16667	0.222222	1.72222	1.61111	1.38889	3.33333	4.72222
Q18	Q18_1_0	529	0.888889	0.111111	1.88889	1.83333	1	3.72222	4.72222
Q18	Q18_1_0	530	1	0.222222	1.83333	1.38889	1.22222	3.22222	4.44444
Q18	Q18_1_0	531	1.11111	0.277778	1.61111	1.55556	1.38889	3.16667	4.55556
Q18	Q18_1_0	532	1.22222	0.277778	1.66667	1.61111	1.5	3.27778	4.77778
Q18	Q18_1_0	533	1.11111	0.111111	2.27778	1.88889	1.22222	4.16667	5.38889
Q18	Q18_1_0	534	1.11111	0.222222	1.55556	1.61111	1.33333	3.16667	4.5
Q18	Q18_1_0	535	0.944444	0.277778	1.66667	1.55556	1.22222	3.22222	4.44444
Q18	Q18_1_0	536	1	0.222222	2.16667	1.83333	1.22222	4	5.22222
Q18	Q18_1_0	537	1.16667	0.277778	2.16667	1.77778	1.44444	3.94444	5.38889
Q18	Q18_1_0	538	1.05556	0.277778	2	1.77778	1.33333	3.77778	5.11111
Q18	Q18_1_0	539	0.944444	0.222222	1.94444	1.55556	1.16667	3.5	4.66667
Q18	Q18_1_0	540	1.33333	0.222222	1.5	1.61111	1.55556	3.11111	4.66667
Q18	Q18_1_0	541	1.11111	0.277778	1.83333	1.66667	1.38889	3.5	4.88889
Q18	Q18_1_0	542	1.11111	0.277778	2.16667	1.61111	1.38889	3.77778	5.16667
Q18	Q18_1_0	543	0.944444	0.333333	2	1.55556	1.27778	3.55556	4.83333
Q18	Q18_1_0	544	1.16667	0.222222	2.44444	2	1.38889	4.44444	5.83333
Q18	Q18_1_0	545	1.16667	0.277778	1.94444	1.5	1.44444	3.44444	4.88889
Q18	Q18_1_0	546	1.33333	0.166667	1.83333	1.72222	1.5	3.55556	5.05556
Q18	Q18_1_0	547	1	0.277778	1.61111	1.33333	1.27778	2.94444	4.22222
Q18	Q18_1_0	548	1.11111	0.333333	1.61111	1.77778	1.44444	3.38889	4.83333
Q18	Q18_1_0	549	1.05556	0.222222	1.94444	1.77778	1.27778	3.72222	5
Q18	Q18_1_0	550	1.11111	0.444444	2.11111	1.5	1.55556	3.61111	5.16667
Q18	Q18_1_0	551	1.11111	0.444444	1.94444	1.44444	1.55556	3.38889	4.94444
Q18	Q18_1_0	552	1.27778	0.333333	1.83333	1.55556	1.61111	3.38889	5
Q18	Q18_1_0	553	1.05556	0.333333	1.88889	1.66667	1.38889	3.55556	4.94444
Q18	Q18_1_0	554	1.05556	0.277778	1.83333	1.66667	1.33333	3.5	4.83333
Q18	Q18_1_0	555	1.33333	0.277778	1.88889	1.5	1.61111	3.38889	5
Q18	Q18_1_0	556	1.05556	0.388889	1.77778	1.5	1.44444	3.27778	4.72222
Q18	Q18_1_0	557	1.11111	0.333333	1.72222	1.61111	1.44444	3.33333	4.77778
Q18	Q18_1_0	558	0.944444	0.388889	1.88889	1.55556	1.33333	3.44444	4.77778
Q18	Q18_1_0	559	1.16667	0.111111	2.27778	1.77778	1.27778	4.05556	5.33333
Q18	Q18_1_0	560	1.11111	0.166667	1.88889	1.44444	1.27778	3.33333	4.61111
Q18	Q18_1_0	561	1.11111	0.277778	1.55556	1.44444	1.38889	3	4.38889
Q18	Q18_1_0	562	1	0.444444	1.94444	1.55556	1.44444	3.5	4.94444
Q18	Q18_1_0	563	0.944444	0.333333	1.55556	1.61111	1.27778	3.16667	4.44444
Q18	Q18_1_0	564	1.11111	0.388889	2.44444	1.5	1.5	3.94444	5.44444
Q18	Q18_1_0	565	1.05556	0.333333	1.94444	1.5	1.38889	3.44444	4.83333
Q18	Q18_1_0	566	0.944444	0.333333	1.94444	1.72222	1.27778	3.66667	4.94444
Q18	Q18_1_0	567	1	0.277778	1.66667	1.61111	1.27778	3.27778	4.55556
Q18	Q18_1_0	568	0.888889	0.277778	1.94444	1.61111	1.16667	3.55556	4.72222
Q18	Q18_1_0	569	1.05556	0.444444	1.94444	1.77778	1.5	3.72222	5.22222
Q18	Q18_1_0	570	1.11111	0.277778	1.83333	1.61111	1.38889	3.44444	4.83333
Q18	Q18_1_0	571	1	0.333333	2.16667	1.61111	1.33333	3.77778	5.11111
Q18	Q18_1_0	572	1.05556	0.277778	1.77778	1.55556	1.33333	3.33333	4.66667
Q18	Q18_1_0	573	1	0.277778	1.72222	1.55556	1.27778	3.27778	4.55556
Q18	Q18_1_0	574	0.888889	0.166667	2.05556	1.5	1.05556	3.55556	4.61111
Q18	Q18_1_0	575	1.05556	0.277778	2.16667	1.5	1.33333	3.66667	5
Q18	Q18_1_0	576	1.16667	0.277778	2.16667	1.55556	1.44444	3.72222	5.16667
Q18	Q18_1_0	577	1.11111	0.388889	1.88889	1.61111	1.5	3.5	5
Q18	Q18_1_0	578	1.11111	0.388889	1.88889	1.5	1.5	3.38889	4.88889
Q18	Q18_1_0	579	1	0.333333	2	1.94444	1.33333	3.94444	5.27778
Q18	Q18_1_0	580	1.27778	0.277778	2.16667	1.94444	1.55556	4.11111	5.66667
Q18	Q18_1_0	581	1.22222	0.333333	1.83333	1.83333	1.55556	3.66667	5.22222
Q18	Q18_1_0	582	1.11111	0.333333	2.38889	1.44444	1.44444	3.83333	5.27778
Q18	Q18_1_0	583	1.33333	0.166667	1.66667	1.66667	1.5	3.33333	4.83333
Q18	Q18_1_0	584	1.22222	0.444444	2.05556	1.66667	1.66667	3.72222	5.38889
Q18	Q18_1_0	585	1.27778	0.333333	1.83333	1.44444	1.61111	3.27778	4.88889
Q18	Q18_1_0	586	1.05556	0.388889	2.16667	1.94444	1.44444	4.11111	5.55556
Q18	Q18_1_0	587	1.27778	0.388889	2.05556	1.55556	1.66667	3.61111	5.27778
Q18	Q18_1_0	588	1.22222	0.333333	2	2	1.55556	4	5.55556
Q18	Q18_1_0	589	1.27778	0.333333	1.77778	1.44444	1.61111	3.22222	4.83333
Q18	Q18_1_0	590	1.27778	0.222222	1.83333	1.77778	1.5	3.61111	5.11111
Q18	Q18_1_0	591	1.27778	0.333333	1.88889	1.55556	1.61111	3.44444	5.05556
Q18	Q18_1_0	592	1.44444	0.388889	2.27778	2.05556	1.83333	4.33333	6.16667
Q18	Q18_1_0	593	1.05556	0.222222	2.05556	1.66667	1.27778	3.72222	5
Q18	Q18_1_0	594	1.27778	0.277778	2.11111	1.66667	1.55556	3.77778	5.33333
Q18	Q18_1_0	595	1.11111	0.388889	1.72222	1.55556	1.5	3.27778	4.77778
Q18	Q18_1_0	596	1.22222	0.166667	2.33333	1.83333	1.38889	4.16667	5.55556
Q18	Q18_1_0	597	1.05556	0.277778	1.77778	1.77778	1.33333	3.55556	4.88889
Q18	Q18_1_0	598	1.05556	0.222222	2.16667	1.77778	1.27778	3.94444	5.22222
Q18	Q18_1_0	599	1.38889	0.388889	2.5	1.83333	1.77778	4.33333	6.11111
Q18	Q18_1_0	600	1.16667	0.388889	2.05556	1.77778	1.55556	3.83333	5.38889
Q18	Q18_1_0	601	1.33333	0.277778	2.38889	1.77778	1.61111	4.16667	5.77778
Q18	Q18_1_0	602	1.11111	0.388889	2.22222	1.5	1.5	3.72222	5.22222
Q18	Q18_1_0	603	1.16667	0.277778	1.72222	1.5	1.44444	3.22222	4.66667
Q18	Q18_1_0	604	1.22222	0.444444	2	1.5	1.66667	3.5	5.16667
Q18	Q18_1_0	605	1.16667	0.277778	2.05556	1.94444	1.44444	4	5.44444
Q18	Q18_1_0	606	1.27778	0.5	1.94444	1.44444	1.77778	3.38889	5.16667
Q18	Q18_1_0	607	1.27778	0.388889	1.55556	1.44444	1.66667	3	4.66667
Q18	Q18_1_0	608	1.16667	0.388889	1.72222	1.55556	1.55556	3.27778	4.83333
Q18	Q18_1_0	609	1.27778	0.277778	1.5	1.33333	1.55556	2.83333	4.38889
Q18	Q18_1_0	610	1.22222	0.277778	1.66667	1.44444	1.5	3.11111	4.61111
Q18	Q18_1_0	611	1.27778	0.388889	1.83333	1.61111	1.66667	3.44444	5.11111
Q18	Q18_1_0	612	1.44444	0.388889	1.88889	1.44444	1.83333	3.33333	5.16667
Q18	Q18_1_0	613	1.33333	0.333333	1.94444	1.77778	1.66667	3.72222	5.38889
Q18	Q18_1_0	614	1.27778	0.277778	1.72222	1.38889	1.55556	3.11111	4.66667
Q18	Q18_1_0	615	1.22222	0.388889	2.05556	1.38889	1.61111	3.44444	5.05556
Q18	Q18_1_0	616	1.22222	0.333333	2.11111	1.44444	1.55556	3.55556	5.11111
Q18	Q18_1_0	617	1.22222	0.5	2.38889	1.88889	1.72222	4.27778	6
Q18	Q18_1_0	618	1.16667	0.388889	1.94444	1.44444	1.55556	3.38889	4.94444
Q18	Q18_1_0	619	1.22222	0.333333	2.11111	1.44444	1.55556	3.55556	5.11111
Q18	Q18_1_0	620	1.22222	0.333333	1.83333	1.83333	1.55556	3.66667	5.22222
Q18	Q18_1_0	621	1.27778	0.277778	1.88889	1.66667	1.55556	3.55556	5.11111
Q18	Q18_1_0	622	1.05556	0.222222	2.16667	1.5	1.27778	3.66667	4.94444
Q18	Q18_1_0	623	1.11111	0.222222	1.66667	1.44444	1.33333	3.11111	4.44444
Q18	Q18_1_0	624	1	0.277778	2	1.66667	1.27778	3.66667	4.94444
Q18	Q18_1_0	625	1.11111	0.388889	2.11111	1.5	1.5	3.61111	5.11111
Q18	Q18_1_0	626	1.05556	0.333333	1.94444	1.5	1.38889	3.44444	4.83333
Q18	Q18_1_0	627	1.16667	0.333333	1.77778	1.66667	1.5	3.44444	4.94444
Q18	Q18_1_0	628	0.944444	0.388889	2.22222	1.5	1.33333	3.72222	5.05556
Q18	Q18_1_0	629	1	0.333333	2.11111	1.72222	1.33333	3.83333	5.16667
Q18	Q18_1_0	630	1.05556	0.388889	2.22222	1.66667	1.44444	3.88889	5.33333
Q18	Q18_1_0	631	0.944444	0.333333	1.77778	1.61111	1.27778	3.38889	4.66667
Q18	Q18_1_0	632	1.05556	0.444444	2	1.5	1.5	3.5	5
Q18	Q18_1_0	633	1	0.444444	2.05556	1.38889	1.44444	3.44444	4.88889
Q18	Q18_1_0	634	1.16667	0.388889	2	1.66667	1.55556	3.66667	5.22222
Q18	Q18_1_0	635	0.888889	0.277778	2	1.33333	1.16667	3.33333	4.5
Q18	Q18_1_0	636	0.944444	0.222222	1.61111	1.72222	1.16667	3.33333	4.5
Q18	Q18_1_0	637	1.22222	0.166667	2.16667	1.77778	1.38889	3.94444	5.33333
Q18	Q18_1_0	638	1.11111	0.277778	2.11111	1.66667	1.38889	3.77778	5.16667
Q18	Q18_1_0	639	1.16667	0.388889	2.11111	1.66667	1.55556	3.77778	5.33333
Q18	Q18_1_0	640	1.16667	0.388889	2.05556	1.61111	1.55556	3.66667	5.22222
Q18	Q18_1_0	641	1.16667	0.333333	2.11111	1.61111	1.5	3.72222	5.22222
Q18	Q18_1_0	642	1.27778	0.333333	1.88889	1.61111	1.61111	3.5	5.11111
Q18	Q18_1_0	643	1.11111	0.555556	1.94444	1.77778	1.66667	3.72222	5.38889
Q18	Q18_1_0	644	1.27778	0.444444	1.72222	1.55556	1.72222	3.27778	5
Q18	Q18_1_0	645	1.22222	0.5	1.72222	1.38889	1.72222	3.11111	4.83333
Q18	Q18_1_0	646	1.27778	0.388889	2.16667	1.83333	1.66667	4	5.66667
Q18	Q18_1_0	647	1.33333	0.388889	2.11111	1.55556	1.72222	3.66667	5.38889
Q18	Q18_1_0	648	1.27778	0.388889	2.27778	1.72222	1.66667	4	5.66667
Q18	Q18_1_0	649	0.944444	0.222222	2	1.66667	1.16667	3.66667	4.83333
Q18	Q18_1_0	650	1.27778	0.388889	2.33333	1.94444	1.66667	4.27778	5.94444
Q18	Q18_1_0	651	1.22222	0.166667	1.66667	1.83333	1.38889	3.5	4.88889
Q18	Q18_1_0	652	1.33333	0.333333	1.94444	1.83333	1.66667	3.77778	5.44444
Q18	Q18_1_0	653	1.33333	0.388889	1.88889	1.77778	1.72222	3.66667	5.38889
Q18	Q18_1_0	654	1.27778	0.166667	1.83333	2.11111	1.44444	3.94444	5.38889
Q18	Q18_1_0	655	1.05556	0.333333	1.88889	1.94444	1.38889	3.83333	5.22222
Q18	Q18_1_0	656	1	0.388889	1.94444	1.72222	1.38889	3.66667	5.05556
Q18	Q18_1_0	657	1.16667	0.333333	2.05556	1.77778	1.5	3.83333	5.33333
Q18	Q18_1_0	658	1.16667	0.222222	1.61111	1.77778	1.38889	3.38889	4.77778
Q18	Q18_1_0	659	1	0.333333	1.88889	1.72222	1.33333	3.61111	4.94444
Q18	Q18_1_0	660	1.11111	0.5	2.38889	1.66667	1.61111	4.05556	5.66667
Q18	Q18_1_0	661	0.944444	0.444444	2.38889	2	1.38889	4.38889	5.77778
Q18	Q18_1_0	662	1.27778	0.444444	2.11111	1.88889	1.72222	4	5.72222
Q18	Q18_1_0	663	1.33333	0.444444	1.83333	1.77778	1.77778	3.61111	5.38889
Q18	Q18_1_0	664	0.888889	0.333333	1.94444	1.5	1.22222	3.44444	4.66667
Q18	Q18_1_0	665	1.38889	0.388889	2.27778	1.94444	1.77778	4.22222	6
Q18	Q18_1_0	666	1.16667	0.333333	2.05556	1.61111	1.5	3.66667	5.16667
Q18	Q18_1_0	667	1.33333	0.388889	1.83333	1.83333	1.72222	3.66667	5.38889
Q18	Q18_1_0	668	1.33333	0.5	1.83333	1.83333	1.83333	3.66667	5.5
Q18	Q18_1_0	669	1.22222	0.444444	1.94444	1.61111	1.66667	3.55556	5.22222
Q18	Q18_1_0	670	1.27778	0.444444	1.88889	1.77778	1.72222	3.66667	5.38889
Q18	Q18_1_0	671	1.27778	0.388889	1.77778	1.83333	1.66667	3.61111	5.27778
Q18	Q18_1_0	672	1.16667	0.388889	2.11111	1.5	1.55556	3.61111	5.16667
Q18	Q18_1_0	673	1.27778	0.611111	1.83333	1.33333	1.88889	3.16667	5.05556
Q18	Q18_1_0	674	1.44444	0.5	1.88889	1.55556	1.94444	3.44444	5.38889
Q18	Q18_1_0	675	1.16667	0.5	2.16667	1.61111	1.66667	3.77778	5.44444
Q18	Q18_1_0	676	1.33333	0.388889	2.11111	1.72222	1.72222	3.83333	5.55556
Q18	Q18_1_0	677	1.05556	0.444444	2.27778	1.61111	1.5	3.88889	5.38889
Q18	Q18_1_0	678	1.16667	0.5	2.5	1.88889	1.66667	4.38889	6.05556
Q18	Q18_1_0	679	1.11111	0.444444	2.33333	1.55556	1.55556	3.88889	5.44444
Q18	Q18_1_0	680	1.33333	0.555556	2	1.66667	1.88889	3.66667	5.55556
Q18	Q18_1_0	681	1.44444	0.388889	2.16667	1.77778	1.83333	3.94444	5.77778
Q18	Q18_1_0	682	1.27778	0.388889	2.11111	1.66667	1.66667	3.77778	5.44444
Q18	Q18_1_0	683	1.11111	0.5	1.88889	1.66667	1.61111	3.55556	5.16667
Q18	Q18_1_0	684	1.16667	0.722222	2.11111	2.05556	1.88889	4.16667	6.05556
Q18	Q18_1_0	685	1.38889	0.555556	2.44444	1.77778	1.94444	4.22222	6.16667
Q18	Q18_1_0	686	1.11111	0.444444	2.27778	1.55556	1.55556	3.83333	5.38889
Q18	Q18_1_0	687	1.11111	0.166667	2.27778	1.61111	1.27778	3.88889	5.16667
Q18	Q18_1_0	688	1.27778	0.222222	2.11111	1.61111	1.5	3.72222	5.22222
Q18	Q18_1_0	689	1.22222	0.444444	1.83333	1.55556	1.66667	3.38889	5.05556
Q18	Q18_1_0	690	1.27778	0.555556	1.88889	1.77778	1.83333	3.66667	5.5
Q18	Q18_1_0	691	1.44444	0.388889	2.22222	1.77778	1.83333	4	5.83333
Q18	Q18_1_0	692	1.33333	0.611111	2.16667	1.38889	1.94444	3.55556	5.5
Q18	Q18_1_0	693	1.22222	0.5	2	1.77778	1.72222	3.77778	5.5
Q18	Q18_1_0	694	1.5	0.388889	2.22222	1.66667	1.88889	3.88889	5.77778
Q18	Q18_1_0	695	1.5	0.5	2.11111	1.22222	2	3.33333	5.33333
Q18	Q18_1_0	696	1.38889	0.444444	2.27778	1.77778	1.83333	4.05556	5.88889
Q18	Q18_1_0	697	1.38889	0.444444	2.33333	1.83333	1.83333	4.16667	6
Q18	Q18_1_0	698	1.33333	0.388889	1.94444	1.83333	1.72222	3.77778	5.5
Q18	Q18_1_0	699	1.16667	0.388889	2.33333	1.94444	1.55556	4.27778	5.83333
Q18	Q18_1_0	700	1.61111	0.555556	2.05556	1.77778	2.16667	3.83333	6
Q18	Q18_1_0	701	1.33333	0.722222	2.55556	1.83333	2.05556	4.38889	6.44444
Q18	Q18_1_0	702	1.27778	0.5	2.05556	1.66667	1.77778	3.72222	5.5
Q18	Q18_1_0	703	1.5	0.444444	2.55556	1.44444	1.94444	4	5.94444
Q18	Q18_1_0	704	1.22222	0.444444	2.05556	1.88889	1.66667	3.94444	5.61111
Q18	Q18_1_0	705	1.66667	0.277778	1.83333	1.77778	1.94444	3.61111	5.55556
Q18	Q18_1_0	706	1.05556	0.388889	1.72222	1.5	1.44444	3.22222	4.66667
Q18	Q18_1_0	707	1.33333	0.388889	1.83333	1.61111	1.72222	3.44444	5.16667
Q18	Q18_1_0	708	1.05556	0.5	1.83333	1.33333	1.55556	3.16667	4.72222
Q18	Q18_1_0	709	1.11111	0.444444	1.72222	1.55556	1.55556	3.27778	4.83333
Q18	Q18_1_0	710	1.22222	0.333333	1.94444	1.72222	1.55556	3.66667	5.22222
Q18	Q18_1_0	711	0.944444	0.444444	1.88889	1.27778	1.38889	3.16667	4.55556
Q18	Q18_1_0	712	1.16667	0.666667	2.38889	1.66667	1.83333	4.05556	5.88889
Q18	Q18_1_0	713	1.05556	0.555556	2.22222	1.77778	1.61111	4	5.61111
Q18	Q18_1_0	714	1.16667	0.666667	2.16667	1.77778	1.83333	3.94444	5.77778
Q18	Q18_1_0	715	1.27778	0.5	1.88889	1.61111	1.77778	3.5	5.27778
Q18	Q18_1_0	716	1.22222	0.277778	2.27778	1.55556	1.5	3.83333	5.33333
Q18	Q18_1_0	717	1.11111	0.388889	1.66667	1.66667	1.5	3.33333	4.83333
Q18	Q18_1_0	718	1.05556	0.444444	1.83333	1.22222	1.5	3.05556	4.55556
Q18	Q18_1_0	719	1.16667	0.555556	2.11111	1.61111	1.72222	3.72222	5.44444
Q18	Q18_1_0	720	1.27778	0.444444	1.88889	1.38889	1.72222	3.27778	5
Q18	Q18_1_0	721	1.16667	0.333333	2.05556	1.61111	1.5	3.66667	5.16667
Q18	Q18_1_0	722	1.22222	0.444444	1.77778	1.27778	1.66667	3.05556	4.72222
Q18	Q18_1_0	723	1.16667	0.388889	1.83333	1.55556	1.55556	3.38889	4.94444
Q18	Q18_1_0	724	1.27778	0.555556	2.16667	1.5	1.83333	3.66667	5.5
Q18	Q18_1_0	725	1.16667	0.333333	1.72222	1.16667	1.5	2.88889	4.38889
Q18	Q18_1_0	726	1.33333	0.555556	2.11111	1.94444	1.88889	4.05556	5.94444
Q18	Q18_1_0	727	1.22222	0.666667	2.33333	1.27778	1.88889	3.61111	5.5
Q18	Q18_1_0	728	1.16667	0.333333	2	1.72222	1.5	3.72222	5.22222
Q18	Q18_1_0	729	1.44444	0.555556	1.66667	1.55556	2	3.22222	5.22222
Q18	Q18_1_0	730	1.27778	0.611111	1.66667	1.38889	1.88889	3.05556	4.94444
Q18	Q18_1_0	731	1.27778	0.555556	2.05556	1.44444	1.83333	3.5	5.33333
Q18	Q18_1_0	732	1.22222	0.555556	1.72222	1.38889	1.77778	3.11111	4.88889
Q18	Q18_1_0	733	1.05556	0.388889	2.05556	1.44444	1.44444	3.5	4.94444
Q18	Q18_1_0	734	1.16667	0.5	2.33333	1.27778	1.66667	3.61111	5.27778
Q18	Q18_1_0	735	1.33333	0.555556	2.22222	1.44444	1.88889	3.66667	5.55556
Q18	Q18_1_0	736	1.11111	0.5	2.11111	1.72222	1.61111	3.83333	5.44444
Q18	Q18_1_0	737	1.38889	0.444444	1.88889	1.38889	1.83333	3.27778	5.11111
Q18	Q18_1_0	738	1.16667	0.555556	1.77778	1.44444	1.72222	3.22222	4.94444
Q18	Q18_1_0	739	1.27778	0.555556	2.11111	1.5	1.83333	3.61111	5.44444
Q18	Q18_1_0	740	1.38889	0.444444	2	1.61111	1.83333	3.61111	5.44444
Q18	Q18_1_0	741	1.44444	0.555556	1.88889	1.83333	2	3.72222	5.72222
Q18	Q18_1_0	742	1.33333	0.555556	2	1.72222	1.88889	3.72222	5.61111
Q18	Q18_1_0	743	1.22222	0.444444	2.16667	1.38889	1.66667	3.55556	5.22222
Q18	Q18_1_0	744	0.833333	0.444444	1.77778	1.72222	1.27778	3.5	4.77778
Q18	Q18_1_0	745	1.38889	0.5	2.11111	1.61111	1.88889	3.72222	5.61111
Q18	Q18_1_0	746	1.22222	0.5	2	1.66667	1.72222	3.66667	5.38889
Q18	Q18_1_0	747	1.44444	0.555556	2.55556	1.77778	2	4.33333	6.33333
Q18	Q18_1_0	748	1.11111	0.666667	2.5	1.72222	1.77778	4.22222	6
Q18	Q18_1_0	749	1.11111	0.5	1.88889	1.38889	1.61111	3.27778	4.88889
Q18	Q18_1_0	750	1.22222	0.444444	2	1.77778	1.66667	3.77778	5.44444
Q18	Q18_1_0	751	1.16667	0.388889	1.88889	1.66667	1.55556	3.55556	5.11111
Q18	Q18_1_0	752	1.11111	0.388889	2	1.83333	1.5	3.83333	5.33333
Q18	Q18_1_0	753	1.22222	0.277778	1.94444	1.66667	1.5	3.61111	5.11111
Q18	Q18_1_0	754	1.05556	0.333333	1.88889	1.83333	1.38889	3.72222	5.11111
Q18	Q18_1_0	755	1	0.388889	2.16667	1.66667	1.38889	3.83333	5.22222
Q18	Q18_1_0	756	0.944444	0.388889	2.61111	1.55556	1.33333	4.16667	5.5
Q18	Q18_1_0	757	1	0.277778	1.94444	1.72222	1.27778	3.66667	4.94444
Q18	Q18_1_0	758	1.05556	0.388889	2.16667	1.94444	1.44444	4.11111	5.55556
Q18	Q18_1_0	759	1.11111	0.222222	2.11111	1.66667	1.33333	3.77778	5.11111
Q18	Q18_1_0	760	0.833333	0.5	2.05556	1.83333	1.33333	3.88889	5.22222
Q18	Q18_1_0	761	1.16667	0.555556	1.88889	1.61111	1.72222	3.5	5.22222
Q18	Q18_1_0	762	1.11111	0.5	2.05556	1.72222	1.61111	3.77778	5.38889
Q18	Q18_1_0	763	0.833333	0.444444	1.83333	1.61111	1.27778	3.44444	4.72222
Q18	Q18_1_0	764	0.833333	0.5	2.44444	1.66667	1.33333	4.11111	5.44444
Q18	Q18_1_0	765	0.833333	0.444444	2.33333	1.44444	1.27778	3.77778	5.05556
Q18	Q18_1_0	766	0.888889	0.5	2	1.66667	1.38889	3.66667	5.05556
Q18	Q18_1_0	767	0.777778	0.444444	2.11111	1.94444	1.22222	4.05556	5.27778
Q18	Q18_1_0	768	0.833333	0.444444	2.22222	1.72222	1.27778	3.94444	5.22222
Q18	Q18_1_0	769	1.11111	0.444444	1.83333	1.77778	1.55556	3.61111	5.16667
Q18	Q18_1_0	770	1.05556	0.444444	2	1.55556	1.5	3.55556	5.05556
Q18	Q18_1_0	771	1.11111	0.444444	2.55556	1.88889	1.55556	4.44444	6
Q18	Q18_1_0	772	1	0.444444	2.27778	1.77778	1.44444	4.05556	5.5
Q18	Q18_1_0	773	0.944444	0.111111	2.33333	1.94444	1.05556	4.27778	5.33333
Q18	Q18_1_0	774	0.944444	0.277778	1.77778	1.38889	1.22222	3.16667	4.38889
Q18	Q18_1_0	775	0.888889	0.444444	2.33333	1.83333	1.33333	4.16667	5.5
Q18	Q18_1_0	776	1	0.5	2.22222	1.61111	1.5	3.83333	5.33333
Q18	Q18_1_0	777	1.05556	0.388889	2.55556	1.83333	1.44444	4.38889	5.83333
Q18	Q18_1_0	778	1.11111	0.388889	2.16667	1.66667	1.5	3.83333	5.33333
Q18	Q18_1_0	779	0.833333	0.388889	2	1.83333	1.22222	3.83333	5.05556
Q18	Q18_1_0	780	1	0.222222	2.16667	1.66667	1.22222	3.83333	5.05556
Q18	Q18_1_0	781	0.888889	0.444444	2.16667	1.44444	1.33333	3.61111	4.94444
Q18	Q18_1_0	782	1.05556	0.555556	2.05556	1.61111	1.61111	3.66667	5.27778
Q18	Q18_1_0	783	0.777778	0.388889	2.44444	1.55556	1.16667	4	5.16667
Q18	Q18_1_0	784	1.22222	0.444444	2.44444	1.72222	1.66667	4.16667	5.83333
Q18	Q18_1_0	785	0.833333	0.333333	2.05556	1.61111	1.16667	3.66667	4.83333
Q18	Q18_1_0	786	1.11111	0.388889	2.33333	1.66667	1.5	4	5.5
Q18	Q18_1_0	787	1.16667	0.444444	2.16667	1.83333	1.61111	4	5.61111
Q18	Q18_1_0	788	1.05556	0.444444	2.05556	1.66667	1.5	3.72222	5.22222
Q18	Q18_1_0	789	1	0.277778	1.55556	1.5	1.27778	3.05556	4.33333
Q18	Q18_1_0	790	0.944444	0.444444	2	1.27778	1.38889	3.27778	4.66667
Q18	Q18_1_0	791	0.944444	0.555556	2.16667	1.61111	1.5	3.77778	5.27778
Q18	Q18_1_0	792	1.05556	0.333333	2.16667	1.66667	1.38889	3.83333	5.22222
Q18	Q18_1_0	793	1.11111	0.5	2.16667	1.83333	1.61111	4	5.61111
Q18	Q18_1_0	794	0.944444	0.388889	2.27778	1.94444	1.33333	4.22222	5.55556
Q18	Q18_1_0	795	0.888889	0.444444	2.11111	1.72222	1.33333	3.83333	5.16667
Q18	Q18_1_0	796	0.944444	0.388889	2.11111	1.61111	1.33333	3.72222	5.05556
Q18	Q18_1_0	797	1.11111	0.444444	2.16667	1.77778	1.55556	3.94444	5.5
Q18	Q18_1_0	798	1.16667	0.388889	2.22222	1.94444	1.55556	4.16667	5.72222
Q18	Q18_1_0	799	1.11111	0.388889	2.05556	1.61111	1.5	3.66667	5.16667
Q18	Q18_1_0	800	1.27778	0.333333	1.61111	1.33333	1.61111	2.94444	4.55556
Q18	Q18_1_0	801	1.11111	0.333333	1.61111	1.38889	1.44444	3	4.44444
Q18	Q18_1_0	802	1.05556	0.166667	1.72222	1.55556	1.22222	3.27778	4.5
Q18	Q18_1_0	803	1.22222	0.5	2.22222	1.55556	1.72222	3.77778	5.5
Q18	Q18_1_0	804	1.27778	0.333333	1.83333	1.55556	1.61111	3.38889	5
Q18	Q18_1_0	805	1.05556	0.388889	1.66667	1.83333	1.44444	3.5	4.94444
Q18	Q18_1_0	806	1.16667	0.388889	2.16667	1.88889	1.55556	4.05556	5.61111
Q18	Q18_1_0	807	1.22222	0.277778	2	2	1.5	4	5.5
Q18	Q18_1_0	808	1	0.277778	1.83333	1.66667	1.27778	3.5	4.77778
Q18	Q18_1_0	809	1.05556	0.388889	2	1.77778	1.44444	3.77778	5.22222
Q18	Q18_1_0	810	1.27778	0.277778	1.61111	1.55556	1.55556	3.16667	4.72222
Q18	Q18_1_0	811	1	0.333333	2	1.72222	1.33333	3.72222	5.05556
Q18	Q18_1_0	812	1.16667	0.277778	2.05556	1.61111	1.44444	3.66667	5.11111
Q18	Q18_1_0	813	1.05556	0.222222	1.72222	1.83333	1.27778	3.55556	4.83333
Q18	Q18_1_0	814	1.11111	0.222222	1.61111	1.61111	1.33333	3.22222	4.55556
Q18	Q18_1_0	815	1.11111	0.277778	1.38889	1.33333	1.38889	2.72222	4.11111
Q18	Q18_1_0	816	1.05556	0.166667	1.83333	1.72222	1.22222	3.55556	4.77778
Q18	Q18_1_0	817	0.888889	0.333333	1.77778	1.83333	1.22222	3.61111	4.83333
Q18	Q18_1_0	818	0.833333	0.277778	1.72222	1.72222	1.11111	3.44444	4.55556
Q18	Q18_1_0	819	1.05556	0.333333	2.05556	1.72222	1.38889	3.77778	5.16667
Q18	Q18_1_0	820	0.888889	0.222222	1.77778	1.55556	1.11111	3.33333	4.44444
Q18	Q18_1_0	821	1.27778	0.222222	1.66667	1.61111	1.5	3.27778	4.77778
Q18	Q18_1_0	822	1.05556	0.333333	1.5	1.11111	1.38889	2.61111	4
Q18	Q18_1_0	823	0.833333	0.444444	1.55556	1	1.27778	2.55556	3.83333
Q18	Q18_1_0	824	1	0.388889	1.83333	1.38889	1.38889	3.22222	4.61111
Q18	Q18_1_0	825	1	0.277778	1.5	1.27778	1.27778	2.77778	4.05556
Q18	Q18_1_0	826	1.05556	0.277778	1.33333	1.38889	1.33333	2.72222	4.05556
Q18	Q18_1_0	827	0.944444	0.222222	1.77778	1.5	1.16667	3.27778	4.44444
Q18	Q18_1_0	828	0.944444	0.277778	1.61111	1.44444	1.22222	3.05556	4.27778
Q18	Q18_1_0	829	1.11111	0.388889	1.5	1.33333	1.5	2.83333	4.33333
Q18	Q18_1_0	830	1.16667	0.277778	1.27778	1.22222	1.44444	2.5	3.94444
Q18	Q18_1_0	831	1.05556	0.222222	1.77778	1.38889	1.27778	3.16667	4.44444
Q18	Q18_1_0	832	1.22222	0.277778	2.11111	1.22222	1.5	3.33333	4.83333
Q18	Q18_1_0	833	1.05556	0.333333	2.05556	1.61111	1.38889	3.66667	5.05556
Q18	Q18_1_0	834	0.944444	0.222222	1.72222	1.66667	1.16667	3.38889	4.55556
Q18	Q18_1_0	835	1.22222	0.277778	2.05556	1.83333	1.5	3.88889	5.38889
Q18	Q18_1_0	836	1.05556	0.5	2.22222	1.61111	1.55556	3.83333	5.38889
Q18	Q18_1_0	837	1.11111	0.222222	2	1.66667	1.33333	3.66667	5
Q18	Q18_1_0	838	1.33333	0.277778	1.88889	1.83333	1.61111	3.72222	5.33333
Q18	Q18_1_0	839	0.833333	0.333333	2.16667	1.66667	1.16667	3.83333	5
Q18	Q18_1_0	840	1.16667	0.333333	2.22222	1.94444	1.5	4.16667	5.66667
Q18	Q18_1_0	841	1.16667	0.277778	1.83333	1.77778	1.44444	3.61111	5.05556
Q18	Q18_1_0	842	1.11111	0.277778	1.66667	1.55556	1.38889	3.22222	4.61111
Q18	Q18_1_0	843	0.888889	0.277778	1.61111	1.55556	1.16667	3.16667	4.33333
Q18	Q18_1_0	844	0.944444	0.277778	1.72222	1.11111	1.22222	2.83333	4.05556
Q18	Q18_1_0	845	1.11111	0.333333	2.05556	1.44444	1.44444	3.5	4.94444
Q18	Q18_1_0	846	1	0.333333	2.05556	1.55556	1.33333	3.61111	4.94444
Q18	Q18_1_0	847	0.944444	0.277778	1.77778	1.33333	1.22222	3.11111	4.33333
Q18	Q18_1_0	848	0.777778	0.5	2.05556	1.33333	1.27778	3.38889	4.66667
Q18	Q18_1_0	849	1.11111	0.277778	1.66667	1.5	1.38889	3.16667	4.55556
Q18	Q18_1_0	850	1.11111	0.277778	1.88889	1.55556	1.38889	3.44444	4.83333
Q18	Q18_1_0	851	1.11111	0.388889	1.83333	1.22222	1.5	3.05556	4.55556
Q18	Q18_1_0	852	1.16667	0.277778	1.83333	1.94444	1.44444	3.77778	5.22222
Q18	Q18_1_0	853	1.22222	0.166667	1.55556	1.55556	1.38889	3.11111	4.5
Q18	Q18_1_0	854	1	0.333333	1.66667	1.72222	1.33333	3.38889	4.72222
Q18	Q18_1_0	855	1	0.333333	1.88889	1.55556	1.33333	3.44444	4.77778
Q18	Q18_1_0	856	0.944444	0.333333	1.66667	1.55556	1.27778	3.22222	4.5
Q18	Q18_1_0	857	1.11111	0.444444	1.94444	1.5	1.55556	3.44444	5
Q18	Q18_1_0	858	1.16667	0.444444	1.77778	1.5	1.61111	3.27778	4.88889
Q18	Q18_1_0	859	1.11111	0.388889	2	1.5	1.5	3.5	5
Q18	Q18_1_0	860	0.944444	0.444444	1.72222	1.72222	1.38889	3.44444	4.83333
Q18	Q18_1_0	861	1	0.388889	1.72222	1.88889	1.38889	3.61111	5
Q18	Q18_1_0	862	1.05556	0.333333	2.22222	1.44444	1.38889	3.66667	5.05556
Q18	Q18_1_0	863	1	0.388889	2	1.5	1.38889	3.5	4.88889
Q18	Q18_1_0	864	1.05556	0.333333	1.83333	1.72222	1.38889	3.55556	4.94444
Q18	Q18_1_0	865	1.16667	0.277778	2.05556	1.77778	1.44444	3.83333	5.27778
Q18	Q18_1_0	866	1.22222	0.277778	2	1.72222	1.5	3.72222	5.22222
Q18	Q18_1_0	867	1.44444	0.5	1.72222	1.88889	1.94444	3.61111	5.55556
Q18	Q18_1_0	868	1.22222	0.222222	2.05556	1.94444	1.44444	4	5.44444
Q18	Q18_1_0	869	1.44444	0.277778	2	1.94444	1.72222	3.94444	5.66667
Q18	Q18_1_0	870	1.22222	0.388889	1.88889	1.83333	1.61111	3.72222	5.33333
Q18	Q18_1_0	871	1.27778	0.5	2.05556	1.72222	1.77778	3.77778	5.55556
Q18	Q18_1_0	872	1.33333	0.333333	1.94444	1.83333	1.66667	3.77778	5.44444
Q18	Q18_1_0	873	1	0.333333	2.5	1.83333	1.33333	4.33333	5.66667
Q18	Q18_1_0	874	1.05556	0.444444	2.55556	1.72222	1.5	4.27778	5.77778
Q18	Q18_1_0	875	1.16667	0.222222	2.05556	1.61111	1.38889	3.66667	5.05556
Q18	Q18_1_0	876	1	0.277778	2	1.72222	1.27778	3.72222	5
Q18	Q18_1_0	877	1.16667	0.222222	1.83333	1.77778	1.38889	3.61111	5
Q18	Q18_1_0	878	1.66667	0.444444	2.05556	1.72222	2.11111	3.77778	5.88889
Q18	Q18_1_0	879	1.22222	0.444444	1.88889	1.72222	1.66667	3.61111	5.27778
Q18	Q18_1_0	880	1.22222	0.555556	2.16667	1.72222	1.77778	3.88889	5.66667
Q18	Q18_1_0	881	1.27778	0.555556	1.83333	1.5	1.83333	3.33333	5.16667
Q18	Q18_1_0	882	1.22222	0.5	2.44444	1.33333	1.72222	3.77778	5.5
Q18	Q18_1_0	883	1.27778	0.333333	2.05556	1.66667	1.61111	3.72222	5.33333
Q18	Q18_1_0	884	1.22222	0.444444	2.11111	1.38889	1.66667	3.5	5.16667
Q18	Q18_1_0	885	1.27778	0.444444	2.27778	1.88889	1.72222	4.16667	5.88889
Q18	Q18_1_0	886	1.44444	0.611111	2.05556	1.88889	2.05556	3.94444	6
Q18	Q18_1_0	887	1.22222	0.555556	2.33333	1.61111	1.77778	3.94444	5.72222
Q18	Q18_1_0	888	1.44444	0.722222	2.27778	1.77778	2.16667	4.05556	6.22222
Q18	Q18_1_0	889	1.22222	0.388889	2.27778	2	1.61111	4.27778	5.88889
Q18	Q18_1_0	890	1.22222	0.666667	2.5	1.77778	1.88889	4.27778	6.16667
Q18	Q18_1_0	891	1.38889	0.555556	2.16667	2.05556	1.94444	4.22222	6.16667
Q18	Q18_1_0	892	1.22222	0.5	2.38889	1.88889	1.72222	4.27778	6
Q18	Q18_1_0	893	1.44444	0.666667	2.22222	1.77778	2.11111	4	6.11111
Q18	Q18_1_0	894	1.27778	0.555556	2.55556	1.77778	1.83333	4.33333	6.16667
Q18	Q18_1_0	895	1.33333	0.666667	2.05556	1.83333	2	3.88889	5.88889
Q18	Q18_1_0	896	1.55556	0.5	1.88889	1.72222	2.05556	3.61111	5.66667
Q18	Q18_1_0	897	1.27778	0.333333	1.88889	1.66667	1.61111	3.55556	5.16667
Q18	Q18_1_0	898	1.11111	0.555556	2.05556	1.61111	1.66667	3.66667	5.33333
Q18	Q18_1_0	899	1.33333	0.555556	2.22222	1.66667	1.88889	3.88889	5.77778
Q18	Q18_1_0	900	1.33333	0.5	2.11111	1.66667	1.83333	3.77778	5.61111
Q18	Q18_1_0	901	1.5	0.5	2.27778	1.61111	2	3.88889	5.88889
Q18	Q18_1_0	902	1.16667	0.444444	2.61111	1.88889	1.61111	4.5	6.11111
Q18	Q18_1_0	903	1.72222	0.555556	1.88889	1.66667	2.27778	3.55556	5.83333
Q18	Q18_1_0	904	1.38889	0.555556	2.11111	1.72222	1.94444	3.83333	5.77778
Q18	Q18_1_0	905	1.38889	0.5	2.22222	1.55556	1.88889	3.77778	5.66667
Q18	Q18_1_0	906	1.16667	0.333333	2.22222	1.77778	1.5	4	5.5
Q18	Q18_1_0	907	1.44444	0.444444	2.16667	1.88889	1.88889	4.05556	5.94444
Q18	Q18_1_0	908	1.44444	0.5	1.94444	1.5	1.94444	3.44444	5.38889
Q18	Q18_1_0	909	1.22222	0.555556	2.16667	2	1.77778	4.16667	5.94444
Q18	Q18_1_0	910	1.16667	0.444444	2.33333	1.72222	1.61111	4.05556	5.66667
Q18	Q18_1_0	911	1.44444	0.611111	2.66667	1.83333	2.05556	4.5	6.55556
Q18	Q18_1_0	912	1.33333	0.5	2.11111	1.94444	1.83333	4.05556	5.88889
Q18	Q18_1_0	913	1.38889	0.5	2	1.66667	1.88889	3.66667	5.55556
Q18	Q18_1_0	914	1.33333	0.388889	2.27778	2	1.72222	4.27778	6
Q18	Q18_1_0	915	1.22222	0.444444	2.05556	1.94444	1.66667	4	5.66667
Q18	Q18_1_0	916	1.22222	0.444444	1.94444	1.66667	1.66667	3.61111	5.27778
Q18	Q18_1_0	917	1.11111	0.555556	2.33333	1.77778	1.66667	4.11111	5.77778
Q18	Q18_1_0	918	1.16667	0.388889	1.88889	1.55556	1.55556	3.44444	5
Q18	Q18_1_0	919	1.38889	0.333333	2.11111	1.88889	1.72222	4	5.72222
Q18	Q18_1_0	920	1.38889	0.444444	2.16667	2.11111	1.83333	4.27778	6.11111
Q18	Q18_1_0	921	1.27778	0.666667	2.38889	2.05556	1.94444	4.44444	6.38889
Q18	Q18_1_0	922	1.27778	0.5	2.44444	1.88889	1.77778	4.33333	6.11111
Q18	Q18_1_0	923	1.11111	0.611111	2.16667	1.72222	1.72222	3.88889	5.61111
Q18	Q18_1_0	924	1.61111	0.444444	2.61111	1.94444	2.05556	4.55556	6.61111
Q18	Q18_1_0	925	1.11111	0.444444	2.05556	2	1.55556	4.05556	5.61111
Q18	Q18_1_0	926	1.22222	0.611111	1.83333	1.83333	1.83333	3.66667	5.5
Q18	Q18_1_0	927	1.27778	0.555556	2.05556	1.61111	1.83333	3.66667	5.5
Q18	Q18_1_0	928	1.27778	0.444444	1.88889	1.44444	1.72222	3.33333	5.05556
Q18	Q18_1_0	929	1.33333	0.5	2.38889	1.66667	1.83333	4.05556	5.88889
Q18	Q18_1_0	930	1.27778	0.444444	1.72222	1.72222	1.72222	3.44444	5.16667
Q18	Q18_1_0	931	1.27778	0.388889	2.05556	1.61111	1.66667	3.66667	5.33333
Q18	Q18_1_0	932	1.16667	0.666667	2.27778	1.5	1.83333	3.77778	5.61111
Q18	Q18_1_0	933	1.27778	0.333333	1.94444	1.66667	1.61111	3.61111	5.22222
Q18	Q18_1_0	934	1.27778	0.277778	2.16667	1.83333	1.55556	4	5.55556
Q18	Q18_1_0	935	1.33333	0.5	1.88889	1.66667	1.83333	3.55556	5.38889
Q18	Q18_1_0	936	1.44444	0.444444	2.27778	2.11111	1.88889	4.38889	6.27778
Q18	Q18_1_0	937	1.33333	0.444444	2.11111	1.61111	1.77778	3.72222	5.5
Q18	Q18_1_0	938	1.11111	0.666667	2.27778	1.55556	1.77778	3.83333	5.61111
Q18	Q18_1_0	939	1.38889	0.555556	2	1.72222	1.94444	3.72222	5.66667
Q18	Q18_1_0	940	1.22222	0.611111	2	1.72222	1.83333	3.72222	5.55556
Q18	Q18_1_0	941	1.55556	0.5	2.38889	1.77778	2.05556	4.16667	6.22222
Q18	Q18_1_0	942	1.27778	0.5	2.16667	1.94444	1.77778	4.11111	5.88889
Q18	Q18_1_0	943	1.16667	0.5	2.27778	1.83333	1.66667	4.11111	5.77778
Q18	Q18_1_0	944	1.33333	0.277778	2.55556	1.72222	1.61111	4.27778	5.88889
Q18	Q18_1_0	945	1.16667	0.555556	2.22222	1.77778	1.72222	4	5.72222
Q18	Q18_1_0	946	1.44444	0.444444	2.33333	1.61111	1.88889	3.94444	5.83333
Q18	Q18_1_0	947	1.33333	0.555556	2.27778	1.66667	1.88889	3.94444	5.83333
Q18	Q18_1_0	948	1.38889	0.388889	1.88889	2.05556	1.77778	3.94444	5.72222
Q18	Q18_1_0	949	1.44444	0.5	2.11111	1.61111	1.94444	3.72222	5.66667
Q18	Q18_1_0	950	1.27778	0.611111	2.38889	1.72222	1.88889	4.11111	6
Q18	Q18_1_0	951	1.22222	0.333333	2.33333	1.77778	1.55556	4.11111	5.66667
Q18	Q18_1_0	952	1.33333	0.388889	2.38889	1.66667	1.72222	4.05556	5.77778
Q18	Q18_1_0	953	1.33333	0.444444	1.88889	1.83333	1.77778	3.72222	5.5
Q18	Q18_1_0	954	1.27778	0.611111	2.05556	1.66667	1.88889	3.72222	5.61111
Q18	Q18_1_0	955	1.16667	0.388889	1.83333	1.55556	1.55556	3.38889	4.94444
Q18	Q18_1_0	956	1.22222	0.5	1.83333	1.77778	1.72222	3.61111	5.33333
Q18	Q18_1_0	957	1.27778	0.444444	2.33333	1.72222	1.72222	4.05556	5.77778
Q18	Q18_1_0	958	1.5	0.444444	2.44444	1.66667	1.94444	4.11111	6.05556
Q18	Q18_1_0	959	1.05556	0.5	2.16667	1.77778	1.55556	3.94444	5.5
Q18	Q18_1_0	960	1.44444	0.444444	2.11111	1.77778	1.88889	3.88889	5.77778
Q18	Q18_1_0	961	1.38889	0.333333	2.61111	1.77778	1.72222	4.38889	6.11111
Q18	Q18_1_0	962	1.11111	0.5	2.72222	1.77778	1.61111	4.5	6.11111
Q18	Q18_1_0	963	1.22222	0.444444	2.38889	1.72222	1.66667	4.11111	5.77778
Q18	Q18_1_0	964	1.38889	0.444444	2.38889	2.11111	1.83333	4.5	6.33333
Q18	Q18_1_0	965	0.944444	0.444444	2.27778	1.61111	1.38889	3.88889	5.27778
Q18	Q18_1_0	966	1.33333	0.444444	2	1.72222	1.77778	3.72222	5.5
Q18	Q18_1_0	967	1.16667	0.222222	2.11111	1.61111	1.38889	3.72222	5.11111
Q18	Q18_1_0	968	1.22222	0.666667	2.16667	1.55556	1.88889	3.72222	5.61111
Q18	Q18_1_0	969	1.38889	0.444444	2.11111	1.83333	1.83333	3.94444	5.77778
Q18	Q18_1_0	970	1.27778	0.555556	2.33333	2.11111	1.83333	4.44444	6.27778
Q18	Q18_1_0	971	1.16667	0.444444	2.16667	1.77778	1.61111	3.94444	5.55556
Q18	Q18_1_0	972	1.05556	0.611111	2	1.88889	1.66667	3.88889	5.55556
Q18	Q18_1_0	973	1.11111	0.5	2.05556	1.77778	1.61111	3.83333	5.44444
Q18	Q18_1_0	974	1.22222	0.333333	2.5	1.94444	1.55556	4.44444	6
Q18	Q18_1_0	975	1.33333	0.555556	2.05556	1.83333	1.88889	3.88889	5.77778
Q18	Q18_1_0	976	1.33333	0.666667	2.27778	1.83333	2	4.11111	6.11111
Q18	Q18_1_0	977	1.11111	0.388889	2.22222	2.11111	1.5	4.33333	5.83333
Q18	Q18_1_0	978	1.27778	0.388889	2.33333	1.66667	1.66667	4	5.66667
Q18	Q18_1_0	979	1.22222	0.5	2.33333	1.72222	1.72222	4.05556	5.77778
Q18	Q18_1_0	980	1.11111	0.333333	2.22222	1.66667	1.44444	3.88889	5.33333
Q18	Q18_1_0	981	1.16667	0.388889	2.22222	1.38889	1.55556	3.61111	5.16667
Q18	Q18_1_0	982	1.22222	0.277778	2	1.61111	1.5	3.61111	5.11111
Q18	Q18_1_0	983	1.27778	0.333333	2.11111	1.88889	1.61111	4	5.61111
Q18	Q18_1_0	984	1.22222	0.5	2.22222	1.66667	1.72222	3.88889	5.61111
Q18	Q18_1_0	985	1.16667	0.555556	2.11111	1.61111	1.72222	3.72222	5.44444
Q18	Q18_1_0	986	1.27778	0.277778	1.72222	1.88889	1.55556	3.61111	5.16667
Q18	Q18_1_0	987	1.22222	0.333333	2.16667	1.88889	1.55556	4.05556	5.61111
Q18	Q18_1_0	988	1.5	0.333333	2.05556	1.77778	1.83333	3.83333	5.66667
Q18	Q18_1_0	989	1.16667	0.5	2.11111	1.5	1.66667	3.61111	5.27778
Q18	Q18_1_0	990	1.44444	0.5	1.94444	1.72222	1.94444	3.66667	5.61111
Q18	Q18_1_0	991	1.33333	0.333333	2.27778	1.66667	1.66667	3.94444	5.61111
Q18	Q18_1_0	992	1.22222	0.333333	2.22222	1.72222	1.55556	3.94444	5.5
Q18	Q18_1_0	993	1.33333	0.277778	2.33333	1.66667	1.61111	4	5.61111
Q18	Q18_1_0	994	1.11111	0.388889	2	1.88889	1.5	3.88889	5.38889
Q18	Q18_1_0	995	1.27778	0.277778	1.44444	1.72222	1.55556	3.16667	4.72222
Q18	Q18_1_0	996	1.38889	0.388889	1.88889	1.66667	1.77778	3.55556	5.33333
Q18	Q18_1_0	997	1.16667	0.444444	2.22222	1.72222	1.61111	3.94444	5.55556
Q18	Q18_1_0	998	1.44444	0.222222	2	1.66667	1.66667	3.66667	5.33333
Q18	Q18_1_0	999	1.27778	0.277778	2.11111	1.61111	1.55556	3.72222	5.27778
Q18	Q18_1_0	1000	1.16667	0.277778	1.88889	1.83333	1.44444	3.72222	5.16667
Q18	Q18_1_0	1001	1.27778	0.222222	1.88889	1.5	1.5	3.38889	4.88889
Q18	Q18_1_0	1002	1.16667	0.277778	1.77778	1.55556	1.44444	3.33333	4.77778
Q18	Q18_1_0	1003	1.05556	0.5	1.83333	1.66667	1.55556	3.5	5.05556
Q18	Q18_1_0	1004	1.16667	0.388889	2.16667	1.83333	1.55556	4	5.55556
Q18	Q18_1_0	1005	1.16667	0.277778	2.22222	1.72222	1.44444	3.94444	5.38889
Q18	Q18_1_0	1006	1.22222	0.444444	2.38889	1.77778	1.66667	4.16667	5.83333
Q18	Q18_1_0	1007	1.22222	0.444444	1.77778	1.61111	1.66667	3.38889	5.05556
Q18	Q18_1_0	1008	1.22222	0.388889	2.16667	1.66667	1.61111	3.83333	5.44444
Q18	Q18_1_0	1009	1.05556	0.277778	1.94444	1.94444	1.33333	3.88889	5.22222
Q18	Q18_1_0	1010	1.11111	0.444444	2	1.94444	1.55556	3.94444	5.5
Q18	Q18_1_0	1011	1.5	0.388889	2.16667	1.77778	1.88889	3.94444	5.83333
Q18	Q18_1_0	1012	1.5	0.333333	2.05556	1.66667	1.83333	3.72222	5.55556
Q18	Q18_1_0	1013	1.38889	0.444444	2.55556	1.72222	1.83333	4.27778	6.11111
Q18	Q18_1_0	1014	1.38889	0.611111	2.5	1.88889	2	4.38889	6.38889
Q18	Q18_1_0	1015	1.22222	0.444444	2.55556	2.11111	1.66667	4.66667	6.33333
Q18	Q18_1_0	1016	1.11111	0.611111	2.22222	1.77778	1.72222	4	5.72222
Q18	Q18_1_0	1017	1.27778	0.222222	2	1.83333	1.5	3.83333	5.33333
Q18	Q18_1_0	1018	1.22222	0.222222	2	1.88889	1.44444	3.88889	5.33333
Q18	Q18_1_0	1019	1.22222	0.388889	2.16667	1.61111	1.61111	3.77778	5.38889
Q18	Q18_1_0	1020	1.16667	0.222222	1.77778	1.66667	1.38889	3.44444	4.83333
Q18	Q18_1_0	1021	1.16667	0.388889	1.94444	1.83333	1.55556	3.77778	5.33333
Q18	Q18_1_0	1022	1.11111	0.444444	2	2.05556	1.55556	4.05556	5.61111
Q18	Q18_1_0	1023	1	0.388889	2.16667	1.88889	1.38889	4.05556	5.44444
Q18	Q18_1_0	1024	1.5	0.666667	2.16667	1.61111	2.16667	3.77778	5.94444
Q18	Q18_1_0	1025	1.22222	0.277778	1.94444	1.66667	1.5	3.61111	5.11111
Q18	Q18_1_0	1026	1.05556	0.333333	1.88889	1.77778	1.38889	3.66667	5.05556
Q18	Q18_1_0	1027	1.27778	0.333333	2.44444	2.05556	1.61111	4.5	6.11111
Q18	Q18_1_0	1028	1.33333	0.5	2.16667	1.61111	1.83333	3.77778	5.61111
Q18	Q18_1_0	1029	1.33333	0.5	2.11111	1.77778	1.83333	3.88889	5.72222
Q18	Q18_1_0	1030	1.22222	0.444444	2.05556	1.61111	1.66667	3.66667	5.33333
Q18	Q18_1_0	1031	1.38889	0.5	2.22222	1.77778	1.88889	4	5.88889
Q18	Q18_1_0	1032	1.16667	0.444444	2.11111	2	1.61111	4.11111	5.72222
Q18	Q18_1_0	1033	1.33333	0.333333	1.94444	1.77778	1.66667	3.72222	5.38889
Q18	Q18_1_0	1034	1.38889	0.5	2.38889	1.72222	1.88889	4.11111	6
Q18	Q18_1_0	1035	1.27778	0.5	2.11111	1.88889	1.77778	4	5.77778
Q18	Q18_1_0	1036	1.38889	0.611111	2.38889	1.88889	2	4.27778	6.27778
Q18	Q18_1_0	1037	1.33333	0.5	1.88889	1.77778	1.83333	3.66667	5.5
Q18	Q18_1_0	1038	1.33333	0.444444	2.11111	1.88889	1.77778	4	5.77778
Q18	Q18_1_0	1039	1.33333	0.388889	2.27778	2.05556	1.72222	4.33333	6.05556
Q18	Q18_1_0	1040	1.22222	0.388889	2.38889	1.55556	1.61111	3.94444	5.55556
Q18	Q18_1_0	1041	1.22222	0.5	2.27778	1.61111	1.72222	3.88889	5.61111
Q18	Q18_1_0	1042	1.44444	0.388889	2.38889	1.77778	1.83333	4.16667	6
Q18	Q18_1_0	1043	1.16667	0.388889	2.38889	1.72222	1.55556	4.11111	5.66667
Q18	Q18_1_0	1044	1.27778	0.5	2.33333	1.83333	1.77778	4.16667	5.94444
Q18	Q18_1_0	1045	1.27778	0.5	2.11111	1.66667	1.77778	3.77778	5.55556
Q18	Q18_1_0	1046	1.5	0.333333	1.83333	1.61111	1.83333	3.44444	5.27778
Q18	Q18_1_0	1047	1.11111	0.333333	2.22222	1.83333	1.44444	4.05556	5.5
Q18	Q18_1_0	1048	1.05556	0.333333	2.22222	1.77778	1.38889	4	5.38889
Q18	Q18_1_0	1049	1.27778	0.388889	2.27778	1.72222	1.66667	4	5.66667
Q18	Q18_1_0	1050	1.55556	0.388889	2.11111	1.77778	1.94444	3.88889	5.83333
Q18	Q18_1_1	251	1.05556	0.333333	2.05556	1.61111	1.38889	3.66667	5.05556
Q18	Q18_1_1	252	1.27778	0.5	2.05556	1.66667	1.77778	3.72222	5.5
Q18	Q18_1_1	253	1.16667	0.444444	2.05556	1.94444	1.61111	4	5.61111
Q18	Q18_1_1	254	1.16667	0.388889	2	2.11111	1.55556	4.11111	5.66667
Q18	Q18_1_1	255	1.22222	0.444444	2	1.72222	1.66667	3.72222	5.38889
Q18	Q18_1_1	256	1.27778	0.333333	2.16667	1.55556	1.61111	3.72222	5.33333
Q18	Q18_1_1	257	0.944444	0.388889	2.16667	1.77778	1.33333	3.94444	5.27778
Q18	Q18_1_1	258	1.11111	0.555556	2.44444	2.05556	1.66667	4.5	6.16667
Q18	Q18_1_1	259	1.05556	0.611111	2.38889	1.83333	1.66667	4.22222	5.88889
Q18	Q18_1_1	260	1	0.5	2.44444	1.94444	1.5	4.38889	5.88889
Q18	Q18_1_1	261	1.33333	0.388889	2.05556	1.88889	1.72222	3.94444	5.66667
Q18	Q18_1_1	262	1.33333	0.388889	2.22222	1.94444	1.72222	4.16667	5.88889
Q18	Q18_1_1	263	1.27778	0.333333	2.05556	1.94444	1.61111	4	5.61111
Q18	Q18_1_1	264	1.22222	0.5	2.44444	1.66667	1.72222	4.11111	5.83333
Q18	Q18_1_1	265	0.888889	0.5	2.16667	1.33333	1.38889	3.5	4.88889
Q18	Q18_1_1	266	0.944444	0.388889	2.16667	1.55556	1.33333	3.72222	5.05556
Q18	Q18_1_1	267	1	0.5	2.16667	2	1.5	4.16667	5.66667
Q18	Q18_1_1	268	0.944444	0.444444	2.11111	1.61111	1.38889	3.72222	5.11111
Q18	Q18_1_1	269	1.11111	0.5	2.16667	2	1.61111	4.16667	5.77778
Q18	Q18_1_1	270	0.944444	0.444444	2.27778	1.44444	1.38889	3.72222	5.11111
Q18	Q18_1_1	271	1	0.5	2.27778	1.55556	1.5	3.83333	5.33333
Q18	Q18_1_1	272	1.22222	0.444444	1.83333	1.22222	1.66667	3.05556	4.72222
Q18	Q18_1_1	273	1.27778	0.277778	1.94444	1.66667	1.55556	3.61111	5.16667
Q18	Q18_1_1	274	1	0.333333	2.16667	1.55556	1.33333	3.72222	5.05556
Q18	Q18_1_1	275	0.944444	0.222222	1.83333	1.72222	1.16667	3.55556	4.72222
Q18	Q18_1_1	276	0.777778	0.222222	2.16667	1.66667	1	3.83333	4.83333
Q18	Q18_1_1	277	1.05556	0.222222	2.22222	1.55556	1.27778	3.77778	5.05556
Q18	Q18_1_1	278	1.11111	0.388889	2.38889	1.66667	1.5	4.05556	5.55556
Q18	Q18_1_1	279	0.944444	0.388889	1.94444	1.33333	1.33333	3.27778	4.61111
Q18	Q18_1_1	280	0.944444	0.444444	1.77778	1.5	1.38889	3.27778	4.66667
Q18	Q18_1_1	281	1.11111	0.444444	1.94444	1.55556	1.55556	3.5	5.05556
Q18	Q18_1_1	282	1.11111	0.5	2.27778	1.83333	1.61111	4.11111	5.72222
Q18	Q18_1_1	283	1.33333	0.555556	2.33333	1.94444	1.88889	4.27778	6.16667
Q18	Q18_1_1	284	1	0.555556	2.05556	1.27778	1.55556	3.33333	4.88889
Q18	Q18_1_1	285	1	0.555556	2.11111	1.5	1.55556	3.61111	5.16667
Q18	Q18_1_1	286	1.38889	0.388889	1.94444	1.61111	1.77778	3.55556	5.33333
Q18	Q18_1_1	287	1.05556	0.333333	1.83333	1.72222	1.38889	3.55556	4.94444
Q18	Q18_1_1	288	1.11111	0.5	1.94444	1.77778	1.61111	3.72222	5.33333
Q18	Q18_1_1	289	1	0.333333	1.88889	1.44444	1.33333	3.33333	4.66667
Q18	Q18_1_1	290	1.05556	0.333333	1.77778	1.44444	1.38889	3.22222	4.61111
Q18	Q18_1_1	291	1.16667	0.222222	2	1.5	1.38889	3.5	4.88889
Q18	Q18_1_1	292	1.22222	0.388889	2.44444	1.88889	1.61111	4.33333	5.94444
Q18	Q18_1_1	293	1.11111	0.5	2.38889	1.5	1.61111	3.88889	5.5
Q18	Q18_1_1	294	1.27778	0.5	2.33333	1.66667	1.77778	4	5.77778
Q18	Q18_1_1	295	1.11111	0.444444	2.16667	1.66667	1.55556	3.83333	5.38889
Q18	Q18_1_1	296	1.05556	0.444444	2.11111	1.44444	1.5	3.55556	5.05556
Q18	Q18_1_1	297	1.05556	0.444444	2.16667	1.77778	1.5	3.94444	5.44444
Q18	Q18_1_1	298	1.27778	0.388889	2.11111	1.72222	1.66667	3.83333	5.5
Q18	Q18_1_1	299	1.16667	0.611111	2	1.33333	1.77778	3.33333	5.11111
Q18	Q18_1_1	300	1.16667	0.388889	2.27778	1.55556	1.55556	3.83333	5.38889
Q18	Q18_1_1	301	1.05556	0.388889	2.27778	1.77778	1.44444	4.05556	5.5
Q18	Q18_1_1	302	1.05556	0.444444	2	1.77778	1.5	3.77778	5.27778
Q18	Q18_1_1	303	1.05556	0.388889	2.38889	1.72222	1.44444	4.11111	5.55556
Q18	Q18_1_1	304	1.27778	0.388889	2.16667	1.5	1.66667	3.66667	5.33333
Q18	Q18_1_1	305	1.16667	0.611111	1.88889	1.77778	1.77778	3.66667	5.44444
Q18	Q18_1_1	306	1.27778	0.277778	2.16667	1.83333	1.55556	4	5.55556
Q18	Q18_1_1	307	1.16667	0.5	2.05556	1.44444	1.66667	3.5	5.16667
Q18	Q18_1_1	308	1.38889	0.555556	1.77778	1.66667	1.94444	3.44444	5.38889
Q18	Q18_1_1	309	0.944444	0.333333	1.66667	1.44444	1.27778	3.11111	4.38889
Q18	Q18_1_1	310	1.27778	0.555556	2.05556	1.38889	1.83333	3.44444	5.27778
Q18	Q18_1_1	311	1.44444	0.555556	2.05556	1.72222	2	3.77778	5.77778
Q18	Q18_1_1	312	1.22222	0.444444	2.16667	1.72222	1.66667	3.88889	5.55556
Q18	Q18_1_1	313	1.27778	0.611111	2.16667	1.83333	1.88889	4	5.88889
Q18	Q18_1_1	314	1.05556	0.5	2.11111	1.61111	1.55556	3.72222	5.27778
Q18	Q18_1_1	315	1.27778	0.444444	2	1.27778	1.72222	3.27778	5
Q18	Q18_1_1	316	1.22222	0.388889	2.11111	1.77778	1.61111	3.88889	5.5
Q18	Q18_1_1	317	1.44444	0.5	2.11111	1.61111	1.94444	3.72222	5.66667
Q18	Q18_1_1	318	1	0.388889	2.33333	1.77778	1.38889	4.11111	5.5
Q18	Q18_1_1	319	0.944444	0.666667	2.44444	1.61111	1.61111	4.05556	5.66667
Q18	Q18_1_1	320	1.33333	0.666667	1.72222	1.61111	2	3.33333	5.33333
Q18	Q18_1_1	321	1.33333	0.388889	2.22222	1.77778	1.72222	4	5.72222
Q18	Q18_1_1	322	1.27778	0.166667	2.27778	1.77778	1.44444	4.05556	5.5
Q18	Q18_1_1	323	1.22222	0.444444	2.44444	1.88889	1.66667	4.33333	6
Q18	Q18_1_1	324	1.22222	0.444444	1.94444	1.5	1.66667	3.44444	5.11111
Q18	Q18_1_1	325	1.11111	0.333333	1.72222	1.72222	1.44444	3.44444	4.88889
Q18	Q18_1_1	326	1.5	0.555556	1.94444	1.33333	2.05556	3.27778	5.33333
Q18	Q18_1_1	327	1.11111	0.5	1.94444	1.66667	1.61111	3.61111	5.22222
Q18	Q18_1_1	328	1.27778	0.333333	1.77778	1.61111	1.61111	3.38889	5
Q18	Q18_1_1	329	1.16667	0.222222	2.33333	1.66667	1.38889	4	5.38889
Q18	Q18_1_1	330	0.944444	0.555556	2.05556	1.61111	1.5	3.66667	5.16667
Q18	Q18_1_1	331	1.33333	0.333333	2.38889	1.94444	1.66667	4.33333	6
Q18	Q18_1_1	332	1	0.166667	2	1.66667	1.16667	3.66667	4.83333
Q18	Q18_1_1	333	0.944444	0.444444	2.16667	1.77778	1.38889	3.94444	5.33333
Q18	Q18_1_1	334	1.05556	0.5	2	1.5	1.55556	3.5	5.05556
Q18	Q18_1_1	335	1.05556	0.333333	2.05556	1.61111	1.38889	3.66667	5.05556
Q18	Q18_1_1	336	1.27778	0.333333	1.88889	1.77778	1.61111	3.66667	5.27778
Q18	Q18_1_1	337	1.05556	0.277778	2.05556	1.5	1.33333	3.55556	4.88889
Q18	Q18_1_1	338	1.16667	0.388889	2.33333	1.77778	1.55556	4.11111	5.66667
Q18	Q18_1_1	339	1.22222	0.388889	2.16667	1.44444	1.61111	3.61111	5.22222
Q18	Q18_1_1	340	1.22222	0.444444	2.16667	1.61111	1.66667	3.77778	5.44444
Q18	Q18_1_1	341	1.22222	0.333333	1.83333	1.77778	1.55556	3.61111	5.16667
Q18	Q18_1_1	342	1.22222	0.555556	2.11111	1.66667	1.77778	3.77778	5.55556
Q18	Q18_1_1	343	1.27778	0.555556	2.16667	1.83333	1.83333	4	5.83333
Q18	Q18_1_1	344	1.27778	0.444444	2.11111	1.61111	1.72222	3.72222	5.44444
Q18	Q18_1_1	345	1.05556	0.611111	2.61111	1.77778	1.66667	4.38889	6.05556
Q18	Q18_1_1	346	0.944444	0.277778	2	1.5	1.22222	3.5	4.72222
Q18	Q18_1_1	347	1.05556	0.388889	2.27778	1.83333	1.44444	4.11111	5.55556
Q18	Q18_1_1	348	1.11111	0.388889	2.22222	1.66667	1.5	3.88889	5.38889
Q18	Q18_1_1	349	1.27778	0.333333	1.83333	1.72222	1.61111	3.55556	5.16667
Q18	Q18_1_1	350	1.33333	0.333333	1.88889	1.72222	1.66667	3.61111	5.27778
Q18	Q18_1_1	351	1.16667	0.388889	2	1.61111	1.55556	3.61111	5.16667
Q18	Q18_1_1	352	1.27778	0.555556	2.5	1.72222	1.83333	4.22222	6.05556
Q18	Q18_1_1	353	1.38889	0.555556	2.38889	1.61111	1.94444	4	5.94444
Q18	Q18_1_1	354	1.5	0.555556	1.88889	1.66667	2.05556	3.55556	5.61111
Q18	Q18_1_1	355	1.27778	0.444444	2.05556	1.83333	1.72222	3.88889	5.61111
Q18	Q18_1_1	356	1.16667	0.444444	2.11111	1.72222	1.61111	3.83333	5.44444
Q18	Q18_1_1	357	1.33333	0.444444	1.94444	1.83333	1.77778	3.77778	5.55556
Q18	Q18_1_1	358	1.27778	0.388889	2.16667	1.88889	1.66667	4.05556	5.72222
Q18	Q18_1_1	359	1.33333	0.555556	2.05556	1.88889	1.88889	3.94444	5.83333
Q18	Q18_1_1	360	1.44444	0.5	1.77778	1.77778	1.94444	3.55556	5.5
Q18	Q18_1_1	361	1.55556	0.444444	2.16667	1.88889	2	4.05556	6.05556
Q18	Q18_1_1	362	1.38889	0.5	2.16667	1.5	1.88889	3.66667	5.55556
Q18	Q18_1_1	363	1.05556	0.5	2.11111	1.66667	1.55556	3.77778	5.33333
Q18	Q18_1_1	364	1.22222	0.388889	2.72222	1.66667	1.61111	4.38889	6
Q18	Q18_1_1	365	1.38889	0.555556	2.22222	1.77778	1.94444	4	5.94444
Q18	Q18_1_1	366	1.16667	0.5	2.44444	1.72222	1.66667	4.16667	5.83333
Q18	Q18_1_1	367	0.944444	0.444444	2.11111	1.72222	1.38889	3.83333	5.22222
Q18	Q18_1_1	368	1.22222	0.5	2.27778	1.77778	1.72222	4.05556	5.77778
Q18	Q18_1_1	369	1.27778	0.555556	2.33333	1.88889	1.83333	4.22222	6.05556
Q18	Q18_1_1	370	1.22222	0.444444	2.22222	1.88889	1.66667	4.11111	5.77778
Q18	Q18_1_1	371	1.22222	0.333333	2.22222	1.5	1.55556	3.72222	5.27778
Q18	Q18_1_1	372	1.11111	0.388889	2.16667	1.61111	1.5	3.77778	5.27778
Q18	Q18_1_1	373	1	0.222222	2.27778	1.77778	1.22222	4.05556	5.27778
Q18	Q18_1_1	374	0.944444	0.388889	2.11111	1.44444	1.33333	3.55556	4.88889
Q18	Q18_1_1	375	1	0.555556	2.22222	1.66667	1.55556	3.88889	5.44444
Q18	Q18_1_1	376	1.11111	0.444444	2.11111	1.55556	1.55556	3.66667	5.22222
Q18	Q18_1_1	377	1.33333	0.444444	2.11111	1.33333	1.77778	3.44444	5.22222
Q18	Q18_1_1	378	1.22222	0.222222	1.94444	2	1.44444	3.94444	5.38889
Q18	Q18_1_1	379	1.22222	0.5	2.11111	1.72222	1.72222	3.83333	5.55556
Q18	Q18_1_1	380	1.27778	0.555556	2.11111	2	1.83333	4.11111	5.94444
Q18	Q18_1_1	381	1.27778	0.333333	2.22222	1.88889	1.61111	4.11111	5.72222
Q18	Q18_1_1	382	1.16667	0.388889	2.11111	1.55556	1.55556	3.66667	5.22222
Q18	Q18_1_1	383	1.16667	0.333333	2.22222	1.77778	1.5	4	5.5
Q18	Q18_1_1	384	1.11111	0.333333	1.94444	1.5	1.44444	3.44444	4.88889
Q18	Q18_1_1	385	1.44444	0.222222	1.83333	1.83333	1.66667	3.66667	5.33333
Q18	Q18_1_1	386	1.22222	0.166667	2.11111	1.61111	1.38889	3.72222	5.11111
Q18	Q18_1_1	387	1.5	0.388889	2.33333	1.66667	1.88889	4	5.88889
Q18	Q18_1_1	388	1.38889	0.333333	2.16667	1.61111	1.72222	3.77778	5.5
Q18	Q18_1_1	389	1.22222	0.333333	1.77778	1.83333	1.55556	3.61111	5.16667
Q18	Q18_1_1	390	1.16667	0.277778	2.27778	1.61111	1.44444	3.88889	5.33333
Q18	Q18_1_1	391	1.16667	0.388889	2.27778	1.77778	1.55556	4.05556	5.61111
Q18	Q18_1_1	392	1.27778	0.277778	1.88889	2	1.55556	3.88889	5.44444
Q18	Q18_1_1	393	1.11111	0.388889	2.22222	1.72222	1.5	3.94444	5.44444
Q18	Q18_1_1	394	1	0.333333	1.94444	1.83333	1.33333	3.77778	5.11111
Q18	Q18_1_1	395	1.05556	0.277778	2.27778	1.5	1.33333	3.77778	5.11111
Q18	Q18_1_1	396	1.27778	0.222222	1.77778	1.61111	1.5	3.38889	4.88889
Q18	Q18_1_1	397	0.777778	0.277778	1.77778	1.44444	1.05556	3.22222	4.27778
Q18	Q18_1_1	398	1.05556	0.277778	2	1.66667	1.33333	3.66667	5
Q18	Q18_1_1	399	1.33333	0.277778	2.16667	1.72222	1.61111	3.88889	5.5
Q18	Q18_1_1	400	1.05556	0.388889	1.77778	1.5	1.44444	3.27778	4.72222
Q18	Q18_1_1	401	1	0.333333	2.11111	1.5	1.33333	3.61111	4.94444
Q18	Q18_1_1	402	1.05556	0.222222	2.16667	1.72222	1.27778	3.88889	5.16667
Q18	Q18_1_1	403	1	0.111111	1.94444	1.72222	1.11111	3.66667	4.77778
Q18	Q18_1_1	404	1.11111	0.222222	1.83333	1.61111	1.33333	3.44444	4.77778
Q18	Q18_1_1	405	1.22222	0.166667	1.88889	1.66667	1.38889	3.55556	4.94444
Q18	Q18_1_1	406	1.16667	0.277778	2.16667	1.5	1.44444	3.66667	5.11111
Q18	Q18_1_1	407	0.888889	0.333333	2.22222	1.55556	1.22222	3.77778	5
Q18	Q18_1_1	408	1	0.277778	1.94444	1.5	1.27778	3.44444	4.72222
Q18	Q18_1_1	409	0.777778	0.222222	1.77778	1.72222	1	3.5	4.5
Q18	Q18_1_1	410	1.11111	0.333333	2	2	1.44444	4	5.44444
Q18	Q18_1_1	411	1.16667	0.277778	2.05556	1.83333	1.44444	3.88889	5.33333
Q18	Q18_1_1	412	1	0.222222	1.72222	2.22222	1.22222	3.94444	5.16667
Q18	Q18_1_1	413	1	0.166667	2.16667	1.94444	1.16667	4.11111	5.27778
Q18	Q18_1_1	414	1	0.222222	1.94444	1.44444	1.22222	3.38889	4.61111
Q18	Q18_1_1	415	0.944444	0.277778	2.44444	1.55556	1.22222	4	5.22222
Q18	Q18_1_1	416	0.944444	0.277778	2.55556	1.66667	1.22222	4.22222	5.44444
Q18	Q18_1_1	417	1	0.277778	1.83333	1.55556	1.27778	3.38889	4.66667
Q18	Q18_1_1	418	1	0.333333	2	1.66667	1.33333	3.66667	5
Q18	Q18_1_1	419	0.833333	0.166667	2	1.33333	1	3.33333	4.33333
Q18	Q18_1_1	420	1	0.277778	2.11111	1.27778	1.27778	3.38889	4.66667
Q18	Q18_1_1	421	0.833333	0.111111	1.88889	1.5	0.944444	3.38889	4.33333
Q18	Q18_1_1	422	0.888889	0.222222	1.72222	1.61111	1.11111	3.33333	4.44444
Q18	Q18_1_1	423	0.888889	0.277778	2.16667	1.5	1.16667	3.66667	4.83333
Q18	Q18_1_1	424	1	0.388889	2.05556	1.66667	1.38889	3.72222	5.11111
Q18	Q18_1_1	425	1.22222	0.333333	2.05556	2.05556	1.55556	4.11111	5.66667
Q18	Q18_1_1	426	1.11111	0.333333	2.16667	1.72222	1.44444	3.88889	5.33333
Q18	Q18_1_1	427	1	0.222222	1.83333	1.94444	1.22222	3.77778	5
Q18	Q18_1_1	428	1.05556	0.166667	2.22222	1.61111	1.22222	3.83333	5.05556
Q18	Q18_1_1	429	0.833333	0.111111	2.05556	1.61111	0.944444	3.66667	4.61111
Q18	Q18_1_1	430	0.944444	0.166667	1.55556	1.55556	1.11111	3.11111	4.22222
Q18	Q18_1_1	431	0.944444	0.0555556	2.16667	1.72222	1	3.88889	4.88889
Q18	Q18_1_1	432	1	0.222222	2	1.88889	1.22222	3.88889	5.11111
Q18	Q18_1_1	433	1.16667	0.111111	1.72222	1.77778	1.27778	3.5	4.77778
Q18	Q18_1_1	434	0.944444	0.111111	1.72222	1.55556	1.05556	3.27778	4.33333
Q18	Q18_1_1	435	1.27778	0.166667	2	1.77778	1.44444	3.77778	5.22222
Q18	Q18_1_1	436	1.11111	0.166667	2.5	1.83333	1.27778	4.33333	5.61111
Q18	Q18_1_1	437	1	0.111111	1.83333	1.5	1.11111	3.33333	4.44444
Q18	Q18_1_1	438	1	0.222222	2.05556	1.61111	1.22222	3.66667	4.88889
Q18	Q18_1_1	439	1.27778	0.166667	1.55556	1.88889	1.44444	3.44444	4.88889
Q18	Q18_1_1	440	0.888889	0.222222	2.05556	1.38889	1.11111	3.44444	4.55556
Q18	Q18_1_1	441	1	0.222222	1.88889	1.61111	1.22222	3.5	4.72222
Q18	Q18_1_1	442	1.16667	0.222222	1.88889	1.77778	1.38889	3.66667	5.05556
Q18	Q18_1_1	443	0.944444	0.222222	1.66667	1.61111	1.16667	3.27778	4.44444
Q18	Q18_1_1	444	0.888889	0.222222	2.11111	1.72222	1.11111	3.83333	4.94444
Q18	Q18_1_1	445	0.944444	0.388889	2	1.61111	1.33333	3.61111	4.94444
Q18	Q18_1_1	446	1.05556	0.5	1.61111	1.22222	1.55556	2.83333	4.38889
Q18	Q18_1_1	447	1	0.222222	2.22222	1.72222	1.22222	3.94444	5.16667
Q18	Q18_1_1	448	1.16667	0.333333	2.27778	2	1.5	4.27778	5.77778
Q18	Q18_1_1	449	1.11111	0.444444	1.94444	1.61111	1.55556	3.55556	5.11111
Q18	Q18_1_1	450	1	0.388889	1.72222	1.55556	1.38889	3.27778	4.66667
Q18	Q18_1_1	451	1	0.333333	1.83333	1.5	1.33333	3.33333	4.66667
Q18	Q18_1_1	452	0.833333	0.333333	1.77778	1.44444	1.16667	3.22222	4.38889
Q18	Q18_1_1	453	1	0.222222	2.11111	1.61111	1.22222	3.72222	4.94444
Q18	Q18_1_1	454	0.944444	0.388889	2.22222	1.61111	1.33333	3.83333	5.16667
Q18	Q18_1_1	455	0.888889	0.277778	1.77778	1.44444	1.16667	3.22222	4.38889
Q18	Q18_1_1	456	1	0.222222	1.88889	1.72222	1.22222	3.61111	4.83333
Q18	Q18_1_1	457	1.05556	0.277778	1.94444	1.44444	1.33333	3.38889	4.72222
Q18	Q18_1_1	458	1.05556	0.333333	1.94444	1.66667	1.38889	3.61111	5
Q18	Q18_1_1	459	0.944444	0.388889	2	1.55556	1.33333	3.55556	4.88889
Q18	Q18_1_1	460	0.944444	0.277778	1.88889	1.44444	1.22222	3.33333	4.55556
Q18	Q18_1_1	461	0.944444	0.388889	1.94444	1.66667	1.33333	3.61111	4.94444
Q18	Q18_1_1	462	0.944444	0.222222	2	1.5	1.16667	3.5	4.66667
Q18	Q18_1_1	463	1.16667	0.277778	1.72222	1.61111	1.44444	3.33333	4.77778
Q18	Q18_1_1	464	1.22222	0.222222	1.66667	1.33333	1.44444	3	4.44444
Q18	Q18_1_1	465	1	0.388889	1.83333	1.27778	1.38889	3.11111	4.5
Q18	Q18_1_1	466	1.11111	0.444444	2	1.33333	1.55556	3.33333	4.88889
Q18	Q18_1_1	467	0.722222	0.111111	1.83333	1.61111	0.833333	3.44444	4.27778
Q18	Q18_1_1	468	1.16667	0.333333	2.11111	1.83333	1.5	3.94444	5.44444
Q18	Q18_1_1	469	1.16667	0.222222	1.72222	1.5	1.38889	3.22222	4.61111
Q18	Q18_1_1	470	1.05556	0.388889	1.77778	1.16667	1.44444	2.94444	4.38889
Q18	Q18_1_1	471	0.944444	0.277778	1.77778	1.44444	1.22222	3.22222	4.44444
Q18	Q18_1_1	472	1.16667	0.222222	2	1.22222	1.38889	3.22222	4.61111
Q18	Q18_1_1	473	1.38889	0.166667	1.88889	1.83333	1.55556	3.72222	5.27778
Q18	Q18_1_1	474	1.05556	0.222222	2.16667	1.72222	1.27778	3.88889	5.16667
Q18	Q18_1_1	475	1	0.222222	2.16667	1.66667	1.22222	3.83333	5.05556
Q18	Q18_1_1	476	0.888889	0.166667	1.77778	1.77778	1.05556	3.55556	4.61111
Q18	Q18_1_1	477	0.888889	0.277778	2.22222	1.38889	1.16667	3.61111	4.77778
Q18	Q18_1_1	478	1	0.166667	1.66667	1.55556	1.16667	3.22222	4.38889
Q18	Q18_1_1	479	1.05556	0.111111	1.83333	1.27778	1.16667	3.11111	4.27778
Q18	Q18_1_1	480	1.11111	0.277778	2.05556	1.66667	1.38889	3.72222	5.11111
Q18	Q18_1_1	481	1.05556	0.277778	1.66667	1.44444	1.33333	3.11111	4.44444
Q18	Q18_1_1	482	1.27778	0.333333	1.88889	1.72222	1.61111	3.61111	5.22222
Q18	Q18_1_1	483	1.33333	0.5	2	1.61111	1.83333	3.61111	5.44444
Q18	Q18_1_1	484	1.05556	0.444444	2.11111	1.66667	1.5	3.77778	5.27778
Q18	Q18_1_1	485	0.888889	0.388889	2.16667	1.5	1.27778	3.66667	4.94444
Q18	Q18_1_1	486	1.11111	0.388889	1.83333	1.72222	1.5	3.55556	5.05556
Q18	Q18_1_1	487	1.11111	0.444444	2.16667	1.77778	1.55556	3.94444	5.5
Q18	Q18_1_1	488	0.944444	0.388889	2.11111	1.77778	1.33333	3.88889	5.22222
Q18	Q18_1_1	489	1.16667	0.277778	1.88889	1.66667	1.44444	3.55556	5
Q18	Q18_1_1	490	1	0.277778	2.05556	1.83333	1.27778	3.88889	5.16667
Q18	Q18_1_1	491	1.16667	0.277778	1.88889	1.77778	1.44444	3.66667	5.11111
Q18	Q18_1_1	492	1.22222	0.222222	1.94444	1.5	1.44444	3.44444	4.88889
Q18	Q18_1_1	493	1.16667	0.277778	2.11111	1.72222	1.44444	3.83333	5.27778
Q18	Q18_1_1	494	1	0.222222	1.77778	1.55556	1.22222	3.33333	4.55556
Q18	Q18_1_1	495	1.22222	0.111111	1.66667	1.77778	1.33333	3.44444	4.77778
Q18	Q18_1_1	496	1.16667	0.222222	2	1.55556	1.38889	3.55556	4.94444
Q18	Q18_1_1	497	1	0.111111	1.83333	1.66667	1.11111	3.5	4.61111
Q18	Q18_1_1	498	0.888889	0.0555556	2	1.83333	0.944444	3.83333	4.77778
Q18	Q18_1_1	499	1.11111	0.111111	2	1.5	1.22222	3.5	4.72222
Q18	Q18_1_1	500	1.27778	0.222222	1.88889	1.66667	1.5	3.55556	5.05556
Q18	Q18_1_1	501	0.944444	0.111111	1.72222	1.66667	1.05556	3.38889	4.44444
Q18	Q18_1_1	502	1.11111	0.333333	2.05556	1.66667	1.44444	3.72222	5.16667
Q18	Q18_1_1	503	1.11111	0.222222	2.22222	1.88889	1.33333	4.11111	5.44444
Q18	Q18_1_1	504	1.11111	0.222222	2.16667	1.72222	1.33333	3.88889	5.22222
Q18	Q18_1_1	505	1.11111	0.222222	2	1.55556	1.33333	3.55556	4.88889
Q18	Q18_1_1	506	1	0.166667	1.72222	1.66667	1.16667	3.38889	4.55556
Q18	Q18_1_1	507	1.05556	0.277778	1.77778	1.55556	1.33333	3.33333	4.66667
Q18	Q18_1_1	508	1.27778	0.277778	1.83333	1.61111	1.55556	3.44444	5
Q18	Q18_1_1	509	1	0.222222	1.72222	1.33333	1.22222	3.05556	4.27778
Q18	Q18_1_1	510	1.22222	0.166667	2.05556	1.72222	1.38889	3.77778	5.16667
Q18	Q18_1_1	511	1.05556	0.222222	1.88889	1.77778	1.27778	3.66667	4.94444
Q18	Q18_1_1	512	1.22222	0.277778	2.27778	1.55556	1.5	3.83333	5.33333
Q18	Q18_1_1	513	1	0.277778	1.94444	1.55556	1.27778	3.5	4.77778
Q18	Q18_1_1	514	1.11111	0.277778	1.88889	1.38889	1.38889	3.27778	4.66667
Q18	Q18_1_1	515	0.888889	0.222222	1.94444	1.83333	1.11111	3.77778	4.88889
Q18	Q18_1_1	516	1.16667	0.166667	2	2	1.33333	4	5.33333
Q18	Q18_1_1	517	1.11111	0.333333	1.77778	1.66667	1.44444	3.44444	4.88889
Q18	Q18_1_1	518	1.11111	0.222222	1.77778	1.66667	1.33333	3.44444	4.77778
Q18	Q18_1_1	519	1.16667	0.111111	1.77778	1.61111	1.27778	3.38889	4.66667
Q18	Q18_1_1	520	1	0.333333	1.77778	1.5	1.33333	3.27778	4.61111
Q18	Q18_1_1	521	1.22222	0.222222	1.55556	1.72222	1.44444	3.27778	4.72222
Q18	Q18_1_1	522	1.22222	0.166667	1.72222	1.94444	1.38889	3.66667	5.05556
Q18	Q18_1_1	523	1.27778	0.222222	1.83333	1.72222	1.5	3.55556	5.05556
Q18	Q18_1_1	524	1.16667	0.277778	1.77778	1.66667	1.44444	3.44444	4.88889
Q18	Q18_1_1	525	1.33333	0.166667	1.77778	1.61111	1.5	3.38889	4.88889
Q18	Q18_1_1	526	1.22222	0.388889	2	1.44444	1.61111	3.44444	5.05556
Q18	Q18_1_1	527	1.22222	0.222222	2	1.72222	1.44444	3.72222	5.16667
Q18	Q18_1_1	528	1.11111	0.333333	1.88889	1.83333	1.44444	3.72222	5.16667
Q18	Q18_1_1	529	1.16667	0.277778	2.22222	1.66667	1.44444	3.88889	5.33333
Q18	Q18_1_1	530	1.38889	0.388889	2	1.77778	1.77778	3.77778	5.55556
Q18	Q18_1_1	531	1.05556	0.222222	1.44444	1.27778	1.27778	2.72222	4
Q18	Q18_1_1	532	1.05556	0.222222	1.88889	1.94444	1.27778	3.83333	5.11111
Q18	Q18_1_1	533	0.722222	0.222222	2.05556	1.55556	0.944444	3.61111	4.55556
Q18	Q18_1_1	534	1.05556	0.277778	1.77778	1.83333	1.33333	3.61111	4.94444
Q18	Q18_1_1	535	1.05556	0.277778	2.16667	1.72222	1.33333	3.88889	5.22222
Q18	Q18_1_1	536	1	0.222222	2.05556	1.44444	1.22222	3.5	4.72222
Q18	Q18_1_1	537	0.888889	0.277778	2.27778	1.66667	1.16667	3.94444	5.11111
Q18	Q18_1_1	538	1.27778	0.333333	2.55556	1.77778	1.61111	4.33333	5.94444
Q18	Q18_1_1	539	1.11111	0.333333	2.05556	1.77778	1.44444	3.83333	5.27778
Q18	Q18_1_1	540	1.16667	0.444444	2.66667	1.88889	1.61111	4.55556	6.16667
Q18	Q18_1_1	541	1.11111	0.388889	2.16667	1.61111	1.5	3.77778	5.27778
Q18	Q18_1_1	542	1.11111	0.222222	1.94444	2	1.33333	3.94444	5.27778
Q18	Q18_1_1	543	0.944444	0.388889	2.05556	1.77778	1.33333	3.83333	5.16667
Q18	Q18_1_1	544	0.944444	0.444444	1.94444	1.55556	1.38889	3.5	4.88889
Q18	Q18_1_1	545	0.944444	0.277778	2.11111	1.77778	1.22222	3.88889	5.11111
Q18	Q18_1_1	546	1.11111	0.222222	1.72222	1.44444	1.33333	3.16667	4.5
Q18	Q18_1_1	547	0.888889	0.277778	1.94444	1.44444	1.16667	3.38889	4.55556
Q18	Q18_1_1	548	0.944444	0.388889	1.88889	1.55556	1.33333	3.44444	4.77778
Q18	Q18_1_1	549	1.16667	0.388889	2	1.61111	1.55556	3.61111	5.16667
Q18	Q18_1_1	550	1.44444	0.5	2.22222	1.66667	1.94444	3.88889	5.83333
Q18	Q18_1_1	551	1.5	0.555556	2.05556	1.72222	2.05556	3.77778	5.83333
Q18	Q18_1_1	552	1.05556	0.388889	1.83333	1.66667	1.44444	3.5	4.94444
Q18	Q18_1_1	553	1.11111	0.444444	1.83333	1.38889	1.55556	3.22222	4.77778
Q18	Q18_1_1	554	1.05556	0.388889	2.22222	2.11111	1.44444	4.33333	5.77778
Q18	Q18_1_1	555	0.888889	0.388889	2.05556	1.72222	1.27778	3.77778	5.05556
Q18	Q18_1_1	556	1	0.277778	1.83333	1.55556	1.27778	3.38889	4.66667
Q18	Q18_1_1	557	1.16667	0.388889	2.11111	1.83333	1.55556	3.94444	5.5
Q18	Q18_1_1	558	1.05556	0.444444	2.44444	1.72222	1.5	4.16667	5.66667
Q18	Q18_1_1	559	1	0.444444	2	1.55556	1.44444	3.55556	5
Q18	Q18_1_1	560	1.33333	0.388889	2.11111	1.77778	1.72222	3.88889	5.61111
Q18	Q18_1_1	561	1.16667	0.277778	2.22222	1.72222	1.44444	3.94444	5.38889
Q18	Q18_1_1	562	1.22222	0.277778	2	1.61111	1.5	3.61111	5.11111
Q18	Q18_1_1	563	1.22222	0.444444	1.61111	1.55556	1.66667	3.16667	4.83333
Q18	Q18_1_1	564	1.27778	0.277778	2.16667	1.55556	1.55556	3.72222	5.27778
Q18	Q18_1_1	565	1.11111	0.277778	2	1.5	1.38889	3.5	4.88889
Q18	Q18_1_1	566	1.16667	0.277778	1.88889	1.27778	1.44444	3.16667	4.61111
Q18	Q18_1_1	567	1.11111	0.277778	1.66667	1.55556	1.38889	3.22222	4.61111
Q18	Q18_1_1	568	1.05556	0.333333	2	1.83333	1.38889	3.83333	5.22222
Q18	Q18_1_1	569	1	0.277778	1.72222	1.72222	1.27778	3.44444	4.72222
Q18	Q18_1_1	570	1	0.444444	1.55556	1.55556	1.44444	3.11111	4.55556
Q18	Q18_1_1	571	1.11111	0.388889	1.94444	1.27778	1.5	3.22222	4.72222
Q18	Q18_1_1	572	1.33333	0.277778	2	1.88889	1.61111	3.88889	5.5
Q18	Q18_1_1	573	1.16667	0.388889	1.88889	1.55556	1.55556	3.44444	5
Q18	Q18_1_1	574	1.16667	0.555556	2.11111	2	1.72222	4.11111	5.83333
Q18	Q18_1_1	575	1.11111	0.333333	2	1.77778	1.44444	3.77778	5.22222
Q18	Q18_1_1	576	1.22222	0.5	1.66667	1.94444	1.72222	3.61111	5.33333
Q18	Q18_1_1	577	1.44444	0.333333	2	1.83333	1.77778	3.83333	5.61111
Q18	Q18_1_1	578	1.27778	0.555556	2	1.44444	1.83333	3.44444	5.27778
Q18	Q18_1_1	579	1.27778	0.5	1.72222	1.72222	1.77778	3.44444	5.22222
Q18	Q18_1_1	580	1.05556	0.5	2.05556	1.55556	1.55556	3.61111	5.16667
Q18	Q18_1_1	581	1.11111	0.333333	1.94444	2	1.44444	3.94444	5.38889
Q18	Q18_1_1	582	1.22222	0.5	1.94444	1.72222	1.72222	3.66667	5.38889
Q18	Q18_1_1	583	1.33333	0.333333	1.88889	1.72222	1.66667	3.61111	5.27778
Q18	Q18_1_1	584	1.16667	0.277778	2	1.61111	1.44444	3.61111	5.05556
Q18	Q18_1_1	585	1.22222	0.277778	2	1.55556	1.5	3.55556	5.05556
Q18	Q18_1_1	586	1	0.277778	1.66667	1.44444	1.27778	3.11111	4.38889
Q18	Q18_1_1	587	1.11111	0.333333	2	1.88889	1.44444	3.88889	5.33333
Q18	Q18_1_1	588	1.11111	0.444444	1.83333	1.77778	1.55556	3.61111	5.16667
Q18	Q18_1_1	589	1.16667	0.555556	2.11111	1.61111	1.72222	3.72222	5.44444
Q18	Q18_1_1	590	1.22222	0.388889	2.22222	1.66667	1.61111	3.88889	5.5
Q18	Q18_1_1	591	1.55556	0.277778	2.11111	1.77778	1.83333	3.88889	5.72222
Q18	Q18_1_1	592	1.05556	0.333333	2.22222	1.83333	1.38889	4.05556	5.44444
Q18	Q18_1_1	593	1	0.277778	2.22222	1.66667	1.27778	3.88889	5.16667
Q18	Q18_1_1	594	1	0.388889	2.11111	1.61111	1.38889	3.72222	5.11111
Q18	Q18_1_1	595	1.22222	0.388889	2.11111	1.61111	1.61111	3.72222	5.33333
Q18	Q18_1_1	596	1.05556	0.444444	1.88889	1.5	1.5	3.38889	4.88889
Q18	Q18_1_1	597	1.22222	0.277778	1.94444	1.88889	1.5	3.83333	5.33333
Q18	Q18_1_1	598	1.05556	0.222222	1.77778	1.44444	1.27778	3.22222	4.5
Q18	Q18_1_1	599	1.05556	0.222222	1.88889	1.83333	1.27778	3.72222	5
Q18	Q18_1_1	600	1.11111	0.222222	2.11111	1.72222	1.33333	3.83333	5.16667
Q18	Q18_1_1	601	0.888889	0.111111	1.88889	1.66667	1	3.55556	4.55556
Q18	Q18_1_1	602	1.16667	0.222222	1.83333	1.61111	1.38889	3.44444	4.83333
Q18	Q18_1_1	603	1.27778	0.388889	1.83333	1.77778	1.66667	3.61111	5.27778
Q18	Q18_1_1	604	1.22222	0.444444	2.27778	1.83333	1.66667	4.11111	5.77778
Q18	Q18_1_1	605	1.38889	0.333333	2	1.55556	1.72222	3.55556	5.27778
Q18	Q18_1_1	606	1.33333	0.388889	2.05556	1.77778	1.72222	3.83333	5.55556
Q18	Q18_1_1	607	1.22222	0.444444	1.77778	1.5	1.66667	3.27778	4.94444
Q18	Q18_1_1	608	1.33333	0.388889	2.05556	1.61111	1.72222	3.66667	5.38889
Q18	Q18_1_1	609	1.38889	0.611111	2.55556	1.33333	2	3.88889	5.88889
Q18	Q18_1_1	610	1	0.444444	2.16667	1.55556	1.44444	3.72222	5.16667
Q18	Q18_1_1	611	1.22222	0.388889	1.94444	1.44444	1.61111	3.38889	5
Q18	Q18_1_1	612	1.05556	0.333333	1.94444	1.61111	1.38889	3.55556	4.94444
Q18	Q18_1_1	613	1.05556	0.5	2.05556	1.61111	1.55556	3.66667	5.22222
Q18	Q18_1_1	614	1.22222	0.555556	1.94444	1.5	1.77778	3.44444	5.22222
Q18	Q18_1_1	615	1	0.333333	2.22222	1.83333	1.33333	4.05556	5.38889
Q18	Q18_1_1	616	1.11111	0.333333	1.94444	1.38889	1.44444	3.33333	4.77778
Q18	Q18_1_1	617	1.11111	0.333333	1.94444	1.94444	1.44444	3.88889	5.33333
Q18	Q18_1_1	618	1.22222	0.444444	2.05556	1.83333	1.66667	3.88889	5.55556
Q18	Q18_1_1	619	0.944444	0.277778	1.94444	1.5	1.22222	3.44444	4.66667
Q18	Q18_1_1	620	1.22222	0.222222	1.72222	1.94444	1.44444	3.66667	5.11111
Q18	Q18_1_1	621	1.22222	0.277778	2.5	1.83333	1.5	4.33333	5.83333
Q18	Q18_1_1	622	1.27778	0.333333	2.16667	1.83333	1.61111	4	5.61111
Q18	Q18_1_1	623	1.33333	0.388889	1.94444	1.77778	1.72222	3.72222	5.44444
Q18	Q18_1_1	624	1.11111	0.333333	1.94444	1.5	1.44444	3.44444	4.88889
Q18	Q18_1_1	625	1.22222	0.277778	2.05556	1.5	1.5	3.55556	5.05556
Q18	Q18_1_1	626	1.05556	0.333333	2.22222	1.5	1.38889	3.72222	5.11111
Q18	Q18_1_1	627	0.944444	0.333333	1.88889	1.5	1.27778	3.38889	4.66667
Q18	Q18_1_1	628	1.22222	0.444444	1.88889	1.61111	1.66667	3.5	5.16667
Q18	Q18_1_1	629	1.05556	0.388889	1.83333	1.38889	1.44444	3.22222	4.66667
Q18	Q18_1_1	630	1.27778	0.388889	1.72222	1.83333	1.66667	3.55556	5.22222
Q18	Q18_1_1	631	1.11111	0.444444	2.16667	1.66667	1.55556	3.83333	5.38889
Q18	Q18_1_1	632	1.05556	0.277778	2.05556	1.44444	1.33333	3.5	4.83333
Q18	Q18_1_1	633	1.27778	0.333333	1.72222	1.27778	1.61111	3	4.61111
Q18	Q18_1_1	634	1.16667	0.388889	1.88889	1.27778	1.55556	3.16667	4.72222
Q18	Q18_1_1	635	1.16667	0.388889	1.77778	1.61111	1.55556	3.38889	4.94444
Q18	Q18_1_1	636	1.22222	0.388889	1.83333	1.55556	1.61111	3.38889	5
Q18	Q18_1_1	637	1.16667	0.444444	1.94444	1.77778	1.61111	3.72222	5.33333
Q18	Q18_1_1	638	1.16667	0.333333	1.77778	1.5	1.5	3.27778	4.77778
Q18	Q18_1_1	639	1.33333	0.333333	1.88889	1.61111	1.66667	3.5	5.16667
Q18	Q18_1_1	640	1.38889	0.333333	1.61111	1.83333	1.72222	3.44444	5.16667
Q18	Q18_1_1	641	1.22222	0.333333	1.77778	1.55556	1.55556	3.33333	4.88889
Q18	Q18_1_1	642	1.22222	0.388889	2.05556	1.77778	1.61111	3.83333	5.44444
Q18	Q18_1_1	643	1.05556	0.388889	2.22222	1.55556	1.44444	3.77778	5.22222
Q18	Q18_1_1	644	1.11111	0.333333	2.11111	1.88889	1.44444	4	5.44444
Q18	Q18_1_1	645	1.27778	0.388889	2	1.61111	1.66667	3.61111	5.27778
Q18	Q18_1_1	646	1.16667	0.277778	1.72222	1.66667	1.44444	3.38889	4.83333
Q18	Q18_1_1	647	0.888889	0.277778	2.05556	1.66667	1.16667	3.72222	4.88889
Q18	Q18_1_1	648	1.22222	0.333333	1.77778	1.77778	1.55556	3.55556	5.11111
Q18	Q18_1_1	649	1.16667	0.444444	2.11111	1.66667	1.61111	3.77778	5.38889
Q18	Q18_1_1	650	0.722222	0.388889	2.27778	1.5	1.11111	3.77778	4.88889
Q18	Q18_1_1	651	0.944444	0.444444	2.05556	1.38889	1.38889	3.44444	4.83333
Q18	Q18_1_1	652	0.833333	0.333333	2.27778	1.33333	1.16667	3.61111	4.77778
Q18	Q18_1_1	653	1	0.333333	2.05556	1.94444	1.33333	4	5.33333
Q18	Q18_1_1	654	1.16667	0.333333	2.27778	1.66667	1.5	3.94444	5.44444
Q18	Q18_1_1	655	1.05556	0.444444	1.88889	1.88889	1.5	3.77778	5.27778
Q18	Q18_1_1	656	1.22222	0.444444	2	1.72222	1.66667	3.72222	5.38889
Q18	Q18_1_1	657	1.33333	0.388889	2	1.94444	1.72222	3.94444	5.66667
Q18	Q18_1_1	658	1.16667	0.333333	2.05556	1.66667	1.5	3.72222	5.22222
Q18	Q18_1_1	659	1.05556	0.333333	2.11111	1.66667	1.38889	3.77778	5.16667
Q18	Q18_1_1	660	1	0.222222	2.27778	1.66667	1.22222	3.94444	5.16667
Q18	Q18_1_1	661	1.11111	0.444444	1.94444	1.38889	1.55556	3.33333	4.88889
Q18	Q18_1_1	662	1.16667	0.277778	1.83333	1.44444	1.44444	3.27778	4.72222
Q18	Q18_1_1	663	0.944444	0.277778	2.05556	1.44444	1.22222	3.5	4.72222
Q18	Q18_1_1	664	0.944444	0.388889	2.22222	1.55556	1.33333	3.77778	5.11111
Q18	Q18_1_1	665	1.11111	0.111111	1.83333	1.72222	1.22222	3.55556	4.77778
Q18	Q18_1_1	666	1.11111	0.444444	2.16667	1.72222	1.55556	3.88889	5.44444
Q18	Q18_1_1	667	0.944444	0.333333	2.05556	1.83333	1.27778	3.88889	5.16667
Q18	Q18_1_1	668	1	0.277778	2.05556	1.66667	1.27778	3.72222	5
Q18	Q18_1_1	669	0.944444	0.111111	2.05556	1.72222	1.05556	3.77778	4.83333
Q18	Q18_1_1	670	1	0.222222	2.11111	1.72222	1.22222	3.83333	5.05556
Q18	Q18_1_1	671	1.05556	0.0555556	2.05556	1.66667	1.11111	3.72222	4.83333
Q18	Q18_1_1	672	0.888889	0.222222	1.72222	1.83333	1.11111	3.55556	4.66667
Q18	Q18_1_1	673	1	0.222222	1.72222	1.72222	1.22222	3.44444	4.66667
Q18	Q18_1_1	674	0.944444	0.222222	1.66667	1.94444	1.16667	3.61111	4.77778
Q18	Q18_1_1	675	1.05556	0.166667	1.83333	1.72222	1.22222	3.55556	4.77778
Q18	Q18_1_1	676	1	0.277778	1.61111	2	1.27778	3.61111	4.88889
Q18	Q18_1_1	677	1	0.166667	2.33333	1.61111	1.16667	3.94444	5.11111
Q18	Q18_1_1	678	0.944444	0.111111	1.55556	1.55556	1.05556	3.11111	4.16667
Q18	Q18_1_1	679	1.05556	0.222222	1.5	1.61111	1.27778	3.11111	4.38889
Q18	Q18_1_1	680	1.22222	0.277778	1.61111	1.83333	1.5	3.44444	4.94444
Q18	Q18_1_1	681	0.833333	0.277778	2.11111	1.38889	1.11111	3.5	4.61111
Q18	Q18_1_1	682	1.11111	0.277778	1.77778	1.66667	1.38889	3.44444	4.83333
Q18	Q18_1_1	683	0.944444	0.222222	1.94444	1.61111	1.16667	3.55556	4.72222
Q18	Q18_1_1	684	1.11111	0.444444	2.11111	1.66667	1.55556	3.77778	5.33333
Q18	Q18_1_1	685	1	0.333333	1.55556	1.61111	1.33333	3.16667	4.5
Q18	Q18_1_1	686	1.05556	0.277778	2	2	1.33333	4	5.33333
Q18	Q18_1_1	687	1.33333	0.277778	1.83333	1.5	1.61111	3.33333	4.94444
Q18	Q18_1_1	688	1.16667	0.277778	1.88889	1.61111	1.44444	3.5	4.94444
Q18	Q18_1_1	689	1.16667	0.277778	1.88889	1.61111	1.44444	3.5	4.94444
Q18	Q18_1_1	690	1.05556	0.333333	1.83333	1.5	1.38889	3.33333	4.72222
Q18	Q18_1_1	691	1.16667	0.166667	2	1.61111	1.33333	3.61111	4.94444
Q18	Q18_1_1	692	1.05556	0.166667	1.88889	1.44444	1.22222	3.33333	4.55556
Q18	Q18_1_1	693	1.16667	0.222222	1.77778	1.72222	1.38889	3.5	4.88889
Q18	Q18_1_1	694	1	0.222222	2.11111	1.72222	1.22222	3.83333	5.05556
Q18	Q18_1_1	695	0.833333	0.333333	2.22222	1.5	1.16667	3.72222	4.88889
Q18	Q18_1_1	696	1	0.277778	1.38889	1.44444	1.27778	2.83333	4.11111
Q18	Q18_1_1	697	1.11111	0.388889	1.94444	1.5	1.5	3.44444	4.94444
Q18	Q18_1_1	698	1	0.5	2.22222	1.88889	1.5	4.11111	5.61111
Q18	Q18_1_1	699	1.05556	0.166667	1.77778	1.55556	1.22222	3.33333	4.55556
Q18	Q18_1_1	700	1.11111	0.333333	1.83333	1.72222	1.44444	3.55556	5
Q18	Q18_1_1	701	1	0.333333	2.05556	1.94444	1.33333	4	5.33333
Q18	Q18_1_1	702	1.05556	0.277778	2.05556	1.44444	1.33333	3.5	4.83333
Q18	Q18_1_1	703	1.05556	0.222222	1.72222	1.44444	1.27778	3.16667	4.44444
Q18	Q18_1_1	704	1.05556	0.277778	1.94444	1.55556	1.33333	3.5	4.83333
Q18	Q18_1_1	705	1	0.277778	1.5	1.27778	1.27778	2.77778	4.05556
Q18	Q18_1_1	706	1	0.222222	1.66667	1.77778	1.22222	3.44444	4.66667
Q18	Q18_1_1	707	1	0.277778	2.05556	1.61111	1.27778	3.66667	4.94444
Q18	Q18_1_1	708	1.27778	0.277778	1.44444	1.83333	1.55556	3.27778	4.83333
Q18	Q18_1_1	709	1	0.222222	1.5	1.66667	1.22222	3.16667	4.38889
Q18	Q18_1_1	710	1.38889	0.166667	2.11111	1.72222	1.55556	3.83333	5.38889
Q18	Q18_1_1	711	1.22222	0.333333	1.83333	1.38889	1.55556	3.22222	4.77778
Q18	Q18_1_1	712	1	0.333333	2.05556	1.66667	1.33333	3.72222	5.05556
Q18	Q18_1_1	713	0.888889	0.333333	1.72222	1.61111	1.22222	3.33333	4.55556
Q18	Q18_1_1	714	1.11111	0.166667	1.83333	1.61111	1.27778	3.44444	4.72222
Q18	Q18_1_1	715	1.05556	0.222222	1.83333	1.72222	1.27778	3.55556	4.83333
Q18	Q18_1_1	716	1.05556	0.388889	2.27778	1.77778	1.44444	4.05556	5.5
Q18	Q18_1_1	717	1.16667	0.222222	1.77778	1.66667	1.38889	3.44444	4.83333
Q18	Q18_1_1	718	0.833333	0.388889	1.83333	1.72222	1.22222	3.55556	4.77778
Q18	Q18_1_1	719	0.944444	0.277778	1.88889	1.72222	1.22222	3.61111	4.83333
Q18	Q18_1_1	720	1	0.222222	1.72222	1.22222	1.22222	2.94444	4.16667
Q18	Q18_1_1	721	1.05556	0.222222	2	1.38889	1.27778	3.38889	4.66667
Q18	Q18_1_1	722	0.944444	0.277778	1.94444	1.5	1.22222	3.44444	4.66667
Q18	Q18_1_1	723	0.944444	0.333333	2.05556	1.61111	1.27778	3.66667	4.94444
Q18	Q18_1_1	724	0.888889	0.222222	2.33333	1.61111	1.11111	3.94444	5.05556
Q18	Q18_1_1	725	1.16667	0.333333	2.38889	2.05556	1.5	4.44444	5.94444
Q18	Q18_1_1	726	0.888889	0.388889	2.11111	1.77778	1.27778	3.88889	5.16667
Q18	Q18_1_1	727	0.833333	0.222222	1.77778	1.72222	1.05556	3.5	4.55556
Q18	Q18_1_1	728	1	0.277778	2.27778	1.66667	1.27778	3.94444	5.22222
Q18	Q18_1_1	729	1	0.222222	1.77778	1.55556	1.22222	3.33333	4.55556
Q18	Q18_1_1	730	0.888889	0.444444	2	1.72222	1.33333	3.72222	5.05556
Q18	Q18_1_1	731	0.777778	0.222222	2.16667	1.44444	1	3.61111	4.61111
Q18	Q18_1_1	732	0.833333	0.277778	2.11111	1.61111	1.11111	3.72222	4.83333
Q18	Q18_1_1	733	0.777778	0.333333	2.33333	1.72222	1.11111	4.05556	5.16667
Q18	Q18_1_1	734	0.666667	0.333333	2.22222	1.61111	1	3.83333	4.83333
Q18	Q18_1_1	735	0.833333	0.444444	1.88889	1.55556	1.27778	3.44444	4.72222
Q18	Q18_1_1	736	0.666667	0.388889	2	1.44444	1.05556	3.44444	4.5
Q18	Q18_1_1	737	0.722222	0.277778	1.77778	1.5	1	3.27778	4.27778
Q18	Q18_1_1	738	1.16667	0.277778	2	1.33333	1.44444	3.33333	4.77778
Q18	Q18_1_1	739	1.16667	0.388889	1.77778	1.33333	1.55556	3.11111	4.66667
Q18	Q18_1_1	740	1.05556	0.277778	1.72222	1.66667	1.33333	3.38889	4.72222
Q18	Q18_1_1	741	0.888889	0.333333	1.66667	1.61111	1.22222	3.27778	4.5
Q18	Q18_1_1	742	0.722222	0.277778	1.94444	1.55556	1	3.5	4.5
Q18	Q18_1_1	743	0.722222	0.222222	2.16667	1.61111	0.944444	3.77778	4.72222
Q18	Q18_1_1	744	0.888889	0.333333	2	1.33333	1.22222	3.33333	4.55556
Q18	Q18_1_1	745	1.05556	0.333333	2	1.66667	1.38889	3.66667	5.05556
Q18	Q18_1_1	746	0.777778	0.277778	2.16667	1.55556	1.05556	3.72222	4.77778
Q18	Q18_1_1	747	0.888889	0.277778	1.77778	1.44444	1.16667	3.22222	4.38889
Q18	Q18_1_1	748	1.11111	0.444444	2.05556	1.61111	1.55556	3.66667	5.22222
Q18	Q18_1_1	749	1	0.277778	1.94444	1.77778	1.27778	3.72222	5
Q18	Q18_1_1	750	0.944444	0.444444	1.83333	1.38889	1.38889	3.22222	4.61111
Q18	Q18_1_1	751	1.11111	0.333333	2	1.44444	1.44444	3.44444	4.88889
Q18	Q18_1_1	752	0.888889	0.388889	1.88889	1.38889	1.27778	3.27778	4.55556
Q18	Q18_1_1	753	0.888889	0.333333	2.16667	1.44444	1.22222	3.61111	4.83333
Q18	Q18_1_1	754	1	0.222222	2	1.88889	1.22222	3.88889	5.11111
Q18	Q18_1_1	755	1	0.166667	1.77778	1.66667	1.16667	3.44444	4.61111
Q18	Q18_1_1	756	0.777778	0.333333	1.55556	1.5	1.11111	3.05556	4.16667
Q18	Q18_1_1	757	0.944444	0.277778	1.66667	1.61111	1.22222	3.27778	4.5
Q18	Q18_1_1	758	0.888889	0.333333	1.66667	1.44444	1.22222	3.11111	4.33333
Q18	Q18_1_1	759	1.16667	0.444444	1.72222	1.55556	1.61111	3.27778	4.88889
Q18	Q18_1_1	760	1.16667	0.444444	2.16667	1.77778	1.61111	3.94444	5.55556
Q18	Q18_1_1	761	1.16667	0.222222	1.61111	1.66667	1.38889	3.27778	4.66667
Q18	Q18_1_1	762	1.22222	0.333333	2	1.66667	1.55556	3.66667	5.22222
Q18	Q18_1_1	763	1.05556	0.333333	2.11111	1.38889	1.38889	3.5	4.88889
Q18	Q18_1_1	764	0.888889	0.388889	2.11111	1.38889	1.27778	3.5	4.77778
Q18	Q18_1_1	765	1	0.388889	1.94444	1.55556	1.38889	3.5	4.88889
Q18	Q18_1_1	766	0.944444	0.333333	1.66667	1.61111	1.27778	3.27778	4.55556
Q18	Q18_1_1	767	1.05556	0.388889	1.77778	1.77778	1.44444	3.55556	5
Q18	Q18_1_1	768	0.777778	0.444444	2.11111	1.38889	1.22222	3.5	4.72222
Q18	Q18_1_1	769	0.777778	0.222222	2.27778	1.66667	1	3.94444	4.94444
Q18	Q18_1_1	770	0.888889	0.222222	1.66667	1.22222	1.11111	2.88889	4
Q18	Q18_1_1	771	1.05556	0.333333	1.88889	1.61111	1.38889	3.5	4.88889
Q18	Q18_1_1	772	1.22222	0.222222	1.94444	1.5	1.44444	3.44444	4.88889
Q18	Q18_1_1	773	1	0.277778	1.88889	1.38889	1.27778	3.27778	4.55556
Q18	Q18_1_1	774	1.16667	0.222222	1.77778	1.61111	1.38889	3.38889	4.77778
Q18	Q18_1_1	775	1	0.111111	1.88889	1.61111	1.11111	3.5	4.61111
Q18	Q18_1_1	776	1.16667	0.222222	1.61111	1.33333	1.38889	2.94444	4.33333
Q18	Q18_1_1	777	1.05556	0.222222	1.83333	1.66667	1.27778	3.5	4.77778
Q18	Q18_1_1	778	0.944444	0.222222	2.05556	1.5	1.16667	3.55556	4.72222
Q18	Q18_1_1	779	0.888889	0.166667	1.94444	1.44444	1.05556	3.38889	4.44444
Q18	Q18_1_1	780	1.05556	0.222222	1.77778	1.55556	1.27778	3.33333	4.61111
Q18	Q18_1_1	781	1.22222	0.333333	1.83333	1.66667	1.55556	3.5	5.05556
Q18	Q18_1_1	782	1.16667	0.333333	2	1.44444	1.5	3.44444	4.94444
Q18	Q18_1_1	783	1.11111	0.333333	1.94444	1.44444	1.44444	3.38889	4.83333
Q18	Q18_1_1	784	1.05556	0.333333	1.61111	1.55556	1.38889	3.16667	4.55556
Q18	Q18_1_1	785	1	0.388889	1.83333	1.27778	1.38889	3.11111	4.5
Q18	Q18_1_1	786	1.11111	0.444444	2.11111	1.61111	1.55556	3.72222	5.27778
Q18	Q18_1_1	787	1.16667	0.388889	1.61111	1.61111	1.55556	3.22222	4.77778
Q18	Q18_1_1	788	1.05556	0.388889	1.88889	1.5	1.44444	3.38889	4.83333
Q18	Q18_1_1	789	1.05556	0.555556	1.88889	1.44444	1.61111	3.33333	4.94444
Q18	Q18_1_1	790	1.27778	0.333333	1.72222	1.61111	1.61111	3.33333	4.94444
Q18	Q18_1_1	791	1.11111	0.5	2.16667	1.72222	1.61111	3.88889	5.5
Q18	Q18_1_1	792	1	0.444444	2.22222	1.72222	1.44444	3.94444	5.38889
Q18	Q18_1_1	793	1	0.388889	2.55556	1.77778	1.38889	4.33333	5.72222
Q18	Q18_1_1	794	1.16667	0.388889	1.5	1.94444	1.55556	3.44444	5
Q18	Q18_1_1	795	0.944444	0.277778	1.72222	1.77778	1.22222	3.5	4.72222
Q18	Q18_1_1	796	1.22222	0.222222	1.83333	1.83333	1.44444	3.66667	5.11111
Q18	Q18_1_1	797	1.11111	0.222222	2.05556	1.77778	1.33333	3.83333	5.16667
Q18	Q18_1_1	798	1.05556	0.5	2.27778	1.94444	1.55556	4.22222	5.77778
Q18	Q18_1_1	799	1	0.333333	2.55556	1.94444	1.33333	4.5	5.83333
Q18	Q18_1_1	800	0.888889	0.5	2.33333	1.61111	1.38889	3.94444	5.33333
Q18	Q18_1_1	801	0.833333	0.277778	2.27778	1.72222	1.11111	4	5.11111
Q18	Q18_1_1	802	0.944444	0.444444	2.27778	1.44444	1.38889	3.72222	5.11111
Q18	Q18_1_1	803	1	0.333333	2.33333	1.94444	1.33333	4.27778	5.61111
Q18	Q18_1_1	804	1.22222	0.444444	2.5	1.72222	1.66667	4.22222	5.88889
Q18	Q18_1_1	805	0.888889	0.444444	2.11111	1.72222	1.33333	3.83333	5.16667
Q18	Q18_1_1	806	1.22222	0.333333	2.05556	1.83333	1.55556	3.88889	5.44444
Q18	Q18_1_1	807	0.944444	0.333333	2.11111	1.61111	1.27778	3.72222	5
Q18	Q18_1_1	808	1.16667	0.444444	2	1.77778	1.61111	3.77778	5.38889
Q18	Q18_1_1	809	1.05556	0.388889	1.77778	1.77778	1.44444	3.55556	5
Q18	Q18_1_1	810	1.11111	0.333333	2.11111	1.66667	1.44444	3.77778	5.22222
Q18	Q18_1_1	811	1.11111	0.277778	2.16667	1.88889	1.38889	4.05556	5.44444
Q18	Q18_1_1	812	1.05556	0.555556	2.05556	1.94444	1.61111	4	5.61111
Q18	Q18_1_1	813	0.888889	0.388889	2.22222	1.72222	1.27778	3.94444	5.22222
Q18	Q18_1_1	814	1	0.333333	2.22222	1.83333	1.33333	4.05556	5.38889
Q18	Q18_1_1	815	0.944444	0.333333	2.05556	1.72222	1.27778	3.77778	5.05556
Q18	Q18_1_1	816	0.944444	0.277778	2.22222	1.94444	1.22222	4.16667	5.38889
Q18	Q18_1_1	817	0.944444	0.333333	2.33333	2.11111	1.27778	4.44444	5.72222
Q18	Q18_1_1	818	1.11111	0.277778	1.88889	1.72222	1.38889	3.61111	5
Q18	Q18_1_1	819	1.16667	0.555556	2.38889	1.66667	1.72222	4.05556	5.77778
Q18	Q18_1_1	820	1.16667	0.444444	2.27778	1.88889	1.61111	4.16667	5.77778
Q18	Q18_1_1	821	1.16667	0.444444	2.05556	1.77778	1.61111	3.83333	5.44444
Q18	Q18_1_1	822	0.944444	0.388889	2	1.83333	1.33333	3.83333	5.16667
Q18	Q18_1_1	823	1	0.333333	2.05556	1.83333	1.33333	3.88889	5.22222
Q18	Q18_1_1	824	1.16667	0.333333	2.16667	2	1.5	4.16667	5.66667
Q18	Q18_1_1	825	0.944444	0.444444	2.55556	1.72222	1.38889	4.27778	5.66667
Q18	Q18_1_1	826	1	0.388889	1.72222	1.5	1.38889	3.22222	4.61111
Q18	Q18_1_1	827	1.16667	0.333333	1.88889	1.44444	1.5	3.33333	4.83333
Q18	Q18_1_1	828	1.11111	0.5	2.33333	1.44444	1.61111	3.77778	5.38889
Q18	Q18_1_1	829	1	0.444444	2	1.83333	1.44444	3.83333	5.27778
Q18	Q18_1_1	830	1.05556	0.222222	1.83333	1.61111	1.27778	3.44444	4.72222
Q18	Q18_1_1	831	1.22222	0.388889	2.11111	1.33333	1.61111	3.44444	5.05556
Q18	Q18_1_1	832	1.11111	0.277778	2	1.72222	1.38889	3.72222	5.11111
Q18	Q18_1_1	833	1.11111	0.277778	1.77778	1.83333	1.38889	3.61111	5
Q18	Q18_1_1	834	1	0.5	2.11111	1.66667	1.5	3.77778	5.27778
Q18	Q18_1_1	835	1.11111	0.555556	2.16667	1.72222	1.66667	3.88889	5.55556
Q18	Q18_1_1	836	0.888889	0.388889	1.94444	1.72222	1.27778	3.66667	4.94444
Q18	Q18_1_1	837	1.05556	0.388889	1.72222	1.83333	1.44444	3.55556	5
Q18	Q18_1_1	838	1.38889	0.277778	2.11111	1.66667	1.66667	3.77778	5.44444
Q18	Q18_1_1	839	1.22222	0.277778	2.27778	1.94444	1.5	4.22222	5.72222
Q18	Q18_1_1	840	0.833333	0.277778	2.33333	1.61111	1.11111	3.94444	5.05556
Q18	Q18_1_1	841	0.944444	0.333333	1.94444	1.66667	1.27778	3.61111	4.88889
Q18	Q18_1_1	842	1	0.333333	2.11111	1.83333	1.33333	3.94444	5.27778
Q18	Q18_1_1	843	0.944444	0.444444	2.22222	1.72222	1.38889	3.94444	5.33333
Q18	Q18_1_1	844	1	0.222222	2.33333	1.77778	1.22222	4.11111	5.33333
Q18	Q18_1_1	845	0.833333	0.333333	1.72222	1.5	1.16667	3.22222	4.38889
Q18	Q18_1_1	846	1.11111	0.333333	2.33333	1.83333	1.44444	4.16667	5.61111
Q18	Q18_1_1	847	1.22222	0.277778	2	1.94444	1.5	3.94444	5.44444
Q18	Q18_1_1	848	1	0.388889	2	1.94444	1.38889	3.94444	5.33333
Q18	Q18_1_1	849	1.16667	0.388889	2.05556	1.72222	1.55556	3.77778	5.33333
Q18	Q18_1_1	850	1.22222	0.5	2.11111	1.72222	1.72222	3.83333	5.55556
Q18	Q18_1_1	851	0.944444	0.166667	2	1.55556	1.11111	3.55556	4.66667
Q18	Q18_1_1	852	1.16667	0.166667	2.05556	1.94444	1.33333	4	5.33333
Q18	Q18_1_1	853	1.16667	0.277778	2.05556	1.61111	1.44444	3.66667	5.11111
Q18	Q18_1_1	854	0.833333	0.166667	1.83333	1.77778	1	3.61111	4.61111
Q18	Q18_1_1	855	1	0.166667	1.72222	1.77778	1.16667	3.5	4.66667
Q18	Q18_1_1	856	1.05556	0.166667	1.94444	1.5	1.22222	3.44444	4.66667
Q18	Q18_1_1	857	1.05556	0.222222	2.05556	1.61111	1.27778	3.66667	4.94444
Q18	Q18_1_1	858	1.22222	0.277778	1.94444	1.55556	1.5	3.5	5
Q18	Q18_1_1	859	1.11111	0.444444	1.72222	1.66667	1.55556	3.38889	4.94444
Q18	Q18_1_1	860	1	0.277778	2	1.77778	1.27778	3.77778	5.05556
Q18	Q18_1_1	861	1.33333	0.444444	2	1.72222	1.77778	3.72222	5.5
Q18	Q18_1_1	862	1.05556	0.333333	1.44444	1.44444	1.38889	2.88889	4.27778
Q18	Q18_1_1	863	1	0.388889	2.44444	1.5	1.38889	3.94444	5.33333
Q18	Q18_1_1	864	0.888889	0.444444	2.11111	1.5	1.33333	3.61111	4.94444
Q18	Q18_1_1	865	1.22222	0.333333	1.88889	1.77778	1.55556	3.66667	5.22222
Q18	Q18_1_1	866	1.11111	0.388889	2.27778	1.94444	1.5	4.22222	5.72222
Q18	Q18_1_1	867	1.16667	0.444444	2.38889	1.72222	1.61111	4.11111	5.72222
Q18	Q18_1_1	868	1.05556	0.5	2.33333	1.5	1.55556	3.83333	5.38889
Q18	Q18_1_1	869	1.16667	0.444444	1.94444	1.5	1.61111	3.44444	5.05556
Q18	Q18_1_1	870	1	0.388889	1.77778	1.66667	1.38889	3.44444	4.83333
Q18	Q18_1_1	871	1.05556	0.222222	1.77778	1.5	1.27778	3.27778	4.55556
Q18	Q18_1_1	872	0.944444	0.333333	1.61111	1.55556	1.27778	3.16667	4.44444
Q18	Q18_1_1	873	1	0.388889	2.16667	1.66667	1.38889	3.83333	5.22222
Q18	Q18_1_1	874	1.05556	0.277778	2.05556	1.44444	1.33333	3.5	4.83333
Q18	Q18_1_1	875	1	0.388889	1.72222	1.55556	1.38889	3.27778	4.66667
Q18	Q18_1_1	876	1.16667	0.333333	2.05556	1.61111	1.5	3.66667	5.16667
Q18	Q18_1_1	877	1.33333	0.388889	2.16667	1.83333	1.72222	4	5.72222
Q18	Q18_1_1	878	1.11111	0.388889	2.38889	2.05556	1.5	4.44444	5.94444
Q18	Q18_1_1	879	0.944444	0.5	2.16667	1.5	1.44444	3.66667	5.11111
Q18	Q18_1_1	880	1.27778	0.277778	2.66667	1.88889	1.55556	4.55556	6.11111
Q18	Q18_1_1	881	1.05556	0.388889	2.16667	1.72222	1.44444	3.88889	5.33333
Q18	Q18_1_1	882	0.944444	0.277778	2	1.66667	1.22222	3.66667	4.88889
Q18	Q18_1_1	883	1.11111	0.388889	2.33333	1.61111	1.5	3.94444	5.44444
Q18	Q18_1_1	884	0.944444	0.444444	1.94444	1.72222	1.38889	3.66667	5.05556
Q18	Q18_1_1	885	0.833333	0.388889	2.05556	1.38889	1.22222	3.44444	4.66667
Q18	Q18_1_1	886	1.05556	0.444444	1.83333	1.22222	1.5	3.05556	4.55556
Q18	Q18_1_1	887	1.16667	0.166667	1.72222	1.5	1.33333	3.22222	4.55556
Q18	Q18_1_1	888	1.11111	0.166667	2.11111	2	1.27778	4.11111	5.38889
Q18	Q18_1_1	889	0.944444	0.222222	2.22222	1.83333	1.16667	4.05556	5.22222
Q18	Q18_1_1	890	1.11111	0.111111	1.83333	1.5	1.22222	3.33333	4.55556
Q18	Q18_1_1	891	1.11111	0.333333	2.05556	1.44444	1.44444	3.5	4.94444
Q18	Q18_1_1	892	0.888889	0.444444	2.27778	1.55556	1.33333	3.83333	5.16667
Q18	Q18_1_1	893	1.11111	0.388889	1.77778	1.55556	1.5	3.33333	4.83333
Q18	Q18_1_1	894	1.22222	0.388889	2	1.22222	1.61111	3.22222	4.83333
Q18	Q18_1_1	895	1.11111	0.388889	1.77778	1.77778	1.5	3.55556	5.05556
Q18	Q18_1_1	896	1.05556	0.388889	1.88889	1.55556	1.44444	3.44444	4.88889
Q18	Q18_1_1	897	1.16667	0.388889	1.88889	1.55556	1.55556	3.44444	5
Q18	Q18_1_1	898	1.22222	0.333333	2.11111	1.5	1.55556	3.61111	5.16667
Q18	Q18_1_1	899	0.888889	0.388889	2.05556	1.33333	1.27778	3.38889	4.66667
Q18	Q18_1_1	900	1.05556	0.444444	1.77778	1.61111	1.5	3.38889	4.88889
Q18	Q18_1_1	901	0.944444	0.222222	1.77778	1.38889	1.16667	3.16667	4.33333
Q18	Q18_1_1	902	1	0.388889	1.72222	1.27778	1.38889	3	4.38889
Q18	Q18_1_1	903	1.05556	0.5	1.94444	1.5	1.55556	3.44444	5
Q18	Q18_1_1	904	0.777778	0.277778	2.16667	1.38889	1.05556	3.55556	4.61111
Q18	Q18_1_1	905	0.888889	0.388889	1.83333	1.66667	1.27778	3.5	4.77778
Q18	Q18_1_1	906	0.722222	0.222222	2	1.61111	0.944444	3.61111	4.55556
Q18	Q18_1_1	907	0.777778	0.333333	1.5	1.66667	1.11111	3.16667	4.27778
Q18	Q18_1_1	908	1.11111	0.333333	1.83333	1.61111	1.44444	3.44444	4.88889
Q18	Q18_1_1	909	0.944444	0.333333	2.22222	1.5	1.27778	3.72222	5
Q18	Q18_1_1	910	0.888889	0.222222	1.88889	1.44444	1.11111	3.33333	4.44444
Q18	Q18_1_1	911	1	0.277778	1.94444	1.55556	1.27778	3.5	4.77778
Q18	Q18_1_1	912	0.888889	0.444444	2.22222	1.5	1.33333	3.72222	5.05556
Q18	Q18_1_1	913	1	0.333333	2.05556	1.61111	1.33333	3.66667	5
Q18	Q18_1_1	914	0.722222	0.277778	1.94444	1.55556	1	3.5	4.5
Q18	Q18_1_1	915	0.888889	0.388889	1.55556	1.44444	1.27778	3	4.27778
Q18	Q18_1_1	916	1	0.333333	2.05556	1.38889	1.33333	3.44444	4.77778
Q18	Q18_1_1	917	0.888889	0.388889	2.05556	1.72222	1.27778	3.77778	5.05556
Q18	Q18_1_1	918	0.833333	0.388889	1.55556	1.44444	1.22222	3	4.22222
Q18	Q18_1_1	919	0.888889	0.222222	1.94444	1.72222	1.11111	3.66667	4.77778
Q18	Q18_1_1	920	0.833333	0.222222	1.83333	1.5	1.05556	3.33333	4.38889
Q18	Q18_1_1	921	0.944444	0.277778	1.72222	1.38889	1.22222	3.11111	4.33333
Q18	Q18_1_1	922	1	0.166667	1.66667	1.27778	1.16667	2.94444	4.11111
Q18	Q18_1_1	923	1.05556	0.333333	2	1.44444	1.38889	3.44444	4.83333
Q18	Q18_1_1	924	1.05556	0.277778	1.66667	1.61111	1.33333	3.27778	4.61111
Q18	Q18_1_1	925	0.944444	0.333333	2.11111	1.38889	1.27778	3.5	4.77778
Q18	Q18_1_1	926	1.05556	0.444444	1.88889	1.22222	1.5	3.11111	4.61111
Q18	Q18_1_1	927	0.888889	0.277778	2.16667	1.72222	1.16667	3.88889	5.05556
Q18	Q18_1_1	928	0.833333	0.388889	2.11111	1.83333	1.22222	3.94444	5.16667
Q18	Q18_1_1	929	1	0.333333	2.16667	1.94444	1.33333	4.11111	5.44444
Q18	Q18_1_1	930	1	0.444444	2.33333	1.83333	1.44444	4.16667	5.61111
Q18	Q18_1_1	931	0.888889	0.333333	2.11111	1.55556	1.22222	3.66667	4.88889
Q18	Q18_1_1	932	1	0.222222	1.77778	1.66667	1.22222	3.44444	4.66667
Q18	Q18_1_1	933	1.05556	0.111111	1.94444	1.61111	1.16667	3.55556	4.72222
Q18	Q18_1_1	934	0.777778	0.444444	2.22222	1.61111	1.22222	3.83333	5.05556
Q18	Q18_1_1	935	0.777778	0.388889	2.38889	1.5	1.16667	3.88889	5.05556
Q18	Q18_1_1	936	1	0.222222	2.05556	1.5	1.22222	3.55556	4.77778
Q18	Q18_1_1	937	1.05556	0.333333	2.22222	1.94444	1.38889	4.16667	5.55556
Q18	Q18_1_1	938	1	0.277778	2.16667	2.05556	1.27778	4.22222	5.5
Q18	Q18_1_1	939	0.888889	0.277778	2.16667	1.61111	1.16667	3.77778	4.94444
Q18	Q18_1_1	940	0.944444	0.222222	2	1.77778	1.16667	3.77778	4.94444
Q18	Q18_1_1	941	1.16667	0.277778	2	1.72222	1.44444	3.72222	5.16667
Q18	Q18_1_1	942	0.833333	0.444444	2.16667	1.61111	1.27778	3.77778	5.05556
Q18	Q18_1_1	943	0.944444	0.5	2.44444	1.66667	1.44444	4.11111	5.55556
Q18	Q18_1_1	944	1.05556	0.444444	2.05556	1.5	1.5	3.55556	5.05556
Q18	Q18_1_1	945	1.33333	0.388889	1.88889	1.66667	1.72222	3.55556	5.27778
Q18	Q18_1_1	946	1	0.444444	2.27778	1.66667	1.44444	3.94444	5.38889
Q18	Q18_1_1	947	1.38889	0.444444	2.27778	1.44444	1.83333	3.72222	5.55556
Q18	Q18_1_1	948	1.27778	0.333333	2.11111	1.94444	1.61111	4.05556	5.66667
Q18	Q18_1_1	949	0.944444	0.277778	2.05556	1.72222	1.22222	3.77778	5
Q18	Q18_1_1	950	0.888889	0.388889	1.94444	1.72222	1.27778	3.66667	4.94444
Q18	Q18_1_1	951	0.888889	0.166667	1.88889	1.44444	1.05556	3.33333	4.38889
Q18	Q18_1_1	952	0.777778	0.277778	1.83333	1.55556	1.05556	3.38889	4.44444
Q18	Q18_1_1	953	0.944444	0.388889	2.44444	1.55556	1.33333	4	5.33333
Q18	Q18_1_1	954	0.944444	0.222222	1.55556	1.44444	1.16667	3	4.16667
Q18	Q18_1_1	955	0.888889	0.222222	1.88889	1.38889	1.11111	3.27778	4.38889
Q18	Q18_1_1	956	0.833333	0.222222	1.88889	1.5	1.05556	3.38889	4.44444
Q18	Q18_1_1	957	0.833333	0.277778	2.05556	1.55556	1.11111	3.61111	4.72222
Q18	Q18_1_1	958	1.05556	0.333333	1.83333	1.66667	1.38889	3.5	4.88889
Q18	Q18_1_1	959	1.05556	0.5	1.88889	1.55556	1.55556	3.44444	5
Q18	Q18_1_1	960	1	0.444444	1.66667	1.61111	1.44444	3.27778	4.72222
Q18	Q18_1_1	961	0.944444	0.388889	2.11111	1.55556	1.33333	3.66667	5
Q18	Q18_1_1	962	1	0.5	2	1.44444	1.5	3.44444	4.94444
Q18	Q18_1_1	963	1.22222	0.444444	2.16667	1.72222	1.66667	3.88889	5.55556
Q18	Q18_1_1	964	1.27778	0.388889	1.83333	1.5	1.66667	3.33333	5
Q18	Q18_1_1	965	1.11111	0.388889	2.05556	1.5	1.5	3.55556	5.05556
Q18	Q18_1_1	966	0.833333	0.333333	1.83333	1.66667	1.16667	3.5	4.66667
Q18	Q18_1_1	967	0.944444	0.277778	2.11111	1.55556	1.22222	3.66667	4.88889
Q18	Q18_1_1	968	1.05556	0.388889	1.83333	1.61111	1.44444	3.44444	4.88889
Q18	Q18_1_1	969	1.05556	0.277778	1.83333	1.44444	1.33333	3.27778	4.61111
Q18	Q18_1_1	970	0.944444	0.388889	2.05556	1.66667	1.33333	3.72222	5.05556
Q18	Q18_1_1	971	1.27778	0.277778	2.16667	1.66667	1.55556	3.83333	5.38889
Q18	Q18_1_1	972	1.22222	0.388889	1.77778	1.83333	1.61111	3.61111	5.22222
Q18	Q18_1_1	973	1.11111	0.333333	2.55556	1.72222	1.44444	4.27778	5.72222
Q18	Q18_1_1	974	1.11111	0.333333	2	1.61111	1.44444	3.61111	5.05556
Q18	Q18_1_1	975	1.16667	0.444444	2.38889	2.05556	1.61111	4.44444	6.05556
Q18	Q18_1_1	976	1.44444	0.444444	2.22222	2.05556	1.88889	4.27778	6.16667
Q18	Q18_1_1	977	1.27778	0.444444	2.88889	2.16667	1.72222	5.05556	6.77778
Q18	Q18_1_1	978	1	0.444444	2.22222	2	1.44444	4.22222	5.66667
Q18	Q18_1_1	979	1.16667	0.666667	1.94444	1.88889	1.83333	3.83333	5.66667
Q18	Q18_1_1	980	1.11111	0.388889	1.88889	1.55556	1.5	3.44444	4.94444
Q18	Q18_1_1	981	1.22222	0.5	1.83333	1.77778	1.72222	3.61111	5.33333
Q18	Q18_1_1	982	1.16667	0.5	2.27778	2	1.66667	4.27778	5.94444
Q18	Q18_1_1	983	1.27778	0.333333	2.22222	2.22222	1.61111	4.44444	6.05556
Q18	Q18_1_1	984	1.22222	0.388889	2.16667	2.05556	1.61111	4.22222	5.83333
Q18	Q18_1_1	985	1.22222	0.5	2.22222	1.66667	1.72222	3.88889	5.61111
Q18	Q18_1_1	986	1.05556	0.5	2.05556	2	1.55556	4.05556	5.61111
Q18	Q18_1_1	987	1.38889	0.277778	1.94444	1.94444	1.66667	3.88889	5.55556
Q18	Q18_1_1	988	1.11111	0.277778	2.44444	1.77778	1.38889	4.22222	5.61111
Q18	Q18_1_1	989	1.11111	0.222222	2	1.72222	1.33333	3.72222	5.05556
Q18	Q18_1_1	990	0.944444	0.388889	2.38889	1.88889	1.33333	4.27778	5.61111
Q18	Q18_1_1	991	1.16667	0.333333	2.27778	1.83333	1.5	4.11111	5.61111
Q18	Q18_1_1	992	0.722222	0.388889	2.16667	1.77778	1.11111	3.94444	5.05556
Q18	Q18_1_1	993	0.888889	0.444444	2.27778	1.61111	1.33333	3.88889	5.22222
Q18	Q18_1_1	994	0.944444	0.277778	2.27778	1.5	1.22222	3.77778	5
Q18	Q18_1_1	995	1	0.222222	1.72222	1.55556	1.22222	3.27778	4.5
Q18	Q18_1_1	996	1.05556	0.277778	1.94444	1.5	1.33333	3.44444	4.77778
Q18	Q18_1_1	997	0.722222	0.444444	2	1.33333	1.16667	3.33333	4.5
Q18	Q18_1_1	998	0.888889	0.333333	1.83333	1.5	1.22222	3.33333	4.55556
Q18	Q18_1_1	999	0.888889	0.222222	1.83333	1.72222	1.11111	3.55556	4.66667
Q18	Q18_1_1	1000	0.944444	0.444444	2.16667	1.5	1.38889	3.66667	5.05556
Q18	Q18_1_1	1001	0.944444	0.388889	1.77778	1.72222	1.33333	3.5	4.83333
Q18	Q18_1_1	1002	0.944444	0.444444	1.88889	1.38889	1.38889	3.27778	4.66667
Q18	Q18_1_1	1003	1.11111	0.333333	1.72222	1.72222	1.44444	3.44444	4.88889
Q18	Q18_1_1	1004	0.944444	0.333333	2.16667	1.66667	1.27778	3.83333	5.11111
Q18	Q18_1_1	1005	1.22222	0.333333	1.77778	1.55556	1.55556	3.33333	4.88889
Q18	Q18_1_1	1006	1.16667	0.333333	1.5	1.77778	1.5	3.27778	4.77778
Q18	Q18_1_1	1007	1.16667	0.388889	2.22222	1.61111	1.55556	3.83333	5.38889
Q18	Q18_1_1	1008	1	0.222222	1.77778	1.72222	1.22222	3.5	4.72222
Q18	Q18_1_1	1009	1.16667	0.166667	2	1.66667	1.33333	3.66667	5
Q18	Q18_1_1	1010	0.944444	0.222222	1.77778	1.55556	1.16667	3.33333	4.5
Q18	Q18_1_1	1011	0.833333	0.388889	2.5	1.5	1.22222	4	5.22222
Q18	Q18_1_1	1012	1	0.277778	2.27778	1.77778	1.27778	4.05556	5.33333
Q18	Q18_1_1	1013	1	0.333333	2.33333	1.77778	1.33333	4.11111	5.44444
Q18	Q18_1_1	1014	1.11111	0.333333	2.5	1.66667	1.44444	4.16667	5.61111
Q18	Q18_1_1	1015	1.16667	0.277778	2.5	2.16667	1.44444	4.66667	6.11111
Q18	Q18_1_1	1016	0.888889	0.388889	2.22222	1.83333	1.27778	4.05556	5.33333
Q18	Q18_1_1	1017	1.05556	0.277778	2.27778	2.16667	1.33333	4.44444	5.77778
Q18	Q18_1_1	1018	1.16667	0.555556	2.11111	1.94444	1.72222	4.05556	5.77778
Q18	Q18_1_1	1019	0.944444	0.277778	2.11111	2	1.22222	4.11111	5.33333
Q18	Q18_1_1	1020	1.22222	0.444444	2.33333	2	1.66667	4.33333	6
Q18	Q18_1_1	1021	1.05556	0.333333	2.44444	1.88889	1.38889	4.33333	5.72222
Q18	Q18_1_1	1022	1.27778	0.5	1.77778	1.5	1.77778	3.27778	5.05556
Q18	Q18_1_1	1023	1.16667	0.333333	2.22222	1.72222	1.5	3.94444	5.44444
Q18	Q18_1_1	1024	1.16667	0.388889	2.27778	2.05556	1.55556	4.33333	5.88889
Q18	Q18_1_1	1025	1.38889	0.5	1.94444	2	1.88889	3.94444	5.83333
Q18	Q18_1_1	1026	1.05556	0.444444	2.11111	1.77778	1.5	3.88889	5.38889
Q18	Q18_1_1	1027	1.16667	0.388889	2.11111	1.44444	1.55556	3.55556	5.11111
Q18	Q18_1_1	1028	1	0.333333	2.16667	1.66667	1.33333	3.83333	5.16667
Q18	Q18_1_1	1029	0.944444	0.388889	2.33333	1.66667	1.33333	4	5.33333
Q18	Q18_1_1	1030	0.888889	0.277778	2.16667	1.55556	1.16667	3.72222	4.88889
Q18	Q18_1_1	1031	1.11111	0.444444	2	1.5	1.55556	3.5	5.05556
Q18	Q18_1_1	1032	1.05556	0.333333	2.22222	1.77778	1.38889	4	5.38889
Q18	Q18_1_1	1033	0.888889	0.277778	2.11111	1.55556	1.16667	3.66667	4.83333
Q18	Q18_1_1	1034	1.22222	0.333333	2.16667	1.55556	1.55556	3.72222	5.27778
Q18	Q18_1_1	1035	1.16667	0.388889	2	2.05556	1.55556	4.05556	5.61111
Q18	Q18_1_1	1036	1.27778	0.222222	2	2.05556	1.5	4.05556	5.55556
Q18	Q18_1_1	1037	0.888889	0.388889	1.88889	1.5	1.27778	3.38889	4.66667
Q18	Q18_1_1	1038	1.27778	0.444444	2.22222	2	1.72222	4.22222	5.94444
Q18	Q18_1_1	1039	1.11111	0.5	2.22222	1.72222	1.61111	3.94444	5.55556
Q18	Q18_1_1	1040	1	0.444444	2.11111	1.44444	1.44444	3.55556	5
Q18	Q18_1_1	1041	0.888889	0.5	2.22222	1.77778	1.38889	4	5.38889
Q18	Q18_1_1	1042	1	0.444444	2.22222	1.72222	1.44444	3.94444	5.38889
Q18	Q18_1_1	1043	0.944444	0.5	2.16667	1.61111	1.44444	3.77778	5.22222
Q18	Q18_1_1	1044	1.33333	0.388889	2.16667	1.83333	1.72222	4	5.72222
Q18	Q18_1_1	1045	1.11111	0.388889	2.22222	1.72222	1.5	3.94444	5.44444
Q18	Q18_1_1	1046	0.833333	0.333333	2.22222	1.55556	1.16667	3.77778	4.94444
Q18	Q18_1_1	1047	1.11111	0.388889	1.72222	1.44444	1.5	3.16667	4.66667
Q18	Q18_1_1	1048	0.944444	0.388889	2.44444	1.83333	1.33333	4.27778	5.61111
Q18	Q18_1_1	1049	1.11111	0.333333	2	1.88889	1.44444	3.88889	5.33333
Q18	Q18_1_1	1050	1	0.222222	2.22222	1.77778	1.22222	4	5.22222
Q18	Q18_2_0	251	1.05556	0.444444	2.11111	1.83333	1.5	3.94444	5.44444
Q18	Q18_2_0	252	1.22222	0.388889	1.88889	1.72222	1.61111	3.61111	5.22222
Q18	Q18_2_0	253	1.11111	0.333333	2.05556	1.44444	1.44444	3.5	4.94444
Q18	Q18_2_0	254	1.33333	0.333333	2.38889	1.88889	1.66667	4.27778	5.94444
Q18	Q18_2_0	255	1.16667	0.444444	2.22222	1.88889	1.61111	4.11111	5.72222
Q18	Q18_2_0	256	1.22222	0.222222	2	1.83333	1.44444	3.83333	5.27778
Q18	Q18_2_0	257	1.27778	0.444444	2	1.61111	1.72222	3.61111	5.33333
Q18	Q18_2_0	258	1	0.444444	2.44444	1.77778	1.44444	4.22222	5.66667
Q18	Q18_2_0	259	1.05556	0.333333	2.11111	1.33333	1.38889	3.44444	4.83333
Q18	Q18_2_0	260	1.22222	0.333333	2.16667	1.83333	1.55556	4	5.55556
Q18	Q18_2_0	261	1.16667	0.333333	1.77778	1.72222	1.5	3.5	5
Q18	Q18_2_0	262	1.33333	0.277778	2	1.88889	1.61111	3.88889	5.5
Q18	Q18_2_0	263	1.27778	0.444444	1.72222	1.5	1.72222	3.22222	4.94444
Q18	Q18_2_0	264	1.11111	0.333333	1.94444	1.61111	1.44444	3.55556	5
Q18	Q18_2_0	265	1.22222	0.277778	1.94444	1.72222	1.5	3.66667	5.16667
Q18	Q18_2_0	266	1.22222	0.333333	2.11111	1.44444	1.55556	3.55556	5.11111
Q18	Q18_2_0	267	1.05556	0.333333	1.88889	1.22222	1.38889	3.11111	4.5
Q18	Q18_2_0	268	1.38889	0.388889	2.11111	1.55556	1.77778	3.66667	5.44444
Q18	Q18_2_0	269	1.11111	0.5	2.16667	1.72222	1.61111	3.88889	5.5
Q18	Q18_2_0	270	1.22222	0.388889	2.38889	1.61111	1.61111	4	5.61111
Q18	Q18_2_0	271	1.11111	0.277778	1.83333	1.88889	1.38889	3.72222	5.11111
Q18	Q18_2_0	272	1.22222	0.333333	2	1.77778	1.55556	3.77778	5.33333
Q18	Q18_2_0	273	1.11111	0.5	2.38889	1.66667	1.61111	4.05556	5.66667
Q18	Q18_2_0	274	1.22222	0.555556	2.33333	1.94444	1.77778	4.27778	6.05556
Q18	Q18_2_0	275	1.05556	0.388889	2	1.88889	1.44444	3.88889	5.33333
Q18	Q18_2_0	276	1.16667	0.277778	2.16667	1.88889	1.44444	4.05556	5.5
Q18	Q18_2_0	277	1	0.277778	1.94444	1.5	1.27778	3.44444	4.72222
Q18	Q18_2_0	278	1.22222	0.388889	2.22222	1.72222	1.61111	3.94444	5.55556
Q18	Q18_2_0	279	1.16667	0.5	2	2	1.66667	4	5.66667
Q18	Q18_2_0	280	1.16667	0.388889	2.27778	2.05556	1.55556	4.33333	5.88889
Q18	Q18_2_0	281	1.16667	0.388889	1.94444	1.77778	1.55556	3.72222	5.27778
Q18	Q18_2_0	282	1.11111	0.444444	1.61111	1.66667	1.55556	3.27778	4.83333
Q18	Q18_2_0	283	0.944444	0.333333	2.22222	1.83333	1.27778	4.05556	5.33333
Q18	Q18_2_0	284	0.944444	0.333333	2.22222	1.66667	1.27778	3.88889	5.16667
Q18	Q18_2_0	285	0.833333	0.277778	2.11111	1.77778	1.11111	3.88889	5
Q18	Q18_2_0	286	1	0.388889	1.66667	1.77778	1.38889	3.44444	4.83333
Q18	Q18_2_0	287	1.27778	0.444444	2.33333	1.66667	1.72222	4	5.72222
Q18	Q18_2_0	288	1.05556	0.444444	2.61111	1.66667	1.5	4.27778	5.77778
Q18	Q18_2_0	289	0.944444	0.555556	1.94444	1.61111	1.5	3.55556	5.05556
Q18	Q18_2_0	290	1.05556	0.444444	2.55556	1.66667	1.5	4.22222	5.72222
Q18	Q18_2_0	291	1.16667	0.388889	1.88889	1.33333	1.55556	3.22222	4.77778
Q18	Q18_2_0	292	1.27778	0.444444	2.11111	1.44444	1.72222	3.55556	5.27778
Q18	Q18_2_0	293	1.27778	0.388889	2	1.66667	1.66667	3.66667	5.33333
Q18	Q18_2_0	294	1.05556	0.388889	2.11111	1.83333	1.44444	3.94444	5.38889
Q18	Q18_2_0	295	1.27778	0.5	2.16667	1.44444	1.77778	3.61111	5.38889
Q18	Q18_2_0	296	1.22222	0.388889	2.16667	1.83333	1.61111	4	5.61111
Q18	Q18_2_0	297	0.833333	0.444444	2.11111	1.61111	1.27778	3.72222	5
Q18	Q18_2_0	298	0.944444	0.5	2	1.27778	1.44444	3.27778	4.72222
Q18	Q18_2_0	299	1.16667	0.444444	1.77778	1.44444	1.61111	3.22222	4.83333
Q18	Q18_2_0	300	0.888889	0.333333	2	1.5	1.22222	3.5	4.72222
Q18	Q18_2_0	301	1.11111	0.444444	2.16667	1.77778	1.55556	3.94444	5.5
Q18	Q18_2_0	302	1.22222	0.388889	2.38889	1.44444	1.61111	3.83333	5.44444
Q18	Q18_2_0	303	0.944444	0.277778	2.27778	1.83333	1.22222	4.11111	5.33333
Q18	Q18_2_0	304	0.888889	0.388889	2.22222	1.72222	1.27778	3.94444	5.22222
Q18	Q18_2_0	305	1.33333	0.5	2.22222	1.83333	1.83333	4.05556	5.88889
Q18	Q18_2_0	306	1.05556	0.277778	1.94444	1.83333	1.33333	3.77778	5.11111
Q18	Q18_2_0	307	1.16667	0.444444	1.83333	1.61111	1.61111	3.44444	5.05556
Q18	Q18_2_0	308	1.11111	0.333333	2.05556	1.77778	1.44444	3.83333	5.27778
Q18	Q18_2_0	309	0.944444	0.277778	1.88889	1.66667	1.22222	3.55556	4.77778
Q18	Q18_2_0	310	1.11111	0.5	2.11111	1.72222	1.61111	3.83333	5.44444
Q18	Q18_2_0	311	1.27778	0.388889	2.16667	1.66667	1.66667	3.83333	5.5
Q18	Q18_2_0	312	1.33333	0.5	1.77778	1.38889	1.83333	3.16667	5
Q18	Q18_2_0	313	1.16667	0.277778	2.22222	1.77778	1.44444	4	5.44444
Q18	Q18_2_0	314	1.38889	0.277778	2.11111	1.66667	1.66667	3.77778	5.44444
Q18	Q18_2_0	315	1.05556	0.388889	2.22222	1.5	1.44444	3.72222	5.16667
Q18	Q18_2_0	316	0.944444	0.333333	1.66667	1.38889	1.27778	3.05556	4.33333
Q18	Q18_2_0	317	1.05556	0.555556	2.11111	1.5	1.61111	3.61111	5.22222
Q18	Q18_2_0	318	1.33333	0.388889	2.11111	1.22222	1.72222	3.33333	5.05556
Q18	Q18_2_0	319	1.33333	0.444444	2	1.94444	1.77778	3.94444	5.72222
Q18	Q18_2_0	320	1.05556	0.277778	2.11111	1.66667	1.33333	3.77778	5.11111
Q18	Q18_2_0	321	1.33333	0.333333	2.22222	1.88889	1.66667	4.11111	5.77778
Q18	Q18_2_0	322	1.27778	0.555556	1.83333	1.38889	1.83333	3.22222	5.05556
Q18	Q18_2_0	323	1.11111	0.333333	2.11111	1.55556	1.44444	3.66667	5.11111
Q18	Q18_2_0	324	1.27778	0.611111	2.66667	1.61111	1.88889	4.27778	6.16667
Q18	Q18_2_0	325	1.16667	0.444444	2.16667	1.5	1.61111	3.66667	5.27778
Q18	Q18_2_0	326	1	0.333333	2	1.88889	1.33333	3.88889	5.22222
Q18	Q18_2_0	327	1.38889	0.5	1.88889	1.5	1.88889	3.38889	5.27778
Q18	Q18_2_0	328	1.44444	0.277778	2.11111	1.83333	1.72222	3.94444	5.66667
Q18	Q18_2_0	329	1.44444	0.555556	2.11111	1.61111	2	3.72222	5.72222
Q18	Q18_2_0	330	1.22222	0.277778	2.22222	1.83333	1.5	4.05556	5.55556
Q18	Q18_2_0	331	1.27778	0.666667	2.61111	1.83333	1.94444	4.44444	6.38889
Q18	Q18_2_0	332	1.33333	0.333333	1.72222	1.83333	1.66667	3.55556	5.22222
Q18	Q18_2_0	333	1.5	0.5	2.55556	2.11111	2	4.66667	6.66667
Q18	Q18_2_0	334	1.61111	0.5	2.27778	1.72222	2.11111	4	6.11111
Q18	Q18_2_0	335	1.44444	0.444444	2.38889	1.83333	1.88889	4.22222	6.11111
Q18	Q18_2_0	336	1.27778	0.5	2.16667	1.61111	1.77778	3.77778	5.55556
Q18	Q18_2_0	337	1.44444	0.444444	2.27778	1.77778	1.88889	4.05556	5.94444
Q18	Q18_2_0	338	1.5	0.5	2.27778	1.83333	2	4.11111	6.11111
Q18	Q18_2_0	339	1.5	0.5	2.22222	1.66667	2	3.88889	5.88889
Q18	Q18_2_0	340	1.66667	0.388889	2.05556	1.66667	2.05556	3.72222	5.77778
Q18	Q18_2_0	341	1.05556	0.5	2.38889	1.83333	1.55556	4.22222	5.77778
Q18	Q18_2_0	342	1.27778	0.333333	2.27778	1.83333	1.61111	4.11111	5.72222
Q18	Q18_2_0	343	1.11111	0.388889	2.33333	1.83333	1.5	4.16667	5.66667
Q18	Q18_2_0	344	1.22222	0.333333	1.88889	1.5	1.55556	3.38889	4.94444
Q18	Q18_2_0	345	1.38889	0.111111	2	1.55556	1.5	3.55556	5.05556
Q18	Q18_2_0	346	1.33333	0.388889	2.16667	1.94444	1.72222	4.11111	5.83333
Q18	Q18_2_0	347	1	0.444444	2.38889	1.44444	1.44444	3.83333	5.27778
Q18	Q18_2_0	348	1.11111	0.555556	1.94444	1.94444	1.66667	3.88889	5.55556
Q18	Q18_2_0	349	1.22222	0.388889	2.16667	1.66667	1.61111	3.83333	5.44444
Q18	Q18_2_0	350	1.27778	0.555556	2.05556	1.72222	1.83333	3.77778	5.61111
Q18	Q18_2_0	351	1.27778	0.555556	2.11111	1.66667	1.83333	3.77778	5.61111
Q18	Q18_2_0	352	1.11111	0.5	2.05556	1.77778	1.61111	3.83333	5.44444
Q18	Q18_2_0	353	1.38889	0.5	2.16667	1.94444	1.88889	4.11111	6
Q18	Q18_2_0	354	1.55556	0.555556	2.11111	1.83333	2.11111	3.94444	6.05556
Q18	Q18_2_0	355	1.38889	0.555556	2.05556	1.33333	1.94444	3.38889	5.33333
Q18	Q18_2_0	356	1.33333	0.722222	2.11111	1.61111	2.05556	3.72222	5.77778
Q18	Q18_2_0	357	1.22222	0.388889	1.88889	1.66667	1.61111	3.55556	5.16667
Q18	Q18_2_0	358	1.22222	0.333333	2	1.72222	1.55556	3.72222	5.27778
Q18	Q18_2_0	359	1.11111	0.444444	2.11111	1.5	1.55556	3.61111	5.16667
Q18	Q18_2_0	360	1.05556	0.444444	1.88889	1.72222	1.5	3.61111	5.11111
Q18	Q18_2_0	361	1.11111	0.388889	2.16667	1.55556	1.5	3.72222	5.22222
Q18	Q18_2_0	362	1.05556	0.5	1.94444	1.61111	1.55556	3.55556	5.11111
Q18	Q18_2_0	363	1.05556	0.5	1.94444	1.38889	1.55556	3.33333	4.88889
Q18	Q18_2_0	364	0.944444	0.444444	1.94444	1.72222	1.38889	3.66667	5.05556
Q18	Q18_2_0	365	0.888889	0.388889	1.77778	1.66667	1.27778	3.44444	4.72222
Q18	Q18_2_0	366	1.05556	0.333333	1.83333	1.83333	1.38889	3.66667	5.05556
Q18	Q18_2_0	367	0.944444	0.388889	2.16667	1.5	1.33333	3.66667	5
Q18	Q18_2_0	368	1.05556	0.333333	1.94444	1.66667	1.38889	3.61111	5
Q18	Q18_2_0	369	1	0.388889	1.83333	1.61111	1.38889	3.44444	4.83333
Q18	Q18_2_0	370	1.16667	0.333333	1.88889	1.66667	1.5	3.55556	5.05556
Q18	Q18_2_0	371	1.05556	0.333333	2	1.83333	1.38889	3.83333	5.22222
Q18	Q18_2_0	372	1.22222	0.388889	2.16667	1.44444	1.61111	3.61111	5.22222
Q18	Q18_2_0	373	1.11111	0.388889	1.88889	1.66667	1.5	3.55556	5.05556
Q18	Q18_2_0	374	1.16667	0.5	2.05556	1.61111	1.66667	3.66667	5.33333
Q18	Q18_2_0	375	1.16667	0.333333	2	1.72222	1.5	3.72222	5.22222
Q18	Q18_2_0	376	1.27778	0.333333	2.11111	1.66667	1.61111	3.77778	5.38889
Q18	Q18_2_0	377	1.33333	0.444444	2.27778	1.83333	1.77778	4.11111	5.88889
Q18	Q18_2_0	378	1.33333	0.555556	2.27778	1.88889	1.88889	4.16667	6.05556
Q18	Q18_2_0	379	1.55556	0.555556	2.16667	1.83333	2.11111	4	6.11111
Q18	Q18_2_0	380	1.5	0.388889	2.27778	1.61111	1.88889	3.88889	5.77778
Q18	Q18_2_0	381	1.16667	0.555556	2.11111	1.61111	1.72222	3.72222	5.44444
Q18	Q18_2_0	382	1.33333	0.444444	1.83333	1.44444	1.77778	3.27778	5.05556
Q18	Q18_2_0	383	1.11111	0.333333	1.88889	1.66667	1.44444	3.55556	5
Q18	Q18_2_0	384	1.33333	0.333333	1.61111	1.66667	1.66667	3.27778	4.94444
Q18	Q18_2_0	385	1.05556	0.277778	1.94444	1.5	1.33333	3.44444	4.77778
Q18	Q18_2_0	386	0.944444	0.222222	1.72222	1.66667	1.16667	3.38889	4.55556
Q18	Q18_2_0	387	1	0.277778	1.83333	1.55556	1.27778	3.38889	4.66667
Q18	Q18_2_0	388	0.944444	0.222222	1.44444	1.44444	1.16667	2.88889	4.05556
Q18	Q18_2_0	389	1	0.388889	1.77778	1.55556	1.38889	3.33333	4.72222
Q18	Q18_2_0	390	1.27778	0.277778	1.66667	1.38889	1.55556	3.05556	4.61111
Q18	Q18_2_0	391	1	0.277778	2.05556	1.44444	1.27778	3.5	4.77778
Q18	Q18_2_0	392	0.944444	0.222222	2.16667	1.66667	1.16667	3.83333	5
Q18	Q18_2_0	393	1.16667	0.277778	1.94444	2	1.44444	3.94444	5.38889
Q18	Q18_2_0	394	1	0.388889	2.05556	1.55556	1.38889	3.61111	5
Q18	Q18_2_0	395	1.27778	0.222222	1.83333	1.22222	1.5	3.05556	4.55556
Q18	Q18_2_0	396	1.44444	0.333333	1.72222	1.72222	1.77778	3.44444	5.22222
Q18	Q18_2_0	397	1.05556	0.277778	1.44444	1.27778	1.33333	2.72222	4.05556
Q18	Q18_2_0	398	1.16667	0.444444	2.11111	1.77778	1.61111	3.88889	5.5
Q18	Q18_2_0	399	1	0.5	2.5	1.88889	1.5	4.38889	5.88889
Q18	Q18_2_0	400	1.16667	0.388889	1.83333	1.61111	1.55556	3.44444	5
Q18	Q18_2_0	401	1.33333	0.333333	1.72222	1.44444	1.66667	3.16667	4.83333
Q18	Q18_2_0	402	1.33333	0.333333	2.27778	1.88889	1.66667	4.16667	5.83333
Q18	Q18_2_0	403	1.05556	0.444444	1.72222	1.77778	1.5	3.5	5
Q18	Q18_2_0	404	1.16667	0.166667	1.88889	1.66667	1.33333	3.55556	4.88889
Q18	Q18_2_0	405	1.22222	0.222222	1.88889	1.44444	1.44444	3.33333	4.77778
Q18	Q18_2_0	406	1.22222	0.444444	2.11111	1.55556	1.66667	3.66667	5.33333
Q18	Q18_2_0	407	1.16667	0.611111	2.22222	1.61111	1.77778	3.83333	5.61111
Q18	Q18_2_0	408	1.22222	0.333333	1.83333	1.72222	1.55556	3.55556	5.11111
Q18	Q18_2_0	409	1.11111	0.277778	2.5	1.55556	1.38889	4.05556	5.44444
Q18	Q18_2_0	410	1	0.333333	2.11111	1.83333	1.33333	3.94444	5.27778
Q18	Q18_2_0	411	1.11111	0.388889	1.72222	1.61111	1.5	3.33333	4.83333
Q18	Q18_2_0	412	0.944444	0.444444	2	1.61111	1.38889	3.61111	5
Q18	Q18_2_0	413	1.22222	0.388889	2.05556	1.66667	1.61111	3.72222	5.33333
Q18	Q18_2_0	414	1.16667	0.5	2.16667	1.77778	1.66667	3.94444	5.61111
Q18	Q18_2_0	415	1.22222	0.333333	2.11111	1.5	1.55556	3.61111	5.16667
Q18	Q18_2_0	416	1.16667	0.5	1.88889	1.61111	1.66667	3.5	5.16667
Q18	Q18_2_0	417	1	0.222222	2.05556	1.66667	1.22222	3.72222	4.94444
Q18	Q18_2_0	418	1.16667	0.277778	1.94444	1.88889	1.44444	3.83333	5.27778
Q18	Q18_2_0	419	1.33333	0.388889	1.94444	1.5	1.72222	3.44444	5.16667
Q18	Q18_2_0	420	1.55556	0.277778	1.33333	1.83333	1.83333	3.16667	5
Q18	Q18_2_0	421	1	0.388889	1.88889	1.77778	1.38889	3.66667	5.05556
Q18	Q18_2_0	422	1	0.166667	1.94444	1.66667	1.16667	3.61111	4.77778
Q18	Q18_2_0	423	1	0.333333	1.88889	1.66667	1.33333	3.55556	4.88889
Q18	Q18_2_0	424	1.33333	0.277778	1.5	1.55556	1.61111	3.05556	4.66667
Q18	Q18_2_0	425	0.944444	0.277778	1.83333	1.61111	1.22222	3.44444	4.66667
Q18	Q18_2_0	426	0.944444	0.333333	1.66667	1.61111	1.27778	3.27778	4.55556
Q18	Q18_2_0	427	1.16667	0.444444	2.11111	1.66667	1.61111	3.77778	5.38889
Q18	Q18_2_0	428	1.11111	0.388889	2.05556	1.5	1.5	3.55556	5.05556
Q18	Q18_2_0	429	1	0.388889	1.83333	1.61111	1.38889	3.44444	4.83333
Q18	Q18_2_0	430	1	0.388889	2.05556	1.55556	1.38889	3.61111	5
Q18	Q18_2_0	431	1.16667	0.5	2	1.66667	1.66667	3.66667	5.33333
Q18	Q18_2_0	432	1.16667	0.444444	2.16667	1.5	1.61111	3.66667	5.27778
Q18	Q18_2_0	433	1.05556	0.5	1.77778	1.5	1.55556	3.27778	4.83333
Q18	Q18_2_0	434	1.22222	0.444444	2	1.5	1.66667	3.5	5.16667
Q18	Q18_2_0	435	1.05556	0.388889	2.16667	1.55556	1.44444	3.72222	5.16667
Q18	Q18_2_0	436	1	0.444444	1.61111	1.5	1.44444	3.11111	4.55556
Q18	Q18_2_0	437	1.11111	0.277778	2.05556	1.83333	1.38889	3.88889	5.27778
Q18	Q18_2_0	438	1.11111	0.444444	2.05556	1.77778	1.55556	3.83333	5.38889
Q18	Q18_2_0	439	1.11111	0.333333	1.72222	1.72222	1.44444	3.44444	4.88889
Q18	Q18_2_0	440	1.05556	0.333333	2	1.72222	1.38889	3.72222	5.11111
Q18	Q18_2_0	441	1.27778	0.333333	1.88889	1.44444	1.61111	3.33333	4.94444
Q18	Q18_2_0	442	1.05556	0.555556	1.94444	1.61111	1.61111	3.55556	5.16667
Q18	Q18_2_0	443	1.16667	0.333333	2.22222	1.72222	1.5	3.94444	5.44444
Q18	Q18_2_0	444	1.16667	0.333333	1.94444	1.38889	1.5	3.33333	4.83333
Q18	Q18_2_0	445	1.11111	0.5	2.05556	1.77778	1.61111	3.83333	5.44444
Q18	Q18_2_0	446	1	0.333333	1.5	1.77778	1.33333	3.27778	4.61111
Q18	Q18_2_0	447	1.22222	0.388889	1.88889	1.72222	1.61111	3.61111	5.22222
Q18	Q18_2_0	448	1.05556	0.333333	1.88889	1.38889	1.38889	3.27778	4.66667
Q18	Q18_2_0	449	1.22222	0.444444	2.16667	1.94444	1.66667	4.11111	5.77778
Q18	Q18_2_0	450	1.44444	0.444444	2.27778	1.66667	1.88889	3.94444	5.83333
Q18	Q18_2_0	451	1.16667	0.5	2	1.66667	1.66667	3.66667	5.33333
Q18	Q18_2_0	452	1.27778	0.333333	2.16667	1.72222	1.61111	3.88889	5.5
Q18	Q18_2_0	453	1.05556	0.333333	2.22222	1.55556	1.38889	3.77778	5.16667
Q18	Q18_2_0	454	1.27778	0.277778	2.44444	1.66667	1.55556	4.11111	5.66667
Q18	Q18_2_0	455	1.16667	0.444444	1.88889	1.72222	1.61111	3.61111	5.22222
Q18	Q18_2_0	456	1.05556	0.222222	1.94444	1.5	1.27778	3.44444	4.72222
Q18	Q18_2_0	457	1.16667	0.388889	2.38889	1.44444	1.55556	3.83333	5.38889
Q18	Q18_2_0	458	1.22222	0.388889	2	1.94444	1.61111	3.94444	5.55556
Q18	Q18_2_0	459	1.27778	0.5	2.22222	1.88889	1.77778	4.11111	5.88889
Q18	Q18_2_0	460	1.44444	0.555556	1.83333	1.83333	2	3.66667	5.66667
Q18	Q18_2_0	461	1.33333	0.5	2.11111	1.38889	1.83333	3.5	5.33333
Q18	Q18_2_0	462	1.05556	0.5	1.94444	1.61111	1.55556	3.55556	5.11111
Q18	Q18_2_0	463	1.11111	0.5	1.83333	1.5	1.61111	3.33333	4.94444
Q18	Q18_2_0	464	1.44444	0.444444	2.16667	1.61111	1.88889	3.77778	5.66667
Q18	Q18_2_0	465	1.22222	0.388889	1.88889	1.94444	1.61111	3.83333	5.44444
Q18	Q18_2_0	466	1.11111	0.555556	2.05556	1.61111	1.66667	3.66667	5.33333
Q18	Q18_2_0	467	1.11111	0.444444	2.05556	1.77778	1.55556	3.83333	5.38889
Q18	Q18_2_0	468	1	0.5	2.05556	1.72222	1.5	3.77778	5.27778
Q18	Q18_2_0	469	1.33333	0.555556	2.05556	1.66667	1.88889	3.72222	5.61111
Q18	Q18_2_0	470	1.16667	0.444444	2.11111	1.72222	1.61111	3.83333	5.44444
Q18	Q18_2_0	471	1.61111	0.388889	2.05556	1.61111	2	3.66667	5.66667
Q18	Q18_2_0	472	1.38889	0.388889	1.88889	1.66667	1.77778	3.55556	5.33333
Q18	Q18_2_0	473	1.27778	0.444444	1.66667	1.5	1.72222	3.16667	4.88889
Q18	Q18_2_0	474	1.27778	0.5	1.77778	1.44444	1.77778	3.22222	5
Q18	Q18_2_0	475	1.33333	0.277778	2	1.66667	1.61111	3.66667	5.27778
Q18	Q18_2_0	476	1.33333	0.333333	1.72222	1.55556	1.66667	3.27778	4.94444
Q18	Q18_2_0	477	1.11111	0.333333	1.83333	1.5	1.44444	3.33333	4.77778
Q18	Q18_2_0	478	1.33333	0.444444	1.94444	1.55556	1.77778	3.5	5.27778
Q18	Q18_2_0	479	1.22222	0.444444	1.55556	1.83333	1.66667	3.38889	5.05556
Q18	Q18_2_0	480	1.22222	0.444444	2.16667	1.83333	1.66667	4	5.66667
Q18	Q18_2_0	481	1.11111	0.388889	1.72222	1.33333	1.5	3.05556	4.55556
Q18	Q18_2_0	482	1.16667	0.5	2.05556	1.5	1.66667	3.55556	5.22222
Q18	Q18_2_0	483	1.11111	0.388889	1.94444	1.66667	1.5	3.61111	5.11111
Q18	Q18_2_0	484	1.16667	0.388889	2.38889	1.55556	1.55556	3.94444	5.5
Q18	Q18_2_0	485	1.11111	0.444444	2.05556	1.33333	1.55556	3.38889	4.94444
Q18	Q18_2_0	486	1.16667	0.5	1.94444	1.72222	1.66667	3.66667	5.33333
Q18	Q18_2_0	487	1.22222	0.5	2.16667	1.83333	1.72222	4	5.72222
Q18	Q18_2_0	488	1.22222	0.388889	1.55556	1.72222	1.61111	3.27778	4.88889
Q18	Q18_2_0	489	1.33333	0.444444	2.05556	1.94444	1.77778	4	5.77778
Q18	Q18_2_0	490	1.22222	0.333333	2.05556	1.94444	1.55556	4	5.55556
Q18	Q18_2_0	491	1.27778	0.333333	1.55556	1.94444	1.61111	3.5	5.11111
Q18	Q18_2_0	492	1.11111	0.5	2	1.66667	1.61111	3.66667	5.27778
Q18	Q18_2_0	493	1.27778	0.5	2.38889	1.83333	1.77778	4.22222	6
Q18	Q18_2_0	494	1.5	0.555556	1.83333	1.77778	2.05556	3.61111	5.66667
Q18	Q18_2_0	495	1.22222	0.388889	2.05556	1.77778	1.61111	3.83333	5.44444
Q18	Q18_2_0	496	1.11111	0.5	2.22222	1.61111	1.61111	3.83333	5.44444
Q18	Q18_2_0	497	1.11111	0.555556	2.16667	1.44444	1.66667	3.61111	5.27778
Q18	Q18_2_0	498	1.16667	0.555556	1.72222	1.5	1.72222	3.22222	4.94444
Q18	Q18_2_0	499	1.22222	0.5	2.16667	1.77778	1.72222	3.94444	5.66667
Q18	Q18_2_0	500	1.11111	0.333333	2.05556	1.55556	1.44444	3.61111	5.05556
Q18	Q18_2_0	501	1.38889	0.555556	1.94444	1.44444	1.94444	3.38889	5.33333
Q18	Q18_2_0	502	1.27778	0.444444	1.77778	1.33333	1.72222	3.11111	4.83333
Q18	Q18_2_0	503	1.05556	0.444444	2.22222	1.66667	1.5	3.88889	5.38889
Q18	Q18_2_0	504	1.16667	0.444444	1.94444	1.33333	1.61111	3.27778	4.88889
Q18	Q18_2_0	505	1.22222	0.5	1.94444	1.55556	1.72222	3.5	5.22222
Q18	Q18_2_0	506	1	0.444444	2.22222	1.38889	1.44444	3.61111	5.05556
Q18	Q18_2_0	507	1	0.5	2.22222	1.72222	1.5	3.94444	5.44444
Q18	Q18_2_0	508	1.11111	0.388889	1.77778	1.61111	1.5	3.38889	4.88889
Q18	Q18_2_0	509	1.27778	0.277778	1.77778	1.94444	1.55556	3.72222	5.27778
Q18	Q18_2_0	510	1.33333	0.5	2.05556	1.66667	1.83333	3.72222	5.55556
Q18	Q18_2_0	511	1.11111	0.388889	2.27778	1.22222	1.5	3.5	5
Q18	Q18_2_0	512	1.22222	0.333333	1.72222	1.5	1.55556	3.22222	4.77778
Q18	Q18_2_0	513	1.33333	0.5	1.77778	1.61111	1.83333	3.38889	5.22222
Q18	Q18_2_0	514	1.72222	0.222222	1.27778	1.66667	1.94444	2.94444	4.88889
Q18	Q18_2_0	515	1.5	0.388889	2.61111	1.55556	1.88889	4.16667	6.05556
Q18	Q18_2_0	516	1.22222	0.5	2.05556	1.94444	1.72222	4	5.72222
Q18	Q18_2_0	517	1.05556	0.555556	2.55556	1.38889	1.61111	3.94444	5.55556
Q18	Q18_2_0	518	1.16667	0.5	2.11111	1.5	1.66667	3.61111	5.27778
Q18	Q18_2_0	519	1.16667	0.722222	1.88889	1.83333	1.88889	3.72222	5.61111
Q18	Q18_2_0	520	1.05556	0.5	2.11111	1.38889	1.55556	3.5	5.05556
Q18	Q18_2_0	521	1.05556	0.388889	2.11111	1.61111	1.44444	3.72222	5.16667
Q18	Q18_2_0	522	0.888889	0.388889	1.88889	1.77778	1.27778	3.66667	4.94444
Q18	Q18_2_0	523	1.16667	0.333333	2.27778	1.5	1.5	3.77778	5.27778
Q18	Q18_2_0	524	1.05556	0.388889	2.16667	1.66667	1.44444	3.83333	5.27778
Q18	Q18_2_0	525	1.5	0.388889	2	2.11111	1.88889	4.11111	6
Q18	Q18_2_0	526	1.27778	0.388889	2.16667	1.83333	1.66667	4	5.66667
Q18	Q18_2_0	527	1.33333	0.388889	2.05556	1.61111	1.72222	3.66667	5.38889
Q18	Q18_2_0	528	1.11111	0.388889	2.16667	1.5	1.5	3.66667	5.16667
Q18	Q18_2_0	529	1.27778	0.388889	1.94444	1.94444	1.66667	3.88889	5.55556
Q18	Q18_2_0	530	1.27778	0.333333	2	1.88889	1.61111	3.88889	5.5
Q18	Q18_2_0	531	1.11111	0.444444	2	1.77778	1.55556	3.77778	5.33333
Q18	Q18_2_0	532	1	0.444444	2.33333	1.72222	1.44444	4.05556	5.5
Q18	Q18_2_0	533	1.05556	0.444444	2.11111	1.66667	1.5	3.77778	5.27778
Q18	Q18_2_0	534	1.16667	0.555556	2.22222	1.22222	1.72222	3.44444	5.16667
Q18	Q18_2_0	535	1.16667	0.333333	1.88889	1.72222	1.5	3.61111	5.11111
Q18	Q18_2_0	536	1.11111	0.388889	2.05556	1.55556	1.5	3.61111	5.11111
Q18	Q18_2_0	537	0.944444	0.277778	1.88889	1.55556	1.22222	3.44444	4.66667
Q18	Q18_2_0	538	1.16667	0.333333	1.94444	1.55556	1.5	3.5	5
Q18	Q18_2_0	539	0.777778	0.277778	1.66667	1.55556	1.05556	3.22222	4.27778
Q18	Q18_2_0	540	1.05556	0.444444	2.22222	1.5	1.5	3.72222	5.22222
Q18	Q18_2_0	541	1.11111	0.333333	2.22222	1.72222	1.44444	3.94444	5.38889
Q18	Q18_2_0	542	1.05556	0.444444	2.44444	1.83333	1.5	4.27778	5.77778
Q18	Q18_2_0	543	1.11111	0.444444	1.94444	1.44444	1.55556	3.38889	4.94444
Q18	Q18_2_0	544	1.16667	0.444444	2.33333	1.61111	1.61111	3.94444	5.55556
Q18	Q18_2_0	545	1.05556	0.555556	1.94444	1.55556	1.61111	3.5	5.11111
Q18	Q18_2_0	546	1.22222	0.222222	1.77778	1.77778	1.44444	3.55556	5
Q18	Q18_2_0	547	1.05556	0.222222	1.72222	1.66667	1.27778	3.38889	4.66667
Q18	Q18_2_0	548	1.11111	0.444444	2.11111	1.5	1.55556	3.61111	5.16667
Q18	Q18_2_0	549	1.05556	0.388889	2.38889	1.72222	1.44444	4.11111	5.55556
Q18	Q18_2_0	550	1.22222	0.5	2.5	1.66667	1.72222	4.16667	5.88889
Q18	Q18_2_0	551	1.11111	0.333333	2	1.66667	1.44444	3.66667	5.11111
Q18	Q18_2_0	552	1.16667	0.277778	2.27778	1.44444	1.44444	3.72222	5.16667
Q18	Q18_2_0	553	1.22222	0.277778	2.22222	1.77778	1.5	4	5.5
Q18	Q18_2_0	554	1.05556	0.388889	1.88889	1.66667	1.44444	3.55556	5
Q18	Q18_2_0	555	1.05556	0.444444	2.38889	1.5	1.5	3.88889	5.38889
Q18	Q18_2_0	556	1.11111	0.388889	2.61111	1.83333	1.5	4.44444	5.94444
Q18	Q18_2_0	557	1.44444	0.5	2	1.61111	1.94444	3.61111	5.55556
Q18	Q18_2_0	558	1.16667	0.277778	2.11111	1.72222	1.44444	3.83333	5.27778
Q18	Q18_2_0	559	1.27778	0.388889	2.16667	1.61111	1.66667	3.77778	5.44444
Q18	Q18_2_0	560	1.44444	0.333333	1.61111	1.44444	1.77778	3.05556	4.83333
Q18	Q18_2_0	561	1.27778	0.611111	2.16667	1.83333	1.88889	4	5.88889
Q18	Q18_2_0	562	0.888889	0.333333	2.11111	1.66667	1.22222	3.77778	5
Q18	Q18_2_0	563	1.22222	0.444444	2.11111	1.72222	1.66667	3.83333	5.5
Q18	Q18_2_0	564	1.16667	0.333333	1.94444	1.72222	1.5	3.66667	5.16667
Q18	Q18_2_0	565	1.05556	0.333333	1.83333	1.72222	1.38889	3.55556	4.94444
Q18	Q18_2_0	566	0.888889	0.222222	2.16667	1.55556	1.11111	3.72222	4.83333
Q18	Q18_2_0	567	0.888889	0.277778	1.94444	1.66667	1.16667	3.61111	4.77778
Q18	Q18_2_0	568	1	0.388889	1.83333	1.88889	1.38889	3.72222	5.11111
Q18	Q18_2_0	569	0.944444	0.277778	2	1.66667	1.22222	3.66667	4.88889
Q18	Q18_2_0	570	0.888889	0.277778	1.83333	1.55556	1.16667	3.38889	4.55556
Q18	Q18_2_0	571	1.16667	0.388889	2.11111	1.61111	1.55556	3.72222	5.27778
Q18	Q18_2_0	572	1.05556	0.388889	1.88889	1.5	1.44444	3.38889	4.83333
Q18	Q18_2_0	573	1.05556	0.222222	1.77778	1.5	1.27778	3.27778	4.55556
Q18	Q18_2_0	574	1.11111	0.222222	1.77778	1.61111	1.33333	3.38889	4.72222
Q18	Q18_2_0	575	1	0.333333	2.27778	1.61111	1.33333	3.88889	5.22222
Q18	Q18_2_0	576	1	0.277778	2	1.5	1.27778	3.5	4.77778
Q18	Q18_2_0	577	1	0.388889	2.05556	1.66667	1.38889	3.72222	5.11111
Q18	Q18_2_0	578	0.888889	0.222222	2.11111	1.66667	1.11111	3.77778	4.88889
Q18	Q18_2_0	579	1.16667	0.166667	1.77778	1.61111	1.33333	3.38889	4.72222
Q18	Q18_2_0	580	0.833333	0.388889	1.88889	1.55556	1.22222	3.44444	4.66667
Q18	Q18_2_0	581	1	0.333333	1.88889	1.72222	1.33333	3.61111	4.94444
Q18	Q18_2_0	582	1.05556	0.222222	1.83333	1.5	1.27778	3.33333	4.61111
Q18	Q18_2_0	583	0.888889	0.333333	1.88889	1.72222	1.22222	3.61111	4.83333
Q18	Q18_2_0	584	1.05556	0.222222	1.66667	1.5	1.27778	3.16667	4.44444
Q18	Q18_2_0	585	0.833333	0.5	2.27778	1.61111	1.33333	3.88889	5.22222
Q18	Q18_2_0	586	1	0.388889	1.94444	1.5	1.38889	3.44444	4.83333
Q18	Q18_2_0	587	1.05556	0.277778	2.16667	1.66667	1.33333	3.83333	5.16667
Q18	Q18_2_0	588	1	0.333333	1.66667	1.61111	1.33333	3.27778	4.61111
Q18	Q18_2_0	589	1.16667	0.277778	1.77778	1.55556	1.44444	3.33333	4.77778
Q18	Q18_2_0	590	1.27778	0.333333	2.11111	1.55556	1.61111	3.66667	5.27778
Q18	Q18_2_0	591	0.888889	0.277778	2	1.5	1.16667	3.5	4.66667
Q18	Q18_2_0	592	1	0.222222	1.55556	1.55556	1.22222	3.11111	4.33333
Q18	Q18_2_0	593	1.11111	0.222222	1.61111	1.27778	1.33333	2.88889	4.22222
Q18	Q18_2_0	594	0.833333	0.222222	1.94444	1.44444	1.05556	3.38889	4.44444
Q18	Q18_2_0	595	1	0.277778	1.72222	1.61111	1.27778	3.33333	4.61111
Q18	Q18_2_0	596	1.05556	0.277778	2.16667	1.72222	1.33333	3.88889	5.22222
Q18	Q18_2_0	597	1	0.388889	1.88889	1.66667	1.38889	3.55556	4.94444
Q18	Q18_2_0	598	0.666667	0.277778	2	1.33333	0.944444	3.33333	4.27778
Q18	Q18_2_0	599	1.05556	0.277778	1.88889	1.44444	1.33333	3.33333	4.66667
Q18	Q18_2_0	600	1.05556	0.333333	1.83333	1.44444	1.38889	3.27778	4.66667
Q18	Q18_2_0	601	1.05556	0.388889	1.88889	1.5	1.44444	3.38889	4.83333
Q18	Q18_2_0	602	0.888889	0.333333	2.11111	1.33333	1.22222	3.44444	4.66667
Q18	Q18_2_0	603	0.888889	0.277778	1.94444	1.44444	1.16667	3.38889	4.55556
Q18	Q18_2_0	604	1	0.333333	1.44444	1.22222	1.33333	2.66667	4
Q18	Q18_2_0	605	0.777778	0.222222	1.5	1.38889	1	2.88889	3.88889
Q18	Q18_2_0	606	0.944444	0.277778	1.66667	1.33333	1.22222	3	4.22222
Q18	Q18_2_0	607	0.666667	0.222222	2.05556	1.66667	0.888889	3.72222	4.61111
Q18	Q18_2_0	608	1.16667	0.277778	1.83333	1.5	1.44444	3.33333	4.77778
Q18	Q18_2_0	609	0.944444	0.333333	2	1.83333	1.27778	3.83333	5.11111
Q18	Q18_2_0	610	0.833333	0.222222	1.83333	1.55556	1.05556	3.38889	4.44444
Q18	Q18_2_0	611	1	0.277778	1.83333	1.66667	1.27778	3.5	4.77778
Q18	Q18_2_0	612	1.05556	0.166667	1.88889	1.5	1.22222	3.38889	4.61111
Q18	Q18_2_0	613	1	0.166667	2.11111	1.66667	1.16667	3.77778	4.94444
Q18	Q18_2_0	614	1	0.333333	2	1.27778	1.33333	3.27778	4.61111
Q18	Q18_2_0	615	1	0.222222	1.77778	1.72222	1.22222	3.5	4.72222
Q18	Q18_2_0	616	1	0.222222	1.83333	1.66667	1.22222	3.5	4.72222
Q18	Q18_2_0	617	1.16667	0.277778	1.94444	1.88889	1.44444	3.83333	5.27778
Q18	Q18_2_0	618	1.22222	0.277778	1.77778	1.83333	1.5	3.61111	5.11111
Q18	Q18_2_0	619	0.944444	0.333333	2.44444	1.72222	1.27778	4.16667	5.44444
Q18	Q18_2_0	620	0.888889	0.166667	2	1.94444	1.05556	3.94444	5
Q18	Q18_2_0	621	0.888889	0.277778	2.05556	1.55556	1.16667	3.61111	4.77778
Q18	Q18_2_0	622	1	0.166667	1.83333	1.72222	1.16667	3.55556	4.72222
Q18	Q18_2_0	623	0.944444	0.277778	1.83333	1.33333	1.22222	3.16667	4.38889
Q18	Q18_2_0	624	1	0.222222	1.72222	1.33333	1.22222	3.05556	4.27778
Q18	Q18_2_0	625	1.05556	0.222222	1.66667	1.55556	1.27778	3.22222	4.5
Q18	Q18_2_0	626	1.22222	0.222222	1.61111	1.83333	1.44444	3.44444	4.88889
Q18	Q18_2_0	627	1.16667	0.222222	1.88889	1.55556	1.38889	3.44444	4.83333
Q18	Q18_2_0	628	1.05556	0.277778	1.66667	1.83333	1.33333	3.5	4.83333
Q18	Q18_2_0	629	1	0.388889	2.05556	1.44444	1.38889	3.5	4.88889
Q18	Q18_2_0	630	1.38889	0.166667	1.77778	1.5	1.55556	3.27778	4.83333
Q18	Q18_2_0	631	1	0.333333	1.83333	1.5	1.33333	3.33333	4.66667
Q18	Q18_2_0	632	1.11111	0.277778	1.72222	1.5	1.38889	3.22222	4.61111
Q18	Q18_2_0	633	0.944444	0.166667	1.77778	1.5	1.11111	3.27778	4.38889
Q18	Q18_2_0	634	1	0.222222	1.66667	1.61111	1.22222	3.27778	4.5
Q18	Q18_2_0	635	1	0.222222	2	1.5	1.22222	3.5	4.72222
Q18	Q18_2_0	636	0.888889	0.222222	1.88889	1.61111	1.11111	3.5	4.61111
Q18	Q18_2_0	637	1.11111	0.277778	1.94444	1.83333	1.38889	3.77778	5.16667
Q18	Q18_2_0	638	1.16667	0.388889	1.55556	1.55556	1.55556	3.11111	4.66667
Q18	Q18_2_0	639	1.05556	0.5	1.83333	1.61111	1.55556	3.44444	5
Q18	Q18_2_0	640	1.22222	0.222222	2	1.55556	1.44444	3.55556	5
Q18	Q18_2_0	641	1	0.333333	1.94444	1.66667	1.33333	3.61111	4.94444
Q18	Q18_2_0	642	1.05556	0.444444	1.66667	1.66667	1.5	3.33333	4.83333
Q18	Q18_2_0	643	1.05556	0.5	1.61111	1.66667	1.55556	3.27778	4.83333
Q18	Q18_2_0	644	1.05556	0.333333	1.72222	1.55556	1.38889	3.27778	4.66667
Q18	Q18_2_0	645	1.05556	0.388889	2	1.72222	1.44444	3.72222	5.16667
Q18	Q18_2_0	646	1	0.388889	1.88889	1.11111	1.38889	3	4.38889
Q18	Q18_2_0	647	1	0.5	2.33333	1.55556	1.5	3.88889	5.38889
Q18	Q18_2_0	648	1.16667	0.5	1.88889	1.83333	1.66667	3.72222	5.38889
Q18	Q18_2_0	649	1	0.388889	1.66667	1.83333	1.38889	3.5	4.88889
[truncated: 12,401 more rows]
