# Supplementary material for: Molecular dynamics analysis of the aggregation propensity of polyglutamine segments
Source: PLoS One. 2017 May 25;12(5):e0178333. doi: 10.1371/journal.pone.0178333 (PMC5444867; doi:10.1371/journal.pone.0178333)
Supplement: S1 File — (ZIP) [file pone.0178333.s005.zip › Fig 8.xlsx]

## Sheet: Fig 8A
numQ	experiment	frame	H	HE21	HE22	N	NE2	O	OE1
Q18	Q18_1_0	251	4	19	13	0	9	18	30
Q18	Q18_1_0	252	1	16	14	0	8	17	32
Q18	Q18_1_0	253	9	14	15	0	4	22	33
Q18	Q18_1_0	254	7	16	16	0	6	23	38
Q18	Q18_1_0	255	6	19	12	1	8	17	33
Q18	Q18_1_0	256	7	14	15	0	4	23	32
Q18	Q18_1_0	257	6	15	16	1	4	20	35
Q18	Q18_1_0	258	5	12	18	0	8	22	32
Q18	Q18_1_0	259	6	16	17	0	8	21	41
Q18	Q18_1_0	260	6	17	14	0	10	20	31
Q18	Q18_1_0	261	5	14	18	0	5	22	33
Q18	Q18_1_0	262	5	18	20	0	7	22	36
Q18	Q18_1_0	263	7	14	16	0	7	23	36
Q18	Q18_1_0	264	5	13	16	0	7	20	35
Q18	Q18_1_0	265	6	13	17	0	5	20	35
Q18	Q18_1_0	266	5	16	15	0	6	24	29
Q18	Q18_1_0	267	4	16	15	0	6	21	28
Q18	Q18_1_0	268	3	16	15	2	8	16	30
Q18	Q18_1_0	269	5	11	15	0	6	19	28
Q18	Q18_1_0	270	6	17	16	0	5	23	31
Q18	Q18_1_0	271	7	10	20	0	5	25	31
Q18	Q18_1_0	272	8	12	17	0	8	20	30
Q18	Q18_1_0	273	7	16	16	1	6	21	34
Q18	Q18_1_0	274	5	18	15	0	5	23	25
Q18	Q18_1_0	275	5	14	15	1	8	28	21
Q18	Q18_1_0	276	4	14	14	0	3	23	27
Q18	Q18_1_0	277	4	15	16	0	7	18	27
Q18	Q18_1_0	278	2	14	17	0	6	25	28
Q18	Q18_1_0	279	5	11	14	1	7	19	33
Q18	Q18_1_0	280	3	14	16	0	5	17	31
Q18	Q18_1_0	281	5	12	14	0	6	18	29
Q18	Q18_1_0	282	6	15	19	0	5	26	31
Q18	Q18_1_0	283	5	17	16	0	4	19	30
Q18	Q18_1_0	284	4	12	17	0	4	20	23
Q18	Q18_1_0	285	7	16	19	0	3	22	34
Q18	Q18_1_0	286	6	10	18	0	9	22	28
Q18	Q18_1_0	287	1	13	17	0	1	22	27
Q18	Q18_1_0	288	5	12	13	0	4	18	24
Q18	Q18_1_0	289	3	10	14	0	5	19	28
Q18	Q18_1_0	290	3	14	14	0	5	17	23
Q18	Q18_1_0	291	3	13	10	0	5	15	22
Q18	Q18_1_0	292	6	17	12	0	7	16	31
Q18	Q18_1_0	293	7	12	13	0	1	18	27
Q18	Q18_1_0	294	6	15	15	0	3	18	33
Q18	Q18_1_0	295	5	11	13	0	5	18	24
Q18	Q18_1_0	296	4	13	14	0	3	18	33
Q18	Q18_1_0	297	3	11	14	0	5	17	29
Q18	Q18_1_0	298	5	13	16	0	6	23	36
Q18	Q18_1_0	299	4	12	18	0	10	22	28
Q18	Q18_1_0	300	7	10	13	0	9	19	30
Q18	Q18_1_0	301	7	14	11	0	3	17	29
Q18	Q18_1_0	302	6	15	14	1	7	20	30
Q18	Q18_1_0	303	6	16	13	0	4	22	29
Q18	Q18_1_0	304	5	13	17	0	4	19	27
Q18	Q18_1_0	305	2	17	18	0	3	19	28
Q18	Q18_1_0	306	3	19	12	0	6	18	30
Q18	Q18_1_0	307	3	15	15	0	4	20	29
Q18	Q18_1_0	308	2	16	16	0	5	20	35
Q18	Q18_1_0	309	9	18	14	0	7	20	34
Q18	Q18_1_0	310	4	10	14	0	2	16	26
Q18	Q18_1_0	311	7	16	17	0	4	18	32
Q18	Q18_1_0	312	4	20	16	0	5	22	28
Q18	Q18_1_0	313	10	19	15	0	7	15	35
Q18	Q18_1_0	314	9	15	14	0	5	23	31
Q18	Q18_1_0	315	6	18	17	0	3	22	35
Q18	Q18_1_0	316	5	13	18	0	7	21	29
Q18	Q18_1_0	317	9	19	17	1	6	20	35
Q18	Q18_1_0	318	9	13	13	0	6	21	29
Q18	Q18_1_0	319	10	17	14	0	6	21	31
Q18	Q18_1_0	320	8	14	13	1	5	20	32
Q18	Q18_1_0	321	7	11	13	0	8	20	27
Q18	Q18_1_0	322	8	12	13	2	4	22	32
Q18	Q18_1_0	323	6	11	16	0	7	21	27
Q18	Q18_1_0	324	8	14	12	0	2	22	33
Q18	Q18_1_0	325	3	15	17	0	5	24	29
Q18	Q18_1_0	326	7	15	15	0	3	27	35
Q18	Q18_1_0	327	6	12	18	0	6	21	35
Q18	Q18_1_0	328	6	15	16	0	8	23	30
Q18	Q18_1_0	329	7	15	18	0	9	19	39
Q18	Q18_1_0	330	5	15	16	0	5	20	31
Q18	Q18_1_0	331	6	15	16	0	4	23	34
Q18	Q18_1_0	332	7	14	12	0	6	21	28
Q18	Q18_1_0	333	5	15	16	0	6	21	32
Q18	Q18_1_0	334	3	14	14	0	5	16	33
Q18	Q18_1_0	335	4	20	15	0	5	18	32
Q18	Q18_1_0	336	5	16	16	0	3	16	30
Q18	Q18_1_0	337	6	17	13	0	6	16	35
Q18	Q18_1_0	338	7	15	14	0	5	17	32
Q18	Q18_1_0	339	6	12	16	0	6	15	38
Q18	Q18_1_0	340	5	15	16	1	3	21	36
Q18	Q18_1_0	341	6	12	18	0	5	18	35
Q18	Q18_1_0	342	5	16	17	1	2	18	31
Q18	Q18_1_0	343	7	14	15	0	6	20	30
Q18	Q18_1_0	344	6	17	14	0	4	21	31
Q18	Q18_1_0	345	6	11	18	0	6	16	30
Q18	Q18_1_0	346	5	13	19	0	8	16	34
Q18	Q18_1_0	347	4	14	13	0	5	15	28
Q18	Q18_1_0	348	5	15	12	0	4	18	26
Q18	Q18_1_0	349	4	17	17	0	4	21	30
Q18	Q18_1_0	350	3	16	15	0	5	15	34
Q18	Q18_1_0	351	3	12	17	0	5	22	30
Q18	Q18_1_0	352	6	10	12	0	2	12	26
Q18	Q18_1_0	353	3	14	12	0	4	20	29
Q18	Q18_1_0	354	4	13	15	0	6	22	30
Q18	Q18_1_0	355	6	14	14	0	3	18	29
Q18	Q18_1_0	356	6	16	12	1	3	19	31
Q18	Q18_1_0	357	7	13	14	0	7	17	28
Q18	Q18_1_0	358	4	13	16	0	9	16	30
Q18	Q18_1_0	359	6	12	13	1	8	16	26
Q18	Q18_1_0	360	5	15	12	1	4	17	29
Q18	Q18_1_0	361	5	14	16	1	3	18	29
Q18	Q18_1_0	362	3	16	13	1	2	18	29
Q18	Q18_1_0	363	7	14	17	0	5	16	27
Q18	Q18_1_0	364	5	14	14	0	6	18	33
Q18	Q18_1_0	365	3	14	15	0	3	18	32
Q18	Q18_1_0	366	6	11	15	0	5	18	31
Q18	Q18_1_0	367	7	15	14	0	5	17	34
Q18	Q18_1_0	368	5	13	13	0	6	15	37
Q18	Q18_1_0	369	4	14	13	0	5	15	32
Q18	Q18_1_0	370	5	14	14	0	4	18	30
Q18	Q18_1_0	371	10	23	11	0	7	18	42
Q18	Q18_1_0	372	6	15	16	0	9	19	30
Q18	Q18_1_0	373	4	15	15	0	4	19	34
Q18	Q18_1_0	374	6	17	13	0	6	18	33
Q18	Q18_1_0	375	4	10	14	0	5	20	29
Q18	Q18_1_0	376	6	15	14	0	4	18	31
Q18	Q18_1_0	377	7	16	11	0	6	19	27
Q18	Q18_1_0	378	7	16	11	0	7	16	31
Q18	Q18_1_0	379	6	17	15	0	6	18	33
Q18	Q18_1_0	380	6	17	15	0	6	18	33
Q18	Q18_1_0	381	6	15	16	0	6	18	29
Q18	Q18_1_0	382	6	17	16	0	8	18	34
Q18	Q18_1_0	383	4	14	13	0	2	15	37
Q18	Q18_1_0	384	7	15	15	0	8	17	35
Q18	Q18_1_0	385	5	17	13	0	8	17	32
Q18	Q18_1_0	386	2	20	14	0	9	20	28
Q18	Q18_1_0	387	3	15	14	1	2	18	28
Q18	Q18_1_0	388	5	18	17	1	3	19	28
Q18	Q18_1_0	389	5	15	19	0	8	17	33
Q18	Q18_1_0	390	2	15	12	0	7	18	30
Q18	Q18_1_0	391	4	14	15	0	0	17	31
Q18	Q18_1_0	392	2	13	15	0	8	15	32
Q18	Q18_1_0	393	5	15	13	0	7	19	30
Q18	Q18_1_0	394	4	15	13	0	4	15	29
Q18	Q18_1_0	395	5	12	13	0	5	12	30
Q18	Q18_1_0	396	4	15	13	0	2	14	26
Q18	Q18_1_0	397	3	16	12	0	5	20	30
Q18	Q18_1_0	398	2	17	15	0	2	20	30
Q18	Q18_1_0	399	5	12	15	0	8	19	29
Q18	Q18_1_0	400	4	18	12	1	5	14	33
Q18	Q18_1_0	401	3	15	14	0	7	17	27
Q18	Q18_1_0	402	5	18	14	0	5	16	31
Q18	Q18_1_0	403	5	10	15	0	7	16	29
Q18	Q18_1_0	404	6	16	13	0	6	14	30
Q18	Q18_1_0	405	1	16	14	0	7	17	26
Q18	Q18_1_0	406	2	12	15	0	4	16	28
Q18	Q18_1_0	407	4	13	12	0	1	18	29
Q18	Q18_1_0	408	3	12	14	0	4	14	29
Q18	Q18_1_0	409	5	15	12	0	2	14	30
Q18	Q18_1_0	410	3	13	13	0	7	17	30
Q18	Q18_1_0	411	4	18	12	0	5	15	29
Q18	Q18_1_0	412	6	16	13	0	4	21	31
Q18	Q18_1_0	413	3	17	14	1	4	20	32
Q18	Q18_1_0	414	4	16	14	0	5	19	28
Q18	Q18_1_0	415	4	11	14	1	6	20	32
Q18	Q18_1_0	416	4	16	15	0	6	19	30
Q18	Q18_1_0	417	5	18	14	1	7	18	28
Q18	Q18_1_0	418	5	18	16	0	4	19	36
Q18	Q18_1_0	419	6	13	15	0	7	20	31
Q18	Q18_1_0	420	4	16	15	0	5	20	36
Q18	Q18_1_0	421	4	17	13	0	1	19	27
Q18	Q18_1_0	422	5	12	11	0	2	19	31
Q18	Q18_1_0	423	5	16	13	0	6	16	30
Q18	Q18_1_0	424	3	17	15	0	7	18	27
Q18	Q18_1_0	425	6	18	14	0	8	17	29
Q18	Q18_1_0	426	5	14	15	0	3	15	31
Q18	Q18_1_0	427	7	12	15	0	6	18	27
Q18	Q18_1_0	428	6	13	20	0	4	15	28
Q18	Q18_1_0	429	5	17	15	0	3	18	36
Q18	Q18_1_0	430	7	15	16	0	3	16	28
Q18	Q18_1_0	431	6	15	13	0	4	16	29
Q18	Q18_1_0	432	4	14	16	0	8	17	29
Q18	Q18_1_0	433	5	15	15	0	5	18	33
Q18	Q18_1_0	434	7	15	15	0	3	16	30
Q18	Q18_1_0	435	4	15	14	0	4	14	32
Q18	Q18_1_0	436	5	14	17	1	5	17	26
Q18	Q18_1_0	437	5	12	15	0	3	17	31
Q18	Q18_1_0	438	5	14	13	0	8	17	27
Q18	Q18_1_0	439	6	12	14	0	2	16	26
Q18	Q18_1_0	440	7	15	16	0	5	18	31
Q18	Q18_1_0	441	6	13	17	0	5	15	28
Q18	Q18_1_0	442	5	13	17	0	6	18	34
Q18	Q18_1_0	443	5	12	16	0	2	15	31
Q18	Q18_1_0	444	4	19	14	0	8	15	34
Q18	Q18_1_0	445	4	15	14	0	7	22	33
Q18	Q18_1_0	446	3	16	16	1	2	17	29
Q18	Q18_1_0	447	4	15	17	0	2	16	29
Q18	Q18_1_0	448	4	14	19	0	10	18	31
Q18	Q18_1_0	449	5	16	17	1	4	21	35
Q18	Q18_1_0	450	4	16	13	0	5	15	32
Q18	Q18_1_0	451	6	16	15	0	7	16	33
Q18	Q18_1_0	452	4	15	18	0	1	13	32
Q18	Q18_1_0	453	5	20	16	0	4	16	35
Q18	Q18_1_0	454	3	14	20	0	6	17	29
Q18	Q18_1_0	455	7	13	17	0	5	18	32
Q18	Q18_1_0	456	5	14	16	0	6	17	30
Q18	Q18_1_0	457	7	10	11	0	3	17	27
Q18	Q18_1_0	458	6	17	13	0	6	18	30
Q18	Q18_1_0	459	3	16	17	0	6	17	29
Q18	Q18_1_0	460	5	15	16	1	7	19	26
Q18	Q18_1_0	461	5	14	14	0	6	15	28
Q18	Q18_1_0	462	5	12	18	0	7	14	34
Q18	Q18_1_0	463	6	16	12	0	3	16	31
Q18	Q18_1_0	464	5	14	14	1	6	19	29
Q18	Q18_1_0	465	5	17	16	1	8	20	28
Q18	Q18_1_0	466	3	16	14	0	2	19	29
Q18	Q18_1_0	467	2	18	15	0	5	19	24
Q18	Q18_1_0	468	3	13	15	0	3	20	24
Q18	Q18_1_0	469	3	18	12	0	11	18	31
Q18	Q18_1_0	470	6	17	11	0	3	18	29
Q18	Q18_1_0	471	4	13	15	0	2	17	29
Q18	Q18_1_0	472	5	16	12	0	8	18	28
Q18	Q18_1_0	473	4	15	16	0	6	16	32
Q18	Q18_1_0	474	5	16	16	0	1	15	29
Q18	Q18_1_0	475	4	17	13	0	8	18	33
Q18	Q18_1_0	476	4	12	15	0	2	15	29
Q18	Q18_1_0	477	3	14	15	0	7	15	32
Q18	Q18_1_0	478	3	17	15	1	2	20	32
Q18	Q18_1_0	479	6	12	9	0	7	15	27
Q18	Q18_1_0	480	4	13	14	0	4	17	31
Q18	Q18_1_0	481	4	14	14	0	4	20	30
Q18	Q18_1_0	482	7	15	13	0	7	18	34
Q18	Q18_1_0	483	5	19	15	0	6	16	36
Q18	Q18_1_0	484	5	17	12	0	6	17	30
Q18	Q18_1_0	485	5	15	14	1	3	16	29
Q18	Q18_1_0	486	6	15	11	0	4	20	29
Q18	Q18_1_0	487	6	17	12	0	11	19	33
Q18	Q18_1_0	488	8	18	15	0	4	16	32
Q18	Q18_1_0	489	5	13	12	1	4	18	30
Q18	Q18_1_0	490	6	11	14	0	5	14	28
Q18	Q18_1_0	491	3	17	14	1	9	16	31
Q18	Q18_1_0	492	5	16	13	0	7	20	33
Q18	Q18_1_0	493	8	16	13	0	5	16	32
Q18	Q18_1_0	494	8	12	14	1	4	16	32
Q18	Q18_1_0	495	8	19	14	0	4	16	32
Q18	Q18_1_0	496	9	17	13	1	5	16	39
Q18	Q18_1_0	497	7	15	15	1	8	14	38
Q18	Q18_1_0	498	6	16	15	0	5	17	35
Q18	Q18_1_0	499	8	16	14	0	7	19	33
Q18	Q18_1_0	500	5	17	15	1	6	19	30
Q18	Q18_1_0	501	6	17	13	1	8	18	30
Q18	Q18_1_0	502	7	18	13	0	4	19	31
Q18	Q18_1_0	503	7	14	14	0	4	14	34
Q18	Q18_1_0	504	5	14	13	0	4	20	30
Q18	Q18_1_0	505	3	17	16	0	4	19	29
Q18	Q18_1_0	506	6	16	18	0	6	20	33
Q18	Q18_1_0	507	5	15	13	0	5	17	33
Q18	Q18_1_0	508	3	15	14	0	4	16	27
Q18	Q18_1_0	509	5	13	15	0	10	15	30
Q18	Q18_1_0	510	3	15	16	0	5	21	29
Q18	Q18_1_0	511	5	14	17	0	7	19	27
Q18	Q18_1_0	512	5	11	16	0	3	20	25
Q18	Q18_1_0	513	4	11	15	0	5	19	23
Q18	Q18_1_0	514	7	14	15	0	3	23	28
Q18	Q18_1_0	515	5	15	13	0	2	22	28
Q18	Q18_1_0	516	7	15	14	0	4	20	29
Q18	Q18_1_0	517	7	16	15	0	3	24	31
Q18	Q18_1_0	518	5	18	15	0	10	19	30
Q18	Q18_1_0	519	8	12	14	0	4	17	31
Q18	Q18_1_0	520	5	13	17	0	5	16	33
Q18	Q18_1_0	521	6	11	13	0	4	23	25
Q18	Q18_1_0	522	4	12	14	0	3	18	25
Q18	Q18_1_0	523	5	12	16	0	5	17	30
Q18	Q18_1_0	524	4	13	15	0	0	17	30
Q18	Q18_1_0	525	5	17	15	0	6	19	32
Q18	Q18_1_0	526	3	15	13	0	9	21	27
Q18	Q18_1_0	527	3	12	16	0	7	18	29
Q18	Q18_1_0	528	4	15	14	0	2	21	29
Q18	Q18_1_0	529	2	17	16	0	8	16	26
Q18	Q18_1_0	530	4	11	14	0	4	18	29
Q18	Q18_1_0	531	5	14	14	1	5	19	24
Q18	Q18_1_0	532	5	11	18	0	4	22	26
Q18	Q18_1_0	533	2	15	19	0	8	20	33
Q18	Q18_1_0	534	4	14	15	0	1	20	27
Q18	Q18_1_0	535	5	15	13	0	3	17	27
Q18	Q18_1_0	536	4	18	15	0	5	18	34
Q18	Q18_1_0	537	5	16	16	0	9	21	30
Q18	Q18_1_0	538	5	17	15	0	6	19	30
Q18	Q18_1_0	539	4	14	14	0	6	17	29
Q18	Q18_1_0	540	4	12	17	0	2	24	25
Q18	Q18_1_0	541	5	15	15	0	5	20	28
Q18	Q18_1_0	542	5	15	14	0	6	20	33
Q18	Q18_1_0	543	6	13	15	0	7	17	29
Q18	Q18_1_0	544	4	17	19	0	8	21	36
Q18	Q18_1_0	545	5	15	12	0	6	21	29
Q18	Q18_1_0	546	3	15	16	0	3	24	30
Q18	Q18_1_0	547	5	12	12	0	7	18	22
Q18	Q18_1_0	548	6	18	14	1	5	19	24
Q18	Q18_1_0	549	4	15	17	0	6	19	29
Q18	Q18_1_0	550	8	16	11	0	4	20	34
Q18	Q18_1_0	551	8	16	10	0	4	20	31
Q18	Q18_1_0	552	6	15	13	1	5	22	28
Q18	Q18_1_0	553	6	16	14	1	3	18	31
Q18	Q18_1_0	554	5	17	13	0	2	19	31
Q18	Q18_1_0	555	5	14	13	0	5	24	29
Q18	Q18_1_0	556	7	14	13	0	4	19	28
Q18	Q18_1_0	557	6	13	16	0	2	20	29
Q18	Q18_1_0	558	7	15	13	0	5	17	29
Q18	Q18_1_0	559	2	16	16	0	9	21	32
Q18	Q18_1_0	560	3	11	15	0	5	20	29
Q18	Q18_1_0	561	5	16	10	1	5	19	23
Q18	Q18_1_0	562	8	15	13	0	5	18	30
Q18	Q18_1_0	563	6	12	17	0	0	17	28
Q18	Q18_1_0	564	7	15	12	1	8	19	36
Q18	Q18_1_0	565	6	14	13	0	4	19	31
Q18	Q18_1_0	566	6	17	14	0	8	17	27
Q18	Q18_1_0	567	5	14	15	0	4	18	26
Q18	Q18_1_0	568	5	15	14	0	5	16	30
Q18	Q18_1_0	569	8	16	16	0	7	19	28
Q18	Q18_1_0	570	5	16	13	0	5	20	28
Q18	Q18_1_0	571	6	13	16	0	4	18	35
Q18	Q18_1_0	572	5	12	16	1	3	18	29
Q18	Q18_1_0	573	5	12	16	0	4	18	27
Q18	Q18_1_0	574	3	14	13	1	7	15	30
Q18	Q18_1_0	575	5	15	12	0	9	19	30
Q18	Q18_1_0	576	5	15	13	0	9	21	30
Q18	Q18_1_0	577	7	14	15	0	6	20	28
Q18	Q18_1_0	578	7	13	14	1	2	19	32
Q18	Q18_1_0	579	6	18	17	0	5	18	31
Q18	Q18_1_0	580	5	19	16	0	8	23	31
Q18	Q18_1_0	581	6	15	18	0	5	22	28
Q18	Q18_1_0	582	6	13	13	1	8	19	35
Q18	Q18_1_0	583	3	15	15	0	2	24	28
Q18	Q18_1_0	584	8	16	14	0	4	22	33
Q18	Q18_1_0	585	6	14	12	0	4	23	29
Q18	Q18_1_0	586	7	19	16	0	7	19	32
Q18	Q18_1_0	587	7	11	17	1	7	22	30
Q18	Q18_1_0	588	6	18	18	1	6	21	30
Q18	Q18_1_0	589	6	12	14	0	4	23	28
Q18	Q18_1_0	590	4	18	14	0	3	23	30
Q18	Q18_1_0	591	6	12	16	0	2	23	32
Q18	Q18_1_0	592	7	24	13	1	6	25	35
Q18	Q18_1_0	593	4	15	15	0	7	19	30
Q18	Q18_1_0	594	5	16	14	0	8	23	30
Q18	Q18_1_0	595	7	13	15	0	4	20	27
Q18	Q18_1_0	596	3	18	15	0	8	22	34
Q18	Q18_1_0	597	5	17	15	0	1	19	31
Q18	Q18_1_0	598	4	16	16	0	3	19	36
Q18	Q18_1_0	599	7	15	18	0	7	25	38
Q18	Q18_1_0	600	7	15	17	0	6	21	31
Q18	Q18_1_0	601	5	15	17	0	10	24	33
Q18	Q18_1_0	602	7	15	12	0	3	20	37
Q18	Q18_1_0	603	5	13	14	0	4	21	27
Q18	Q18_1_0	604	8	13	14	0	6	22	30
Q18	Q18_1_0	605	5	15	20	0	5	21	32
Q18	Q18_1_0	606	9	12	14	0	4	23	31
Q18	Q18_1_0	607	7	12	14	0	4	23	24
Q18	Q18_1_0	608	7	12	16	0	5	21	26
Q18	Q18_1_0	609	5	10	14	0	2	23	25
Q18	Q18_1_0	610	5	12	14	0	4	22	26
Q18	Q18_1_0	611	7	13	16	1	5	22	28
Q18	Q18_1_0	612	7	14	12	0	3	26	31
Q18	Q18_1_0	613	6	14	18	0	7	24	28
Q18	Q18_1_0	614	5	13	12	0	5	23	26
Q18	Q18_1_0	615	7	9	16	0	7	22	30
Q18	Q18_1_0	616	6	9	17	0	7	22	31
Q18	Q18_1_0	617	9	15	19	0	10	22	33
Q18	Q18_1_0	618	7	13	13	0	2	21	33
Q18	Q18_1_0	619	6	11	15	1	6	21	32
Q18	Q18_1_0	620	6	16	17	0	3	22	30
Q18	Q18_1_0	621	5	14	16	0	5	23	29
Q18	Q18_1_0	622	4	13	14	1	6	18	33
Q18	Q18_1_0	623	4	12	14	0	5	20	25
Q18	Q18_1_0	624	5	13	17	1	7	17	29
Q18	Q18_1_0	625	7	14	13	0	5	20	33
Q18	Q18_1_0	626	6	14	13	0	4	19	31
Q18	Q18_1_0	627	6	13	17	1	2	20	30
Q18	Q18_1_0	628	7	13	14	0	6	17	34
Q18	Q18_1_0	629	6	13	18	0	4	18	34
Q18	Q18_1_0	630	7	14	16	0	8	19	32
Q18	Q18_1_0	631	6	13	16	0	2	17	30
Q18	Q18_1_0	632	8	15	12	0	5	19	31
Q18	Q18_1_0	633	8	10	15	0	2	18	35
Q18	Q18_1_0	634	7	17	13	0	4	21	32
Q18	Q18_1_0	635	5	11	13	0	3	16	33
Q18	Q18_1_0	636	4	17	14	0	3	17	26
Q18	Q18_1_0	637	3	15	17	0	7	22	32
Q18	Q18_1_0	638	5	14	16	0	5	20	33
Q18	Q18_1_0	639	7	17	13	1	4	20	34
Q18	Q18_1_0	640	7	14	15	0	6	21	31
Q18	Q18_1_0	641	6	14	15	0	3	21	35
Q18	Q18_1_0	642	6	13	16	0	4	23	30
Q18	Q18_1_0	643	10	16	16	0	5	20	30
Q18	Q18_1_0	644	8	14	14	0	5	23	26
Q18	Q18_1_0	645	9	14	11	1	4	21	27
Q18	Q18_1_0	646	7	18	15	0	7	23	32
Q18	Q18_1_0	647	7	13	15	0	8	24	30
Q18	Q18_1_0	648	7	14	17	0	6	23	35
Q18	Q18_1_0	649	4	14	16	0	4	17	32
Q18	Q18_1_0	650	7	17	18	1	9	22	33
Q18	Q18_1_0	651	3	14	19	0	1	22	29
Q18	Q18_1_0	652	6	19	14	2	6	22	29
Q18	Q18_1_0	653	7	18	14	0	5	24	29
Q18	Q18_1_0	654	3	20	18	1	4	22	29
Q18	Q18_1_0	655	6	19	16	1	3	18	31
Q18	Q18_1_0	656	7	14	17	0	3	18	32
Q18	Q18_1_0	657	6	16	16	0	6	21	31
Q18	Q18_1_0	658	4	16	16	1	3	20	26
Q18	Q18_1_0	659	6	16	15	0	3	18	31
Q18	Q18_1_0	660	9	15	15	0	5	20	38
Q18	Q18_1_0	661	8	18	18	0	8	17	35
Q18	Q18_1_0	662	8	17	17	0	4	23	34
Q18	Q18_1_0	663	8	14	18	0	4	24	29
Q18	Q18_1_0	664	6	11	16	0	4	16	31
Q18	Q18_1_0	665	7	15	20	1	8	24	33
Q18	Q18_1_0	666	6	12	17	0	8	21	29
Q18	Q18_1_0	667	7	16	17	0	7	24	26
Q18	Q18_1_0	668	9	16	17	0	7	24	26
Q18	Q18_1_0	669	8	15	14	0	6	22	29
Q18	Q18_1_0	670	8	15	17	0	5	23	29
Q18	Q18_1_0	671	7	15	18	0	4	23	28
Q18	Q18_1_0	672	7	11	16	1	7	20	31
Q18	Q18_1_0	673	11	11	13	0	4	23	29
Q18	Q18_1_0	674	9	17	11	1	5	25	29
Q18	Q18_1_0	675	9	17	12	0	7	21	32
Q18	Q18_1_0	676	7	16	15	0	6	24	32
Q18	Q18_1_0	677	8	15	14	0	5	19	36
Q18	Q18_1_0	678	9	16	18	0	8	21	37
Q18	Q18_1_0	679	8	15	13	0	11	20	31
Q18	Q18_1_0	680	10	17	13	0	3	24	33
Q18	Q18_1_0	681	7	17	15	0	6	26	33
Q18	Q18_1_0	682	7	15	15	1	6	22	32
Q18	Q18_1_0	683	9	16	14	0	4	20	30
Q18	Q18_1_0	684	13	21	16	0	4	21	34
Q18	Q18_1_0	685	10	18	14	0	6	25	38
Q18	Q18_1_0	686	8	14	14	0	7	20	34
Q18	Q18_1_0	687	3	12	17	0	8	20	33
Q18	Q18_1_0	688	4	14	15	0	6	23	32
Q18	Q18_1_0	689	8	11	17	0	4	22	29
Q18	Q18_1_0	690	10	14	18	0	5	23	29
Q18	Q18_1_0	691	7	15	17	0	6	26	34
Q18	Q18_1_0	692	11	14	11	1	6	23	33
Q18	Q18_1_0	693	9	15	17	0	3	22	33
Q18	Q18_1_0	694	7	12	18	1	8	26	32
Q18	Q18_1_0	695	9	10	12	0	6	27	32
Q18	Q18_1_0	696	8	17	15	0	6	25	35
Q18	Q18_1_0	697	8	16	17	0	7	25	35
Q18	Q18_1_0	698	7	17	16	0	8	24	27
Q18	Q18_1_0	699	7	16	19	1	11	20	31
Q18	Q18_1_0	700	10	16	16	0	5	29	32
Q18	Q18_1_0	701	13	17	16	0	8	24	38
Q18	Q18_1_0	702	9	14	16	1	8	22	29
Q18	Q18_1_0	703	8	14	12	0	12	27	34
Q18	Q18_1_0	704	8	17	17	0	5	22	32
Q18	Q18_1_0	705	5	17	15	0	2	30	31
Q18	Q18_1_0	706	7	15	12	0	4	19	27
Q18	Q18_1_0	707	7	13	16	1	7	23	26
Q18	Q18_1_0	708	9	13	11	1	6	18	27
Q18	Q18_1_0	709	8	13	15	0	7	20	24
Q18	Q18_1_0	710	6	15	16	1	5	21	30
Q18	Q18_1_0	711	8	9	14	0	3	17	31
Q18	Q18_1_0	712	12	15	15	0	9	21	34
Q18	Q18_1_0	713	10	15	17	0	8	19	32
Q18	Q18_1_0	714	12	15	17	0	8	21	31
Q18	Q18_1_0	715	9	12	17	1	4	22	30
Q18	Q18_1_0	716	5	14	14	1	8	21	33
Q18	Q18_1_0	717	7	15	15	1	4	19	26
Q18	Q18_1_0	718	8	12	10	0	1	19	32
Q18	Q18_1_0	719	10	17	12	0	7	21	31
Q18	Q18_1_0	720	8	13	12	1	6	22	28
Q18	Q18_1_0	721	6	14	15	0	6	21	31
Q18	Q18_1_0	722	8	12	11	0	4	22	28
Q18	Q18_1_0	723	7	14	14	0	5	21	28
Q18	Q18_1_0	724	10	12	15	0	7	23	32
Q18	Q18_1_0	725	6	10	11	0	2	21	29
Q18	Q18_1_0	726	10	17	18	0	7	24	31
Q18	Q18_1_0	727	12	13	10	0	10	22	32
Q18	Q18_1_0	728	6	15	16	0	6	21	30
Q18	Q18_1_0	729	10	13	15	1	4	25	26
Q18	Q18_1_0	730	11	12	13	0	2	23	28
Q18	Q18_1_0	731	10	13	13	0	4	23	33
Q18	Q18_1_0	732	10	9	16	1	4	21	27
Q18	Q18_1_0	733	7	10	16	0	6	19	31
Q18	Q18_1_0	734	9	12	11	0	7	21	35
Q18	Q18_1_0	735	10	11	15	1	7	23	33
Q18	Q18_1_0	736	9	16	15	1	5	19	33
Q18	Q18_1_0	737	8	11	14	2	4	23	30
Q18	Q18_1_0	738	10	15	11	0	5	21	27
Q18	Q18_1_0	739	10	13	14	0	3	23	35
Q18	Q18_1_0	740	8	16	13	1	5	24	31
Q18	Q18_1_0	741	10	16	17	0	4	26	30
Q18	Q18_1_0	742	10	15	16	1	5	23	31
Q18	Q18_1_0	743	8	13	12	0	4	22	35
Q18	Q18_1_0	744	8	16	15	0	1	15	31
Q18	Q18_1_0	745	9	15	14	1	6	24	32
Q18	Q18_1_0	746	9	14	16	0	2	22	34
Q18	Q18_1_0	747	10	16	16	0	10	26	36
Q18	Q18_1_0	748	12	18	13	1	9	19	36
Q18	Q18_1_0	749	9	13	12	0	6	20	28
Q18	Q18_1_0	750	8	19	13	1	4	21	32
Q18	Q18_1_0	751	7	16	14	0	3	21	31
Q18	Q18_1_0	752	7	19	14	0	5	20	31
Q18	Q18_1_0	753	5	15	15	0	5	22	30
Q18	Q18_1_0	754	6	20	13	0	3	19	31
Q18	Q18_1_0	755	7	18	12	0	6	18	33
Q18	Q18_1_0	756	7	16	12	0	5	17	42
Q18	Q18_1_0	757	5	18	13	0	6	18	29
Q18	Q18_1_0	758	7	18	17	0	8	19	31
Q18	Q18_1_0	759	4	14	16	0	6	20	32
Q18	Q18_1_0	760	9	19	14	0	4	15	33
Q18	Q18_1_0	761	10	13	16	1	2	20	32
Q18	Q18_1_0	762	9	19	12	1	5	19	32
Q18	Q18_1_0	763	8	16	13	0	2	15	31
Q18	Q18_1_0	764	9	16	14	0	4	15	40
Q18	Q18_1_0	765	8	17	9	0	12	15	30
Q18	Q18_1_0	766	9	17	13	0	3	16	33
Q18	Q18_1_0	767	8	18	17	0	6	14	32
Q18	Q18_1_0	768	8	18	13	0	6	15	34
Q18	Q18_1_0	769	8	18	14	0	2	20	31
Q18	Q18_1_0	770	8	14	14	0	3	19	33
Q18	Q18_1_0	771	8	17	17	0	10	20	36
Q18	Q18_1_0	772	8	19	13	0	7	18	34
Q18	Q18_1_0	773	2	18	17	0	9	17	33
Q18	Q18_1_0	774	5	14	11	0	2	17	30
Q18	Q18_1_0	775	8	18	15	0	7	16	35
Q18	Q18_1_0	776	9	15	14	0	6	18	34
Q18	Q18_1_0	777	7	19	14	0	7	19	39
Q18	Q18_1_0	778	7	18	12	0	5	20	34
Q18	Q18_1_0	779	7	17	16	1	5	14	31
Q18	Q18_1_0	780	4	18	12	0	7	18	32
Q18	Q18_1_0	781	8	14	12	1	4	15	35
Q18	Q18_1_0	782	10	14	15	1	4	18	33
Q18	Q18_1_0	783	7	15	13	0	8	14	36
Q18	Q18_1_0	784	8	13	18	1	8	21	36
Q18	Q18_1_0	785	6	16	13	0	4	15	33
Q18	Q18_1_0	786	7	18	12	0	5	20	37
Q18	Q18_1_0	787	8	19	14	0	4	21	35
Q18	Q18_1_0	788	8	16	14	0	6	19	31
Q18	Q18_1_0	789	5	15	12	0	1	18	27
Q18	Q18_1_0	790	8	12	11	0	1	17	35
Q18	Q18_1_0	791	10	14	15	0	4	17	35
Q18	Q18_1_0	792	6	17	13	0	5	19	34
Q18	Q18_1_0	793	9	16	17	0	4	20	35
Q18	Q18_1_0	794	7	17	18	0	4	17	37
Q18	Q18_1_0	795	8	18	13	0	5	16	33
Q18	Q18_1_0	796	7	14	15	1	5	16	33
Q18	Q18_1_0	797	8	17	15	1	7	19	32
Q18	Q18_1_0	798	7	18	17	0	6	21	34
Q18	Q18_1_0	799	7	13	16	0	5	20	32
Q18	Q18_1_0	800	6	10	14	1	2	22	27
Q18	Q18_1_0	801	6	8	17	0	2	20	27
Q18	Q18_1_0	802	3	14	14	0	4	19	27
Q18	Q18_1_0	803	9	14	14	0	4	22	36
Q18	Q18_1_0	804	6	15	13	0	5	23	28
Q18	Q18_1_0	805	7	16	17	0	4	19	26
Q18	Q18_1_0	806	7	18	16	0	6	21	33
Q18	Q18_1_0	807	5	21	15	0	4	22	32
Q18	Q18_1_0	808	5	13	17	0	5	18	28
Q18	Q18_1_0	809	7	15	17	0	6	19	30
Q18	Q18_1_0	810	5	13	15	1	4	22	25
Q18	Q18_1_0	811	6	15	16	0	7	18	29
Q18	Q18_1_0	812	5	15	14	0	7	21	30
Q18	Q18_1_0	813	4	18	15	0	4	19	27
Q18	Q18_1_0	814	4	14	15	1	6	19	23
Q18	Q18_1_0	815	5	10	14	0	2	20	23
Q18	Q18_1_0	816	3	16	15	1	2	18	31
Q18	Q18_1_0	817	6	15	18	0	3	16	29
Q18	Q18_1_0	818	5	15	16	0	2	15	29
Q18	Q18_1_0	819	6	18	13	0	7	19	30
Q18	Q18_1_0	820	4	14	14	0	4	16	28
Q18	Q18_1_0	821	4	15	14	0	5	23	25
Q18	Q18_1_0	822	6	9	11	0	4	19	23
Q18	Q18_1_0	823	8	10	8	0	1	15	27
Q18	Q18_1_0	824	7	15	10	0	6	18	27
Q18	Q18_1_0	825	5	10	13	1	3	17	24
Q18	Q18_1_0	826	5	13	12	0	0	19	24
Q18	Q18_1_0	827	4	14	13	0	5	17	27
Q18	Q18_1_0	828	5	13	13	1	5	16	24
Q18	Q18_1_0	829	7	12	12	1	4	19	23
Q18	Q18_1_0	830	5	11	11	0	1	21	22
Q18	Q18_1_0	831	4	12	13	0	4	19	28
Q18	Q18_1_0	832	5	10	12	1	7	21	31
Q18	Q18_1_0	833	6	15	14	1	5	18	32
Q18	Q18_1_0	834	4	16	14	0	3	17	28
Q18	Q18_1_0	835	5	16	17	1	7	21	30
Q18	Q18_1_0	836	9	17	12	0	7	19	33
Q18	Q18_1_0	837	4	14	16	0	5	20	31
Q18	Q18_1_0	838	5	17	16	0	4	24	30
Q18	Q18_1_0	839	6	15	15	1	6	14	33
Q18	Q18_1_0	840	6	20	15	0	7	21	33
Q18	Q18_1_0	841	5	16	16	0	5	21	28
Q18	Q18_1_0	842	5	13	15	0	4	20	26
Q18	Q18_1_0	843	5	12	16	0	2	16	27
Q18	Q18_1_0	844	5	10	10	0	4	17	27
Q18	Q18_1_0	845	6	13	13	0	7	20	30
Q18	Q18_1_0	846	6	17	11	1	8	17	29
Q18	Q18_1_0	847	5	12	12	0	6	17	26
Q18	Q18_1_0	848	9	12	12	0	5	14	32
Q18	Q18_1_0	849	5	14	13	0	5	20	25
Q18	Q18_1_0	850	5	13	15	0	3	20	31
Q18	Q18_1_0	851	7	9	13	0	3	20	30
Q18	Q18_1_0	852	5	17	18	0	4	21	29
Q18	Q18_1_0	853	3	12	16	0	3	22	25
Q18	Q18_1_0	854	6	15	16	0	4	18	26
Q18	Q18_1_0	855	6	14	14	0	1	18	33
Q18	Q18_1_0	856	6	13	15	0	4	17	26
Q18	Q18_1_0	857	8	14	13	0	7	20	28
Q18	Q18_1_0	858	8	17	10	0	2	21	30
Q18	Q18_1_0	859	7	12	15	0	6	20	30
Q18	Q18_1_0	860	8	15	16	0	4	17	27
Q18	Q18_1_0	861	7	19	15	0	1	18	30
Q18	Q18_1_0	862	6	13	13	0	8	19	32
Q18	Q18_1_0	863	7	13	14	0	2	18	34
Q18	Q18_1_0	864	6	15	16	0	0	19	33
Q18	Q18_1_0	865	5	17	15	0	4	21	33
Q18	Q18_1_0	866	5	15	16	0	6	22	30
Q18	Q18_1_0	867	9	16	18	0	1	26	30
Q18	Q18_1_0	868	4	18	17	1	5	21	32
Q18	Q18_1_0	869	5	19	16	1	7	25	29
Q18	Q18_1_0	870	7	17	16	1	6	21	28
Q18	Q18_1_0	871	9	15	16	1	4	22	33
Q18	Q18_1_0	872	6	14	19	0	4	24	31
Q18	Q18_1_0	873	6	15	18	0	7	18	38
Q18	Q18_1_0	874	8	15	16	0	9	19	37
Q18	Q18_1_0	875	4	15	14	1	6	20	31
Q18	Q18_1_0	876	5	14	17	0	5	18	31
Q18	Q18_1_0	877	4	16	16	1	6	20	27
Q18	Q18_1_0	878	8	15	16	1	7	29	30
Q18	Q18_1_0	879	8	16	15	0	4	22	30
Q18	Q18_1_0	880	10	16	15	0	7	22	32
Q18	Q18_1_0	881	10	13	14	0	5	23	28
Q18	Q18_1_0	882	9	8	16	1	8	21	36
Q18	Q18_1_0	883	6	12	18	1	7	22	30
Q18	Q18_1_0	884	8	14	11	0	4	22	34
Q18	Q18_1_0	885	8	18	16	1	4	22	37
Q18	Q18_1_0	886	11	17	17	0	4	26	33
Q18	Q18_1_0	887	10	15	14	0	5	22	37
Q18	Q18_1_0	888	13	17	15	0	6	26	35
Q18	Q18_1_0	889	7	18	18	0	6	22	35
Q18	Q18_1_0	890	12	16	16	0	4	22	41
Q18	Q18_1_0	891	10	16	21	0	5	25	34
Q18	Q18_1_0	892	9	18	16	1	8	21	35
Q18	Q18_1_0	893	12	17	15	0	8	26	32
Q18	Q18_1_0	894	10	16	16	0	11	23	35
Q18	Q18_1_0	895	12	19	14	0	4	24	33
Q18	Q18_1_0	896	9	15	16	1	1	27	33
Q18	Q18_1_0	897	6	15	15	0	5	23	29
Q18	Q18_1_0	898	10	15	14	0	5	20	32
Q18	Q18_1_0	899	10	16	14	2	4	22	36
Q18	Q18_1_0	900	9	15	15	0	5	24	33
Q18	Q18_1_0	901	9	17	12	0	7	27	34
Q18	Q18_1_0	902	8	19	15	1	6	20	41
Q18	Q18_1_0	903	10	18	12	0	4	31	30
Q18	Q18_1_0	904	10	15	16	0	7	25	31
Q18	Q18_1_0	905	9	11	17	1	8	24	32
Q18	Q18_1_0	906	6	18	14	0	10	21	30
Q18	Q18_1_0	907	8	14	20	0	6	26	33
Q18	Q18_1_0	908	9	16	11	0	7	26	28
Q18	Q18_1_0	909	10	20	16	0	5	22	34
Q18	Q18_1_0	910	8	13	18	1	10	20	32
Q18	Q18_1_0	911	11	19	14	0	8	26	40
Q18	Q18_1_0	912	9	17	18	0	6	24	32
Q18	Q18_1_0	913	9	15	15	0	3	25	33
Q18	Q18_1_0	914	7	20	16	0	9	24	32
Q18	Q18_1_0	915	8	20	15	0	6	22	31
Q18	Q18_1_0	916	8	17	13	0	4	22	31
Q18	Q18_1_0	917	10	17	15	0	7	20	35
Q18	Q18_1_0	918	7	13	15	0	2	21	32
Q18	Q18_1_0	919	6	18	16	1	4	24	34
Q18	Q18_1_0	920	8	19	19	0	7	25	32
Q18	Q18_1_0	921	12	19	18	0	7	23	36
Q18	Q18_1_0	922	9	16	18	0	6	23	38
Q18	Q18_1_0	923	11	17	14	1	7	19	32
Q18	Q18_1_0	924	8	17	18	0	11	29	36
Q18	Q18_1_0	925	8	19	17	0	5	20	32
Q18	Q18_1_0	926	11	16	17	0	4	22	29
Q18	Q18_1_0	927	10	15	14	0	6	23	31
Q18	Q18_1_0	928	8	14	12	0	6	23	28
Q18	Q18_1_0	929	9	17	13	1	6	23	37
Q18	Q18_1_0	930	8	15	16	0	3	23	28
Q18	Q18_1_0	931	7	15	14	0	7	23	30
Q18	Q18_1_0	932	12	13	14	0	6	21	35
Q18	Q18_1_0	933	6	14	16	0	5	23	30
Q18	Q18_1_0	934	5	16	17	1	6	22	33
Q18	Q18_1_0	935	9	15	15	1	4	23	30
Q18	Q18_1_0	936	8	20	18	1	5	25	36
Q18	Q18_1_0	937	8	15	14	0	4	24	34
Q18	Q18_1_0	938	12	16	12	0	5	20	36
Q18	Q18_1_0	939	10	14	17	0	4	25	32
Q18	Q18_1_0	940	11	14	17	0	1	22	35
Q18	Q18_1_0	941	9	16	16	2	7	26	36
Q18	Q18_1_0	942	9	19	16	1	6	22	33
Q18	Q18_1_0	943	9	15	18	0	7	21	34
Q18	Q18_1_0	944	5	16	15	0	4	24	42
Q18	Q18_1_0	945	10	15	17	0	4	21	36
Q18	Q18_1_0	946	8	14	15	0	9	26	33
Q18	Q18_1_0	947	10	17	13	0	7	24	34
Q18	Q18_1_0	948	7	18	19	1	5	24	29
Q18	Q18_1_0	949	9	11	18	0	11	26	27
Q18	Q18_1_0	950	11	15	16	0	5	23	38
Q18	Q18_1_0	951	6	15	17	0	7	22	35
Q18	Q18_1_0	952	7	15	15	0	9	24	34
Q18	Q18_1_0	953	8	15	18	0	1	24	33
Q18	Q18_1_0	954	11	14	16	0	6	23	31
Q18	Q18_1_0	955	7	12	16	0	4	21	29
Q18	Q18_1_0	956	9	16	16	0	4	22	29
Q18	Q18_1_0	957	8	15	16	0	3	23	39
Q18	Q18_1_0	958	8	14	16	0	6	27	38
Q18	Q18_1_0	959	9	15	17	1	4	18	35
Q18	Q18_1_0	960	8	15	17	0	5	26	33
Q18	Q18_1_0	961	6	18	14	1	10	24	37
Q18	Q18_1_0	962	9	17	15	0	4	20	45
Q18	Q18_1_0	963	8	16	15	1	4	21	39
Q18	Q18_1_0	964	8	21	17	1	5	24	38
Q18	Q18_1_0	965	8	15	14	0	9	17	32
Q18	Q18_1_0	966	8	13	18	0	4	24	32
Q18	Q18_1_0	967	4	14	15	0	3	21	35
Q18	Q18_1_0	968	12	14	14	1	3	21	36
Q18	Q18_1_0	969	8	15	18	0	4	25	34
Q18	Q18_1_0	970	10	19	19	0	9	23	33
Q18	Q18_1_0	971	8	19	13	0	7	21	32
Q18	Q18_1_0	972	11	16	18	0	7	19	29
Q18	Q18_1_0	973	9	17	15	0	3	20	34
Q18	Q18_1_0	974	6	19	16	0	6	22	39
Q18	Q18_1_0	975	10	18	15	1	4	23	33
Q18	Q18_1_0	976	12	17	16	0	2	24	39
Q18	Q18_1_0	977	7	20	18	0	4	20	36
Q18	Q18_1_0	978	7	19	11	0	7	23	35
Q18	Q18_1_0	979	9	14	17	0	5	22	37
Q18	Q18_1_0	980	6	15	15	1	7	19	33
Q18	Q18_1_0	981	7	15	10	1	4	20	36
Q18	Q18_1_0	982	5	15	14	0	4	22	32
Q18	Q18_1_0	983	6	17	17	0	5	23	33
Q18	Q18_1_0	984	9	17	13	0	6	22	34
Q18	Q18_1_0	985	10	17	12	0	4	21	34
Q18	Q18_1_0	986	5	16	18	0	0	23	31
Q18	Q18_1_0	987	6	16	18	0	8	22	31
Q18	Q18_1_0	988	6	18	14	0	3	27	34
Q18	Q18_1_0	989	9	14	13	0	3	21	35
Q18	Q18_1_0	990	9	18	13	0	6	26	29
Q18	Q18_1_0	991	6	14	16	0	6	24	35
Q18	Q18_1_0	992	6	15	16	0	8	22	32
Q18	Q18_1_0	993	5	16	14	1	7	23	35
Q18	Q18_1_0	994	7	17	17	0	3	20	33
Q18	Q18_1_0	995	5	14	17	0	2	23	24
Q18	Q18_1_0	996	7	13	17	0	5	25	29
Q18	Q18_1_0	997	8	16	15	0	4	21	36
Q18	Q18_1_0	998	4	14	16	0	7	26	29
Q18	Q18_1_0	999	5	16	13	0	7	23	31
Q18	Q18_1_0	1000	5	17	16	0	5	21	29
Q18	Q18_1_0	1001	4	9	18	2	5	21	29
Q18	Q18_1_0	1002	5	15	13	0	2	21	30
Q18	Q18_1_0	1003	9	16	14	0	4	19	29
Q18	Q18_1_0	1004	7	20	13	0	7	21	32
Q18	Q18_1_0	1005	5	16	15	0	8	21	32
Q18	Q18_1_0	1006	8	18	14	0	7	22	36
Q18	Q18_1_0	1007	8	16	13	0	4	22	28
Q18	Q18_1_0	1008	7	14	16	0	9	22	30
Q18	Q18_1_0	1009	5	17	18	0	8	19	27
Q18	Q18_1_0	1010	8	17	18	0	6	20	30
Q18	Q18_1_0	1011	7	14	18	1	5	26	34
Q18	Q18_1_0	1012	6	13	17	0	5	27	32
Q18	Q18_1_0	1013	8	16	15	1	13	24	33
Q18	Q18_1_0	1014	11	17	17	1	7	24	38
Q18	Q18_1_0	1015	8	20	18	0	9	22	37
Q18	Q18_1_0	1016	11	15	17	0	7	20	33
Q18	Q18_1_0	1017	4	17	16	0	3	23	33
Q18	Q18_1_0	1018	4	20	14	0	2	22	34
Q18	Q18_1_0	1019	7	15	14	0	4	22	35
Q18	Q18_1_0	1020	4	15	15	0	1	21	31
Q18	Q18_1_0	1021	7	19	14	0	6	21	29
Q18	Q18_1_0	1022	8	19	18	0	5	20	31
Q18	Q18_1_0	1023	7	18	16	0	7	18	32
Q18	Q18_1_0	1024	12	13	16	1	5	26	34
Q18	Q18_1_0	1025	5	16	14	0	6	22	29
Q18	Q18_1_0	1026	6	15	17	1	6	18	28
Q18	Q18_1_0	1027	6	17	20	0	5	23	39
Q18	Q18_1_0	1028	9	13	16	0	11	24	28
Q18	Q18_1_0	1029	9	15	17	0	3	24	35
Q18	Q18_1_0	1030	8	17	12	0	7	22	30
Q18	Q18_1_0	1031	9	17	15	1	3	24	37
Q18	Q18_1_0	1032	8	21	15	2	3	19	35
Q18	Q18_1_0	1033	6	17	15	0	5	24	30
Q18	Q18_1_0	1034	9	18	13	1	4	24	39
Q18	Q18_1_0	1035	9	17	17	0	6	23	32
Q18	Q18_1_0	1036	11	18	16	1	5	24	38
Q18	Q18_1_0	1037	9	16	16	0	3	24	31
Q18	Q18_1_0	1038	8	16	18	0	6	24	32
Q18	Q18_1_0	1039	7	17	20	0	6	24	35
Q18	Q18_1_0	1040	7	12	16	0	7	22	36
Q18	Q18_1_0	1041	9	15	14	0	5	22	36
Q18	Q18_1_0	1042	7	15	17	0	7	26	36
Q18	Q18_1_0	1043	7	16	15	0	6	21	37
Q18	Q18_1_0	1044	9	17	16	1	7	22	35
Q18	Q18_1_0	1045	9	17	13	0	5	23	33
Q18	Q18_1_0	1046	6	12	17	1	4	26	29
Q18	Q18_1_0	1047	6	16	17	0	7	20	33
Q18	Q18_1_0	1048	6	17	15	0	7	19	33
Q18	Q18_1_0	1049	7	19	12	0	6	23	35
Q18	Q18_1_0	1050	7	13	19	1	4	27	34
Q18	Q18_1_1	251	6	13	16	0	7	19	30
Q18	Q18_1_1	252	9	16	14	0	6	23	31
Q18	Q18_1_1	253	8	16	19	0	7	21	30
Q18	Q18_1_1	254	7	21	17	0	6	21	30
Q18	Q18_1_1	255	8	15	16	0	2	22	34
Q18	Q18_1_1	256	6	14	14	0	8	23	31
Q18	Q18_1_1	257	7	19	13	0	7	17	32
Q18	Q18_1_1	258	10	19	18	0	9	20	35
Q18	Q18_1_1	259	11	16	17	0	8	19	35
Q18	Q18_1_1	260	9	18	17	0	7	18	37
Q18	Q18_1_1	261	7	19	15	0	5	24	32
Q18	Q18_1_1	262	7	17	18	1	6	23	34
Q18	Q18_1_1	263	6	20	15	1	5	22	32
Q18	Q18_1_1	264	9	15	15	0	10	22	34
Q18	Q18_1_1	265	9	12	12	0	6	16	33
Q18	Q18_1_1	266	7	15	13	0	4	17	35
Q18	Q18_1_1	267	9	22	14	0	5	18	34
Q18	Q18_1_1	268	8	14	15	0	4	17	34
Q18	Q18_1_1	269	9	20	16	1	4	19	35
Q18	Q18_1_1	270	8	13	13	0	6	17	35
Q18	Q18_1_1	271	9	17	11	0	8	18	33
Q18	Q18_1_1	272	8	14	8	1	6	21	27
Q18	Q18_1_1	273	5	13	17	0	6	23	29
Q18	Q18_1_1	274	6	13	15	1	7	17	32
Q18	Q18_1_1	275	4	16	15	0	4	17	29
Q18	Q18_1_1	276	4	16	14	0	6	14	33
Q18	Q18_1_1	277	4	12	16	1	5	18	35
Q18	Q18_1_1	278	7	17	13	0	6	20	37
Q18	Q18_1_1	279	7	13	11	0	7	17	28
Q18	Q18_1_1	280	8	15	12	0	5	17	27
Q18	Q18_1_1	281	8	16	12	1	2	19	33
Q18	Q18_1_1	282	9	16	17	1	4	19	37
Q18	Q18_1_1	283	10	17	18	0	8	24	34
Q18	Q18_1_1	284	10	11	12	0	6	18	31
Q18	Q18_1_1	285	10	14	13	0	4	18	34
Q18	Q18_1_1	286	7	15	14	1	5	24	30
Q18	Q18_1_1	287	6	16	15	1	6	18	27
Q18	Q18_1_1	288	9	16	16	0	2	20	33
Q18	Q18_1_1	289	6	14	12	0	5	18	29
Q18	Q18_1_1	290	6	13	13	0	5	19	27
Q18	Q18_1_1	291	4	12	15	0	7	21	29
Q18	Q18_1_1	292	7	18	16	1	9	21	35
Q18	Q18_1_1	293	9	13	14	0	7	20	36
Q18	Q18_1_1	294	9	15	15	0	8	23	34
Q18	Q18_1_1	295	8	16	14	0	7	20	32
Q18	Q18_1_1	296	8	14	12	0	3	19	35
Q18	Q18_1_1	297	8	17	15	0	6	19	33
Q18	Q18_1_1	298	7	17	14	0	5	23	33
Q18	Q18_1_1	299	11	11	13	0	4	21	32
Q18	Q18_1_1	300	7	15	13	0	6	21	35
Q18	Q18_1_1	301	7	19	13	0	7	19	34
Q18	Q18_1_1	302	8	16	16	0	3	19	33
Q18	Q18_1_1	303	7	15	16	1	6	18	37
Q18	Q18_1_1	304	7	14	13	0	4	23	35
Q18	Q18_1_1	305	11	17	15	1	2	20	32
Q18	Q18_1_1	306	5	16	17	0	7	23	32
Q18	Q18_1_1	307	9	14	12	1	6	20	31
Q18	Q18_1_1	308	10	13	17	1	4	24	28
Q18	Q18_1_1	309	6	17	9	0	4	17	26
Q18	Q18_1_1	310	10	11	14	0	7	23	30
Q18	Q18_1_1	311	10	17	14	1	4	25	33
Q18	Q18_1_1	312	8	18	13	0	4	22	35
Q18	Q18_1_1	313	11	19	14	2	4	21	35
Q18	Q18_1_1	314	9	14	15	0	3	19	35
Q18	Q18_1_1	315	8	10	13	0	8	23	28
Q18	Q18_1_1	316	7	15	17	0	4	22	34
Q18	Q18_1_1	317	9	17	12	0	5	26	33
Q18	Q18_1_1	318	7	17	15	0	8	18	34
Q18	Q18_1_1	319	12	17	12	0	9	17	35
Q18	Q18_1_1	320	12	16	13	0	4	24	27
Q18	Q18_1_1	321	7	18	14	0	8	24	32
Q18	Q18_1_1	322	3	16	16	1	6	22	35
Q18	Q18_1_1	323	8	17	17	0	8	22	36
Q18	Q18_1_1	324	8	14	13	0	3	22	32
Q18	Q18_1_1	325	6	14	17	0	4	20	27
Q18	Q18_1_1	326	10	12	12	0	3	27	32
Q18	Q18_1_1	327	9	14	16	0	3	20	32
Q18	Q18_1_1	328	6	16	13	0	4	23	28
Q18	Q18_1_1	329	4	19	11	1	8	20	34
Q18	Q18_1_1	330	10	18	11	0	5	17	32
Q18	Q18_1_1	331	6	19	16	1	10	23	33
Q18	Q18_1_1	332	3	15	15	0	6	18	30
Q18	Q18_1_1	333	8	15	17	0	7	17	32
Q18	Q18_1_1	334	9	14	13	0	6	19	30
Q18	Q18_1_1	335	6	18	11	0	5	19	32
Q18	Q18_1_1	336	6	14	18	0	4	23	30
Q18	Q18_1_1	337	5	14	13	0	5	19	32
Q18	Q18_1_1	338	7	17	15	0	7	21	35
Q18	Q18_1_1	339	7	11	15	0	3	22	36
Q18	Q18_1_1	340	8	14	15	0	7	22	32
Q18	Q18_1_1	341	6	17	15	0	1	22	32
Q18	Q18_1_1	342	10	17	13	1	7	21	31
Q18	Q18_1_1	343	10	16	17	0	7	23	32
Q18	Q18_1_1	344	8	15	14	0	6	23	32
Q18	Q18_1_1	345	11	15	17	0	7	19	40
Q18	Q18_1_1	346	5	15	12	0	4	17	32
Q18	Q18_1_1	347	7	15	18	0	5	19	36
Q18	Q18_1_1	348	7	14	16	0	5	20	35
Q18	Q18_1_1	349	6	13	18	0	6	23	27
Q18	Q18_1_1	350	6	15	16	0	6	24	28
Q18	Q18_1_1	351	7	14	15	0	8	21	28
Q18	Q18_1_1	352	10	18	13	0	8	23	37
Q18	Q18_1_1	353	10	15	14	2	11	23	32
Q18	Q18_1_1	354	10	15	15	0	4	27	30
Q18	Q18_1_1	355	8	16	17	0	7	23	30
Q18	Q18_1_1	356	8	14	17	0	3	21	35
Q18	Q18_1_1	357	8	18	15	0	4	24	31
Q18	Q18_1_1	358	7	18	16	0	5	23	34
Q18	Q18_1_1	359	10	17	17	0	5	24	32
Q18	Q18_1_1	360	9	20	12	0	3	26	29
Q18	Q18_1_1	361	8	16	18	1	8	27	31
Q18	Q18_1_1	362	9	13	14	0	6	25	33
Q18	Q18_1_1	363	9	15	15	0	5	19	33
Q18	Q18_1_1	364	7	13	17	0	8	22	41
Q18	Q18_1_1	365	10	17	15	0	5	25	35
Q18	Q18_1_1	366	9	16	15	0	7	21	37
Q18	Q18_1_1	367	8	16	15	0	6	17	32
Q18	Q18_1_1	368	9	16	16	1	7	21	34
Q18	Q18_1_1	369	10	19	15	0	8	23	34
Q18	Q18_1_1	370	8	16	18	0	8	22	32
Q18	Q18_1_1	371	6	15	12	0	6	22	34
Q18	Q18_1_1	372	7	13	16	0	2	20	37
Q18	Q18_1_1	373	4	16	16	1	7	17	34
Q18	Q18_1_1	374	7	11	15	1	4	16	34
Q18	Q18_1_1	375	10	15	15	0	7	18	33
Q18	Q18_1_1	376	8	12	16	0	4	20	34
Q18	Q18_1_1	377	8	11	13	1	6	23	32
Q18	Q18_1_1	378	4	17	19	0	4	22	31
Q18	Q18_1_1	379	9	16	15	0	3	22	35
Q18	Q18_1_1	380	10	17	19	0	5	23	33
Q18	Q18_1_1	381	6	15	19	0	8	23	32
Q18	Q18_1_1	382	7	15	13	0	2	21	36
Q18	Q18_1_1	383	6	16	16	0	4	21	36
Q18	Q18_1_1	384	6	14	13	0	4	20	31
Q18	Q18_1_1	385	4	17	16	0	2	26	31
Q18	Q18_1_1	386	3	18	11	1	7	21	31
Q18	Q18_1_1	387	7	15	15	0	10	27	32
Q18	Q18_1_1	388	6	14	15	0	9	25	30
Q18	Q18_1_1	389	6	17	16	0	5	22	27
Q18	Q18_1_1	390	5	14	15	1	7	20	34
Q18	Q18_1_1	391	7	15	17	1	7	20	34
Q18	Q18_1_1	392	5	18	18	0	4	23	30
Q18	Q18_1_1	393	7	13	18	0	6	20	34
Q18	Q18_1_1	394	6	15	18	0	4	18	31
Q18	Q18_1_1	395	5	12	15	0	6	19	35
Q18	Q18_1_1	396	4	16	13	0	2	23	30
Q18	Q18_1_1	397	5	9	17	0	2	14	30
Q18	Q18_1_1	398	5	14	16	0	7	19	29
Q18	Q18_1_1	399	5	18	13	0	6	24	33
Q18	Q18_1_1	400	7	15	12	0	3	19	29
Q18	Q18_1_1	401	6	13	14	0	4	18	34
Q18	Q18_1_1	402	4	18	13	0	8	19	31
Q18	Q18_1_1	403	2	16	15	0	4	18	31
Q18	Q18_1_1	404	4	16	13	1	3	19	30
Q18	Q18_1_1	405	3	14	16	0	3	22	31
Q18	Q18_1_1	406	5	13	14	0	4	21	35
Q18	Q18_1_1	407	6	14	14	0	9	16	31
Q18	Q18_1_1	408	5	15	12	1	9	17	26
Q18	Q18_1_1	409	4	16	15	0	2	14	30
Q18	Q18_1_1	410	6	19	17	1	6	19	30
Q18	Q18_1_1	411	5	18	15	1	3	20	34
Q18	Q18_1_1	412	4	20	20	1	2	17	29
Q18	Q18_1_1	413	3	16	19	0	4	18	35
Q18	Q18_1_1	414	4	10	16	0	4	18	31
Q18	Q18_1_1	415	5	15	13	0	9	17	35
Q18	Q18_1_1	416	5	15	15	0	10	17	36
Q18	Q18_1_1	417	5	15	13	0	4	18	29
Q18	Q18_1_1	418	6	14	16	1	4	17	32
Q18	Q18_1_1	419	3	13	11	1	5	14	31
Q18	Q18_1_1	420	5	11	12	0	10	18	28
Q18	Q18_1_1	421	2	15	12	0	6	15	28
Q18	Q18_1_1	422	4	15	14	0	2	16	29
Q18	Q18_1_1	423	5	13	14	1	6	15	33
Q18	Q18_1_1	424	7	16	14	0	4	18	33
Q18	Q18_1_1	425	6	19	18	0	7	22	30
Q18	Q18_1_1	426	6	17	14	0	8	20	31
Q18	Q18_1_1	427	4	23	12	0	5	18	28
Q18	Q18_1_1	428	3	16	13	0	6	19	34
Q18	Q18_1_1	429	2	18	11	0	2	15	35
Q18	Q18_1_1	430	3	16	12	0	2	17	26
Q18	Q18_1_1	431	1	15	16	0	5	17	34
Q18	Q18_1_1	432	4	17	17	0	10	18	26
Q18	Q18_1_1	433	2	13	19	0	5	21	26
Q18	Q18_1_1	434	2	13	15	0	4	17	27
Q18	Q18_1_1	435	3	15	17	0	7	23	29
Q18	Q18_1_1	436	3	16	17	0	11	20	34
Q18	Q18_1_1	437	2	12	15	1	6	17	27
Q18	Q18_1_1	438	4	11	18	0	5	18	32
Q18	Q18_1_1	439	3	17	17	1	4	22	24
Q18	Q18_1_1	440	4	13	12	0	7	16	30
Q18	Q18_1_1	441	4	12	17	0	6	18	28
Q18	Q18_1_1	442	4	18	14	0	6	21	28
Q18	Q18_1_1	443	4	14	15	0	0	17	30
Q18	Q18_1_1	444	4	14	17	0	9	16	29
Q18	Q18_1_1	445	7	17	12	1	3	16	33
Q18	Q18_1_1	446	9	13	9	0	1	19	28
Q18	Q18_1_1	447	4	16	15	1	6	17	34
Q18	Q18_1_1	448	6	19	17	0	4	21	37
Q18	Q18_1_1	449	8	15	14	0	3	20	32
Q18	Q18_1_1	450	7	16	12	0	2	18	29
Q18	Q18_1_1	451	6	13	14	0	3	18	30
Q18	Q18_1_1	452	6	14	12	0	2	15	30
Q18	Q18_1_1	453	4	17	12	0	8	18	30
Q18	Q18_1_1	454	7	18	11	0	4	17	36
Q18	Q18_1_1	455	5	12	14	0	5	16	27
Q18	Q18_1_1	456	4	16	15	0	3	18	31
Q18	Q18_1_1	457	5	11	15	0	5	19	30
Q18	Q18_1_1	458	6	13	17	0	7	19	28
Q18	Q18_1_1	459	7	16	12	0	7	17	29
Q18	Q18_1_1	460	5	13	13	0	3	17	31
Q18	Q18_1_1	461	7	15	15	0	4	17	31
Q18	Q18_1_1	462	4	14	13	0	7	17	29
Q18	Q18_1_1	463	5	14	15	0	3	21	28
Q18	Q18_1_1	464	4	12	12	0	2	22	28
Q18	Q18_1_1	465	7	10	13	0	2	18	31
Q18	Q18_1_1	466	8	12	12	0	5	20	31
Q18	Q18_1_1	467	2	12	17	0	3	13	30
Q18	Q18_1_1	468	6	15	18	1	6	20	32
Q18	Q18_1_1	469	4	13	14	0	5	21	26
Q18	Q18_1_1	470	7	9	12	0	6	19	26
Q18	Q18_1_1	471	5	12	14	0	6	17	26
Q18	Q18_1_1	472	4	8	14	0	8	21	28
Q18	Q18_1_1	473	3	13	20	0	6	25	28
Q18	Q18_1_1	474	4	16	15	0	4	19	35
Q18	Q18_1_1	475	4	16	14	0	9	18	30
Q18	Q18_1_1	476	3	16	16	0	5	16	27
Q18	Q18_1_1	477	5	11	14	1	6	15	34
Q18	Q18_1_1	478	3	12	16	0	3	18	27
Q18	Q18_1_1	479	2	12	11	0	7	19	26
Q18	Q18_1_1	480	5	16	14	0	7	20	30
Q18	Q18_1_1	481	5	12	14	0	5	19	25
Q18	Q18_1_1	482	6	14	17	0	4	23	30
Q18	Q18_1_1	483	9	14	15	0	3	24	33
Q18	Q18_1_1	484	8	14	16	0	5	19	33
Q18	Q18_1_1	485	7	12	15	0	6	16	33
Q18	Q18_1_1	486	7	16	15	1	5	19	28
Q18	Q18_1_1	487	8	17	15	0	6	20	33
Q18	Q18_1_1	488	7	19	13	0	3	17	35
Q18	Q18_1_1	489	5	15	15	0	5	21	29
Q18	Q18_1_1	490	5	16	17	0	5	18	32
Q18	Q18_1_1	491	5	14	18	0	7	21	27
Q18	Q18_1_1	492	4	13	14	1	4	21	31
Q18	Q18_1_1	493	5	18	13	1	4	20	34
Q18	Q18_1_1	494	4	14	14	1	6	17	26
Q18	Q18_1_1	495	2	15	17	0	2	22	28
Q18	Q18_1_1	496	4	13	15	0	8	21	28
Q18	Q18_1_1	497	2	15	15	0	7	18	26
Q18	Q18_1_1	498	1	14	19	0	7	16	29
Q18	Q18_1_1	499	2	11	16	0	6	20	30
Q18	Q18_1_1	500	4	14	16	1	2	22	32
Q18	Q18_1_1	501	2	13	17	0	4	17	27
Q18	Q18_1_1	502	6	15	15	0	7	20	30
Q18	Q18_1_1	503	4	17	17	0	7	20	33
Q18	Q18_1_1	504	4	14	17	0	8	20	31
Q18	Q18_1_1	505	4	13	15	0	7	20	29
Q18	Q18_1_1	506	3	14	16	0	4	18	27
Q18	Q18_1_1	507	5	16	12	0	4	19	28
Q18	Q18_1_1	508	5	14	15	0	4	23	29
Q18	Q18_1_1	509	4	13	11	0	4	18	27
Q18	Q18_1_1	510	3	14	17	1	7	21	30
Q18	Q18_1_1	511	4	15	17	0	6	19	28
Q18	Q18_1_1	512	5	13	15	0	8	22	33
Q18	Q18_1_1	513	5	12	16	0	5	18	30
Q18	Q18_1_1	514	5	14	11	0	6	20	28
Q18	Q18_1_1	515	4	13	20	0	3	16	32
Q18	Q18_1_1	516	3	19	17	0	6	21	30
Q18	Q18_1_1	517	6	16	14	0	5	20	27
Q18	Q18_1_1	518	4	14	16	1	4	19	28
Q18	Q18_1_1	519	2	14	15	0	3	21	29
Q18	Q18_1_1	520	6	13	14	0	3	18	29
Q18	Q18_1_1	521	4	14	17	0	3	22	25
Q18	Q18_1_1	522	3	17	18	0	3	22	28
Q18	Q18_1_1	523	4	14	17	0	5	23	28
Q18	Q18_1_1	524	5	15	15	0	3	21	29
Q18	Q18_1_1	525	3	15	14	0	3	24	29
Q18	Q18_1_1	526	7	11	15	0	3	22	33
Q18	Q18_1_1	527	4	15	16	0	5	22	31
Q18	Q18_1_1	528	6	16	17	0	4	20	30
Q18	Q18_1_1	529	5	14	16	0	8	21	32
Q18	Q18_1_1	530	7	17	15	0	8	25	28
Q18	Q18_1_1	531	4	11	12	0	2	19	24
Q18	Q18_1_1	532	4	19	16	0	4	19	30
Q18	Q18_1_1	533	4	14	14	0	6	13	31
Q18	Q18_1_1	534	5	17	16	0	2	19	30
Q18	Q18_1_1	535	5	16	15	0	7	19	32
Q18	Q18_1_1	536	4	13	13	0	5	18	32
Q18	Q18_1_1	537	5	15	15	0	6	16	35
Q18	Q18_1_1	538	6	16	16	0	8	23	38
Q18	Q18_1_1	539	6	17	15	1	3	19	34
Q18	Q18_1_1	540	8	19	15	0	10	21	38
Q18	Q18_1_1	541	7	15	14	1	4	19	35
Q18	Q18_1_1	542	4	19	17	0	2	20	33
Q18	Q18_1_1	543	7	16	16	0	5	17	32
Q18	Q18_1_1	544	8	16	12	0	7	17	28
Q18	Q18_1_1	545	5	19	13	1	6	16	32
Q18	Q18_1_1	546	4	12	14	0	3	20	28
Q18	Q18_1_1	547	5	10	16	0	3	16	32
Q18	Q18_1_1	548	7	14	14	0	5	17	29
Q18	Q18_1_1	549	7	16	13	0	6	21	30
Q18	Q18_1_1	550	9	14	16	0	4	26	36
Q18	Q18_1_1	551	10	18	13	0	7	27	30
Q18	Q18_1_1	552	7	16	14	0	3	19	30
Q18	Q18_1_1	553	8	12	13	0	3	20	30
Q18	Q18_1_1	554	7	20	18	0	4	19	36
Q18	Q18_1_1	555	7	16	15	0	10	16	27
Q18	Q18_1_1	556	5	15	13	0	4	18	29
Q18	Q18_1_1	557	7	20	13	0	7	21	31
Q18	Q18_1_1	558	8	16	15	0	8	19	36
Q18	Q18_1_1	559	8	13	15	0	4	18	32
Q18	Q18_1_1	560	7	16	16	0	6	24	32
Q18	Q18_1_1	561	5	17	14	0	10	21	30
Q18	Q18_1_1	562	5	14	15	0	3	22	33
Q18	Q18_1_1	563	8	17	11	0	0	22	29
Q18	Q18_1_1	564	5	14	14	1	2	22	37
Q18	Q18_1_1	565	5	15	12	0	8	20	28
Q18	Q18_1_1	566	5	13	10	0	7	21	27
Q18	Q18_1_1	567	5	12	16	1	1	19	29
Q18	Q18_1_1	568	6	17	16	0	4	19	32
Q18	Q18_1_1	569	5	18	13	1	1	17	30
Q18	Q18_1_1	570	8	15	13	0	5	18	23
Q18	Q18_1_1	571	7	11	12	0	5	20	30
Q18	Q18_1_1	572	5	18	16	0	6	24	30
Q18	Q18_1_1	573	7	11	17	0	4	21	30
Q18	Q18_1_1	574	10	18	18	2	3	19	35
Q18	Q18_1_1	575	6	16	16	0	6	20	30
Q18	Q18_1_1	576	9	19	16	0	3	22	27
Q18	Q18_1_1	577	6	19	14	0	6	26	30
Q18	Q18_1_1	578	10	12	14	2	6	21	30
Q18	Q18_1_1	579	9	13	18	1	4	22	27
Q18	Q18_1_1	580	9	14	14	0	4	19	33
Q18	Q18_1_1	581	6	19	17	0	8	20	27
Q18	Q18_1_1	582	9	15	16	0	7	22	28
Q18	Q18_1_1	583	6	14	17	1	3	23	31
Q18	Q18_1_1	584	5	13	16	0	6	21	30
Q18	Q18_1_1	585	5	14	14	1	5	21	31
Q18	Q18_1_1	586	5	15	11	0	3	18	27
Q18	Q18_1_1	587	6	19	15	0	3	20	33
Q18	Q18_1_1	588	8	18	14	0	1	20	32
Q18	Q18_1_1	589	10	16	13	0	6	21	32
Q18	Q18_1_1	590	7	17	13	0	5	22	35
Q18	Q18_1_1	591	5	15	17	2	4	26	34
Q18	Q18_1_1	592	6	17	16	0	5	19	35
Q18	Q18_1_1	593	5	17	13	0	8	18	32
Q18	Q18_1_1	594	7	14	15	0	7	18	31
Q18	Q18_1_1	595	7	15	14	0	5	22	33
Q18	Q18_1_1	596	8	10	17	0	5	19	29
Q18	Q18_1_1	597	5	19	15	0	4	22	31
Q18	Q18_1_1	598	4	14	12	0	4	19	28
Q18	Q18_1_1	599	4	20	13	0	5	19	29
Q18	Q18_1_1	600	4	15	16	0	11	20	27
Q18	Q18_1_1	601	2	14	16	1	1	15	33
Q18	Q18_1_1	602	4	13	16	0	5	21	28
Q18	Q18_1_1	603	7	15	17	0	4	23	29
Q18	Q18_1_1	604	8	17	16	0	8	22	33
Q18	Q18_1_1	605	6	12	16	0	8	25	28
Q18	Q18_1_1	606	7	16	16	1	5	23	32
Q18	Q18_1_1	607	8	12	15	0	2	22	30
Q18	Q18_1_1	608	7	14	15	0	6	24	31
Q18	Q18_1_1	609	11	12	12	1	6	24	40
Q18	Q18_1_1	610	8	15	13	1	8	17	31
Q18	Q18_1_1	611	7	12	14	0	4	22	31
Q18	Q18_1_1	612	6	12	17	0	4	19	31
Q18	Q18_1_1	613	9	14	15	0	5	19	32
Q18	Q18_1_1	614	10	13	14	0	4	22	31
Q18	Q18_1_1	615	6	18	15	0	6	18	34
Q18	Q18_1_1	616	6	12	13	0	4	20	31
Q18	Q18_1_1	617	6	17	18	0	5	20	30
Q18	Q18_1_1	618	8	17	16	0	7	22	30
Q18	Q18_1_1	619	5	12	15	0	5	17	30
Q18	Q18_1_1	620	4	16	19	0	4	22	27
Q18	Q18_1_1	621	5	16	17	0	9	22	36
Q18	Q18_1_1	622	6	17	16	2	9	21	30
Q18	Q18_1_1	623	7	15	17	0	6	24	29
Q18	Q18_1_1	624	6	12	15	1	5	19	30
Q18	Q18_1_1	625	5	14	13	0	7	22	30
Q18	Q18_1_1	626	6	14	13	0	6	19	34
Q18	Q18_1_1	627	6	15	12	0	8	17	26
Q18	Q18_1_1	628	8	12	17	0	3	22	31
Q18	Q18_1_1	629	7	13	12	1	4	18	29
Q18	Q18_1_1	630	7	18	15	0	6	23	25
Q18	Q18_1_1	631	8	14	16	0	9	20	30
Q18	Q18_1_1	632	5	12	14	0	6	19	31
Q18	Q18_1_1	633	6	12	11	0	4	23	27
Q18	Q18_1_1	634	7	11	12	0	5	21	29
Q18	Q18_1_1	635	7	16	13	0	4	21	28
Q18	Q18_1_1	636	7	14	14	0	4	22	29
Q18	Q18_1_1	637	8	16	16	0	4	21	31
Q18	Q18_1_1	638	6	13	14	0	3	21	29
Q18	Q18_1_1	639	6	15	14	0	4	24	30
Q18	Q18_1_1	640	6	15	18	0	3	25	26
Q18	Q18_1_1	641	6	13	15	0	4	22	28
Q18	Q18_1_1	642	7	14	18	0	6	22	31
Q18	Q18_1_1	643	7	15	13	0	7	19	33
Q18	Q18_1_1	644	6	17	17	1	6	19	32
Q18	Q18_1_1	645	7	14	15	0	4	23	32
Q18	Q18_1_1	646	5	14	16	0	5	21	26
Q18	Q18_1_1	647	5	16	14	0	7	16	30
Q18	Q18_1_1	648	6	15	17	0	2	22	30
Q18	Q18_1_1	649	8	16	14	0	4	21	34
Q18	Q18_1_1	650	7	14	13	0	9	13	32
Q18	Q18_1_1	651	8	14	11	0	6	17	31
Q18	Q18_1_1	652	6	13	11	0	7	15	34
Q18	Q18_1_1	653	6	16	19	0	8	18	29
Q18	Q18_1_1	654	6	15	15	0	6	21	35
Q18	Q18_1_1	655	8	19	15	0	6	19	28
Q18	Q18_1_1	656	8	18	13	0	9	22	27
Q18	Q18_1_1	657	7	16	19	1	6	23	30
Q18	Q18_1_1	658	6	15	15	0	3	21	34
Q18	Q18_1_1	659	6	18	12	0	5	19	33
Q18	Q18_1_1	660	4	17	13	0	6	18	35
Q18	Q18_1_1	661	8	13	12	1	5	19	30
Q18	Q18_1_1	662	5	14	12	0	4	21	29
Q18	Q18_1_1	663	5	16	10	1	4	16	33
Q18	Q18_1_1	664	7	15	13	0	6	17	34
Q18	Q18_1_1	665	2	14	17	0	7	20	26
Q18	Q18_1_1	666	8	16	15	1	7	19	32
Q18	Q18_1_1	667	6	17	16	0	3	17	34
Q18	Q18_1_1	668	5	16	14	0	5	18	32
Q18	Q18_1_1	669	2	15	16	0	6	17	31
Q18	Q18_1_1	670	4	16	15	0	6	18	32
Q18	Q18_1_1	671	1	16	14	0	10	19	27
Q18	Q18_1_1	672	4	17	16	0	1	16	30
Q18	Q18_1_1	673	4	15	16	0	5	18	26
Q18	Q18_1_1	674	4	16	19	0	1	17	29
Q18	Q18_1_1	675	3	16	15	0	5	19	28
Q18	Q18_1_1	676	5	20	16	0	2	18	27
Q18	Q18_1_1	677	3	14	15	0	6	18	36
Q18	Q18_1_1	678	2	14	14	0	5	17	23
Q18	Q18_1_1	679	4	18	11	0	2	19	25
Q18	Q18_1_1	680	5	16	17	0	2	22	27
Q18	Q18_1_1	681	5	13	12	0	5	15	33
Q18	Q18_1_1	682	5	15	15	0	7	20	25
Q18	Q18_1_1	683	4	14	15	0	6	17	29
Q18	Q18_1_1	684	8	13	17	0	7	20	31
Q18	Q18_1_1	685	6	16	13	0	0	18	28
Q18	Q18_1_1	686	5	17	19	1	8	18	28
Q18	Q18_1_1	687	5	14	13	0	4	24	29
Q18	Q18_1_1	688	5	14	15	0	6	21	28
Q18	Q18_1_1	689	5	14	15	0	5	21	29
Q18	Q18_1_1	690	6	14	13	0	3	19	30
Q18	Q18_1_1	691	3	13	16	1	5	20	31
Q18	Q18_1_1	692	3	11	15	0	4	19	30
Q18	Q18_1_1	693	4	16	15	1	5	20	27
Q18	Q18_1_1	694	4	15	16	0	8	18	30
Q18	Q18_1_1	695	6	15	12	0	7	15	33
Q18	Q18_1_1	696	5	13	13	0	0	18	25
Q18	Q18_1_1	697	7	12	15	0	4	20	31
Q18	Q18_1_1	698	9	18	16	0	6	18	34
Q18	Q18_1_1	699	3	16	12	0	5	19	27
Q18	Q18_1_1	700	6	14	17	0	4	20	29
Q18	Q18_1_1	701	6	21	14	0	5	18	32
Q18	Q18_1_1	702	5	13	13	1	8	18	29
Q18	Q18_1_1	703	4	15	11	0	2	19	29
Q18	Q18_1_1	704	5	12	16	0	9	19	26
Q18	Q18_1_1	705	5	11	12	0	1	18	26
Q18	Q18_1_1	706	4	17	15	0	3	18	27
Q18	Q18_1_1	707	5	14	15	0	9	18	28
Q18	Q18_1_1	708	5	16	17	0	3	23	23
Q18	Q18_1_1	709	4	16	14	0	2	18	25
Q18	Q18_1_1	710	3	16	15	0	8	25	30
Q18	Q18_1_1	711	6	12	13	0	3	22	30
Q18	Q18_1_1	712	6	16	14	0	5	18	32
Q18	Q18_1_1	713	6	15	14	0	3	16	28
Q18	Q18_1_1	714	3	15	14	0	5	20	28
Q18	Q18_1_1	715	4	18	13	0	6	19	27
Q18	Q18_1_1	716	7	15	17	0	9	19	32
Q18	Q18_1_1	717	4	17	13	0	2	21	30
Q18	Q18_1_1	718	7	16	15	0	3	15	30
Q18	Q18_1_1	719	5	15	16	0	5	17	29
Q18	Q18_1_1	720	4	14	8	0	3	18	28
Q18	Q18_1_1	721	4	13	12	1	7	18	29
Q18	Q18_1_1	722	5	14	13	0	4	17	31
Q18	Q18_1_1	723	6	13	16	0	2	17	35
Q18	Q18_1_1	724	4	15	14	1	7	15	35
Q18	Q18_1_1	725	6	19	18	0	4	21	39
Q18	Q18_1_1	726	7	15	17	0	9	16	29
Q18	Q18_1_1	727	4	15	16	0	6	15	26
Q18	Q18_1_1	728	5	15	15	0	6	18	35
Q18	Q18_1_1	729	4	12	16	0	3	18	29
Q18	Q18_1_1	730	8	15	16	0	4	16	32
Q18	Q18_1_1	731	4	11	15	0	6	14	33
Q18	Q18_1_1	732	5	17	12	0	5	15	33
Q18	Q18_1_1	733	6	17	14	0	5	14	37
Q18	Q18_1_1	734	6	14	15	0	7	12	33
Q18	Q18_1_1	735	8	13	15	0	3	15	31
Q18	Q18_1_1	736	7	12	14	0	3	12	33
Q18	Q18_1_1	737	5	14	13	0	5	13	27
Q18	Q18_1_1	738	5	13	11	1	7	20	29
Q18	Q18_1_1	739	7	13	11	0	3	21	29
Q18	Q18_1_1	740	5	17	13	1	3	18	28
Q18	Q18_1_1	741	6	13	16	0	3	16	27
Q18	Q18_1_1	742	5	17	11	0	2	13	33
Q18	Q18_1_1	743	4	15	14	0	4	13	35
Q18	Q18_1_1	744	6	11	13	0	7	16	29
Q18	Q18_1_1	745	6	15	15	0	1	19	35
Q18	Q18_1_1	746	5	15	13	0	6	14	33
Q18	Q18_1_1	747	5	13	13	0	4	16	28
Q18	Q18_1_1	748	8	13	16	0	6	20	31
Q18	Q18_1_1	749	5	16	16	1	7	17	28
Q18	Q18_1_1	750	8	12	13	0	2	17	31
Q18	Q18_1_1	751	6	11	15	0	5	20	31
Q18	Q18_1_1	752	7	12	13	0	4	16	30
Q18	Q18_1_1	753	6	13	13	0	10	16	29
Q18	Q18_1_1	754	4	17	17	0	4	18	32
Q18	Q18_1_1	755	3	14	16	0	2	18	30
Q18	Q18_1_1	756	6	10	17	0	3	14	25
Q18	Q18_1_1	757	5	14	15	0	3	17	27
Q18	Q18_1_1	758	6	12	14	0	5	16	25
Q18	Q18_1_1	759	8	12	16	0	4	21	27
Q18	Q18_1_1	760	8	15	17	0	4	21	35
Q18	Q18_1_1	761	4	13	17	0	1	21	28
Q18	Q18_1_1	762	6	15	15	0	6	22	30
Q18	Q18_1_1	763	6	12	13	2	5	17	33
Q18	Q18_1_1	764	7	12	13	0	6	16	32
Q18	Q18_1_1	765	7	14	14	0	8	18	27
Q18	Q18_1_1	766	6	16	13	0	1	17	29
Q18	Q18_1_1	767	7	17	15	0	3	19	29
Q18	Q18_1_1	768	8	12	13	0	8	14	30
Q18	Q18_1_1	769	4	16	14	0	10	14	31
Q18	Q18_1_1	770	4	12	10	0	5	16	25
Q18	Q18_1_1	771	6	15	14	0	5	19	29
Q18	Q18_1_1	772	4	13	14	0	4	22	31
Q18	Q18_1_1	773	5	11	14	0	5	18	29
Q18	Q18_1_1	774	4	13	16	0	5	21	27
Q18	Q18_1_1	775	2	15	14	0	4	18	30
Q18	Q18_1_1	776	4	12	12	0	4	21	25
Q18	Q18_1_1	777	4	14	16	0	7	19	26
Q18	Q18_1_1	778	4	14	13	0	6	17	31
Q18	Q18_1_1	779	3	14	12	0	9	16	26
Q18	Q18_1_1	780	4	12	16	0	2	19	30
Q18	Q18_1_1	781	6	14	16	0	4	22	29
Q18	Q18_1_1	782	6	13	13	2	6	19	30
Q18	Q18_1_1	783	6	13	13	0	7	20	28
Q18	Q18_1_1	784	6	14	14	0	1	19	28
Q18	Q18_1_1	785	7	12	11	0	3	18	30
Q18	Q18_1_1	786	8	17	12	1	6	19	32
Q18	Q18_1_1	787	7	15	14	0	3	21	26
Q18	Q18_1_1	788	7	13	14	0	7	19	27
Q18	Q18_1_1	789	10	12	14	0	7	19	27
Q18	Q18_1_1	790	6	15	14	1	5	22	26
Q18	Q18_1_1	791	9	14	17	0	6	20	33
Q18	Q18_1_1	792	8	16	15	0	7	18	33
Q18	Q18_1_1	793	7	16	16	1	9	17	37
Q18	Q18_1_1	794	7	20	15	0	4	21	23
Q18	Q18_1_1	795	5	19	13	0	1	17	30
Q18	Q18_1_1	796	4	14	19	0	3	22	30
Q18	Q18_1_1	797	4	17	15	0	4	20	33
Q18	Q18_1_1	798	9	18	17	1	5	18	36
Q18	Q18_1_1	799	6	19	16	0	9	18	37
Q18	Q18_1_1	800	9	13	16	0	3	16	39
Q18	Q18_1_1	801	5	17	14	0	6	15	35
Q18	Q18_1_1	802	8	14	12	0	6	17	35
Q18	Q18_1_1	803	6	20	15	0	6	18	36
Q18	Q18_1_1	804	8	17	14	1	8	21	37
Q18	Q18_1_1	805	8	18	13	0	4	16	34
Q18	Q18_1_1	806	6	18	15	0	4	22	33
Q18	Q18_1_1	807	6	17	12	0	7	17	31
Q18	Q18_1_1	808	8	14	18	0	5	21	31
Q18	Q18_1_1	809	7	17	15	0	2	19	30
Q18	Q18_1_1	810	6	15	15	0	2	20	36
Q18	Q18_1_1	811	5	17	17	0	7	20	32
Q18	Q18_1_1	812	10	20	15	1	3	18	34
Q18	Q18_1_1	813	7	17	14	0	6	16	34
Q18	Q18_1_1	814	6	16	17	0	7	18	33
Q18	Q18_1_1	815	6	15	16	0	6	17	31
Q18	Q18_1_1	816	5	20	15	0	5	17	35
Q18	Q18_1_1	817	6	18	20	0	9	17	33
Q18	Q18_1_1	818	5	16	15	0	4	20	30
Q18	Q18_1_1	819	10	15	15	0	6	21	37
Q18	Q18_1_1	820	8	17	17	0	5	21	36
Q18	Q18_1_1	821	8	18	14	0	4	21	33
Q18	Q18_1_1	822	7	16	17	0	1	17	35
Q18	Q18_1_1	823	6	18	15	0	4	18	33
Q18	Q18_1_1	824	6	21	15	0	5	21	34
Q18	Q18_1_1	825	8	17	14	0	8	17	38
Q18	Q18_1_1	826	7	16	11	0	3	18	28
Q18	Q18_1_1	827	6	13	13	0	5	21	29
Q18	Q18_1_1	828	9	13	13	0	6	20	36
Q18	Q18_1_1	829	8	15	18	0	6	18	30
Q18	Q18_1_1	830	4	14	15	1	5	18	28
Q18	Q18_1_1	831	7	11	13	1	4	21	34
Q18	Q18_1_1	832	5	16	15	0	4	20	32
Q18	Q18_1_1	833	5	19	14	1	3	19	29
Q18	Q18_1_1	834	9	17	13	0	3	18	35
Q18	Q18_1_1	835	10	17	14	0	6	20	33
Q18	Q18_1_1	836	7	15	16	0	6	16	29
Q18	Q18_1_1	837	7	15	18	1	2	18	29
Q18	Q18_1_1	838	5	15	15	0	5	25	33
Q18	Q18_1_1	839	5	20	15	0	5	22	36
Q18	Q18_1_1	840	5	16	13	0	6	15	36
Q18	Q18_1_1	841	6	14	16	0	3	17	32
Q18	Q18_1_1	842	6	15	18	0	7	18	31
Q18	Q18_1_1	843	8	18	13	0	5	17	35
Q18	Q18_1_1	844	4	16	16	0	7	18	35
Q18	Q18_1_1	845	6	11	16	0	3	15	28
Q18	Q18_1_1	846	6	18	15	0	7	20	35
Q18	Q18_1_1	847	5	20	15	0	4	22	32
Q18	Q18_1_1	848	7	16	19	0	5	18	31
Q18	Q18_1_1	849	7	15	16	0	3	21	34
Q18	Q18_1_1	850	9	15	16	0	5	22	33
Q18	Q18_1_1	851	3	15	13	0	5	17	31
Q18	Q18_1_1	852	3	18	17	1	8	20	29
Q18	Q18_1_1	853	5	14	15	0	6	21	31
Q18	Q18_1_1	854	3	18	14	0	2	15	31
Q18	Q18_1_1	855	3	17	15	0	6	18	25
Q18	Q18_1_1	856	3	14	13	1	4	18	31
Q18	Q18_1_1	857	4	15	14	0	3	19	34
Q18	Q18_1_1	858	5	15	13	0	6	22	29
Q18	Q18_1_1	859	8	16	14	0	6	20	25
Q18	Q18_1_1	860	5	17	15	0	3	18	33
Q18	Q18_1_1	861	8	14	17	1	5	23	31
Q18	Q18_1_1	862	6	11	15	2	1	17	25
Q18	Q18_1_1	863	7	14	13	0	7	18	37
Q18	Q18_1_1	864	8	15	12	0	7	16	31
Q18	Q18_1_1	865	6	19	13	0	5	22	29
Q18	Q18_1_1	866	7	20	15	0	6	20	35
Q18	Q18_1_1	867	8	17	14	0	4	21	39
Q18	Q18_1_1	868	9	12	15	0	5	19	37
Q18	Q18_1_1	869	8	17	10	1	6	20	29
Q18	Q18_1_1	870	7	18	12	0	5	18	27
Q18	Q18_1_1	871	4	16	11	0	5	19	27
Q18	Q18_1_1	872	6	14	14	0	4	17	25
Q18	Q18_1_1	873	7	12	18	0	5	18	34
Q18	Q18_1_1	874	5	14	12	0	5	19	32
Q18	Q18_1_1	875	7	13	15	0	3	18	28
Q18	Q18_1_1	876	6	14	15	2	4	19	33
Q18	Q18_1_1	877	7	15	18	0	7	24	32
Q18	Q18_1_1	878	7	19	18	1	8	19	35
Q18	Q18_1_1	879	9	11	16	0	6	17	33
Q18	Q18_1_1	880	5	16	18	0	7	23	41
Q18	Q18_1_1	881	7	17	14	0	5	19	34
Q18	Q18_1_1	882	5	14	16	0	6	17	30
Q18	Q18_1_1	883	7	13	16	0	8	20	34
Q18	Q18_1_1	884	8	13	18	0	2	17	33
Q18	Q18_1_1	885	7	13	12	0	7	15	30
Q18	Q18_1_1	886	8	9	13	0	3	19	30
Q18	Q18_1_1	887	3	14	13	0	7	21	24
Q18	Q18_1_1	888	3	19	17	0	5	20	33
Q18	Q18_1_1	889	4	16	17	0	9	17	31
Q18	Q18_1_1	890	2	12	15	0	2	20	31
Q18	Q18_1_1	891	6	11	15	1	6	19	31
Q18	Q18_1_1	892	8	14	14	0	9	16	32
Q18	Q18_1_1	893	7	15	13	0	2	20	30
Q18	Q18_1_1	894	7	10	12	0	6	22	30
Q18	Q18_1_1	895	7	17	15	0	4	20	28
Q18	Q18_1_1	896	7	13	15	1	5	18	29
Q18	Q18_1_1	897	7	15	13	0	6	21	28
Q18	Q18_1_1	898	6	11	16	1	4	21	34
Q18	Q18_1_1	899	7	12	12	0	6	16	31
Q18	Q18_1_1	900	8	14	15	0	4	19	28
Q18	Q18_1_1	901	4	11	14	0	5	17	27
Q18	Q18_1_1	902	7	14	9	0	2	18	29
Q18	Q18_1_1	903	9	15	12	0	5	19	30
Q18	Q18_1_1	904	5	14	11	0	9	14	30
Q18	Q18_1_1	905	7	16	14	1	3	15	30
Q18	Q18_1_1	906	4	17	12	0	6	13	30
Q18	Q18_1_1	907	6	16	14	0	3	14	24
Q18	Q18_1_1	908	6	17	12	0	6	20	27
Q18	Q18_1_1	909	6	16	11	0	7	17	33
Q18	Q18_1_1	910	4	13	13	0	4	16	30
Q18	Q18_1_1	911	5	15	13	1	2	17	33
Q18	Q18_1_1	912	8	11	16	0	9	16	31
Q18	Q18_1_1	913	6	16	13	0	7	18	30
Q18	Q18_1_1	914	5	15	13	0	4	13	31
Q18	Q18_1_1	915	7	15	11	0	3	16	25
Q18	Q18_1_1	916	6	14	11	2	4	16	33
Q18	Q18_1_1	917	7	18	13	0	4	16	33
Q18	Q18_1_1	918	7	15	11	0	4	15	24
Q18	Q18_1_1	919	4	18	13	0	7	16	28
Q18	Q18_1_1	920	4	14	13	0	5	15	28
Q18	Q18_1_1	921	5	14	11	1	6	16	25
Q18	Q18_1_1	922	3	10	13	1	2	17	28
Q18	Q18_1_1	923	6	12	14	0	6	19	30
Q18	Q18_1_1	924	5	16	13	1	1	18	29
Q18	Q18_1_1	925	6	13	12	0	11	17	27
Q18	Q18_1_1	926	8	10	12	1	6	18	28
Q18	Q18_1_1	927	5	14	17	1	7	15	32
Q18	Q18_1_1	928	7	17	16	0	5	15	33
Q18	Q18_1_1	929	6	19	16	0	8	18	31
Q18	Q18_1_1	930	8	15	18	0	5	18	37
Q18	Q18_1_1	931	6	16	12	0	3	16	35
Q18	Q18_1_1	932	4	15	15	0	3	18	29
Q18	Q18_1_1	933	2	13	16	0	5	19	30
Q18	Q18_1_1	934	8	15	14	0	3	14	37
Q18	Q18_1_1	935	7	13	14	0	7	14	36
Q18	Q18_1_1	936	4	14	13	0	7	18	30
Q18	Q18_1_1	937	6	21	14	0	8	19	32
Q18	Q18_1_1	938	5	21	16	0	5	18	34
Q18	Q18_1_1	939	5	14	15	0	5	16	34
Q18	Q18_1_1	940	4	14	18	1	2	16	34
Q18	Q18_1_1	941	5	14	17	0	5	21	31
Q18	Q18_1_1	942	8	15	14	0	3	15	36
Q18	Q18_1_1	943	9	15	15	0	8	17	36
Q18	Q18_1_1	944	8	12	15	0	7	19	30
Q18	Q18_1_1	945	7	17	13	0	4	24	30
Q18	Q18_1_1	946	8	16	14	0	6	18	35
Q18	Q18_1_1	947	8	14	12	0	6	25	35
Q18	Q18_1_1	948	6	18	17	1	6	22	32
Q18	Q18_1_1	949	5	15	16	0	5	17	32
Q18	Q18_1_1	950	7	15	16	0	5	16	30
Q18	Q18_1_1	951	3	16	10	0	3	16	31
Q18	Q18_1_1	952	5	14	14	0	2	14	31
Q18	Q18_1_1	953	7	15	13	0	6	17	38
Q18	Q18_1_1	954	4	11	15	0	2	17	26
Q18	Q18_1_1	955	4	12	13	0	4	16	30
Q18	Q18_1_1	956	4	13	14	0	2	15	32
Q18	Q18_1_1	957	5	15	13	0	4	15	33
Q18	Q18_1_1	958	6	14	16	0	4	19	29
Q18	Q18_1_1	959	9	13	15	1	3	18	31
Q18	Q18_1_1	960	8	18	11	0	4	18	26
Q18	Q18_1_1	961	7	13	15	0	5	17	33
Q18	Q18_1_1	962	9	16	10	0	6	18	30
Q18	Q18_1_1	963	8	17	14	0	7	22	32
Q18	Q18_1_1	964	7	15	12	1	6	22	27
Q18	Q18_1_1	965	7	14	13	0	4	20	33
Q18	Q18_1_1	966	6	15	15	0	5	15	28
Q18	Q18_1_1	967	5	14	14	1	5	16	33
Q18	Q18_1_1	968	7	14	15	0	3	19	30
Q18	Q18_1_1	969	5	15	11	0	5	19	28
Q18	Q18_1_1	970	7	13	17	0	4	17	33
Q18	Q18_1_1	971	5	15	15	1	5	22	34
Q18	Q18_1_1	972	7	17	16	0	1	22	31
Q18	Q18_1_1	973	6	16	15	0	9	20	37
Q18	Q18_1_1	974	6	12	17	0	4	20	32
Q18	Q18_1_1	975	8	22	15	0	4	21	39
Q18	Q18_1_1	976	8	19	18	0	6	26	34
Q18	Q18_1_1	977	8	21	18	0	14	23	38
Q18	Q18_1_1	978	8	20	16	0	5	18	35
Q18	Q18_1_1	979	12	17	17	1	2	20	33
Q18	Q18_1_1	980	7	17	11	0	2	20	32
Q18	Q18_1_1	981	9	19	13	0	5	22	28
Q18	Q18_1_1	982	9	18	18	0	5	21	36
Q18	Q18_1_1	983	6	21	19	0	6	23	34
Q18	Q18_1_1	984	7	18	19	0	5	22	34
Q18	Q18_1_1	985	9	14	16	1	4	21	36
Q18	Q18_1_1	986	9	20	16	0	6	19	31
Q18	Q18_1_1	987	5	20	15	0	6	25	29
Q18	Q18_1_1	988	5	17	15	0	8	20	36
Q18	Q18_1_1	989	4	11	20	1	3	19	33
Q18	Q18_1_1	990	7	18	16	0	9	17	34
Q18	Q18_1_1	991	6	18	15	1	5	20	36
Q18	Q18_1_1	992	7	17	15	0	8	13	31
Q18	Q18_1_1	993	8	16	13	0	6	16	35
Q18	Q18_1_1	994	5	14	13	0	10	17	31
Q18	Q18_1_1	995	4	14	14	0	5	18	26
Q18	Q18_1_1	996	5	14	13	0	2	19	33
Q18	Q18_1_1	997	8	13	11	0	4	13	32
Q18	Q18_1_1	998	6	15	12	0	4	16	29
Q18	Q18_1_1	999	4	16	15	0	2	16	31
Q18	Q18_1_1	1000	8	14	13	0	9	17	30
Q18	Q18_1_1	1001	7	17	14	1	4	16	28
Q18	Q18_1_1	1002	8	13	12	1	5	16	29
Q18	Q18_1_1	1003	6	16	15	1	5	19	26
Q18	Q18_1_1	1004	6	17	13	1	7	16	32
Q18	Q18_1_1	1005	6	14	14	2	3	20	29
Q18	Q18_1_1	1006	6	16	16	0	1	21	26
Q18	Q18_1_1	1007	7	13	16	0	3	21	37
Q18	Q18_1_1	1008	4	17	14	0	3	18	29
Q18	Q18_1_1	1009	3	16	14	0	6	21	30
Q18	Q18_1_1	1010	4	13	15	0	2	17	30
Q18	Q18_1_1	1011	7	13	14	0	9	15	36
Q18	Q18_1_1	1012	5	14	18	2	7	16	34
Q18	Q18_1_1	1013	6	17	15	0	6	18	36
Q18	Q18_1_1	1014	6	14	16	0	7	20	38
Q18	Q18_1_1	1015	5	21	18	0	6	21	39
Q18	Q18_1_1	1016	7	15	18	0	3	16	37
Q18	Q18_1_1	1017	5	19	20	0	3	19	38
Q18	Q18_1_1	1018	10	16	19	0	5	21	33
Q18	Q18_1_1	1019	5	17	19	0	3	17	35
Q18	Q18_1_1	1020	8	18	18	0	8	22	34
Q18	Q18_1_1	1021	6	19	15	0	7	19	37
Q18	Q18_1_1	1022	9	13	14	0	2	23	30
Q18	Q18_1_1	1023	6	17	14	1	5	20	35
Q18	Q18_1_1	1024	7	17	20	1	8	20	33
Q18	Q18_1_1	1025	9	18	18	1	2	24	33
Q18	Q18_1_1	1026	8	15	17	0	5	19	33
Q18	Q18_1_1	1027	7	14	12	0	3	21	35
Q18	Q18_1_1	1028	6	17	13	0	4	18	35
Q18	Q18_1_1	1029	7	15	15	0	5	17	37
Q18	Q18_1_1	1030	5	14	14	0	5	16	34
Q18	Q18_1_1	1031	8	14	13	0	5	20	31
Q18	Q18_1_1	1032	6	18	14	0	5	19	35
Q18	Q18_1_1	1033	5	12	16	0	5	16	33
Q18	Q18_1_1	1034	6	14	14	0	6	22	33
Q18	Q18_1_1	1035	7	22	15	0	6	21	30
Q18	Q18_1_1	1036	4	19	18	0	4	23	32
Q18	Q18_1_1	1037	7	15	12	0	3	16	31
Q18	Q18_1_1	1038	8	18	18	0	5	23	35
Q18	Q18_1_1	1039	9	15	16	1	6	19	34
Q18	Q18_1_1	1040	8	14	12	0	7	18	31
Q18	Q18_1_1	1041	9	17	15	0	6	16	34
Q18	Q18_1_1	1042	8	15	16	0	5	18	35
Q18	Q18_1_1	1043	9	15	14	0	7	17	32
Q18	Q18_1_1	1044	7	16	17	1	6	23	33
Q18	Q18_1_1	1045	7	19	12	0	5	20	35
Q18	Q18_1_1	1046	6	14	14	0	6	15	34
Q18	Q18_1_1	1047	7	11	15	1	2	19	29
Q18	Q18_1_1	1048	7	18	15	1	6	16	38
Q18	Q18_1_1	1049	6	18	16	0	6	20	30
Q18	Q18_1_1	1050	4	20	12	1	5	17	35
Q18	Q18_2_0	251	8	15	18	0	5	19	33
Q18	Q18_2_0	252	7	16	15	1	3	21	31
Q18	Q18_2_0	253	6	13	13	2	6	18	31
Q18	Q18_2_0	254	6	18	16	1	4	23	39
Q18	Q18_2_0	255	8	17	17	0	6	21	34
Q18	Q18_2_0	256	4	19	14	0	5	22	31
Q18	Q18_2_0	257	8	14	15	1	6	22	30
Q18	Q18_2_0	258	8	17	15	0	5	18	39
Q18	Q18_2_0	259	6	12	12	0	7	19	31
Q18	Q18_2_0	260	6	18	15	0	5	22	34
Q18	Q18_2_0	261	6	18	13	0	3	21	29
Q18	Q18_2_0	262	5	18	16	0	6	24	30
Q18	Q18_2_0	263	8	17	10	0	5	23	26
Q18	Q18_2_0	264	6	16	13	0	4	20	31
Q18	Q18_2_0	265	5	17	14	1	3	21	32
Q18	Q18_2_0	266	6	14	12	1	10	21	28
Q18	Q18_2_0	267	6	11	11	1	1	18	33
Q18	Q18_2_0	268	7	15	13	1	3	24	35
Q18	Q18_2_0	269	9	17	14	0	2	20	37
Q18	Q18_2_0	270	7	17	12	1	7	21	36
Q18	Q18_2_0	271	5	17	17	0	3	20	30
Q18	Q18_2_0	272	6	16	16	0	5	22	31
Q18	Q18_2_0	273	9	16	14	0	7	20	36
Q18	Q18_2_0	274	10	19	16	0	6	22	36
Q18	Q18_2_0	275	7	19	15	0	4	19	32
Q18	Q18_2_0	276	5	16	18	0	3	21	36
Q18	Q18_2_0	277	5	15	12	0	8	18	27
Q18	Q18_2_0	278	7	15	16	0	7	22	33
Q18	Q18_2_0	279	9	19	17	0	4	21	32
Q18	Q18_2_0	280	7	19	18	0	4	21	37
Q18	Q18_2_0	281	7	16	16	0	4	21	31
Q18	Q18_2_0	282	8	15	15	1	1	19	28
Q18	Q18_2_0	283	6	15	18	1	4	16	36
Q18	Q18_2_0	284	6	13	17	0	8	17	32
Q18	Q18_2_0	285	5	15	17	0	3	15	35
Q18	Q18_2_0	286	7	16	16	0	2	18	28
Q18	Q18_2_0	287	8	16	14	1	9	22	33
Q18	Q18_2_0	288	8	14	16	1	8	18	39
Q18	Q18_2_0	289	10	15	14	0	5	17	30
Q18	Q18_2_0	290	8	15	15	0	10	19	36
Q18	Q18_2_0	291	7	12	12	0	3	21	31
Q18	Q18_2_0	292	8	14	12	0	4	23	34
Q18	Q18_2_0	293	7	16	14	0	6	23	30
Q18	Q18_2_0	294	7	19	14	0	5	19	33
Q18	Q18_2_0	295	9	13	13	1	8	22	31
Q18	Q18_2_0	296	7	17	16	1	5	21	34
Q18	Q18_2_0	297	8	16	13	0	4	15	34
Q18	Q18_2_0	298	9	13	10	0	4	17	32
Q18	Q18_2_0	299	8	13	13	0	3	21	29
Q18	Q18_2_0	300	6	14	13	0	5	16	31
Q18	Q18_2_0	301	8	18	14	0	6	20	33
Q18	Q18_2_0	302	7	13	13	0	8	22	35
Q18	Q18_2_0	303	5	15	18	1	5	16	36
Q18	Q18_2_0	304	7	16	15	0	4	16	36
Q18	Q18_2_0	305	9	14	19	1	6	23	34
Q18	Q18_2_0	306	5	17	16	0	3	19	32
Q18	Q18_2_0	307	8	16	13	0	2	21	31
Q18	Q18_2_0	308	6	19	13	1	3	19	34
Q18	Q18_2_0	309	5	15	15	0	5	17	29
Q18	Q18_2_0	310	9	14	17	0	5	20	33
Q18	Q18_2_0	311	7	18	12	0	6	23	33
Q18	Q18_2_0	312	9	11	14	0	2	24	30
Q18	Q18_2_0	313	5	17	15	0	7	21	33
Q18	Q18_2_0	314	5	16	14	0	7	25	31
Q18	Q18_2_0	315	7	15	12	1	10	18	30
Q18	Q18_2_0	316	6	13	12	1	3	16	27
Q18	Q18_2_0	317	10	16	11	0	3	19	35
Q18	Q18_2_0	318	7	12	10	0	3	24	35
Q18	Q18_2_0	319	8	18	17	0	2	24	34
Q18	Q18_2_0	320	5	14	16	0	5	19	33
Q18	Q18_2_0	321	6	16	18	0	4	24	36
Q18	Q18_2_0	322	10	12	13	1	5	22	28
Q18	Q18_2_0	323	6	11	17	0	5	20	33
Q18	Q18_2_0	324	11	15	14	0	9	23	39
Q18	Q18_2_0	325	8	11	16	0	4	21	35
Q18	Q18_2_0	326	6	15	19	0	1	18	35
Q18	Q18_2_0	327	9	13	14	1	2	24	32
Q18	Q18_2_0	328	5	17	16	0	5	26	33
Q18	Q18_2_0	329	10	15	14	0	7	26	31
Q18	Q18_2_0	330	5	15	18	0	7	22	33
Q18	Q18_2_0	331	12	20	13	0	7	23	40
Q18	Q18_2_0	332	6	17	16	1	0	23	31
Q18	Q18_2_0	333	9	21	17	1	6	26	40
Q18	Q18_2_0	334	9	16	15	0	9	29	32
Q18	Q18_2_0	335	8	16	17	0	6	26	37
Q18	Q18_2_0	336	9	15	14	0	5	23	34
Q18	Q18_2_0	337	8	12	20	0	8	26	33
Q18	Q18_2_0	338	9	16	17	0	8	27	33
Q18	Q18_2_0	339	9	14	16	1	6	26	34
Q18	Q18_2_0	340	7	16	14	0	4	30	33
Q18	Q18_2_0	341	9	18	15	0	8	19	35
Q18	Q18_2_0	342	6	16	17	0	9	23	32
Q18	Q18_2_0	343	7	17	16	0	5	20	37
Q18	Q18_2_0	344	6	13	14	0	3	22	31
Q18	Q18_2_0	345	2	16	12	0	7	25	29
Q18	Q18_2_0	346	7	16	19	0	4	24	35
Q18	Q18_2_0	347	8	14	12	0	12	18	31
Q18	Q18_2_0	348	10	17	18	1	2	19	33
Q18	Q18_2_0	349	7	16	14	0	6	22	33
Q18	Q18_2_0	350	10	18	13	1	4	22	33
Q18	Q18_2_0	351	10	18	12	0	5	23	33
Q18	Q18_2_0	352	9	17	15	0	3	20	34
Q18	Q18_2_0	353	9	17	18	0	5	25	34
Q18	Q18_2_0	354	10	17	16	1	3	27	35
Q18	Q18_2_0	355	10	12	12	0	6	25	31
Q18	Q18_2_0	356	13	16	13	0	7	24	31
Q18	Q18_2_0	357	7	17	13	0	2	22	32
Q18	Q18_2_0	358	6	15	16	0	4	22	32
Q18	Q18_2_0	359	8	13	14	0	5	20	33
Q18	Q18_2_0	360	8	15	16	0	2	19	32
Q18	Q18_2_0	361	7	17	11	0	6	20	33
Q18	Q18_2_0	362	9	16	13	1	3	18	32
Q18	Q18_2_0	363	9	15	10	0	6	19	29
Q18	Q18_2_0	364	8	18	13	0	3	17	32
Q18	Q18_2_0	365	7	17	13	0	3	16	29
Q18	Q18_2_0	366	6	17	16	1	3	18	30
Q18	Q18_2_0	367	7	14	13	0	2	17	37
Q18	Q18_2_0	368	6	18	12	0	3	19	32
Q18	Q18_2_0	369	7	15	14	1	4	17	29
Q18	Q18_2_0	370	6	15	15	0	9	21	25
Q18	Q18_2_0	371	6	17	16	0	5	19	31
Q18	Q18_2_0	372	7	14	12	0	8	22	31
Q18	Q18_2_0	373	7	16	14	0	5	20	29
Q18	Q18_2_0	374	9	17	12	1	6	20	31
Q18	Q18_2_0	375	6	16	15	0	4	21	32
Q18	Q18_2_0	376	6	16	14	0	8	23	30
Q18	Q18_2_0	377	8	16	17	0	6	24	35
Q18	Q18_2_0	378	10	15	19	0	9	24	32
Q18	Q18_2_0	379	10	16	17	1	9	27	30
Q18	Q18_2_0	380	7	15	14	0	6	27	35
Q18	Q18_2_0	381	10	13	16	0	8	21	30
Q18	Q18_2_0	382	8	12	14	0	5	24	28
Q18	Q18_2_0	383	6	13	17	0	5	20	29
Q18	Q18_2_0	384	6	14	16	0	3	24	26
Q18	Q18_2_0	385	5	14	13	0	6	19	29
Q18	Q18_2_0	386	4	13	17	0	5	17	26
Q18	Q18_2_0	387	5	14	14	0	5	18	28
Q18	Q18_2_0	388	4	14	12	0	1	17	25
Q18	Q18_2_0	389	7	13	15	0	5	18	27
Q18	Q18_2_0	390	5	13	12	0	6	23	24
Q18	Q18_2_0	391	5	14	12	0	8	18	29
Q18	Q18_2_0	392	4	17	13	0	4	17	35
Q18	Q18_2_0	393	5	17	19	1	5	20	30
Q18	Q18_2_0	394	7	12	16	0	8	18	29
Q18	Q18_2_0	395	4	11	11	1	9	22	24
Q18	Q18_2_0	396	6	15	16	0	3	26	28
Q18	Q18_2_0	397	5	11	12	0	1	19	25
Q18	Q18_2_0	398	8	15	17	0	6	21	32
Q18	Q18_2_0	399	9	15	19	0	9	18	36
Q18	Q18_2_0	400	7	16	13	0	3	21	30
Q18	Q18_2_0	401	6	13	13	0	6	24	25
Q18	Q18_2_0	402	6	18	16	0	6	24	35
Q18	Q18_2_0	403	8	19	13	0	2	19	29
Q18	Q18_2_0	404	3	16	14	0	5	21	29
Q18	Q18_2_0	405	4	13	13	0	8	22	26
Q18	Q18_2_0	406	8	9	19	0	7	22	31
Q18	Q18_2_0	407	11	12	17	0	9	21	31
Q18	Q18_2_0	408	6	14	17	0	4	22	29
Q18	Q18_2_0	409	5	14	14	0	12	20	33
Q18	Q18_2_0	410	6	16	17	0	9	18	29
Q18	Q18_2_0	411	7	14	15	0	3	20	28
Q18	Q18_2_0	412	8	13	16	0	7	17	29
Q18	Q18_2_0	413	7	18	12	0	6	22	31
Q18	Q18_2_0	414	9	18	14	1	6	20	33
Q18	Q18_2_0	415	6	14	13	0	8	22	30
Q18	Q18_2_0	416	9	15	14	0	5	21	29
Q18	Q18_2_0	417	4	15	15	0	5	18	32
Q18	Q18_2_0	418	5	18	16	0	5	21	30
Q18	Q18_2_0	419	7	11	16	0	5	24	30
Q18	Q18_2_0	420	5	15	18	1	4	27	20
Q18	Q18_2_0	421	7	15	17	0	7	18	27
Q18	Q18_2_0	422	3	16	14	0	5	18	30
Q18	Q18_2_0	423	6	14	16	0	7	18	27
Q18	Q18_2_0	424	5	16	12	0	3	24	24
Q18	Q18_2_0	425	5	15	14	0	3	17	30
Q18	Q18_2_0	426	6	15	14	0	5	17	25
Q18	Q18_2_0	427	8	16	14	0	5	21	33
Q18	Q18_2_0	428	7	15	12	0	5	20	32
Q18	Q18_2_0	429	7	15	14	0	5	18	28
Q18	Q18_2_0	430	7	14	14	0	5	18	32
Q18	Q18_2_0	431	9	15	15	0	6	21	30
Q18	Q18_2_0	432	8	13	14	0	7	21	32
Q18	Q18_2_0	433	9	13	14	0	5	19	27
Q18	Q18_2_0	434	8	12	15	1	6	21	30
Q18	Q18_2_0	435	7	14	14	0	3	19	36
Q18	Q18_2_0	436	8	14	13	0	1	18	28
Q18	Q18_2_0	437	5	16	17	0	6	20	31
Q18	Q18_2_0	438	8	15	17	0	9	20	28
Q18	Q18_2_0	439	6	16	15	0	5	20	26
Q18	Q18_2_0	440	6	13	18	0	5	19	31
Q18	Q18_2_0	441	6	10	16	0	3	23	31
Q18	Q18_2_0	442	10	13	16	0	5	19	30
Q18	Q18_2_0	443	6	15	16	0	8	21	32
Q18	Q18_2_0	444	6	13	12	0	3	21	32
Q18	Q18_2_0	445	9	17	15	0	8	20	29
Q18	Q18_2_0	446	6	16	16	0	2	18	25
Q18	Q18_2_0	447	7	16	15	1	6	21	28
Q18	Q18_2_0	448	6	12	13	0	2	19	32
Q18	Q18_2_0	449	8	19	16	0	3	22	36
Q18	Q18_2_0	450	8	14	16	1	10	25	31
Q18	Q18_2_0	451	9	17	13	0	4	21	32
Q18	Q18_2_0	452	6	17	14	0	4	23	35
Q18	Q18_2_0	453	6	16	12	0	7	19	33
Q18	Q18_2_0	454	5	17	13	0	5	23	39
Q18	Q18_2_0	455	8	16	15	0	5	21	29
Q18	Q18_2_0	456	4	14	13	0	4	19	31
Q18	Q18_2_0	457	7	13	13	0	6	21	37
Q18	Q18_2_0	458	7	18	17	0	5	22	31
Q18	Q18_2_0	459	9	17	17	0	8	23	32
Q18	Q18_2_0	460	10	17	16	0	3	26	30
Q18	Q18_2_0	461	9	12	13	0	5	24	33
Q18	Q18_2_0	462	9	14	15	0	3	19	32
Q18	Q18_2_0	463	9	15	12	0	4	20	29
Q18	Q18_2_0	464	8	14	15	1	8	25	31
Q18	Q18_2_0	465	7	15	20	0	5	22	29
Q18	Q18_2_0	466	10	14	15	0	6	20	31
Q18	Q18_2_0	467	8	16	16	0	6	20	31
Q18	Q18_2_0	468	9	16	15	0	5	18	32
Q18	Q18_2_0	469	10	17	13	0	6	24	31
Q18	Q18_2_0	470	8	15	16	0	4	21	34
Q18	Q18_2_0	471	7	13	16	0	6	29	31
Q18	Q18_2_0	472	7	15	15	0	3	25	31
Q18	Q18_2_0	473	8	13	14	0	5	23	25
Q18	Q18_2_0	474	9	11	15	0	3	23	29
Q18	Q18_2_0	475	5	15	15	0	7	24	29
Q18	Q18_2_0	476	6	14	14	1	5	23	26
Q18	Q18_2_0	477	6	13	14	0	4	20	29
Q18	Q18_2_0	478	8	14	14	0	5	24	30
Q18	Q18_2_0	479	8	14	19	0	4	22	24
Q18	Q18_2_0	480	8	13	20	0	2	22	37
Q18	Q18_2_0	481	7	12	12	0	2	20	29
Q18	Q18_2_0	482	9	14	13	0	3	21	34
Q18	Q18_2_0	483	7	17	13	0	5	20	30
Q18	Q18_2_0	484	7	18	10	0	7	21	36
Q18	Q18_2_0	485	8	13	11	0	7	20	30
Q18	Q18_2_0	486	9	16	15	0	5	21	30
Q18	Q18_2_0	487	9	17	16	1	9	21	30
Q18	Q18_2_0	488	7	14	17	1	3	21	25
Q18	Q18_2_0	489	8	17	18	0	5	24	32
Q18	Q18_2_0	490	6	16	19	0	7	22	30
Q18	Q18_2_0	491	6	17	18	1	3	22	25
Q18	Q18_2_0	492	9	16	14	0	1	20	35
Q18	Q18_2_0	493	9	16	17	0	8	23	35
Q18	Q18_2_0	494	10	15	17	1	4	26	29
Q18	Q18_2_0	495	7	16	16	0	4	22	33
Q18	Q18_2_0	496	9	15	14	1	6	19	34
Q18	Q18_2_0	497	10	13	13	0	9	20	30
Q18	Q18_2_0	498	10	12	15	1	3	20	28
Q18	Q18_2_0	499	9	15	17	0	7	22	32
Q18	Q18_2_0	500	6	12	16	0	7	20	30
Q18	Q18_2_0	501	10	12	14	0	4	25	31
Q18	Q18_2_0	502	8	10	14	0	2	23	30
Q18	Q18_2_0	503	8	14	16	0	6	19	34
Q18	Q18_2_0	504	8	12	12	0	3	21	32
Q18	Q18_2_0	505	9	13	15	0	3	22	32
Q18	Q18_2_0	506	8	10	15	0	4	18	36
Q18	Q18_2_0	507	9	17	14	0	7	18	33
Q18	Q18_2_0	508	7	17	12	0	5	20	27
Q18	Q18_2_0	509	5	18	17	0	4	23	28
Q18	Q18_2_0	510	9	12	18	1	6	23	31
Q18	Q18_2_0	511	7	10	12	0	6	20	35
Q18	Q18_2_0	512	6	14	13	0	4	22	27
Q18	Q18_2_0	513	9	13	16	0	2	24	30
Q18	Q18_2_0	514	4	11	19	0	2	31	21
Q18	Q18_2_0	515	7	12	16	1	13	26	34
Q18	Q18_2_0	516	9	19	16	1	5	21	32
Q18	Q18_2_0	517	10	11	14	0	8	19	38
Q18	Q18_2_0	518	9	14	13	0	5	21	33
Q18	Q18_2_0	519	13	14	19	0	2	21	32
Q18	Q18_2_0	520	9	14	11	0	6	19	32
Q18	Q18_2_0	521	7	14	15	0	5	19	33
Q18	Q18_2_0	522	7	16	16	0	6	16	28
Q18	Q18_2_0	523	6	16	11	0	11	21	30
Q18	Q18_2_0	524	7	14	16	0	7	19	32
Q18	Q18_2_0	525	7	19	19	1	4	26	32
Q18	Q18_2_0	526	7	18	15	0	6	23	33
Q18	Q18_2_0	527	7	13	16	0	6	24	31
Q18	Q18_2_0	528	7	12	15	0	7	20	32
Q18	Q18_2_0	529	7	18	17	0	7	23	28
Q18	Q18_2_0	530	6	16	18	0	5	23	31
Q18	Q18_2_0	531	8	14	18	1	5	19	31
Q18	Q18_2_0	532	8	14	17	0	7	18	35
Q18	Q18_2_0	533	8	14	16	0	3	19	35
Q18	Q18_2_0	534	10	13	9	1	6	20	34
Q18	Q18_2_0	535	6	16	15	0	4	21	30
Q18	Q18_2_0	536	7	12	16	0	2	20	35
Q18	Q18_2_0	537	5	14	14	0	6	17	28
Q18	Q18_2_0	538	6	14	14	0	3	21	32
Q18	Q18_2_0	539	5	14	14	0	2	14	28
Q18	Q18_2_0	540	8	13	14	0	5	19	35
Q18	Q18_2_0	541	6	18	13	0	5	20	35
Q18	Q18_2_0	542	8	18	15	0	5	19	39
Q18	Q18_2_0	543	8	14	12	0	6	20	29
Q18	Q18_2_0	544	8	14	15	0	9	21	33
Q18	Q18_2_0	545	10	14	14	0	5	19	30
Q18	Q18_2_0	546	4	16	16	2	4	20	28
Q18	Q18_2_0	547	4	17	13	1	3	18	28
Q18	Q18_2_0	548	8	16	11	0	10	20	28
Q18	Q18_2_0	549	7	19	12	0	10	19	33
Q18	Q18_2_0	550	9	15	15	0	8	22	37
Q18	Q18_2_0	551	6	15	15	0	4	20	32
Q18	Q18_2_0	552	5	10	16	0	11	21	30
Q18	Q18_2_0	553	5	15	17	0	7	22	33
Q18	Q18_2_0	554	7	16	14	0	4	19	30
Q18	Q18_2_0	555	8	16	11	0	7	19	36
Q18	Q18_2_0	556	7	18	15	1	7	19	40
Q18	Q18_2_0	557	9	14	15	1	4	25	32
Q18	Q18_2_0	558	5	15	16	0	6	21	32
Q18	Q18_2_0	559	7	14	15	0	8	23	31
Q18	Q18_2_0	560	6	13	13	0	2	26	27
Q18	Q18_2_0	561	11	18	15	0	4	23	35
Q18	Q18_2_0	562	6	14	16	1	4	15	34
Q18	Q18_2_0	563	8	15	16	0	3	22	35
Q18	Q18_2_0	564	6	17	14	0	4	21	31
Q18	Q18_2_0	565	6	17	14	0	3	19	30
Q18	Q18_2_0	566	4	14	14	0	3	16	36
Q18	Q18_2_0	567	5	15	15	0	4	16	31
Q18	Q18_2_0	568	7	19	15	0	3	18	30
Q18	Q18_2_0	569	5	14	16	0	5	17	31
Q18	Q18_2_0	570	5	14	14	0	4	16	29
Q18	Q18_2_0	571	7	13	16	0	3	21	35
Q18	Q18_2_0	572	7	13	14	1	6	18	28
Q18	Q18_2_0	573	4	13	14	0	8	19	24
Q18	Q18_2_0	574	4	17	12	0	4	20	28
Q18	Q18_2_0	575	6	15	14	0	7	18	34
Q18	Q18_2_0	576	5	14	13	0	7	18	29
Q18	Q18_2_0	577	7	14	16	0	7	18	30
Q18	Q18_2_0	578	4	15	15	1	7	15	31
Q18	Q18_2_0	579	3	15	14	2	5	19	27
Q18	Q18_2_0	580	7	14	14	0	6	15	28
Q18	Q18_2_0	581	6	16	15	0	5	18	29
Q18	Q18_2_0	582	4	14	13	0	5	19	28
Q18	Q18_2_0	583	6	15	16	0	6	16	28
Q18	Q18_2_0	584	4	13	14	1	3	18	27
Q18	Q18_2_0	585	9	15	14	0	9	15	32
Q18	Q18_2_0	586	7	15	12	2	5	16	30
Q18	Q18_2_0	587	5	15	15	0	8	19	31
Q18	Q18_2_0	588	6	14	15	0	5	18	25
Q18	Q18_2_0	589	5	14	14	1	4	20	28
Q18	Q18_2_0	590	6	14	14	1	7	22	31
Q18	Q18_2_0	591	5	16	11	0	6	16	30
Q18	Q18_2_0	592	4	14	14	0	5	18	23
Q18	Q18_2_0	593	4	13	10	1	4	19	25
Q18	Q18_2_0	594	4	15	11	0	3	15	32
Q18	Q18_2_0	595	5	13	16	1	3	17	28
Q18	Q18_2_0	596	5	17	14	0	5	19	34
Q18	Q18_2_0	597	7	16	14	0	3	18	31
Q18	Q18_2_0	598	5	11	13	0	4	12	32
Q18	Q18_2_0	599	5	13	13	1	6	18	28
Q18	Q18_2_0	600	6	12	14	1	4	18	29
Q18	Q18_2_0	601	7	15	12	0	4	19	30
Q18	Q18_2_0	602	6	14	10	0	4	16	34
Q18	Q18_2_0	603	5	17	9	0	5	16	30
Q18	Q18_2_0	604	6	11	11	0	4	18	22
Q18	Q18_2_0	605	4	11	14	0	2	14	25
Q18	Q18_2_0	606	5	11	13	2	3	15	27
Q18	Q18_2_0	607	4	17	13	1	7	11	30
Q18	Q18_2_0	608	5	15	12	2	5	19	28
Q18	Q18_2_0	609	6	17	16	0	3	17	33
Q18	Q18_2_0	610	4	15	13	0	5	15	28
Q18	Q18_2_0	611	5	16	14	0	3	18	30
Q18	Q18_2_0	612	3	14	13	0	6	19	28
Q18	Q18_2_0	613	3	15	15	0	5	18	33
Q18	Q18_2_0	614	6	13	10	0	3	18	33
Q18	Q18_2_0	615	4	16	15	0	6	18	26
Q18	Q18_2_0	616	4	14	16	0	7	18	26
Q18	Q18_2_0	617	5	16	18	0	8	21	27
Q18	Q18_2_0	618	5	18	15	0	3	22	29
Q18	Q18_2_0	619	6	18	13	0	13	17	31
Q18	Q18_2_0	620	3	18	17	0	4	16	32
Q18	Q18_2_0	621	5	12	16	0	5	16	32
Q18	Q18_2_0	622	3	18	13	0	4	18	29
Q18	Q18_2_0	623	5	15	9	0	6	17	27
Q18	Q18_2_0	624	4	12	12	0	2	18	29
Q18	Q18_2_0	625	4	15	13	0	5	19	25
Q18	Q18_2_0	626	4	17	16	0	4	22	25
Q18	Q18_2_0	627	4	11	17	2	6	19	28
Q18	Q18_2_0	628	5	15	18	0	3	19	27
Q18	Q18_2_0	629	7	15	11	0	7	18	30
Q18	Q18_2_0	630	3	13	14	0	4	25	28
Q18	Q18_2_0	631	6	17	10	0	6	18	27
Q18	Q18_2_0	632	5	14	13	0	5	20	26
Q18	Q18_2_0	633	3	14	13	0	3	17	29
Q18	Q18_2_0	634	4	14	15	0	3	18	27
Q18	Q18_2_0	635	4	14	13	0	9	18	27
Q18	Q18_2_0	636	4	15	14	0	7	16	27
Q18	Q18_2_0	637	5	17	16	0	5	20	30
Q18	Q18_2_0	638	7	14	14	0	4	21	24
Q18	Q18_2_0	639	9	15	14	0	5	19	28
Q18	Q18_2_0	640	4	13	15	0	6	22	30
Q18	Q18_2_0	641	6	17	13	0	5	18	30
Q18	Q18_2_0	642	8	13	17	0	4	19	26
Q18	Q18_2_0	643	9	18	12	1	3	18	26
Q18	Q18_2_0	644	6	16	12	0	3	19	28
Q18	Q18_2_0	645	7	15	16	0	5	19	31
Q18	Q18_2_0	646	7	12	8	0	5	18	29
Q18	Q18_2_0	647	9	14	14	0	4	18	38
Q18	Q18_2_0	648	9	18	15	1	4	20	30
Q18	Q18_2_0	649	7	16	17	0	5	18	25
[truncated: 12,401 more rows]

## Sheet: Fig 8B
numQ	experiment	frame	H	HE21	HE22	N	NE2	O	OE1
Q18	Q18_1_0	251	0.222222	1.05556	0.722222	0	0.5	1	1.66667
Q18	Q18_1_0	252	0.0555556	0.888889	0.777778	0	0.444444	0.944444	1.77778
Q18	Q18_1_0	253	0.5	0.777778	0.833333	0	0.222222	1.22222	1.83333
Q18	Q18_1_0	254	0.388889	0.888889	0.888889	0	0.333333	1.27778	2.11111
Q18	Q18_1_0	255	0.333333	1.05556	0.666667	0.0555556	0.444444	0.944444	1.83333
Q18	Q18_1_0	256	0.388889	0.777778	0.833333	0	0.222222	1.27778	1.77778
Q18	Q18_1_0	257	0.333333	0.833333	0.888889	0.0555556	0.222222	1.11111	1.94444
Q18	Q18_1_0	258	0.277778	0.666667	1	0	0.444444	1.22222	1.77778
Q18	Q18_1_0	259	0.333333	0.888889	0.944444	0	0.444444	1.16667	2.27778
Q18	Q18_1_0	260	0.333333	0.944444	0.777778	0	0.555556	1.11111	1.72222
Q18	Q18_1_0	261	0.277778	0.777778	1	0	0.277778	1.22222	1.83333
Q18	Q18_1_0	262	0.277778	1	1.11111	0	0.388889	1.22222	2
Q18	Q18_1_0	263	0.388889	0.777778	0.888889	0	0.388889	1.27778	2
Q18	Q18_1_0	264	0.277778	0.722222	0.888889	0	0.388889	1.11111	1.94444
Q18	Q18_1_0	265	0.333333	0.722222	0.944444	0	0.277778	1.11111	1.94444
Q18	Q18_1_0	266	0.277778	0.888889	0.833333	0	0.333333	1.33333	1.61111
Q18	Q18_1_0	267	0.222222	0.888889	0.833333	0	0.333333	1.16667	1.55556
Q18	Q18_1_0	268	0.166667	0.888889	0.833333	0.111111	0.444444	0.888889	1.66667
Q18	Q18_1_0	269	0.277778	0.611111	0.833333	0	0.333333	1.05556	1.55556
Q18	Q18_1_0	270	0.333333	0.944444	0.888889	0	0.277778	1.27778	1.72222
Q18	Q18_1_0	271	0.388889	0.555556	1.11111	0	0.277778	1.38889	1.72222
Q18	Q18_1_0	272	0.444444	0.666667	0.944444	0	0.444444	1.11111	1.66667
Q18	Q18_1_0	273	0.388889	0.888889	0.888889	0.0555556	0.333333	1.16667	1.88889
Q18	Q18_1_0	274	0.277778	1	0.833333	0	0.277778	1.27778	1.38889
Q18	Q18_1_0	275	0.277778	0.777778	0.833333	0.0555556	0.444444	1.55556	1.16667
Q18	Q18_1_0	276	0.222222	0.777778	0.777778	0	0.166667	1.27778	1.5
Q18	Q18_1_0	277	0.222222	0.833333	0.888889	0	0.388889	1	1.5
Q18	Q18_1_0	278	0.111111	0.777778	0.944444	0	0.333333	1.38889	1.55556
Q18	Q18_1_0	279	0.277778	0.611111	0.777778	0.0555556	0.388889	1.05556	1.83333
Q18	Q18_1_0	280	0.166667	0.777778	0.888889	0	0.277778	0.944444	1.72222
Q18	Q18_1_0	281	0.277778	0.666667	0.777778	0	0.333333	1	1.61111
Q18	Q18_1_0	282	0.333333	0.833333	1.05556	0	0.277778	1.44444	1.72222
Q18	Q18_1_0	283	0.277778	0.944444	0.888889	0	0.222222	1.05556	1.66667
Q18	Q18_1_0	284	0.222222	0.666667	0.944444	0	0.222222	1.11111	1.27778
Q18	Q18_1_0	285	0.388889	0.888889	1.05556	0	0.166667	1.22222	1.88889
Q18	Q18_1_0	286	0.333333	0.555556	1	0	0.5	1.22222	1.55556
Q18	Q18_1_0	287	0.0555556	0.722222	0.944444	0	0.0555556	1.22222	1.5
Q18	Q18_1_0	288	0.277778	0.666667	0.722222	0	0.222222	1	1.33333
Q18	Q18_1_0	289	0.166667	0.555556	0.777778	0	0.277778	1.05556	1.55556
Q18	Q18_1_0	290	0.166667	0.777778	0.777778	0	0.277778	0.944444	1.27778
Q18	Q18_1_0	291	0.166667	0.722222	0.555556	0	0.277778	0.833333	1.22222
Q18	Q18_1_0	292	0.333333	0.944444	0.666667	0	0.388889	0.888889	1.72222
Q18	Q18_1_0	293	0.388889	0.666667	0.722222	0	0.0555556	1	1.5
Q18	Q18_1_0	294	0.333333	0.833333	0.833333	0	0.166667	1	1.83333
Q18	Q18_1_0	295	0.277778	0.611111	0.722222	0	0.277778	1	1.33333
Q18	Q18_1_0	296	0.222222	0.722222	0.777778	0	0.166667	1	1.83333
Q18	Q18_1_0	297	0.166667	0.611111	0.777778	0	0.277778	0.944444	1.61111
Q18	Q18_1_0	298	0.277778	0.722222	0.888889	0	0.333333	1.27778	2
Q18	Q18_1_0	299	0.222222	0.666667	1	0	0.555556	1.22222	1.55556
Q18	Q18_1_0	300	0.388889	0.555556	0.722222	0	0.5	1.05556	1.66667
Q18	Q18_1_0	301	0.388889	0.777778	0.611111	0	0.166667	0.944444	1.61111
Q18	Q18_1_0	302	0.333333	0.833333	0.777778	0.0555556	0.388889	1.11111	1.66667
Q18	Q18_1_0	303	0.333333	0.888889	0.722222	0	0.222222	1.22222	1.61111
Q18	Q18_1_0	304	0.277778	0.722222	0.944444	0	0.222222	1.05556	1.5
Q18	Q18_1_0	305	0.111111	0.944444	1	0	0.166667	1.05556	1.55556
Q18	Q18_1_0	306	0.166667	1.05556	0.666667	0	0.333333	1	1.66667
Q18	Q18_1_0	307	0.166667	0.833333	0.833333	0	0.222222	1.11111	1.61111
Q18	Q18_1_0	308	0.111111	0.888889	0.888889	0	0.277778	1.11111	1.94444
Q18	Q18_1_0	309	0.5	1	0.777778	0	0.388889	1.11111	1.88889
Q18	Q18_1_0	310	0.222222	0.555556	0.777778	0	0.111111	0.888889	1.44444
Q18	Q18_1_0	311	0.388889	0.888889	0.944444	0	0.222222	1	1.77778
Q18	Q18_1_0	312	0.222222	1.11111	0.888889	0	0.277778	1.22222	1.55556
Q18	Q18_1_0	313	0.555556	1.05556	0.833333	0	0.388889	0.833333	1.94444
Q18	Q18_1_0	314	0.5	0.833333	0.777778	0	0.277778	1.27778	1.72222
Q18	Q18_1_0	315	0.333333	1	0.944444	0	0.166667	1.22222	1.94444
Q18	Q18_1_0	316	0.277778	0.722222	1	0	0.388889	1.16667	1.61111
Q18	Q18_1_0	317	0.5	1.05556	0.944444	0.0555556	0.333333	1.11111	1.94444
Q18	Q18_1_0	318	0.5	0.722222	0.722222	0	0.333333	1.16667	1.61111
Q18	Q18_1_0	319	0.555556	0.944444	0.777778	0	0.333333	1.16667	1.72222
Q18	Q18_1_0	320	0.444444	0.777778	0.722222	0.0555556	0.277778	1.11111	1.77778
Q18	Q18_1_0	321	0.388889	0.611111	0.722222	0	0.444444	1.11111	1.5
Q18	Q18_1_0	322	0.444444	0.666667	0.722222	0.111111	0.222222	1.22222	1.77778
Q18	Q18_1_0	323	0.333333	0.611111	0.888889	0	0.388889	1.16667	1.5
Q18	Q18_1_0	324	0.444444	0.777778	0.666667	0	0.111111	1.22222	1.83333
Q18	Q18_1_0	325	0.166667	0.833333	0.944444	0	0.277778	1.33333	1.61111
Q18	Q18_1_0	326	0.388889	0.833333	0.833333	0	0.166667	1.5	1.94444
Q18	Q18_1_0	327	0.333333	0.666667	1	0	0.333333	1.16667	1.94444
Q18	Q18_1_0	328	0.333333	0.833333	0.888889	0	0.444444	1.27778	1.66667
Q18	Q18_1_0	329	0.388889	0.833333	1	0	0.5	1.05556	2.16667
Q18	Q18_1_0	330	0.277778	0.833333	0.888889	0	0.277778	1.11111	1.72222
Q18	Q18_1_0	331	0.333333	0.833333	0.888889	0	0.222222	1.27778	1.88889
Q18	Q18_1_0	332	0.388889	0.777778	0.666667	0	0.333333	1.16667	1.55556
Q18	Q18_1_0	333	0.277778	0.833333	0.888889	0	0.333333	1.16667	1.77778
Q18	Q18_1_0	334	0.166667	0.777778	0.777778	0	0.277778	0.888889	1.83333
Q18	Q18_1_0	335	0.222222	1.11111	0.833333	0	0.277778	1	1.77778
Q18	Q18_1_0	336	0.277778	0.888889	0.888889	0	0.166667	0.888889	1.66667
Q18	Q18_1_0	337	0.333333	0.944444	0.722222	0	0.333333	0.888889	1.94444
Q18	Q18_1_0	338	0.388889	0.833333	0.777778	0	0.277778	0.944444	1.77778
Q18	Q18_1_0	339	0.333333	0.666667	0.888889	0	0.333333	0.833333	2.11111
Q18	Q18_1_0	340	0.277778	0.833333	0.888889	0.0555556	0.166667	1.16667	2
Q18	Q18_1_0	341	0.333333	0.666667	1	0	0.277778	1	1.94444
Q18	Q18_1_0	342	0.277778	0.888889	0.944444	0.0555556	0.111111	1	1.72222
Q18	Q18_1_0	343	0.388889	0.777778	0.833333	0	0.333333	1.11111	1.66667
Q18	Q18_1_0	344	0.333333	0.944444	0.777778	0	0.222222	1.16667	1.72222
Q18	Q18_1_0	345	0.333333	0.611111	1	0	0.333333	0.888889	1.66667
Q18	Q18_1_0	346	0.277778	0.722222	1.05556	0	0.444444	0.888889	1.88889
Q18	Q18_1_0	347	0.222222	0.777778	0.722222	0	0.277778	0.833333	1.55556
Q18	Q18_1_0	348	0.277778	0.833333	0.666667	0	0.222222	1	1.44444
Q18	Q18_1_0	349	0.222222	0.944444	0.944444	0	0.222222	1.16667	1.66667
Q18	Q18_1_0	350	0.166667	0.888889	0.833333	0	0.277778	0.833333	1.88889
Q18	Q18_1_0	351	0.166667	0.666667	0.944444	0	0.277778	1.22222	1.66667
Q18	Q18_1_0	352	0.333333	0.555556	0.666667	0	0.111111	0.666667	1.44444
Q18	Q18_1_0	353	0.166667	0.777778	0.666667	0	0.222222	1.11111	1.61111
Q18	Q18_1_0	354	0.222222	0.722222	0.833333	0	0.333333	1.22222	1.66667
Q18	Q18_1_0	355	0.333333	0.777778	0.777778	0	0.166667	1	1.61111
Q18	Q18_1_0	356	0.333333	0.888889	0.666667	0.0555556	0.166667	1.05556	1.72222
Q18	Q18_1_0	357	0.388889	0.722222	0.777778	0	0.388889	0.944444	1.55556
Q18	Q18_1_0	358	0.222222	0.722222	0.888889	0	0.5	0.888889	1.66667
Q18	Q18_1_0	359	0.333333	0.666667	0.722222	0.0555556	0.444444	0.888889	1.44444
Q18	Q18_1_0	360	0.277778	0.833333	0.666667	0.0555556	0.222222	0.944444	1.61111
Q18	Q18_1_0	361	0.277778	0.777778	0.888889	0.0555556	0.166667	1	1.61111
Q18	Q18_1_0	362	0.166667	0.888889	0.722222	0.0555556	0.111111	1	1.61111
Q18	Q18_1_0	363	0.388889	0.777778	0.944444	0	0.277778	0.888889	1.5
Q18	Q18_1_0	364	0.277778	0.777778	0.777778	0	0.333333	1	1.83333
Q18	Q18_1_0	365	0.166667	0.777778	0.833333	0	0.166667	1	1.77778
Q18	Q18_1_0	366	0.333333	0.611111	0.833333	0	0.277778	1	1.72222
Q18	Q18_1_0	367	0.388889	0.833333	0.777778	0	0.277778	0.944444	1.88889
Q18	Q18_1_0	368	0.277778	0.722222	0.722222	0	0.333333	0.833333	2.05556
Q18	Q18_1_0	369	0.222222	0.777778	0.722222	0	0.277778	0.833333	1.77778
Q18	Q18_1_0	370	0.277778	0.777778	0.777778	0	0.222222	1	1.66667
Q18	Q18_1_0	371	0.555556	1.27778	0.611111	0	0.388889	1	2.33333
Q18	Q18_1_0	372	0.333333	0.833333	0.888889	0	0.5	1.05556	1.66667
Q18	Q18_1_0	373	0.222222	0.833333	0.833333	0	0.222222	1.05556	1.88889
Q18	Q18_1_0	374	0.333333	0.944444	0.722222	0	0.333333	1	1.83333
Q18	Q18_1_0	375	0.222222	0.555556	0.777778	0	0.277778	1.11111	1.61111
Q18	Q18_1_0	376	0.333333	0.833333	0.777778	0	0.222222	1	1.72222
Q18	Q18_1_0	377	0.388889	0.888889	0.611111	0	0.333333	1.05556	1.5
Q18	Q18_1_0	378	0.388889	0.888889	0.611111	0	0.388889	0.888889	1.72222
Q18	Q18_1_0	379	0.333333	0.944444	0.833333	0	0.333333	1	1.83333
Q18	Q18_1_0	380	0.333333	0.944444	0.833333	0	0.333333	1	1.83333
Q18	Q18_1_0	381	0.333333	0.833333	0.888889	0	0.333333	1	1.61111
Q18	Q18_1_0	382	0.333333	0.944444	0.888889	0	0.444444	1	1.88889
Q18	Q18_1_0	383	0.222222	0.777778	0.722222	0	0.111111	0.833333	2.05556
Q18	Q18_1_0	384	0.388889	0.833333	0.833333	0	0.444444	0.944444	1.94444
Q18	Q18_1_0	385	0.277778	0.944444	0.722222	0	0.444444	0.944444	1.77778
Q18	Q18_1_0	386	0.111111	1.11111	0.777778	0	0.5	1.11111	1.55556
Q18	Q18_1_0	387	0.166667	0.833333	0.777778	0.0555556	0.111111	1	1.55556
Q18	Q18_1_0	388	0.277778	1	0.944444	0.0555556	0.166667	1.05556	1.55556
Q18	Q18_1_0	389	0.277778	0.833333	1.05556	0	0.444444	0.944444	1.83333
Q18	Q18_1_0	390	0.111111	0.833333	0.666667	0	0.388889	1	1.66667
Q18	Q18_1_0	391	0.222222	0.777778	0.833333	0	0	0.944444	1.72222
Q18	Q18_1_0	392	0.111111	0.722222	0.833333	0	0.444444	0.833333	1.77778
Q18	Q18_1_0	393	0.277778	0.833333	0.722222	0	0.388889	1.05556	1.66667
Q18	Q18_1_0	394	0.222222	0.833333	0.722222	0	0.222222	0.833333	1.61111
Q18	Q18_1_0	395	0.277778	0.666667	0.722222	0	0.277778	0.666667	1.66667
Q18	Q18_1_0	396	0.222222	0.833333	0.722222	0	0.111111	0.777778	1.44444
Q18	Q18_1_0	397	0.166667	0.888889	0.666667	0	0.277778	1.11111	1.66667
Q18	Q18_1_0	398	0.111111	0.944444	0.833333	0	0.111111	1.11111	1.66667
Q18	Q18_1_0	399	0.277778	0.666667	0.833333	0	0.444444	1.05556	1.61111
Q18	Q18_1_0	400	0.222222	1	0.666667	0.0555556	0.277778	0.777778	1.83333
Q18	Q18_1_0	401	0.166667	0.833333	0.777778	0	0.388889	0.944444	1.5
Q18	Q18_1_0	402	0.277778	1	0.777778	0	0.277778	0.888889	1.72222
Q18	Q18_1_0	403	0.277778	0.555556	0.833333	0	0.388889	0.888889	1.61111
Q18	Q18_1_0	404	0.333333	0.888889	0.722222	0	0.333333	0.777778	1.66667
Q18	Q18_1_0	405	0.0555556	0.888889	0.777778	0	0.388889	0.944444	1.44444
Q18	Q18_1_0	406	0.111111	0.666667	0.833333	0	0.222222	0.888889	1.55556
Q18	Q18_1_0	407	0.222222	0.722222	0.666667	0	0.0555556	1	1.61111
Q18	Q18_1_0	408	0.166667	0.666667	0.777778	0	0.222222	0.777778	1.61111
Q18	Q18_1_0	409	0.277778	0.833333	0.666667	0	0.111111	0.777778	1.66667
Q18	Q18_1_0	410	0.166667	0.722222	0.722222	0	0.388889	0.944444	1.66667
Q18	Q18_1_0	411	0.222222	1	0.666667	0	0.277778	0.833333	1.61111
Q18	Q18_1_0	412	0.333333	0.888889	0.722222	0	0.222222	1.16667	1.72222
Q18	Q18_1_0	413	0.166667	0.944444	0.777778	0.0555556	0.222222	1.11111	1.77778
Q18	Q18_1_0	414	0.222222	0.888889	0.777778	0	0.277778	1.05556	1.55556
Q18	Q18_1_0	415	0.222222	0.611111	0.777778	0.0555556	0.333333	1.11111	1.77778
Q18	Q18_1_0	416	0.222222	0.888889	0.833333	0	0.333333	1.05556	1.66667
Q18	Q18_1_0	417	0.277778	1	0.777778	0.0555556	0.388889	1	1.55556
Q18	Q18_1_0	418	0.277778	1	0.888889	0	0.222222	1.05556	2
Q18	Q18_1_0	419	0.333333	0.722222	0.833333	0	0.388889	1.11111	1.72222
Q18	Q18_1_0	420	0.222222	0.888889	0.833333	0	0.277778	1.11111	2
Q18	Q18_1_0	421	0.222222	0.944444	0.722222	0	0.0555556	1.05556	1.5
Q18	Q18_1_0	422	0.277778	0.666667	0.611111	0	0.111111	1.05556	1.72222
Q18	Q18_1_0	423	0.277778	0.888889	0.722222	0	0.333333	0.888889	1.66667
Q18	Q18_1_0	424	0.166667	0.944444	0.833333	0	0.388889	1	1.5
Q18	Q18_1_0	425	0.333333	1	0.777778	0	0.444444	0.944444	1.61111
Q18	Q18_1_0	426	0.277778	0.777778	0.833333	0	0.166667	0.833333	1.72222
Q18	Q18_1_0	427	0.388889	0.666667	0.833333	0	0.333333	1	1.5
Q18	Q18_1_0	428	0.333333	0.722222	1.11111	0	0.222222	0.833333	1.55556
Q18	Q18_1_0	429	0.277778	0.944444	0.833333	0	0.166667	1	2
Q18	Q18_1_0	430	0.388889	0.833333	0.888889	0	0.166667	0.888889	1.55556
Q18	Q18_1_0	431	0.333333	0.833333	0.722222	0	0.222222	0.888889	1.61111
Q18	Q18_1_0	432	0.222222	0.777778	0.888889	0	0.444444	0.944444	1.61111
Q18	Q18_1_0	433	0.277778	0.833333	0.833333	0	0.277778	1	1.83333
Q18	Q18_1_0	434	0.388889	0.833333	0.833333	0	0.166667	0.888889	1.66667
Q18	Q18_1_0	435	0.222222	0.833333	0.777778	0	0.222222	0.777778	1.77778
Q18	Q18_1_0	436	0.277778	0.777778	0.944444	0.0555556	0.277778	0.944444	1.44444
Q18	Q18_1_0	437	0.277778	0.666667	0.833333	0	0.166667	0.944444	1.72222
Q18	Q18_1_0	438	0.277778	0.777778	0.722222	0	0.444444	0.944444	1.5
Q18	Q18_1_0	439	0.333333	0.666667	0.777778	0	0.111111	0.888889	1.44444
Q18	Q18_1_0	440	0.388889	0.833333	0.888889	0	0.277778	1	1.72222
Q18	Q18_1_0	441	0.333333	0.722222	0.944444	0	0.277778	0.833333	1.55556
Q18	Q18_1_0	442	0.277778	0.722222	0.944444	0	0.333333	1	1.88889
Q18	Q18_1_0	443	0.277778	0.666667	0.888889	0	0.111111	0.833333	1.72222
Q18	Q18_1_0	444	0.222222	1.05556	0.777778	0	0.444444	0.833333	1.88889
Q18	Q18_1_0	445	0.222222	0.833333	0.777778	0	0.388889	1.22222	1.83333
Q18	Q18_1_0	446	0.166667	0.888889	0.888889	0.0555556	0.111111	0.944444	1.61111
Q18	Q18_1_0	447	0.222222	0.833333	0.944444	0	0.111111	0.888889	1.61111
Q18	Q18_1_0	448	0.222222	0.777778	1.05556	0	0.555556	1	1.72222
Q18	Q18_1_0	449	0.277778	0.888889	0.944444	0.0555556	0.222222	1.16667	1.94444
Q18	Q18_1_0	450	0.222222	0.888889	0.722222	0	0.277778	0.833333	1.77778
Q18	Q18_1_0	451	0.333333	0.888889	0.833333	0	0.388889	0.888889	1.83333
Q18	Q18_1_0	452	0.222222	0.833333	1	0	0.0555556	0.722222	1.77778
Q18	Q18_1_0	453	0.277778	1.11111	0.888889	0	0.222222	0.888889	1.94444
Q18	Q18_1_0	454	0.166667	0.777778	1.11111	0	0.333333	0.944444	1.61111
Q18	Q18_1_0	455	0.388889	0.722222	0.944444	0	0.277778	1	1.77778
Q18	Q18_1_0	456	0.277778	0.777778	0.888889	0	0.333333	0.944444	1.66667
Q18	Q18_1_0	457	0.388889	0.555556	0.611111	0	0.166667	0.944444	1.5
Q18	Q18_1_0	458	0.333333	0.944444	0.722222	0	0.333333	1	1.66667
Q18	Q18_1_0	459	0.166667	0.888889	0.944444	0	0.333333	0.944444	1.61111
Q18	Q18_1_0	460	0.277778	0.833333	0.888889	0.0555556	0.388889	1.05556	1.44444
Q18	Q18_1_0	461	0.277778	0.777778	0.777778	0	0.333333	0.833333	1.55556
Q18	Q18_1_0	462	0.277778	0.666667	1	0	0.388889	0.777778	1.88889
Q18	Q18_1_0	463	0.333333	0.888889	0.666667	0	0.166667	0.888889	1.72222
Q18	Q18_1_0	464	0.277778	0.777778	0.777778	0.0555556	0.333333	1.05556	1.61111
Q18	Q18_1_0	465	0.277778	0.944444	0.888889	0.0555556	0.444444	1.11111	1.55556
Q18	Q18_1_0	466	0.166667	0.888889	0.777778	0	0.111111	1.05556	1.61111
Q18	Q18_1_0	467	0.111111	1	0.833333	0	0.277778	1.05556	1.33333
Q18	Q18_1_0	468	0.166667	0.722222	0.833333	0	0.166667	1.11111	1.33333
Q18	Q18_1_0	469	0.166667	1	0.666667	0	0.611111	1	1.72222
Q18	Q18_1_0	470	0.333333	0.944444	0.611111	0	0.166667	1	1.61111
Q18	Q18_1_0	471	0.222222	0.722222	0.833333	0	0.111111	0.944444	1.61111
Q18	Q18_1_0	472	0.277778	0.888889	0.666667	0	0.444444	1	1.55556
Q18	Q18_1_0	473	0.222222	0.833333	0.888889	0	0.333333	0.888889	1.77778
Q18	Q18_1_0	474	0.277778	0.888889	0.888889	0	0.0555556	0.833333	1.61111
Q18	Q18_1_0	475	0.222222	0.944444	0.722222	0	0.444444	1	1.83333
Q18	Q18_1_0	476	0.222222	0.666667	0.833333	0	0.111111	0.833333	1.61111
Q18	Q18_1_0	477	0.166667	0.777778	0.833333	0	0.388889	0.833333	1.77778
Q18	Q18_1_0	478	0.166667	0.944444	0.833333	0.0555556	0.111111	1.11111	1.77778
Q18	Q18_1_0	479	0.333333	0.666667	0.5	0	0.388889	0.833333	1.5
Q18	Q18_1_0	480	0.222222	0.722222	0.777778	0	0.222222	0.944444	1.72222
Q18	Q18_1_0	481	0.222222	0.777778	0.777778	0	0.222222	1.11111	1.66667
Q18	Q18_1_0	482	0.388889	0.833333	0.722222	0	0.388889	1	1.88889
Q18	Q18_1_0	483	0.277778	1.05556	0.833333	0	0.333333	0.888889	2
Q18	Q18_1_0	484	0.277778	0.944444	0.666667	0	0.333333	0.944444	1.66667
Q18	Q18_1_0	485	0.277778	0.833333	0.777778	0.0555556	0.166667	0.888889	1.61111
Q18	Q18_1_0	486	0.333333	0.833333	0.611111	0	0.222222	1.11111	1.61111
Q18	Q18_1_0	487	0.333333	0.944444	0.666667	0	0.611111	1.05556	1.83333
Q18	Q18_1_0	488	0.444444	1	0.833333	0	0.222222	0.888889	1.77778
Q18	Q18_1_0	489	0.277778	0.722222	0.666667	0.0555556	0.222222	1	1.66667
Q18	Q18_1_0	490	0.333333	0.611111	0.777778	0	0.277778	0.777778	1.55556
Q18	Q18_1_0	491	0.166667	0.944444	0.777778	0.0555556	0.5	0.888889	1.72222
Q18	Q18_1_0	492	0.277778	0.888889	0.722222	0	0.388889	1.11111	1.83333
Q18	Q18_1_0	493	0.444444	0.888889	0.722222	0	0.277778	0.888889	1.77778
Q18	Q18_1_0	494	0.444444	0.666667	0.777778	0.0555556	0.222222	0.888889	1.77778
Q18	Q18_1_0	495	0.444444	1.05556	0.777778	0	0.222222	0.888889	1.77778
Q18	Q18_1_0	496	0.5	0.944444	0.722222	0.0555556	0.277778	0.888889	2.16667
Q18	Q18_1_0	497	0.388889	0.833333	0.833333	0.0555556	0.444444	0.777778	2.11111
Q18	Q18_1_0	498	0.333333	0.888889	0.833333	0	0.277778	0.944444	1.94444
Q18	Q18_1_0	499	0.444444	0.888889	0.777778	0	0.388889	1.05556	1.83333
Q18	Q18_1_0	500	0.277778	0.944444	0.833333	0.0555556	0.333333	1.05556	1.66667
Q18	Q18_1_0	501	0.333333	0.944444	0.722222	0.0555556	0.444444	1	1.66667
Q18	Q18_1_0	502	0.388889	1	0.722222	0	0.222222	1.05556	1.72222
Q18	Q18_1_0	503	0.388889	0.777778	0.777778	0	0.222222	0.777778	1.88889
Q18	Q18_1_0	504	0.277778	0.777778	0.722222	0	0.222222	1.11111	1.66667
Q18	Q18_1_0	505	0.166667	0.944444	0.888889	0	0.222222	1.05556	1.61111
Q18	Q18_1_0	506	0.333333	0.888889	1	0	0.333333	1.11111	1.83333
Q18	Q18_1_0	507	0.277778	0.833333	0.722222	0	0.277778	0.944444	1.83333
Q18	Q18_1_0	508	0.166667	0.833333	0.777778	0	0.222222	0.888889	1.5
Q18	Q18_1_0	509	0.277778	0.722222	0.833333	0	0.555556	0.833333	1.66667
Q18	Q18_1_0	510	0.166667	0.833333	0.888889	0	0.277778	1.16667	1.61111
Q18	Q18_1_0	511	0.277778	0.777778	0.944444	0	0.388889	1.05556	1.5
Q18	Q18_1_0	512	0.277778	0.611111	0.888889	0	0.166667	1.11111	1.38889
Q18	Q18_1_0	513	0.222222	0.611111	0.833333	0	0.277778	1.05556	1.27778
Q18	Q18_1_0	514	0.388889	0.777778	0.833333	0	0.166667	1.27778	1.55556
Q18	Q18_1_0	515	0.277778	0.833333	0.722222	0	0.111111	1.22222	1.55556
Q18	Q18_1_0	516	0.388889	0.833333	0.777778	0	0.222222	1.11111	1.61111
Q18	Q18_1_0	517	0.388889	0.888889	0.833333	0	0.166667	1.33333	1.72222
Q18	Q18_1_0	518	0.277778	1	0.833333	0	0.555556	1.05556	1.66667
Q18	Q18_1_0	519	0.444444	0.666667	0.777778	0	0.222222	0.944444	1.72222
Q18	Q18_1_0	520	0.277778	0.722222	0.944444	0	0.277778	0.888889	1.83333
Q18	Q18_1_0	521	0.333333	0.611111	0.722222	0	0.222222	1.27778	1.38889
Q18	Q18_1_0	522	0.222222	0.666667	0.777778	0	0.166667	1	1.38889
Q18	Q18_1_0	523	0.277778	0.666667	0.888889	0	0.277778	0.944444	1.66667
Q18	Q18_1_0	524	0.222222	0.722222	0.833333	0	0	0.944444	1.66667
Q18	Q18_1_0	525	0.277778	0.944444	0.833333	0	0.333333	1.05556	1.77778
Q18	Q18_1_0	526	0.166667	0.833333	0.722222	0	0.5	1.16667	1.5
Q18	Q18_1_0	527	0.166667	0.666667	0.888889	0	0.388889	1	1.61111
Q18	Q18_1_0	528	0.222222	0.833333	0.777778	0	0.111111	1.16667	1.61111
Q18	Q18_1_0	529	0.111111	0.944444	0.888889	0	0.444444	0.888889	1.44444
Q18	Q18_1_0	530	0.222222	0.611111	0.777778	0	0.222222	1	1.61111
Q18	Q18_1_0	531	0.277778	0.777778	0.777778	0.0555556	0.277778	1.05556	1.33333
Q18	Q18_1_0	532	0.277778	0.611111	1	0	0.222222	1.22222	1.44444
Q18	Q18_1_0	533	0.111111	0.833333	1.05556	0	0.444444	1.11111	1.83333
Q18	Q18_1_0	534	0.222222	0.777778	0.833333	0	0.0555556	1.11111	1.5
Q18	Q18_1_0	535	0.277778	0.833333	0.722222	0	0.166667	0.944444	1.5
Q18	Q18_1_0	536	0.222222	1	0.833333	0	0.277778	1	1.88889
Q18	Q18_1_0	537	0.277778	0.888889	0.888889	0	0.5	1.16667	1.66667
Q18	Q18_1_0	538	0.277778	0.944444	0.833333	0	0.333333	1.05556	1.66667
Q18	Q18_1_0	539	0.222222	0.777778	0.777778	0	0.333333	0.944444	1.61111
Q18	Q18_1_0	540	0.222222	0.666667	0.944444	0	0.111111	1.33333	1.38889
Q18	Q18_1_0	541	0.277778	0.833333	0.833333	0	0.277778	1.11111	1.55556
Q18	Q18_1_0	542	0.277778	0.833333	0.777778	0	0.333333	1.11111	1.83333
Q18	Q18_1_0	543	0.333333	0.722222	0.833333	0	0.388889	0.944444	1.61111
Q18	Q18_1_0	544	0.222222	0.944444	1.05556	0	0.444444	1.16667	2
Q18	Q18_1_0	545	0.277778	0.833333	0.666667	0	0.333333	1.16667	1.61111
Q18	Q18_1_0	546	0.166667	0.833333	0.888889	0	0.166667	1.33333	1.66667
Q18	Q18_1_0	547	0.277778	0.666667	0.666667	0	0.388889	1	1.22222
Q18	Q18_1_0	548	0.333333	1	0.777778	0.0555556	0.277778	1.05556	1.33333
Q18	Q18_1_0	549	0.222222	0.833333	0.944444	0	0.333333	1.05556	1.61111
Q18	Q18_1_0	550	0.444444	0.888889	0.611111	0	0.222222	1.11111	1.88889
Q18	Q18_1_0	551	0.444444	0.888889	0.555556	0	0.222222	1.11111	1.72222
Q18	Q18_1_0	552	0.333333	0.833333	0.722222	0.0555556	0.277778	1.22222	1.55556
Q18	Q18_1_0	553	0.333333	0.888889	0.777778	0.0555556	0.166667	1	1.72222
Q18	Q18_1_0	554	0.277778	0.944444	0.722222	0	0.111111	1.05556	1.72222
Q18	Q18_1_0	555	0.277778	0.777778	0.722222	0	0.277778	1.33333	1.61111
Q18	Q18_1_0	556	0.388889	0.777778	0.722222	0	0.222222	1.05556	1.55556
Q18	Q18_1_0	557	0.333333	0.722222	0.888889	0	0.111111	1.11111	1.61111
Q18	Q18_1_0	558	0.388889	0.833333	0.722222	0	0.277778	0.944444	1.61111
Q18	Q18_1_0	559	0.111111	0.888889	0.888889	0	0.5	1.16667	1.77778
Q18	Q18_1_0	560	0.166667	0.611111	0.833333	0	0.277778	1.11111	1.61111
Q18	Q18_1_0	561	0.277778	0.888889	0.555556	0.0555556	0.277778	1.05556	1.27778
Q18	Q18_1_0	562	0.444444	0.833333	0.722222	0	0.277778	1	1.66667
Q18	Q18_1_0	563	0.333333	0.666667	0.944444	0	0	0.944444	1.55556
Q18	Q18_1_0	564	0.388889	0.833333	0.666667	0.0555556	0.444444	1.05556	2
Q18	Q18_1_0	565	0.333333	0.777778	0.722222	0	0.222222	1.05556	1.72222
Q18	Q18_1_0	566	0.333333	0.944444	0.777778	0	0.444444	0.944444	1.5
Q18	Q18_1_0	567	0.277778	0.777778	0.833333	0	0.222222	1	1.44444
Q18	Q18_1_0	568	0.277778	0.833333	0.777778	0	0.277778	0.888889	1.66667
Q18	Q18_1_0	569	0.444444	0.888889	0.888889	0	0.388889	1.05556	1.55556
Q18	Q18_1_0	570	0.277778	0.888889	0.722222	0	0.277778	1.11111	1.55556
Q18	Q18_1_0	571	0.333333	0.722222	0.888889	0	0.222222	1	1.94444
Q18	Q18_1_0	572	0.277778	0.666667	0.888889	0.0555556	0.166667	1	1.61111
Q18	Q18_1_0	573	0.277778	0.666667	0.888889	0	0.222222	1	1.5
Q18	Q18_1_0	574	0.166667	0.777778	0.722222	0.0555556	0.388889	0.833333	1.66667
Q18	Q18_1_0	575	0.277778	0.833333	0.666667	0	0.5	1.05556	1.66667
Q18	Q18_1_0	576	0.277778	0.833333	0.722222	0	0.5	1.16667	1.66667
Q18	Q18_1_0	577	0.388889	0.777778	0.833333	0	0.333333	1.11111	1.55556
Q18	Q18_1_0	578	0.388889	0.722222	0.777778	0.0555556	0.111111	1.05556	1.77778
Q18	Q18_1_0	579	0.333333	1	0.944444	0	0.277778	1	1.72222
Q18	Q18_1_0	580	0.277778	1.05556	0.888889	0	0.444444	1.27778	1.72222
Q18	Q18_1_0	581	0.333333	0.833333	1	0	0.277778	1.22222	1.55556
Q18	Q18_1_0	582	0.333333	0.722222	0.722222	0.0555556	0.444444	1.05556	1.94444
Q18	Q18_1_0	583	0.166667	0.833333	0.833333	0	0.111111	1.33333	1.55556
Q18	Q18_1_0	584	0.444444	0.888889	0.777778	0	0.222222	1.22222	1.83333
Q18	Q18_1_0	585	0.333333	0.777778	0.666667	0	0.222222	1.27778	1.61111
Q18	Q18_1_0	586	0.388889	1.05556	0.888889	0	0.388889	1.05556	1.77778
Q18	Q18_1_0	587	0.388889	0.611111	0.944444	0.0555556	0.388889	1.22222	1.66667
Q18	Q18_1_0	588	0.333333	1	1	0.0555556	0.333333	1.16667	1.66667
Q18	Q18_1_0	589	0.333333	0.666667	0.777778	0	0.222222	1.27778	1.55556
Q18	Q18_1_0	590	0.222222	1	0.777778	0	0.166667	1.27778	1.66667
Q18	Q18_1_0	591	0.333333	0.666667	0.888889	0	0.111111	1.27778	1.77778
Q18	Q18_1_0	592	0.388889	1.33333	0.722222	0.0555556	0.333333	1.38889	1.94444
Q18	Q18_1_0	593	0.222222	0.833333	0.833333	0	0.388889	1.05556	1.66667
Q18	Q18_1_0	594	0.277778	0.888889	0.777778	0	0.444444	1.27778	1.66667
Q18	Q18_1_0	595	0.388889	0.722222	0.833333	0	0.222222	1.11111	1.5
Q18	Q18_1_0	596	0.166667	1	0.833333	0	0.444444	1.22222	1.88889
Q18	Q18_1_0	597	0.277778	0.944444	0.833333	0	0.0555556	1.05556	1.72222
Q18	Q18_1_0	598	0.222222	0.888889	0.888889	0	0.166667	1.05556	2
Q18	Q18_1_0	599	0.388889	0.833333	1	0	0.388889	1.38889	2.11111
Q18	Q18_1_0	600	0.388889	0.833333	0.944444	0	0.333333	1.16667	1.72222
Q18	Q18_1_0	601	0.277778	0.833333	0.944444	0	0.555556	1.33333	1.83333
Q18	Q18_1_0	602	0.388889	0.833333	0.666667	0	0.166667	1.11111	2.05556
Q18	Q18_1_0	603	0.277778	0.722222	0.777778	0	0.222222	1.16667	1.5
Q18	Q18_1_0	604	0.444444	0.722222	0.777778	0	0.333333	1.22222	1.66667
Q18	Q18_1_0	605	0.277778	0.833333	1.11111	0	0.277778	1.16667	1.77778
Q18	Q18_1_0	606	0.5	0.666667	0.777778	0	0.222222	1.27778	1.72222
Q18	Q18_1_0	607	0.388889	0.666667	0.777778	0	0.222222	1.27778	1.33333
Q18	Q18_1_0	608	0.388889	0.666667	0.888889	0	0.277778	1.16667	1.44444
Q18	Q18_1_0	609	0.277778	0.555556	0.777778	0	0.111111	1.27778	1.38889
Q18	Q18_1_0	610	0.277778	0.666667	0.777778	0	0.222222	1.22222	1.44444
Q18	Q18_1_0	611	0.388889	0.722222	0.888889	0.0555556	0.277778	1.22222	1.55556
Q18	Q18_1_0	612	0.388889	0.777778	0.666667	0	0.166667	1.44444	1.72222
Q18	Q18_1_0	613	0.333333	0.777778	1	0	0.388889	1.33333	1.55556
Q18	Q18_1_0	614	0.277778	0.722222	0.666667	0	0.277778	1.27778	1.44444
Q18	Q18_1_0	615	0.388889	0.5	0.888889	0	0.388889	1.22222	1.66667
Q18	Q18_1_0	616	0.333333	0.5	0.944444	0	0.388889	1.22222	1.72222
Q18	Q18_1_0	617	0.5	0.833333	1.05556	0	0.555556	1.22222	1.83333
Q18	Q18_1_0	618	0.388889	0.722222	0.722222	0	0.111111	1.16667	1.83333
Q18	Q18_1_0	619	0.333333	0.611111	0.833333	0.0555556	0.333333	1.16667	1.77778
Q18	Q18_1_0	620	0.333333	0.888889	0.944444	0	0.166667	1.22222	1.66667
Q18	Q18_1_0	621	0.277778	0.777778	0.888889	0	0.277778	1.27778	1.61111
Q18	Q18_1_0	622	0.222222	0.722222	0.777778	0.0555556	0.333333	1	1.83333
Q18	Q18_1_0	623	0.222222	0.666667	0.777778	0	0.277778	1.11111	1.38889
Q18	Q18_1_0	624	0.277778	0.722222	0.944444	0.0555556	0.388889	0.944444	1.61111
Q18	Q18_1_0	625	0.388889	0.777778	0.722222	0	0.277778	1.11111	1.83333
Q18	Q18_1_0	626	0.333333	0.777778	0.722222	0	0.222222	1.05556	1.72222
Q18	Q18_1_0	627	0.333333	0.722222	0.944444	0.0555556	0.111111	1.11111	1.66667
Q18	Q18_1_0	628	0.388889	0.722222	0.777778	0	0.333333	0.944444	1.88889
Q18	Q18_1_0	629	0.333333	0.722222	1	0	0.222222	1	1.88889
Q18	Q18_1_0	630	0.388889	0.777778	0.888889	0	0.444444	1.05556	1.77778
Q18	Q18_1_0	631	0.333333	0.722222	0.888889	0	0.111111	0.944444	1.66667
Q18	Q18_1_0	632	0.444444	0.833333	0.666667	0	0.277778	1.05556	1.72222
Q18	Q18_1_0	633	0.444444	0.555556	0.833333	0	0.111111	1	1.94444
Q18	Q18_1_0	634	0.388889	0.944444	0.722222	0	0.222222	1.16667	1.77778
Q18	Q18_1_0	635	0.277778	0.611111	0.722222	0	0.166667	0.888889	1.83333
Q18	Q18_1_0	636	0.222222	0.944444	0.777778	0	0.166667	0.944444	1.44444
Q18	Q18_1_0	637	0.166667	0.833333	0.944444	0	0.388889	1.22222	1.77778
Q18	Q18_1_0	638	0.277778	0.777778	0.888889	0	0.277778	1.11111	1.83333
Q18	Q18_1_0	639	0.388889	0.944444	0.722222	0.0555556	0.222222	1.11111	1.88889
Q18	Q18_1_0	640	0.388889	0.777778	0.833333	0	0.333333	1.16667	1.72222
Q18	Q18_1_0	641	0.333333	0.777778	0.833333	0	0.166667	1.16667	1.94444
Q18	Q18_1_0	642	0.333333	0.722222	0.888889	0	0.222222	1.27778	1.66667
Q18	Q18_1_0	643	0.555556	0.888889	0.888889	0	0.277778	1.11111	1.66667
Q18	Q18_1_0	644	0.444444	0.777778	0.777778	0	0.277778	1.27778	1.44444
Q18	Q18_1_0	645	0.5	0.777778	0.611111	0.0555556	0.222222	1.16667	1.5
Q18	Q18_1_0	646	0.388889	1	0.833333	0	0.388889	1.27778	1.77778
Q18	Q18_1_0	647	0.388889	0.722222	0.833333	0	0.444444	1.33333	1.66667
Q18	Q18_1_0	648	0.388889	0.777778	0.944444	0	0.333333	1.27778	1.94444
Q18	Q18_1_0	649	0.222222	0.777778	0.888889	0	0.222222	0.944444	1.77778
Q18	Q18_1_0	650	0.388889	0.944444	1	0.0555556	0.5	1.22222	1.83333
Q18	Q18_1_0	651	0.166667	0.777778	1.05556	0	0.0555556	1.22222	1.61111
Q18	Q18_1_0	652	0.333333	1.05556	0.777778	0.111111	0.333333	1.22222	1.61111
Q18	Q18_1_0	653	0.388889	1	0.777778	0	0.277778	1.33333	1.61111
Q18	Q18_1_0	654	0.166667	1.11111	1	0.0555556	0.222222	1.22222	1.61111
Q18	Q18_1_0	655	0.333333	1.05556	0.888889	0.0555556	0.166667	1	1.72222
Q18	Q18_1_0	656	0.388889	0.777778	0.944444	0	0.166667	1	1.77778
Q18	Q18_1_0	657	0.333333	0.888889	0.888889	0	0.333333	1.16667	1.72222
Q18	Q18_1_0	658	0.222222	0.888889	0.888889	0.0555556	0.166667	1.11111	1.44444
Q18	Q18_1_0	659	0.333333	0.888889	0.833333	0	0.166667	1	1.72222
Q18	Q18_1_0	660	0.5	0.833333	0.833333	0	0.277778	1.11111	2.11111
Q18	Q18_1_0	661	0.444444	1	1	0	0.444444	0.944444	1.94444
Q18	Q18_1_0	662	0.444444	0.944444	0.944444	0	0.222222	1.27778	1.88889
Q18	Q18_1_0	663	0.444444	0.777778	1	0	0.222222	1.33333	1.61111
Q18	Q18_1_0	664	0.333333	0.611111	0.888889	0	0.222222	0.888889	1.72222
Q18	Q18_1_0	665	0.388889	0.833333	1.11111	0.0555556	0.444444	1.33333	1.83333
Q18	Q18_1_0	666	0.333333	0.666667	0.944444	0	0.444444	1.16667	1.61111
Q18	Q18_1_0	667	0.388889	0.888889	0.944444	0	0.388889	1.33333	1.44444
Q18	Q18_1_0	668	0.5	0.888889	0.944444	0	0.388889	1.33333	1.44444
Q18	Q18_1_0	669	0.444444	0.833333	0.777778	0	0.333333	1.22222	1.61111
Q18	Q18_1_0	670	0.444444	0.833333	0.944444	0	0.277778	1.27778	1.61111
Q18	Q18_1_0	671	0.388889	0.833333	1	0	0.222222	1.27778	1.55556
Q18	Q18_1_0	672	0.388889	0.611111	0.888889	0.0555556	0.388889	1.11111	1.72222
Q18	Q18_1_0	673	0.611111	0.611111	0.722222	0	0.222222	1.27778	1.61111
Q18	Q18_1_0	674	0.5	0.944444	0.611111	0.0555556	0.277778	1.38889	1.61111
Q18	Q18_1_0	675	0.5	0.944444	0.666667	0	0.388889	1.16667	1.77778
Q18	Q18_1_0	676	0.388889	0.888889	0.833333	0	0.333333	1.33333	1.77778
Q18	Q18_1_0	677	0.444444	0.833333	0.777778	0	0.277778	1.05556	2
Q18	Q18_1_0	678	0.5	0.888889	1	0	0.444444	1.16667	2.05556
Q18	Q18_1_0	679	0.444444	0.833333	0.722222	0	0.611111	1.11111	1.72222
Q18	Q18_1_0	680	0.555556	0.944444	0.722222	0	0.166667	1.33333	1.83333
Q18	Q18_1_0	681	0.388889	0.944444	0.833333	0	0.333333	1.44444	1.83333
Q18	Q18_1_0	682	0.388889	0.833333	0.833333	0.0555556	0.333333	1.22222	1.77778
Q18	Q18_1_0	683	0.5	0.888889	0.777778	0	0.222222	1.11111	1.66667
Q18	Q18_1_0	684	0.722222	1.16667	0.888889	0	0.222222	1.16667	1.88889
Q18	Q18_1_0	685	0.555556	1	0.777778	0	0.333333	1.38889	2.11111
Q18	Q18_1_0	686	0.444444	0.777778	0.777778	0	0.388889	1.11111	1.88889
Q18	Q18_1_0	687	0.166667	0.666667	0.944444	0	0.444444	1.11111	1.83333
Q18	Q18_1_0	688	0.222222	0.777778	0.833333	0	0.333333	1.27778	1.77778
Q18	Q18_1_0	689	0.444444	0.611111	0.944444	0	0.222222	1.22222	1.61111
Q18	Q18_1_0	690	0.555556	0.777778	1	0	0.277778	1.27778	1.61111
Q18	Q18_1_0	691	0.388889	0.833333	0.944444	0	0.333333	1.44444	1.88889
Q18	Q18_1_0	692	0.611111	0.777778	0.611111	0.0555556	0.333333	1.27778	1.83333
Q18	Q18_1_0	693	0.5	0.833333	0.944444	0	0.166667	1.22222	1.83333
Q18	Q18_1_0	694	0.388889	0.666667	1	0.0555556	0.444444	1.44444	1.77778
Q18	Q18_1_0	695	0.5	0.555556	0.666667	0	0.333333	1.5	1.77778
Q18	Q18_1_0	696	0.444444	0.944444	0.833333	0	0.333333	1.38889	1.94444
Q18	Q18_1_0	697	0.444444	0.888889	0.944444	0	0.388889	1.38889	1.94444
Q18	Q18_1_0	698	0.388889	0.944444	0.888889	0	0.444444	1.33333	1.5
Q18	Q18_1_0	699	0.388889	0.888889	1.05556	0.0555556	0.611111	1.11111	1.72222
Q18	Q18_1_0	700	0.555556	0.888889	0.888889	0	0.277778	1.61111	1.77778
Q18	Q18_1_0	701	0.722222	0.944444	0.888889	0	0.444444	1.33333	2.11111
Q18	Q18_1_0	702	0.5	0.777778	0.888889	0.0555556	0.444444	1.22222	1.61111
Q18	Q18_1_0	703	0.444444	0.777778	0.666667	0	0.666667	1.5	1.88889
Q18	Q18_1_0	704	0.444444	0.944444	0.944444	0	0.277778	1.22222	1.77778
Q18	Q18_1_0	705	0.277778	0.944444	0.833333	0	0.111111	1.66667	1.72222
Q18	Q18_1_0	706	0.388889	0.833333	0.666667	0	0.222222	1.05556	1.5
Q18	Q18_1_0	707	0.388889	0.722222	0.888889	0.0555556	0.388889	1.27778	1.44444
Q18	Q18_1_0	708	0.5	0.722222	0.611111	0.0555556	0.333333	1	1.5
Q18	Q18_1_0	709	0.444444	0.722222	0.833333	0	0.388889	1.11111	1.33333
Q18	Q18_1_0	710	0.333333	0.833333	0.888889	0.0555556	0.277778	1.16667	1.66667
Q18	Q18_1_0	711	0.444444	0.5	0.777778	0	0.166667	0.944444	1.72222
Q18	Q18_1_0	712	0.666667	0.833333	0.833333	0	0.5	1.16667	1.88889
Q18	Q18_1_0	713	0.555556	0.833333	0.944444	0	0.444444	1.05556	1.77778
Q18	Q18_1_0	714	0.666667	0.833333	0.944444	0	0.444444	1.16667	1.72222
Q18	Q18_1_0	715	0.5	0.666667	0.944444	0.0555556	0.222222	1.22222	1.66667
Q18	Q18_1_0	716	0.277778	0.777778	0.777778	0.0555556	0.444444	1.16667	1.83333
Q18	Q18_1_0	717	0.388889	0.833333	0.833333	0.0555556	0.222222	1.05556	1.44444
Q18	Q18_1_0	718	0.444444	0.666667	0.555556	0	0.0555556	1.05556	1.77778
Q18	Q18_1_0	719	0.555556	0.944444	0.666667	0	0.388889	1.16667	1.72222
Q18	Q18_1_0	720	0.444444	0.722222	0.666667	0.0555556	0.333333	1.22222	1.55556
Q18	Q18_1_0	721	0.333333	0.777778	0.833333	0	0.333333	1.16667	1.72222
Q18	Q18_1_0	722	0.444444	0.666667	0.611111	0	0.222222	1.22222	1.55556
Q18	Q18_1_0	723	0.388889	0.777778	0.777778	0	0.277778	1.16667	1.55556
Q18	Q18_1_0	724	0.555556	0.666667	0.833333	0	0.388889	1.27778	1.77778
Q18	Q18_1_0	725	0.333333	0.555556	0.611111	0	0.111111	1.16667	1.61111
Q18	Q18_1_0	726	0.555556	0.944444	1	0	0.388889	1.33333	1.72222
Q18	Q18_1_0	727	0.666667	0.722222	0.555556	0	0.555556	1.22222	1.77778
Q18	Q18_1_0	728	0.333333	0.833333	0.888889	0	0.333333	1.16667	1.66667
Q18	Q18_1_0	729	0.555556	0.722222	0.833333	0.0555556	0.222222	1.38889	1.44444
Q18	Q18_1_0	730	0.611111	0.666667	0.722222	0	0.111111	1.27778	1.55556
Q18	Q18_1_0	731	0.555556	0.722222	0.722222	0	0.222222	1.27778	1.83333
Q18	Q18_1_0	732	0.555556	0.5	0.888889	0.0555556	0.222222	1.16667	1.5
Q18	Q18_1_0	733	0.388889	0.555556	0.888889	0	0.333333	1.05556	1.72222
Q18	Q18_1_0	734	0.5	0.666667	0.611111	0	0.388889	1.16667	1.94444
Q18	Q18_1_0	735	0.555556	0.611111	0.833333	0.0555556	0.388889	1.27778	1.83333
Q18	Q18_1_0	736	0.5	0.888889	0.833333	0.0555556	0.277778	1.05556	1.83333
Q18	Q18_1_0	737	0.444444	0.611111	0.777778	0.111111	0.222222	1.27778	1.66667
Q18	Q18_1_0	738	0.555556	0.833333	0.611111	0	0.277778	1.16667	1.5
Q18	Q18_1_0	739	0.555556	0.722222	0.777778	0	0.166667	1.27778	1.94444
Q18	Q18_1_0	740	0.444444	0.888889	0.722222	0.0555556	0.277778	1.33333	1.72222
Q18	Q18_1_0	741	0.555556	0.888889	0.944444	0	0.222222	1.44444	1.66667
Q18	Q18_1_0	742	0.555556	0.833333	0.888889	0.0555556	0.277778	1.27778	1.72222
Q18	Q18_1_0	743	0.444444	0.722222	0.666667	0	0.222222	1.22222	1.94444
Q18	Q18_1_0	744	0.444444	0.888889	0.833333	0	0.0555556	0.833333	1.72222
Q18	Q18_1_0	745	0.5	0.833333	0.777778	0.0555556	0.333333	1.33333	1.77778
Q18	Q18_1_0	746	0.5	0.777778	0.888889	0	0.111111	1.22222	1.88889
Q18	Q18_1_0	747	0.555556	0.888889	0.888889	0	0.555556	1.44444	2
Q18	Q18_1_0	748	0.666667	1	0.722222	0.0555556	0.5	1.05556	2
Q18	Q18_1_0	749	0.5	0.722222	0.666667	0	0.333333	1.11111	1.55556
Q18	Q18_1_0	750	0.444444	1.05556	0.722222	0.0555556	0.222222	1.16667	1.77778
Q18	Q18_1_0	751	0.388889	0.888889	0.777778	0	0.166667	1.16667	1.72222
Q18	Q18_1_0	752	0.388889	1.05556	0.777778	0	0.277778	1.11111	1.72222
Q18	Q18_1_0	753	0.277778	0.833333	0.833333	0	0.277778	1.22222	1.66667
Q18	Q18_1_0	754	0.333333	1.11111	0.722222	0	0.166667	1.05556	1.72222
Q18	Q18_1_0	755	0.388889	1	0.666667	0	0.333333	1	1.83333
Q18	Q18_1_0	756	0.388889	0.888889	0.666667	0	0.277778	0.944444	2.33333
Q18	Q18_1_0	757	0.277778	1	0.722222	0	0.333333	1	1.61111
Q18	Q18_1_0	758	0.388889	1	0.944444	0	0.444444	1.05556	1.72222
Q18	Q18_1_0	759	0.222222	0.777778	0.888889	0	0.333333	1.11111	1.77778
Q18	Q18_1_0	760	0.5	1.05556	0.777778	0	0.222222	0.833333	1.83333
Q18	Q18_1_0	761	0.555556	0.722222	0.888889	0.0555556	0.111111	1.11111	1.77778
Q18	Q18_1_0	762	0.5	1.05556	0.666667	0.0555556	0.277778	1.05556	1.77778
Q18	Q18_1_0	763	0.444444	0.888889	0.722222	0	0.111111	0.833333	1.72222
Q18	Q18_1_0	764	0.5	0.888889	0.777778	0	0.222222	0.833333	2.22222
Q18	Q18_1_0	765	0.444444	0.944444	0.5	0	0.666667	0.833333	1.66667
Q18	Q18_1_0	766	0.5	0.944444	0.722222	0	0.166667	0.888889	1.83333
Q18	Q18_1_0	767	0.444444	1	0.944444	0	0.333333	0.777778	1.77778
Q18	Q18_1_0	768	0.444444	1	0.722222	0	0.333333	0.833333	1.88889
Q18	Q18_1_0	769	0.444444	1	0.777778	0	0.111111	1.11111	1.72222
Q18	Q18_1_0	770	0.444444	0.777778	0.777778	0	0.166667	1.05556	1.83333
Q18	Q18_1_0	771	0.444444	0.944444	0.944444	0	0.555556	1.11111	2
Q18	Q18_1_0	772	0.444444	1.05556	0.722222	0	0.388889	1	1.88889
Q18	Q18_1_0	773	0.111111	1	0.944444	0	0.5	0.944444	1.83333
Q18	Q18_1_0	774	0.277778	0.777778	0.611111	0	0.111111	0.944444	1.66667
Q18	Q18_1_0	775	0.444444	1	0.833333	0	0.388889	0.888889	1.94444
Q18	Q18_1_0	776	0.5	0.833333	0.777778	0	0.333333	1	1.88889
Q18	Q18_1_0	777	0.388889	1.05556	0.777778	0	0.388889	1.05556	2.16667
Q18	Q18_1_0	778	0.388889	1	0.666667	0	0.277778	1.11111	1.88889
Q18	Q18_1_0	779	0.388889	0.944444	0.888889	0.0555556	0.277778	0.777778	1.72222
Q18	Q18_1_0	780	0.222222	1	0.666667	0	0.388889	1	1.77778
Q18	Q18_1_0	781	0.444444	0.777778	0.666667	0.0555556	0.222222	0.833333	1.94444
Q18	Q18_1_0	782	0.555556	0.777778	0.833333	0.0555556	0.222222	1	1.83333
Q18	Q18_1_0	783	0.388889	0.833333	0.722222	0	0.444444	0.777778	2
Q18	Q18_1_0	784	0.444444	0.722222	1	0.0555556	0.444444	1.16667	2
Q18	Q18_1_0	785	0.333333	0.888889	0.722222	0	0.222222	0.833333	1.83333
Q18	Q18_1_0	786	0.388889	1	0.666667	0	0.277778	1.11111	2.05556
Q18	Q18_1_0	787	0.444444	1.05556	0.777778	0	0.222222	1.16667	1.94444
Q18	Q18_1_0	788	0.444444	0.888889	0.777778	0	0.333333	1.05556	1.72222
Q18	Q18_1_0	789	0.277778	0.833333	0.666667	0	0.0555556	1	1.5
Q18	Q18_1_0	790	0.444444	0.666667	0.611111	0	0.0555556	0.944444	1.94444
Q18	Q18_1_0	791	0.555556	0.777778	0.833333	0	0.222222	0.944444	1.94444
Q18	Q18_1_0	792	0.333333	0.944444	0.722222	0	0.277778	1.05556	1.88889
Q18	Q18_1_0	793	0.5	0.888889	0.944444	0	0.222222	1.11111	1.94444
Q18	Q18_1_0	794	0.388889	0.944444	1	0	0.222222	0.944444	2.05556
Q18	Q18_1_0	795	0.444444	1	0.722222	0	0.277778	0.888889	1.83333
Q18	Q18_1_0	796	0.388889	0.777778	0.833333	0.0555556	0.277778	0.888889	1.83333
Q18	Q18_1_0	797	0.444444	0.944444	0.833333	0.0555556	0.388889	1.05556	1.77778
Q18	Q18_1_0	798	0.388889	1	0.944444	0	0.333333	1.16667	1.88889
Q18	Q18_1_0	799	0.388889	0.722222	0.888889	0	0.277778	1.11111	1.77778
Q18	Q18_1_0	800	0.333333	0.555556	0.777778	0.0555556	0.111111	1.22222	1.5
Q18	Q18_1_0	801	0.333333	0.444444	0.944444	0	0.111111	1.11111	1.5
Q18	Q18_1_0	802	0.166667	0.777778	0.777778	0	0.222222	1.05556	1.5
Q18	Q18_1_0	803	0.5	0.777778	0.777778	0	0.222222	1.22222	2
Q18	Q18_1_0	804	0.333333	0.833333	0.722222	0	0.277778	1.27778	1.55556
Q18	Q18_1_0	805	0.388889	0.888889	0.944444	0	0.222222	1.05556	1.44444
Q18	Q18_1_0	806	0.388889	1	0.888889	0	0.333333	1.16667	1.83333
Q18	Q18_1_0	807	0.277778	1.16667	0.833333	0	0.222222	1.22222	1.77778
Q18	Q18_1_0	808	0.277778	0.722222	0.944444	0	0.277778	1	1.55556
Q18	Q18_1_0	809	0.388889	0.833333	0.944444	0	0.333333	1.05556	1.66667
Q18	Q18_1_0	810	0.277778	0.722222	0.833333	0.0555556	0.222222	1.22222	1.38889
Q18	Q18_1_0	811	0.333333	0.833333	0.888889	0	0.388889	1	1.61111
Q18	Q18_1_0	812	0.277778	0.833333	0.777778	0	0.388889	1.16667	1.66667
Q18	Q18_1_0	813	0.222222	1	0.833333	0	0.222222	1.05556	1.5
Q18	Q18_1_0	814	0.222222	0.777778	0.833333	0.0555556	0.333333	1.05556	1.27778
Q18	Q18_1_0	815	0.277778	0.555556	0.777778	0	0.111111	1.11111	1.27778
Q18	Q18_1_0	816	0.166667	0.888889	0.833333	0.0555556	0.111111	1	1.72222
Q18	Q18_1_0	817	0.333333	0.833333	1	0	0.166667	0.888889	1.61111
Q18	Q18_1_0	818	0.277778	0.833333	0.888889	0	0.111111	0.833333	1.61111
Q18	Q18_1_0	819	0.333333	1	0.722222	0	0.388889	1.05556	1.66667
Q18	Q18_1_0	820	0.222222	0.777778	0.777778	0	0.222222	0.888889	1.55556
Q18	Q18_1_0	821	0.222222	0.833333	0.777778	0	0.277778	1.27778	1.38889
Q18	Q18_1_0	822	0.333333	0.5	0.611111	0	0.222222	1.05556	1.27778
Q18	Q18_1_0	823	0.444444	0.555556	0.444444	0	0.0555556	0.833333	1.5
Q18	Q18_1_0	824	0.388889	0.833333	0.555556	0	0.333333	1	1.5
Q18	Q18_1_0	825	0.277778	0.555556	0.722222	0.0555556	0.166667	0.944444	1.33333
Q18	Q18_1_0	826	0.277778	0.722222	0.666667	0	0	1.05556	1.33333
Q18	Q18_1_0	827	0.222222	0.777778	0.722222	0	0.277778	0.944444	1.5
Q18	Q18_1_0	828	0.277778	0.722222	0.722222	0.0555556	0.277778	0.888889	1.33333
Q18	Q18_1_0	829	0.388889	0.666667	0.666667	0.0555556	0.222222	1.05556	1.27778
Q18	Q18_1_0	830	0.277778	0.611111	0.611111	0	0.0555556	1.16667	1.22222
Q18	Q18_1_0	831	0.222222	0.666667	0.722222	0	0.222222	1.05556	1.55556
Q18	Q18_1_0	832	0.277778	0.555556	0.666667	0.0555556	0.388889	1.16667	1.72222
Q18	Q18_1_0	833	0.333333	0.833333	0.777778	0.0555556	0.277778	1	1.77778
Q18	Q18_1_0	834	0.222222	0.888889	0.777778	0	0.166667	0.944444	1.55556
Q18	Q18_1_0	835	0.277778	0.888889	0.944444	0.0555556	0.388889	1.16667	1.66667
Q18	Q18_1_0	836	0.5	0.944444	0.666667	0	0.388889	1.05556	1.83333
Q18	Q18_1_0	837	0.222222	0.777778	0.888889	0	0.277778	1.11111	1.72222
Q18	Q18_1_0	838	0.277778	0.944444	0.888889	0	0.222222	1.33333	1.66667
Q18	Q18_1_0	839	0.333333	0.833333	0.833333	0.0555556	0.333333	0.777778	1.83333
Q18	Q18_1_0	840	0.333333	1.11111	0.833333	0	0.388889	1.16667	1.83333
Q18	Q18_1_0	841	0.277778	0.888889	0.888889	0	0.277778	1.16667	1.55556
Q18	Q18_1_0	842	0.277778	0.722222	0.833333	0	0.222222	1.11111	1.44444
Q18	Q18_1_0	843	0.277778	0.666667	0.888889	0	0.111111	0.888889	1.5
Q18	Q18_1_0	844	0.277778	0.555556	0.555556	0	0.222222	0.944444	1.5
Q18	Q18_1_0	845	0.333333	0.722222	0.722222	0	0.388889	1.11111	1.66667
Q18	Q18_1_0	846	0.333333	0.944444	0.611111	0.0555556	0.444444	0.944444	1.61111
Q18	Q18_1_0	847	0.277778	0.666667	0.666667	0	0.333333	0.944444	1.44444
Q18	Q18_1_0	848	0.5	0.666667	0.666667	0	0.277778	0.777778	1.77778
Q18	Q18_1_0	849	0.277778	0.777778	0.722222	0	0.277778	1.11111	1.38889
Q18	Q18_1_0	850	0.277778	0.722222	0.833333	0	0.166667	1.11111	1.72222
Q18	Q18_1_0	851	0.388889	0.5	0.722222	0	0.166667	1.11111	1.66667
Q18	Q18_1_0	852	0.277778	0.944444	1	0	0.222222	1.16667	1.61111
Q18	Q18_1_0	853	0.166667	0.666667	0.888889	0	0.166667	1.22222	1.38889
Q18	Q18_1_0	854	0.333333	0.833333	0.888889	0	0.222222	1	1.44444
Q18	Q18_1_0	855	0.333333	0.777778	0.777778	0	0.0555556	1	1.83333
Q18	Q18_1_0	856	0.333333	0.722222	0.833333	0	0.222222	0.944444	1.44444
Q18	Q18_1_0	857	0.444444	0.777778	0.722222	0	0.388889	1.11111	1.55556
Q18	Q18_1_0	858	0.444444	0.944444	0.555556	0	0.111111	1.16667	1.66667
Q18	Q18_1_0	859	0.388889	0.666667	0.833333	0	0.333333	1.11111	1.66667
Q18	Q18_1_0	860	0.444444	0.833333	0.888889	0	0.222222	0.944444	1.5
Q18	Q18_1_0	861	0.388889	1.05556	0.833333	0	0.0555556	1	1.66667
Q18	Q18_1_0	862	0.333333	0.722222	0.722222	0	0.444444	1.05556	1.77778
Q18	Q18_1_0	863	0.388889	0.722222	0.777778	0	0.111111	1	1.88889
Q18	Q18_1_0	864	0.333333	0.833333	0.888889	0	0	1.05556	1.83333
Q18	Q18_1_0	865	0.277778	0.944444	0.833333	0	0.222222	1.16667	1.83333
Q18	Q18_1_0	866	0.277778	0.833333	0.888889	0	0.333333	1.22222	1.66667
Q18	Q18_1_0	867	0.5	0.888889	1	0	0.0555556	1.44444	1.66667
Q18	Q18_1_0	868	0.222222	1	0.944444	0.0555556	0.277778	1.16667	1.77778
Q18	Q18_1_0	869	0.277778	1.05556	0.888889	0.0555556	0.388889	1.38889	1.61111
Q18	Q18_1_0	870	0.388889	0.944444	0.888889	0.0555556	0.333333	1.16667	1.55556
Q18	Q18_1_0	871	0.5	0.833333	0.888889	0.0555556	0.222222	1.22222	1.83333
Q18	Q18_1_0	872	0.333333	0.777778	1.05556	0	0.222222	1.33333	1.72222
Q18	Q18_1_0	873	0.333333	0.833333	1	0	0.388889	1	2.11111
Q18	Q18_1_0	874	0.444444	0.833333	0.888889	0	0.5	1.05556	2.05556
Q18	Q18_1_0	875	0.222222	0.833333	0.777778	0.0555556	0.333333	1.11111	1.72222
Q18	Q18_1_0	876	0.277778	0.777778	0.944444	0	0.277778	1	1.72222
Q18	Q18_1_0	877	0.222222	0.888889	0.888889	0.0555556	0.333333	1.11111	1.5
Q18	Q18_1_0	878	0.444444	0.833333	0.888889	0.0555556	0.388889	1.61111	1.66667
Q18	Q18_1_0	879	0.444444	0.888889	0.833333	0	0.222222	1.22222	1.66667
Q18	Q18_1_0	880	0.555556	0.888889	0.833333	0	0.388889	1.22222	1.77778
Q18	Q18_1_0	881	0.555556	0.722222	0.777778	0	0.277778	1.27778	1.55556
Q18	Q18_1_0	882	0.5	0.444444	0.888889	0.0555556	0.444444	1.16667	2
Q18	Q18_1_0	883	0.333333	0.666667	1	0.0555556	0.388889	1.22222	1.66667
Q18	Q18_1_0	884	0.444444	0.777778	0.611111	0	0.222222	1.22222	1.88889
Q18	Q18_1_0	885	0.444444	1	0.888889	0.0555556	0.222222	1.22222	2.05556
Q18	Q18_1_0	886	0.611111	0.944444	0.944444	0	0.222222	1.44444	1.83333
Q18	Q18_1_0	887	0.555556	0.833333	0.777778	0	0.277778	1.22222	2.05556
Q18	Q18_1_0	888	0.722222	0.944444	0.833333	0	0.333333	1.44444	1.94444
Q18	Q18_1_0	889	0.388889	1	1	0	0.333333	1.22222	1.94444
Q18	Q18_1_0	890	0.666667	0.888889	0.888889	0	0.222222	1.22222	2.27778
Q18	Q18_1_0	891	0.555556	0.888889	1.16667	0	0.277778	1.38889	1.88889
Q18	Q18_1_0	892	0.5	1	0.888889	0.0555556	0.444444	1.16667	1.94444
Q18	Q18_1_0	893	0.666667	0.944444	0.833333	0	0.444444	1.44444	1.77778
Q18	Q18_1_0	894	0.555556	0.888889	0.888889	0	0.611111	1.27778	1.94444
Q18	Q18_1_0	895	0.666667	1.05556	0.777778	0	0.222222	1.33333	1.83333
Q18	Q18_1_0	896	0.5	0.833333	0.888889	0.0555556	0.0555556	1.5	1.83333
Q18	Q18_1_0	897	0.333333	0.833333	0.833333	0	0.277778	1.27778	1.61111
Q18	Q18_1_0	898	0.555556	0.833333	0.777778	0	0.277778	1.11111	1.77778
Q18	Q18_1_0	899	0.555556	0.888889	0.777778	0.111111	0.222222	1.22222	2
Q18	Q18_1_0	900	0.5	0.833333	0.833333	0	0.277778	1.33333	1.83333
Q18	Q18_1_0	901	0.5	0.944444	0.666667	0	0.388889	1.5	1.88889
Q18	Q18_1_0	902	0.444444	1.05556	0.833333	0.0555556	0.333333	1.11111	2.27778
Q18	Q18_1_0	903	0.555556	1	0.666667	0	0.222222	1.72222	1.66667
Q18	Q18_1_0	904	0.555556	0.833333	0.888889	0	0.388889	1.38889	1.72222
Q18	Q18_1_0	905	0.5	0.611111	0.944444	0.0555556	0.444444	1.33333	1.77778
Q18	Q18_1_0	906	0.333333	1	0.777778	0	0.555556	1.16667	1.66667
Q18	Q18_1_0	907	0.444444	0.777778	1.11111	0	0.333333	1.44444	1.83333
Q18	Q18_1_0	908	0.5	0.888889	0.611111	0	0.388889	1.44444	1.55556
Q18	Q18_1_0	909	0.555556	1.11111	0.888889	0	0.277778	1.22222	1.88889
Q18	Q18_1_0	910	0.444444	0.722222	1	0.0555556	0.555556	1.11111	1.77778
Q18	Q18_1_0	911	0.611111	1.05556	0.777778	0	0.444444	1.44444	2.22222
Q18	Q18_1_0	912	0.5	0.944444	1	0	0.333333	1.33333	1.77778
Q18	Q18_1_0	913	0.5	0.833333	0.833333	0	0.166667	1.38889	1.83333
Q18	Q18_1_0	914	0.388889	1.11111	0.888889	0	0.5	1.33333	1.77778
Q18	Q18_1_0	915	0.444444	1.11111	0.833333	0	0.333333	1.22222	1.72222
Q18	Q18_1_0	916	0.444444	0.944444	0.722222	0	0.222222	1.22222	1.72222
Q18	Q18_1_0	917	0.555556	0.944444	0.833333	0	0.388889	1.11111	1.94444
Q18	Q18_1_0	918	0.388889	0.722222	0.833333	0	0.111111	1.16667	1.77778
Q18	Q18_1_0	919	0.333333	1	0.888889	0.0555556	0.222222	1.33333	1.88889
Q18	Q18_1_0	920	0.444444	1.05556	1.05556	0	0.388889	1.38889	1.77778
Q18	Q18_1_0	921	0.666667	1.05556	1	0	0.388889	1.27778	2
Q18	Q18_1_0	922	0.5	0.888889	1	0	0.333333	1.27778	2.11111
Q18	Q18_1_0	923	0.611111	0.944444	0.777778	0.0555556	0.388889	1.05556	1.77778
Q18	Q18_1_0	924	0.444444	0.944444	1	0	0.611111	1.61111	2
Q18	Q18_1_0	925	0.444444	1.05556	0.944444	0	0.277778	1.11111	1.77778
Q18	Q18_1_0	926	0.611111	0.888889	0.944444	0	0.222222	1.22222	1.61111
Q18	Q18_1_0	927	0.555556	0.833333	0.777778	0	0.333333	1.27778	1.72222
Q18	Q18_1_0	928	0.444444	0.777778	0.666667	0	0.333333	1.27778	1.55556
Q18	Q18_1_0	929	0.5	0.944444	0.722222	0.0555556	0.333333	1.27778	2.05556
Q18	Q18_1_0	930	0.444444	0.833333	0.888889	0	0.166667	1.27778	1.55556
Q18	Q18_1_0	931	0.388889	0.833333	0.777778	0	0.388889	1.27778	1.66667
Q18	Q18_1_0	932	0.666667	0.722222	0.777778	0	0.333333	1.16667	1.94444
Q18	Q18_1_0	933	0.333333	0.777778	0.888889	0	0.277778	1.27778	1.66667
Q18	Q18_1_0	934	0.277778	0.888889	0.944444	0.0555556	0.333333	1.22222	1.83333
Q18	Q18_1_0	935	0.5	0.833333	0.833333	0.0555556	0.222222	1.27778	1.66667
Q18	Q18_1_0	936	0.444444	1.11111	1	0.0555556	0.277778	1.38889	2
Q18	Q18_1_0	937	0.444444	0.833333	0.777778	0	0.222222	1.33333	1.88889
Q18	Q18_1_0	938	0.666667	0.888889	0.666667	0	0.277778	1.11111	2
Q18	Q18_1_0	939	0.555556	0.777778	0.944444	0	0.222222	1.38889	1.77778
Q18	Q18_1_0	940	0.611111	0.777778	0.944444	0	0.0555556	1.22222	1.94444
Q18	Q18_1_0	941	0.5	0.888889	0.888889	0.111111	0.388889	1.44444	2
Q18	Q18_1_0	942	0.5	1.05556	0.888889	0.0555556	0.333333	1.22222	1.83333
Q18	Q18_1_0	943	0.5	0.833333	1	0	0.388889	1.16667	1.88889
Q18	Q18_1_0	944	0.277778	0.888889	0.833333	0	0.222222	1.33333	2.33333
Q18	Q18_1_0	945	0.555556	0.833333	0.944444	0	0.222222	1.16667	2
Q18	Q18_1_0	946	0.444444	0.777778	0.833333	0	0.5	1.44444	1.83333
Q18	Q18_1_0	947	0.555556	0.944444	0.722222	0	0.388889	1.33333	1.88889
Q18	Q18_1_0	948	0.388889	1	1.05556	0.0555556	0.277778	1.33333	1.61111
Q18	Q18_1_0	949	0.5	0.611111	1	0	0.611111	1.44444	1.5
Q18	Q18_1_0	950	0.611111	0.833333	0.888889	0	0.277778	1.27778	2.11111
Q18	Q18_1_0	951	0.333333	0.833333	0.944444	0	0.388889	1.22222	1.94444
Q18	Q18_1_0	952	0.388889	0.833333	0.833333	0	0.5	1.33333	1.88889
Q18	Q18_1_0	953	0.444444	0.833333	1	0	0.0555556	1.33333	1.83333
Q18	Q18_1_0	954	0.611111	0.777778	0.888889	0	0.333333	1.27778	1.72222
Q18	Q18_1_0	955	0.388889	0.666667	0.888889	0	0.222222	1.16667	1.61111
Q18	Q18_1_0	956	0.5	0.888889	0.888889	0	0.222222	1.22222	1.61111
Q18	Q18_1_0	957	0.444444	0.833333	0.888889	0	0.166667	1.27778	2.16667
Q18	Q18_1_0	958	0.444444	0.777778	0.888889	0	0.333333	1.5	2.11111
Q18	Q18_1_0	959	0.5	0.833333	0.944444	0.0555556	0.222222	1	1.94444
Q18	Q18_1_0	960	0.444444	0.833333	0.944444	0	0.277778	1.44444	1.83333
Q18	Q18_1_0	961	0.333333	1	0.777778	0.0555556	0.555556	1.33333	2.05556
Q18	Q18_1_0	962	0.5	0.944444	0.833333	0	0.222222	1.11111	2.5
Q18	Q18_1_0	963	0.444444	0.888889	0.833333	0.0555556	0.222222	1.16667	2.16667
Q18	Q18_1_0	964	0.444444	1.16667	0.944444	0.0555556	0.277778	1.33333	2.11111
Q18	Q18_1_0	965	0.444444	0.833333	0.777778	0	0.5	0.944444	1.77778
Q18	Q18_1_0	966	0.444444	0.722222	1	0	0.222222	1.33333	1.77778
Q18	Q18_1_0	967	0.222222	0.777778	0.833333	0	0.166667	1.16667	1.94444
Q18	Q18_1_0	968	0.666667	0.777778	0.777778	0.0555556	0.166667	1.16667	2
Q18	Q18_1_0	969	0.444444	0.833333	1	0	0.222222	1.38889	1.88889
Q18	Q18_1_0	970	0.555556	1.05556	1.05556	0	0.5	1.27778	1.83333
Q18	Q18_1_0	971	0.444444	1.05556	0.722222	0	0.388889	1.16667	1.77778
Q18	Q18_1_0	972	0.611111	0.888889	1	0	0.388889	1.05556	1.61111
Q18	Q18_1_0	973	0.5	0.944444	0.833333	0	0.166667	1.11111	1.88889
Q18	Q18_1_0	974	0.333333	1.05556	0.888889	0	0.333333	1.22222	2.16667
Q18	Q18_1_0	975	0.555556	1	0.833333	0.0555556	0.222222	1.27778	1.83333
Q18	Q18_1_0	976	0.666667	0.944444	0.888889	0	0.111111	1.33333	2.16667
Q18	Q18_1_0	977	0.388889	1.11111	1	0	0.222222	1.11111	2
Q18	Q18_1_0	978	0.388889	1.05556	0.611111	0	0.388889	1.27778	1.94444
Q18	Q18_1_0	979	0.5	0.777778	0.944444	0	0.277778	1.22222	2.05556
Q18	Q18_1_0	980	0.333333	0.833333	0.833333	0.0555556	0.388889	1.05556	1.83333
Q18	Q18_1_0	981	0.388889	0.833333	0.555556	0.0555556	0.222222	1.11111	2
Q18	Q18_1_0	982	0.277778	0.833333	0.777778	0	0.222222	1.22222	1.77778
Q18	Q18_1_0	983	0.333333	0.944444	0.944444	0	0.277778	1.27778	1.83333
Q18	Q18_1_0	984	0.5	0.944444	0.722222	0	0.333333	1.22222	1.88889
Q18	Q18_1_0	985	0.555556	0.944444	0.666667	0	0.222222	1.16667	1.88889
Q18	Q18_1_0	986	0.277778	0.888889	1	0	0	1.27778	1.72222
Q18	Q18_1_0	987	0.333333	0.888889	1	0	0.444444	1.22222	1.72222
Q18	Q18_1_0	988	0.333333	1	0.777778	0	0.166667	1.5	1.88889
Q18	Q18_1_0	989	0.5	0.777778	0.722222	0	0.166667	1.16667	1.94444
Q18	Q18_1_0	990	0.5	1	0.722222	0	0.333333	1.44444	1.61111
Q18	Q18_1_0	991	0.333333	0.777778	0.888889	0	0.333333	1.33333	1.94444
Q18	Q18_1_0	992	0.333333	0.833333	0.888889	0	0.444444	1.22222	1.77778
Q18	Q18_1_0	993	0.277778	0.888889	0.777778	0.0555556	0.388889	1.27778	1.94444
Q18	Q18_1_0	994	0.388889	0.944444	0.944444	0	0.166667	1.11111	1.83333
Q18	Q18_1_0	995	0.277778	0.777778	0.944444	0	0.111111	1.27778	1.33333
Q18	Q18_1_0	996	0.388889	0.722222	0.944444	0	0.277778	1.38889	1.61111
Q18	Q18_1_0	997	0.444444	0.888889	0.833333	0	0.222222	1.16667	2
Q18	Q18_1_0	998	0.222222	0.777778	0.888889	0	0.388889	1.44444	1.61111
Q18	Q18_1_0	999	0.277778	0.888889	0.722222	0	0.388889	1.27778	1.72222
Q18	Q18_1_0	1000	0.277778	0.944444	0.888889	0	0.277778	1.16667	1.61111
Q18	Q18_1_0	1001	0.222222	0.5	1	0.111111	0.277778	1.16667	1.61111
Q18	Q18_1_0	1002	0.277778	0.833333	0.722222	0	0.111111	1.16667	1.66667
Q18	Q18_1_0	1003	0.5	0.888889	0.777778	0	0.222222	1.05556	1.61111
Q18	Q18_1_0	1004	0.388889	1.11111	0.722222	0	0.388889	1.16667	1.77778
Q18	Q18_1_0	1005	0.277778	0.888889	0.833333	0	0.444444	1.16667	1.77778
Q18	Q18_1_0	1006	0.444444	1	0.777778	0	0.388889	1.22222	2
Q18	Q18_1_0	1007	0.444444	0.888889	0.722222	0	0.222222	1.22222	1.55556
Q18	Q18_1_0	1008	0.388889	0.777778	0.888889	0	0.5	1.22222	1.66667
Q18	Q18_1_0	1009	0.277778	0.944444	1	0	0.444444	1.05556	1.5
Q18	Q18_1_0	1010	0.444444	0.944444	1	0	0.333333	1.11111	1.66667
Q18	Q18_1_0	1011	0.388889	0.777778	1	0.0555556	0.277778	1.44444	1.88889
Q18	Q18_1_0	1012	0.333333	0.722222	0.944444	0	0.277778	1.5	1.77778
Q18	Q18_1_0	1013	0.444444	0.888889	0.833333	0.0555556	0.722222	1.33333	1.83333
Q18	Q18_1_0	1014	0.611111	0.944444	0.944444	0.0555556	0.388889	1.33333	2.11111
Q18	Q18_1_0	1015	0.444444	1.11111	1	0	0.5	1.22222	2.05556
Q18	Q18_1_0	1016	0.611111	0.833333	0.944444	0	0.388889	1.11111	1.83333
Q18	Q18_1_0	1017	0.222222	0.944444	0.888889	0	0.166667	1.27778	1.83333
Q18	Q18_1_0	1018	0.222222	1.11111	0.777778	0	0.111111	1.22222	1.88889
Q18	Q18_1_0	1019	0.388889	0.833333	0.777778	0	0.222222	1.22222	1.94444
Q18	Q18_1_0	1020	0.222222	0.833333	0.833333	0	0.0555556	1.16667	1.72222
Q18	Q18_1_0	1021	0.388889	1.05556	0.777778	0	0.333333	1.16667	1.61111
Q18	Q18_1_0	1022	0.444444	1.05556	1	0	0.277778	1.11111	1.72222
Q18	Q18_1_0	1023	0.388889	1	0.888889	0	0.388889	1	1.77778
Q18	Q18_1_0	1024	0.666667	0.722222	0.888889	0.0555556	0.277778	1.44444	1.88889
Q18	Q18_1_0	1025	0.277778	0.888889	0.777778	0	0.333333	1.22222	1.61111
Q18	Q18_1_0	1026	0.333333	0.833333	0.944444	0.0555556	0.333333	1	1.55556
Q18	Q18_1_0	1027	0.333333	0.944444	1.11111	0	0.277778	1.27778	2.16667
Q18	Q18_1_0	1028	0.5	0.722222	0.888889	0	0.611111	1.33333	1.55556
Q18	Q18_1_0	1029	0.5	0.833333	0.944444	0	0.166667	1.33333	1.94444
Q18	Q18_1_0	1030	0.444444	0.944444	0.666667	0	0.388889	1.22222	1.66667
Q18	Q18_1_0	1031	0.5	0.944444	0.833333	0.0555556	0.166667	1.33333	2.05556
Q18	Q18_1_0	1032	0.444444	1.16667	0.833333	0.111111	0.166667	1.05556	1.94444
Q18	Q18_1_0	1033	0.333333	0.944444	0.833333	0	0.277778	1.33333	1.66667
Q18	Q18_1_0	1034	0.5	1	0.722222	0.0555556	0.222222	1.33333	2.16667
Q18	Q18_1_0	1035	0.5	0.944444	0.944444	0	0.333333	1.27778	1.77778
Q18	Q18_1_0	1036	0.611111	1	0.888889	0.0555556	0.277778	1.33333	2.11111
Q18	Q18_1_0	1037	0.5	0.888889	0.888889	0	0.166667	1.33333	1.72222
Q18	Q18_1_0	1038	0.444444	0.888889	1	0	0.333333	1.33333	1.77778
Q18	Q18_1_0	1039	0.388889	0.944444	1.11111	0	0.333333	1.33333	1.94444
Q18	Q18_1_0	1040	0.388889	0.666667	0.888889	0	0.388889	1.22222	2
Q18	Q18_1_0	1041	0.5	0.833333	0.777778	0	0.277778	1.22222	2
Q18	Q18_1_0	1042	0.388889	0.833333	0.944444	0	0.388889	1.44444	2
Q18	Q18_1_0	1043	0.388889	0.888889	0.833333	0	0.333333	1.16667	2.05556
Q18	Q18_1_0	1044	0.5	0.944444	0.888889	0.0555556	0.388889	1.22222	1.94444
Q18	Q18_1_0	1045	0.5	0.944444	0.722222	0	0.277778	1.27778	1.83333
Q18	Q18_1_0	1046	0.333333	0.666667	0.944444	0.0555556	0.222222	1.44444	1.61111
Q18	Q18_1_0	1047	0.333333	0.888889	0.944444	0	0.388889	1.11111	1.83333
Q18	Q18_1_0	1048	0.333333	0.944444	0.833333	0	0.388889	1.05556	1.83333
Q18	Q18_1_0	1049	0.388889	1.05556	0.666667	0	0.333333	1.27778	1.94444
Q18	Q18_1_0	1050	0.388889	0.722222	1.05556	0.0555556	0.222222	1.5	1.88889
Q18	Q18_1_1	251	0.333333	0.722222	0.888889	0	0.388889	1.05556	1.66667
Q18	Q18_1_1	252	0.5	0.888889	0.777778	0	0.333333	1.27778	1.72222
Q18	Q18_1_1	253	0.444444	0.888889	1.05556	0	0.388889	1.16667	1.66667
Q18	Q18_1_1	254	0.388889	1.16667	0.944444	0	0.333333	1.16667	1.66667
Q18	Q18_1_1	255	0.444444	0.833333	0.888889	0	0.111111	1.22222	1.88889
Q18	Q18_1_1	256	0.333333	0.777778	0.777778	0	0.444444	1.27778	1.72222
Q18	Q18_1_1	257	0.388889	1.05556	0.722222	0	0.388889	0.944444	1.77778
Q18	Q18_1_1	258	0.555556	1.05556	1	0	0.5	1.11111	1.94444
Q18	Q18_1_1	259	0.611111	0.888889	0.944444	0	0.444444	1.05556	1.94444
Q18	Q18_1_1	260	0.5	1	0.944444	0	0.388889	1	2.05556
Q18	Q18_1_1	261	0.388889	1.05556	0.833333	0	0.277778	1.33333	1.77778
Q18	Q18_1_1	262	0.388889	0.944444	1	0.0555556	0.333333	1.27778	1.88889
Q18	Q18_1_1	263	0.333333	1.11111	0.833333	0.0555556	0.277778	1.22222	1.77778
Q18	Q18_1_1	264	0.5	0.833333	0.833333	0	0.555556	1.22222	1.88889
Q18	Q18_1_1	265	0.5	0.666667	0.666667	0	0.333333	0.888889	1.83333
Q18	Q18_1_1	266	0.388889	0.833333	0.722222	0	0.222222	0.944444	1.94444
Q18	Q18_1_1	267	0.5	1.22222	0.777778	0	0.277778	1	1.88889
Q18	Q18_1_1	268	0.444444	0.777778	0.833333	0	0.222222	0.944444	1.88889
Q18	Q18_1_1	269	0.5	1.11111	0.888889	0.0555556	0.222222	1.05556	1.94444
Q18	Q18_1_1	270	0.444444	0.722222	0.722222	0	0.333333	0.944444	1.94444
Q18	Q18_1_1	271	0.5	0.944444	0.611111	0	0.444444	1	1.83333
Q18	Q18_1_1	272	0.444444	0.777778	0.444444	0.0555556	0.333333	1.16667	1.5
Q18	Q18_1_1	273	0.277778	0.722222	0.944444	0	0.333333	1.27778	1.61111
Q18	Q18_1_1	274	0.333333	0.722222	0.833333	0.0555556	0.388889	0.944444	1.77778
Q18	Q18_1_1	275	0.222222	0.888889	0.833333	0	0.222222	0.944444	1.61111
Q18	Q18_1_1	276	0.222222	0.888889	0.777778	0	0.333333	0.777778	1.83333
Q18	Q18_1_1	277	0.222222	0.666667	0.888889	0.0555556	0.277778	1	1.94444
Q18	Q18_1_1	278	0.388889	0.944444	0.722222	0	0.333333	1.11111	2.05556
Q18	Q18_1_1	279	0.388889	0.722222	0.611111	0	0.388889	0.944444	1.55556
Q18	Q18_1_1	280	0.444444	0.833333	0.666667	0	0.277778	0.944444	1.5
Q18	Q18_1_1	281	0.444444	0.888889	0.666667	0.0555556	0.111111	1.05556	1.83333
Q18	Q18_1_1	282	0.5	0.888889	0.944444	0.0555556	0.222222	1.05556	2.05556
Q18	Q18_1_1	283	0.555556	0.944444	1	0	0.444444	1.33333	1.88889
Q18	Q18_1_1	284	0.555556	0.611111	0.666667	0	0.333333	1	1.72222
Q18	Q18_1_1	285	0.555556	0.777778	0.722222	0	0.222222	1	1.88889
Q18	Q18_1_1	286	0.388889	0.833333	0.777778	0.0555556	0.277778	1.33333	1.66667
Q18	Q18_1_1	287	0.333333	0.888889	0.833333	0.0555556	0.333333	1	1.5
Q18	Q18_1_1	288	0.5	0.888889	0.888889	0	0.111111	1.11111	1.83333
Q18	Q18_1_1	289	0.333333	0.777778	0.666667	0	0.277778	1	1.61111
Q18	Q18_1_1	290	0.333333	0.722222	0.722222	0	0.277778	1.05556	1.5
Q18	Q18_1_1	291	0.222222	0.666667	0.833333	0	0.388889	1.16667	1.61111
Q18	Q18_1_1	292	0.388889	1	0.888889	0.0555556	0.5	1.16667	1.94444
Q18	Q18_1_1	293	0.5	0.722222	0.777778	0	0.388889	1.11111	2
Q18	Q18_1_1	294	0.5	0.833333	0.833333	0	0.444444	1.27778	1.88889
Q18	Q18_1_1	295	0.444444	0.888889	0.777778	0	0.388889	1.11111	1.77778
Q18	Q18_1_1	296	0.444444	0.777778	0.666667	0	0.166667	1.05556	1.94444
Q18	Q18_1_1	297	0.444444	0.944444	0.833333	0	0.333333	1.05556	1.83333
Q18	Q18_1_1	298	0.388889	0.944444	0.777778	0	0.277778	1.27778	1.83333
Q18	Q18_1_1	299	0.611111	0.611111	0.722222	0	0.222222	1.16667	1.77778
Q18	Q18_1_1	300	0.388889	0.833333	0.722222	0	0.333333	1.16667	1.94444
Q18	Q18_1_1	301	0.388889	1.05556	0.722222	0	0.388889	1.05556	1.88889
Q18	Q18_1_1	302	0.444444	0.888889	0.888889	0	0.166667	1.05556	1.83333
Q18	Q18_1_1	303	0.388889	0.833333	0.888889	0.0555556	0.333333	1	2.05556
Q18	Q18_1_1	304	0.388889	0.777778	0.722222	0	0.222222	1.27778	1.94444
Q18	Q18_1_1	305	0.611111	0.944444	0.833333	0.0555556	0.111111	1.11111	1.77778
Q18	Q18_1_1	306	0.277778	0.888889	0.944444	0	0.388889	1.27778	1.77778
Q18	Q18_1_1	307	0.5	0.777778	0.666667	0.0555556	0.333333	1.11111	1.72222
Q18	Q18_1_1	308	0.555556	0.722222	0.944444	0.0555556	0.222222	1.33333	1.55556
Q18	Q18_1_1	309	0.333333	0.944444	0.5	0	0.222222	0.944444	1.44444
Q18	Q18_1_1	310	0.555556	0.611111	0.777778	0	0.388889	1.27778	1.66667
Q18	Q18_1_1	311	0.555556	0.944444	0.777778	0.0555556	0.222222	1.38889	1.83333
Q18	Q18_1_1	312	0.444444	1	0.722222	0	0.222222	1.22222	1.94444
Q18	Q18_1_1	313	0.611111	1.05556	0.777778	0.111111	0.222222	1.16667	1.94444
Q18	Q18_1_1	314	0.5	0.777778	0.833333	0	0.166667	1.05556	1.94444
Q18	Q18_1_1	315	0.444444	0.555556	0.722222	0	0.444444	1.27778	1.55556
Q18	Q18_1_1	316	0.388889	0.833333	0.944444	0	0.222222	1.22222	1.88889
Q18	Q18_1_1	317	0.5	0.944444	0.666667	0	0.277778	1.44444	1.83333
Q18	Q18_1_1	318	0.388889	0.944444	0.833333	0	0.444444	1	1.88889
Q18	Q18_1_1	319	0.666667	0.944444	0.666667	0	0.5	0.944444	1.94444
Q18	Q18_1_1	320	0.666667	0.888889	0.722222	0	0.222222	1.33333	1.5
Q18	Q18_1_1	321	0.388889	1	0.777778	0	0.444444	1.33333	1.77778
Q18	Q18_1_1	322	0.166667	0.888889	0.888889	0.0555556	0.333333	1.22222	1.94444
Q18	Q18_1_1	323	0.444444	0.944444	0.944444	0	0.444444	1.22222	2
Q18	Q18_1_1	324	0.444444	0.777778	0.722222	0	0.166667	1.22222	1.77778
Q18	Q18_1_1	325	0.333333	0.777778	0.944444	0	0.222222	1.11111	1.5
Q18	Q18_1_1	326	0.555556	0.666667	0.666667	0	0.166667	1.5	1.77778
Q18	Q18_1_1	327	0.5	0.777778	0.888889	0	0.166667	1.11111	1.77778
Q18	Q18_1_1	328	0.333333	0.888889	0.722222	0	0.222222	1.27778	1.55556
Q18	Q18_1_1	329	0.222222	1.05556	0.611111	0.0555556	0.444444	1.11111	1.88889
Q18	Q18_1_1	330	0.555556	1	0.611111	0	0.277778	0.944444	1.77778
Q18	Q18_1_1	331	0.333333	1.05556	0.888889	0.0555556	0.555556	1.27778	1.83333
Q18	Q18_1_1	332	0.166667	0.833333	0.833333	0	0.333333	1	1.66667
Q18	Q18_1_1	333	0.444444	0.833333	0.944444	0	0.388889	0.944444	1.77778
Q18	Q18_1_1	334	0.5	0.777778	0.722222	0	0.333333	1.05556	1.66667
Q18	Q18_1_1	335	0.333333	1	0.611111	0	0.277778	1.05556	1.77778
Q18	Q18_1_1	336	0.333333	0.777778	1	0	0.222222	1.27778	1.66667
Q18	Q18_1_1	337	0.277778	0.777778	0.722222	0	0.277778	1.05556	1.77778
Q18	Q18_1_1	338	0.388889	0.944444	0.833333	0	0.388889	1.16667	1.94444
Q18	Q18_1_1	339	0.388889	0.611111	0.833333	0	0.166667	1.22222	2
Q18	Q18_1_1	340	0.444444	0.777778	0.833333	0	0.388889	1.22222	1.77778
Q18	Q18_1_1	341	0.333333	0.944444	0.833333	0	0.0555556	1.22222	1.77778
Q18	Q18_1_1	342	0.555556	0.944444	0.722222	0.0555556	0.388889	1.16667	1.72222
Q18	Q18_1_1	343	0.555556	0.888889	0.944444	0	0.388889	1.27778	1.77778
Q18	Q18_1_1	344	0.444444	0.833333	0.777778	0	0.333333	1.27778	1.77778
Q18	Q18_1_1	345	0.611111	0.833333	0.944444	0	0.388889	1.05556	2.22222
Q18	Q18_1_1	346	0.277778	0.833333	0.666667	0	0.222222	0.944444	1.77778
Q18	Q18_1_1	347	0.388889	0.833333	1	0	0.277778	1.05556	2
Q18	Q18_1_1	348	0.388889	0.777778	0.888889	0	0.277778	1.11111	1.94444
Q18	Q18_1_1	349	0.333333	0.722222	1	0	0.333333	1.27778	1.5
Q18	Q18_1_1	350	0.333333	0.833333	0.888889	0	0.333333	1.33333	1.55556
Q18	Q18_1_1	351	0.388889	0.777778	0.833333	0	0.444444	1.16667	1.55556
Q18	Q18_1_1	352	0.555556	1	0.722222	0	0.444444	1.27778	2.05556
Q18	Q18_1_1	353	0.555556	0.833333	0.777778	0.111111	0.611111	1.27778	1.77778
Q18	Q18_1_1	354	0.555556	0.833333	0.833333	0	0.222222	1.5	1.66667
Q18	Q18_1_1	355	0.444444	0.888889	0.944444	0	0.388889	1.27778	1.66667
Q18	Q18_1_1	356	0.444444	0.777778	0.944444	0	0.166667	1.16667	1.94444
Q18	Q18_1_1	357	0.444444	1	0.833333	0	0.222222	1.33333	1.72222
Q18	Q18_1_1	358	0.388889	1	0.888889	0	0.277778	1.27778	1.88889
Q18	Q18_1_1	359	0.555556	0.944444	0.944444	0	0.277778	1.33333	1.77778
Q18	Q18_1_1	360	0.5	1.11111	0.666667	0	0.166667	1.44444	1.61111
Q18	Q18_1_1	361	0.444444	0.888889	1	0.0555556	0.444444	1.5	1.72222
Q18	Q18_1_1	362	0.5	0.722222	0.777778	0	0.333333	1.38889	1.83333
Q18	Q18_1_1	363	0.5	0.833333	0.833333	0	0.277778	1.05556	1.83333
Q18	Q18_1_1	364	0.388889	0.722222	0.944444	0	0.444444	1.22222	2.27778
Q18	Q18_1_1	365	0.555556	0.944444	0.833333	0	0.277778	1.38889	1.94444
Q18	Q18_1_1	366	0.5	0.888889	0.833333	0	0.388889	1.16667	2.05556
Q18	Q18_1_1	367	0.444444	0.888889	0.833333	0	0.333333	0.944444	1.77778
Q18	Q18_1_1	368	0.5	0.888889	0.888889	0.0555556	0.388889	1.16667	1.88889
Q18	Q18_1_1	369	0.555556	1.05556	0.833333	0	0.444444	1.27778	1.88889
Q18	Q18_1_1	370	0.444444	0.888889	1	0	0.444444	1.22222	1.77778
Q18	Q18_1_1	371	0.333333	0.833333	0.666667	0	0.333333	1.22222	1.88889
Q18	Q18_1_1	372	0.388889	0.722222	0.888889	0	0.111111	1.11111	2.05556
Q18	Q18_1_1	373	0.222222	0.888889	0.888889	0.0555556	0.388889	0.944444	1.88889
Q18	Q18_1_1	374	0.388889	0.611111	0.833333	0.0555556	0.222222	0.888889	1.88889
Q18	Q18_1_1	375	0.555556	0.833333	0.833333	0	0.388889	1	1.83333
Q18	Q18_1_1	376	0.444444	0.666667	0.888889	0	0.222222	1.11111	1.88889
Q18	Q18_1_1	377	0.444444	0.611111	0.722222	0.0555556	0.333333	1.27778	1.77778
Q18	Q18_1_1	378	0.222222	0.944444	1.05556	0	0.222222	1.22222	1.72222
Q18	Q18_1_1	379	0.5	0.888889	0.833333	0	0.166667	1.22222	1.94444
Q18	Q18_1_1	380	0.555556	0.944444	1.05556	0	0.277778	1.27778	1.83333
Q18	Q18_1_1	381	0.333333	0.833333	1.05556	0	0.444444	1.27778	1.77778
Q18	Q18_1_1	382	0.388889	0.833333	0.722222	0	0.111111	1.16667	2
Q18	Q18_1_1	383	0.333333	0.888889	0.888889	0	0.222222	1.16667	2
Q18	Q18_1_1	384	0.333333	0.777778	0.722222	0	0.222222	1.11111	1.72222
Q18	Q18_1_1	385	0.222222	0.944444	0.888889	0	0.111111	1.44444	1.72222
Q18	Q18_1_1	386	0.166667	1	0.611111	0.0555556	0.388889	1.16667	1.72222
Q18	Q18_1_1	387	0.388889	0.833333	0.833333	0	0.555556	1.5	1.77778
Q18	Q18_1_1	388	0.333333	0.777778	0.833333	0	0.5	1.38889	1.66667
Q18	Q18_1_1	389	0.333333	0.944444	0.888889	0	0.277778	1.22222	1.5
Q18	Q18_1_1	390	0.277778	0.777778	0.833333	0.0555556	0.388889	1.11111	1.88889
Q18	Q18_1_1	391	0.388889	0.833333	0.944444	0.0555556	0.388889	1.11111	1.88889
Q18	Q18_1_1	392	0.277778	1	1	0	0.222222	1.27778	1.66667
Q18	Q18_1_1	393	0.388889	0.722222	1	0	0.333333	1.11111	1.88889
Q18	Q18_1_1	394	0.333333	0.833333	1	0	0.222222	1	1.72222
Q18	Q18_1_1	395	0.277778	0.666667	0.833333	0	0.333333	1.05556	1.94444
Q18	Q18_1_1	396	0.222222	0.888889	0.722222	0	0.111111	1.27778	1.66667
Q18	Q18_1_1	397	0.277778	0.5	0.944444	0	0.111111	0.777778	1.66667
Q18	Q18_1_1	398	0.277778	0.777778	0.888889	0	0.388889	1.05556	1.61111
Q18	Q18_1_1	399	0.277778	1	0.722222	0	0.333333	1.33333	1.83333
Q18	Q18_1_1	400	0.388889	0.833333	0.666667	0	0.166667	1.05556	1.61111
Q18	Q18_1_1	401	0.333333	0.722222	0.777778	0	0.222222	1	1.88889
Q18	Q18_1_1	402	0.222222	1	0.722222	0	0.444444	1.05556	1.72222
Q18	Q18_1_1	403	0.111111	0.888889	0.833333	0	0.222222	1	1.72222
Q18	Q18_1_1	404	0.222222	0.888889	0.722222	0.0555556	0.166667	1.05556	1.66667
Q18	Q18_1_1	405	0.166667	0.777778	0.888889	0	0.166667	1.22222	1.72222
Q18	Q18_1_1	406	0.277778	0.722222	0.777778	0	0.222222	1.16667	1.94444
Q18	Q18_1_1	407	0.333333	0.777778	0.777778	0	0.5	0.888889	1.72222
Q18	Q18_1_1	408	0.277778	0.833333	0.666667	0.0555556	0.5	0.944444	1.44444
Q18	Q18_1_1	409	0.222222	0.888889	0.833333	0	0.111111	0.777778	1.66667
Q18	Q18_1_1	410	0.333333	1.05556	0.944444	0.0555556	0.333333	1.05556	1.66667
Q18	Q18_1_1	411	0.277778	1	0.833333	0.0555556	0.166667	1.11111	1.88889
Q18	Q18_1_1	412	0.222222	1.11111	1.11111	0.0555556	0.111111	0.944444	1.61111
Q18	Q18_1_1	413	0.166667	0.888889	1.05556	0	0.222222	1	1.94444
Q18	Q18_1_1	414	0.222222	0.555556	0.888889	0	0.222222	1	1.72222
Q18	Q18_1_1	415	0.277778	0.833333	0.722222	0	0.5	0.944444	1.94444
Q18	Q18_1_1	416	0.277778	0.833333	0.833333	0	0.555556	0.944444	2
Q18	Q18_1_1	417	0.277778	0.833333	0.722222	0	0.222222	1	1.61111
Q18	Q18_1_1	418	0.333333	0.777778	0.888889	0.0555556	0.222222	0.944444	1.77778
Q18	Q18_1_1	419	0.166667	0.722222	0.611111	0.0555556	0.277778	0.777778	1.72222
Q18	Q18_1_1	420	0.277778	0.611111	0.666667	0	0.555556	1	1.55556
Q18	Q18_1_1	421	0.111111	0.833333	0.666667	0	0.333333	0.833333	1.55556
Q18	Q18_1_1	422	0.222222	0.833333	0.777778	0	0.111111	0.888889	1.61111
Q18	Q18_1_1	423	0.277778	0.722222	0.777778	0.0555556	0.333333	0.833333	1.83333
Q18	Q18_1_1	424	0.388889	0.888889	0.777778	0	0.222222	1	1.83333
Q18	Q18_1_1	425	0.333333	1.05556	1	0	0.388889	1.22222	1.66667
Q18	Q18_1_1	426	0.333333	0.944444	0.777778	0	0.444444	1.11111	1.72222
Q18	Q18_1_1	427	0.222222	1.27778	0.666667	0	0.277778	1	1.55556
Q18	Q18_1_1	428	0.166667	0.888889	0.722222	0	0.333333	1.05556	1.88889
Q18	Q18_1_1	429	0.111111	1	0.611111	0	0.111111	0.833333	1.94444
Q18	Q18_1_1	430	0.166667	0.888889	0.666667	0	0.111111	0.944444	1.44444
Q18	Q18_1_1	431	0.0555556	0.833333	0.888889	0	0.277778	0.944444	1.88889
Q18	Q18_1_1	432	0.222222	0.944444	0.944444	0	0.555556	1	1.44444
Q18	Q18_1_1	433	0.111111	0.722222	1.05556	0	0.277778	1.16667	1.44444
Q18	Q18_1_1	434	0.111111	0.722222	0.833333	0	0.222222	0.944444	1.5
Q18	Q18_1_1	435	0.166667	0.833333	0.944444	0	0.388889	1.27778	1.61111
Q18	Q18_1_1	436	0.166667	0.888889	0.944444	0	0.611111	1.11111	1.88889
Q18	Q18_1_1	437	0.111111	0.666667	0.833333	0.0555556	0.333333	0.944444	1.5
Q18	Q18_1_1	438	0.222222	0.611111	1	0	0.277778	1	1.77778
Q18	Q18_1_1	439	0.166667	0.944444	0.944444	0.0555556	0.222222	1.22222	1.33333
Q18	Q18_1_1	440	0.222222	0.722222	0.666667	0	0.388889	0.888889	1.66667
Q18	Q18_1_1	441	0.222222	0.666667	0.944444	0	0.333333	1	1.55556
Q18	Q18_1_1	442	0.222222	1	0.777778	0	0.333333	1.16667	1.55556
Q18	Q18_1_1	443	0.222222	0.777778	0.833333	0	0	0.944444	1.66667
Q18	Q18_1_1	444	0.222222	0.777778	0.944444	0	0.5	0.888889	1.61111
Q18	Q18_1_1	445	0.388889	0.944444	0.666667	0.0555556	0.166667	0.888889	1.83333
Q18	Q18_1_1	446	0.5	0.722222	0.5	0	0.0555556	1.05556	1.55556
Q18	Q18_1_1	447	0.222222	0.888889	0.833333	0.0555556	0.333333	0.944444	1.88889
Q18	Q18_1_1	448	0.333333	1.05556	0.944444	0	0.222222	1.16667	2.05556
Q18	Q18_1_1	449	0.444444	0.833333	0.777778	0	0.166667	1.11111	1.77778
Q18	Q18_1_1	450	0.388889	0.888889	0.666667	0	0.111111	1	1.61111
Q18	Q18_1_1	451	0.333333	0.722222	0.777778	0	0.166667	1	1.66667
Q18	Q18_1_1	452	0.333333	0.777778	0.666667	0	0.111111	0.833333	1.66667
Q18	Q18_1_1	453	0.222222	0.944444	0.666667	0	0.444444	1	1.66667
Q18	Q18_1_1	454	0.388889	1	0.611111	0	0.222222	0.944444	2
Q18	Q18_1_1	455	0.277778	0.666667	0.777778	0	0.277778	0.888889	1.5
Q18	Q18_1_1	456	0.222222	0.888889	0.833333	0	0.166667	1	1.72222
Q18	Q18_1_1	457	0.277778	0.611111	0.833333	0	0.277778	1.05556	1.66667
Q18	Q18_1_1	458	0.333333	0.722222	0.944444	0	0.388889	1.05556	1.55556
Q18	Q18_1_1	459	0.388889	0.888889	0.666667	0	0.388889	0.944444	1.61111
Q18	Q18_1_1	460	0.277778	0.722222	0.722222	0	0.166667	0.944444	1.72222
Q18	Q18_1_1	461	0.388889	0.833333	0.833333	0	0.222222	0.944444	1.72222
Q18	Q18_1_1	462	0.222222	0.777778	0.722222	0	0.388889	0.944444	1.61111
Q18	Q18_1_1	463	0.277778	0.777778	0.833333	0	0.166667	1.16667	1.55556
Q18	Q18_1_1	464	0.222222	0.666667	0.666667	0	0.111111	1.22222	1.55556
Q18	Q18_1_1	465	0.388889	0.555556	0.722222	0	0.111111	1	1.72222
Q18	Q18_1_1	466	0.444444	0.666667	0.666667	0	0.277778	1.11111	1.72222
Q18	Q18_1_1	467	0.111111	0.666667	0.944444	0	0.166667	0.722222	1.66667
Q18	Q18_1_1	468	0.333333	0.833333	1	0.0555556	0.333333	1.11111	1.77778
Q18	Q18_1_1	469	0.222222	0.722222	0.777778	0	0.277778	1.16667	1.44444
Q18	Q18_1_1	470	0.388889	0.5	0.666667	0	0.333333	1.05556	1.44444
Q18	Q18_1_1	471	0.277778	0.666667	0.777778	0	0.333333	0.944444	1.44444
Q18	Q18_1_1	472	0.222222	0.444444	0.777778	0	0.444444	1.16667	1.55556
Q18	Q18_1_1	473	0.166667	0.722222	1.11111	0	0.333333	1.38889	1.55556
Q18	Q18_1_1	474	0.222222	0.888889	0.833333	0	0.222222	1.05556	1.94444
Q18	Q18_1_1	475	0.222222	0.888889	0.777778	0	0.5	1	1.66667
Q18	Q18_1_1	476	0.166667	0.888889	0.888889	0	0.277778	0.888889	1.5
Q18	Q18_1_1	477	0.277778	0.611111	0.777778	0.0555556	0.333333	0.833333	1.88889
Q18	Q18_1_1	478	0.166667	0.666667	0.888889	0	0.166667	1	1.5
Q18	Q18_1_1	479	0.111111	0.666667	0.611111	0	0.388889	1.05556	1.44444
Q18	Q18_1_1	480	0.277778	0.888889	0.777778	0	0.388889	1.11111	1.66667
Q18	Q18_1_1	481	0.277778	0.666667	0.777778	0	0.277778	1.05556	1.38889
Q18	Q18_1_1	482	0.333333	0.777778	0.944444	0	0.222222	1.27778	1.66667
Q18	Q18_1_1	483	0.5	0.777778	0.833333	0	0.166667	1.33333	1.83333
Q18	Q18_1_1	484	0.444444	0.777778	0.888889	0	0.277778	1.05556	1.83333
Q18	Q18_1_1	485	0.388889	0.666667	0.833333	0	0.333333	0.888889	1.83333
Q18	Q18_1_1	486	0.388889	0.888889	0.833333	0.0555556	0.277778	1.05556	1.55556
Q18	Q18_1_1	487	0.444444	0.944444	0.833333	0	0.333333	1.11111	1.83333
Q18	Q18_1_1	488	0.388889	1.05556	0.722222	0	0.166667	0.944444	1.94444
Q18	Q18_1_1	489	0.277778	0.833333	0.833333	0	0.277778	1.16667	1.61111
Q18	Q18_1_1	490	0.277778	0.888889	0.944444	0	0.277778	1	1.77778
Q18	Q18_1_1	491	0.277778	0.777778	1	0	0.388889	1.16667	1.5
Q18	Q18_1_1	492	0.222222	0.722222	0.777778	0.0555556	0.222222	1.16667	1.72222
Q18	Q18_1_1	493	0.277778	1	0.722222	0.0555556	0.222222	1.11111	1.88889
Q18	Q18_1_1	494	0.222222	0.777778	0.777778	0.0555556	0.333333	0.944444	1.44444
Q18	Q18_1_1	495	0.111111	0.833333	0.944444	0	0.111111	1.22222	1.55556
Q18	Q18_1_1	496	0.222222	0.722222	0.833333	0	0.444444	1.16667	1.55556
Q18	Q18_1_1	497	0.111111	0.833333	0.833333	0	0.388889	1	1.44444
Q18	Q18_1_1	498	0.0555556	0.777778	1.05556	0	0.388889	0.888889	1.61111
Q18	Q18_1_1	499	0.111111	0.611111	0.888889	0	0.333333	1.11111	1.66667
Q18	Q18_1_1	500	0.222222	0.777778	0.888889	0.0555556	0.111111	1.22222	1.77778
Q18	Q18_1_1	501	0.111111	0.722222	0.944444	0	0.222222	0.944444	1.5
Q18	Q18_1_1	502	0.333333	0.833333	0.833333	0	0.388889	1.11111	1.66667
Q18	Q18_1_1	503	0.222222	0.944444	0.944444	0	0.388889	1.11111	1.83333
Q18	Q18_1_1	504	0.222222	0.777778	0.944444	0	0.444444	1.11111	1.72222
Q18	Q18_1_1	505	0.222222	0.722222	0.833333	0	0.388889	1.11111	1.61111
Q18	Q18_1_1	506	0.166667	0.777778	0.888889	0	0.222222	1	1.5
Q18	Q18_1_1	507	0.277778	0.888889	0.666667	0	0.222222	1.05556	1.55556
Q18	Q18_1_1	508	0.277778	0.777778	0.833333	0	0.222222	1.27778	1.61111
Q18	Q18_1_1	509	0.222222	0.722222	0.611111	0	0.222222	1	1.5
Q18	Q18_1_1	510	0.166667	0.777778	0.944444	0.0555556	0.388889	1.16667	1.66667
Q18	Q18_1_1	511	0.222222	0.833333	0.944444	0	0.333333	1.05556	1.55556
Q18	Q18_1_1	512	0.277778	0.722222	0.833333	0	0.444444	1.22222	1.83333
Q18	Q18_1_1	513	0.277778	0.666667	0.888889	0	0.277778	1	1.66667
Q18	Q18_1_1	514	0.277778	0.777778	0.611111	0	0.333333	1.11111	1.55556
Q18	Q18_1_1	515	0.222222	0.722222	1.11111	0	0.166667	0.888889	1.77778
Q18	Q18_1_1	516	0.166667	1.05556	0.944444	0	0.333333	1.16667	1.66667
Q18	Q18_1_1	517	0.333333	0.888889	0.777778	0	0.277778	1.11111	1.5
Q18	Q18_1_1	518	0.222222	0.777778	0.888889	0.0555556	0.222222	1.05556	1.55556
Q18	Q18_1_1	519	0.111111	0.777778	0.833333	0	0.166667	1.16667	1.61111
Q18	Q18_1_1	520	0.333333	0.722222	0.777778	0	0.166667	1	1.61111
Q18	Q18_1_1	521	0.222222	0.777778	0.944444	0	0.166667	1.22222	1.38889
Q18	Q18_1_1	522	0.166667	0.944444	1	0	0.166667	1.22222	1.55556
Q18	Q18_1_1	523	0.222222	0.777778	0.944444	0	0.277778	1.27778	1.55556
Q18	Q18_1_1	524	0.277778	0.833333	0.833333	0	0.166667	1.16667	1.61111
Q18	Q18_1_1	525	0.166667	0.833333	0.777778	0	0.166667	1.33333	1.61111
Q18	Q18_1_1	526	0.388889	0.611111	0.833333	0	0.166667	1.22222	1.83333
Q18	Q18_1_1	527	0.222222	0.833333	0.888889	0	0.277778	1.22222	1.72222
Q18	Q18_1_1	528	0.333333	0.888889	0.944444	0	0.222222	1.11111	1.66667
Q18	Q18_1_1	529	0.277778	0.777778	0.888889	0	0.444444	1.16667	1.77778
Q18	Q18_1_1	530	0.388889	0.944444	0.833333	0	0.444444	1.38889	1.55556
Q18	Q18_1_1	531	0.222222	0.611111	0.666667	0	0.111111	1.05556	1.33333
Q18	Q18_1_1	532	0.222222	1.05556	0.888889	0	0.222222	1.05556	1.66667
Q18	Q18_1_1	533	0.222222	0.777778	0.777778	0	0.333333	0.722222	1.72222
Q18	Q18_1_1	534	0.277778	0.944444	0.888889	0	0.111111	1.05556	1.66667
Q18	Q18_1_1	535	0.277778	0.888889	0.833333	0	0.388889	1.05556	1.77778
Q18	Q18_1_1	536	0.222222	0.722222	0.722222	0	0.277778	1	1.77778
Q18	Q18_1_1	537	0.277778	0.833333	0.833333	0	0.333333	0.888889	1.94444
Q18	Q18_1_1	538	0.333333	0.888889	0.888889	0	0.444444	1.27778	2.11111
Q18	Q18_1_1	539	0.333333	0.944444	0.833333	0.0555556	0.166667	1.05556	1.88889
Q18	Q18_1_1	540	0.444444	1.05556	0.833333	0	0.555556	1.16667	2.11111
Q18	Q18_1_1	541	0.388889	0.833333	0.777778	0.0555556	0.222222	1.05556	1.94444
Q18	Q18_1_1	542	0.222222	1.05556	0.944444	0	0.111111	1.11111	1.83333
Q18	Q18_1_1	543	0.388889	0.888889	0.888889	0	0.277778	0.944444	1.77778
Q18	Q18_1_1	544	0.444444	0.888889	0.666667	0	0.388889	0.944444	1.55556
Q18	Q18_1_1	545	0.277778	1.05556	0.722222	0.0555556	0.333333	0.888889	1.77778
Q18	Q18_1_1	546	0.222222	0.666667	0.777778	0	0.166667	1.11111	1.55556
Q18	Q18_1_1	547	0.277778	0.555556	0.888889	0	0.166667	0.888889	1.77778
Q18	Q18_1_1	548	0.388889	0.777778	0.777778	0	0.277778	0.944444	1.61111
Q18	Q18_1_1	549	0.388889	0.888889	0.722222	0	0.333333	1.16667	1.66667
Q18	Q18_1_1	550	0.5	0.777778	0.888889	0	0.222222	1.44444	2
Q18	Q18_1_1	551	0.555556	1	0.722222	0	0.388889	1.5	1.66667
Q18	Q18_1_1	552	0.388889	0.888889	0.777778	0	0.166667	1.05556	1.66667
Q18	Q18_1_1	553	0.444444	0.666667	0.722222	0	0.166667	1.11111	1.66667
Q18	Q18_1_1	554	0.388889	1.11111	1	0	0.222222	1.05556	2
Q18	Q18_1_1	555	0.388889	0.888889	0.833333	0	0.555556	0.888889	1.5
Q18	Q18_1_1	556	0.277778	0.833333	0.722222	0	0.222222	1	1.61111
Q18	Q18_1_1	557	0.388889	1.11111	0.722222	0	0.388889	1.16667	1.72222
Q18	Q18_1_1	558	0.444444	0.888889	0.833333	0	0.444444	1.05556	2
Q18	Q18_1_1	559	0.444444	0.722222	0.833333	0	0.222222	1	1.77778
Q18	Q18_1_1	560	0.388889	0.888889	0.888889	0	0.333333	1.33333	1.77778
Q18	Q18_1_1	561	0.277778	0.944444	0.777778	0	0.555556	1.16667	1.66667
Q18	Q18_1_1	562	0.277778	0.777778	0.833333	0	0.166667	1.22222	1.83333
Q18	Q18_1_1	563	0.444444	0.944444	0.611111	0	0	1.22222	1.61111
Q18	Q18_1_1	564	0.277778	0.777778	0.777778	0.0555556	0.111111	1.22222	2.05556
Q18	Q18_1_1	565	0.277778	0.833333	0.666667	0	0.444444	1.11111	1.55556
Q18	Q18_1_1	566	0.277778	0.722222	0.555556	0	0.388889	1.16667	1.5
Q18	Q18_1_1	567	0.277778	0.666667	0.888889	0.0555556	0.0555556	1.05556	1.61111
Q18	Q18_1_1	568	0.333333	0.944444	0.888889	0	0.222222	1.05556	1.77778
Q18	Q18_1_1	569	0.277778	1	0.722222	0.0555556	0.0555556	0.944444	1.66667
Q18	Q18_1_1	570	0.444444	0.833333	0.722222	0	0.277778	1	1.27778
Q18	Q18_1_1	571	0.388889	0.611111	0.666667	0	0.277778	1.11111	1.66667
Q18	Q18_1_1	572	0.277778	1	0.888889	0	0.333333	1.33333	1.66667
Q18	Q18_1_1	573	0.388889	0.611111	0.944444	0	0.222222	1.16667	1.66667
Q18	Q18_1_1	574	0.555556	1	1	0.111111	0.166667	1.05556	1.94444
Q18	Q18_1_1	575	0.333333	0.888889	0.888889	0	0.333333	1.11111	1.66667
Q18	Q18_1_1	576	0.5	1.05556	0.888889	0	0.166667	1.22222	1.5
Q18	Q18_1_1	577	0.333333	1.05556	0.777778	0	0.333333	1.44444	1.66667
Q18	Q18_1_1	578	0.555556	0.666667	0.777778	0.111111	0.333333	1.16667	1.66667
Q18	Q18_1_1	579	0.5	0.722222	1	0.0555556	0.222222	1.22222	1.5
Q18	Q18_1_1	580	0.5	0.777778	0.777778	0	0.222222	1.05556	1.83333
Q18	Q18_1_1	581	0.333333	1.05556	0.944444	0	0.444444	1.11111	1.5
Q18	Q18_1_1	582	0.5	0.833333	0.888889	0	0.388889	1.22222	1.55556
Q18	Q18_1_1	583	0.333333	0.777778	0.944444	0.0555556	0.166667	1.27778	1.72222
Q18	Q18_1_1	584	0.277778	0.722222	0.888889	0	0.333333	1.16667	1.66667
Q18	Q18_1_1	585	0.277778	0.777778	0.777778	0.0555556	0.277778	1.16667	1.72222
Q18	Q18_1_1	586	0.277778	0.833333	0.611111	0	0.166667	1	1.5
Q18	Q18_1_1	587	0.333333	1.05556	0.833333	0	0.166667	1.11111	1.83333
Q18	Q18_1_1	588	0.444444	1	0.777778	0	0.0555556	1.11111	1.77778
Q18	Q18_1_1	589	0.555556	0.888889	0.722222	0	0.333333	1.16667	1.77778
Q18	Q18_1_1	590	0.388889	0.944444	0.722222	0	0.277778	1.22222	1.94444
Q18	Q18_1_1	591	0.277778	0.833333	0.944444	0.111111	0.222222	1.44444	1.88889
Q18	Q18_1_1	592	0.333333	0.944444	0.888889	0	0.277778	1.05556	1.94444
Q18	Q18_1_1	593	0.277778	0.944444	0.722222	0	0.444444	1	1.77778
Q18	Q18_1_1	594	0.388889	0.777778	0.833333	0	0.388889	1	1.72222
Q18	Q18_1_1	595	0.388889	0.833333	0.777778	0	0.277778	1.22222	1.83333
Q18	Q18_1_1	596	0.444444	0.555556	0.944444	0	0.277778	1.05556	1.61111
Q18	Q18_1_1	597	0.277778	1.05556	0.833333	0	0.222222	1.22222	1.72222
Q18	Q18_1_1	598	0.222222	0.777778	0.666667	0	0.222222	1.05556	1.55556
Q18	Q18_1_1	599	0.222222	1.11111	0.722222	0	0.277778	1.05556	1.61111
Q18	Q18_1_1	600	0.222222	0.833333	0.888889	0	0.611111	1.11111	1.5
Q18	Q18_1_1	601	0.111111	0.777778	0.888889	0.0555556	0.0555556	0.833333	1.83333
Q18	Q18_1_1	602	0.222222	0.722222	0.888889	0	0.277778	1.16667	1.55556
Q18	Q18_1_1	603	0.388889	0.833333	0.944444	0	0.222222	1.27778	1.61111
Q18	Q18_1_1	604	0.444444	0.944444	0.888889	0	0.444444	1.22222	1.83333
Q18	Q18_1_1	605	0.333333	0.666667	0.888889	0	0.444444	1.38889	1.55556
Q18	Q18_1_1	606	0.388889	0.888889	0.888889	0.0555556	0.277778	1.27778	1.77778
Q18	Q18_1_1	607	0.444444	0.666667	0.833333	0	0.111111	1.22222	1.66667
Q18	Q18_1_1	608	0.388889	0.777778	0.833333	0	0.333333	1.33333	1.72222
Q18	Q18_1_1	609	0.611111	0.666667	0.666667	0.0555556	0.333333	1.33333	2.22222
Q18	Q18_1_1	610	0.444444	0.833333	0.722222	0.0555556	0.444444	0.944444	1.72222
Q18	Q18_1_1	611	0.388889	0.666667	0.777778	0	0.222222	1.22222	1.72222
Q18	Q18_1_1	612	0.333333	0.666667	0.944444	0	0.222222	1.05556	1.72222
Q18	Q18_1_1	613	0.5	0.777778	0.833333	0	0.277778	1.05556	1.77778
Q18	Q18_1_1	614	0.555556	0.722222	0.777778	0	0.222222	1.22222	1.72222
Q18	Q18_1_1	615	0.333333	1	0.833333	0	0.333333	1	1.88889
Q18	Q18_1_1	616	0.333333	0.666667	0.722222	0	0.222222	1.11111	1.72222
Q18	Q18_1_1	617	0.333333	0.944444	1	0	0.277778	1.11111	1.66667
Q18	Q18_1_1	618	0.444444	0.944444	0.888889	0	0.388889	1.22222	1.66667
Q18	Q18_1_1	619	0.277778	0.666667	0.833333	0	0.277778	0.944444	1.66667
Q18	Q18_1_1	620	0.222222	0.888889	1.05556	0	0.222222	1.22222	1.5
Q18	Q18_1_1	621	0.277778	0.888889	0.944444	0	0.5	1.22222	2
Q18	Q18_1_1	622	0.333333	0.944444	0.888889	0.111111	0.5	1.16667	1.66667
Q18	Q18_1_1	623	0.388889	0.833333	0.944444	0	0.333333	1.33333	1.61111
Q18	Q18_1_1	624	0.333333	0.666667	0.833333	0.0555556	0.277778	1.05556	1.66667
Q18	Q18_1_1	625	0.277778	0.777778	0.722222	0	0.388889	1.22222	1.66667
Q18	Q18_1_1	626	0.333333	0.777778	0.722222	0	0.333333	1.05556	1.88889
Q18	Q18_1_1	627	0.333333	0.833333	0.666667	0	0.444444	0.944444	1.44444
Q18	Q18_1_1	628	0.444444	0.666667	0.944444	0	0.166667	1.22222	1.72222
Q18	Q18_1_1	629	0.388889	0.722222	0.666667	0.0555556	0.222222	1	1.61111
Q18	Q18_1_1	630	0.388889	1	0.833333	0	0.333333	1.27778	1.38889
Q18	Q18_1_1	631	0.444444	0.777778	0.888889	0	0.5	1.11111	1.66667
Q18	Q18_1_1	632	0.277778	0.666667	0.777778	0	0.333333	1.05556	1.72222
Q18	Q18_1_1	633	0.333333	0.666667	0.611111	0	0.222222	1.27778	1.5
Q18	Q18_1_1	634	0.388889	0.611111	0.666667	0	0.277778	1.16667	1.61111
Q18	Q18_1_1	635	0.388889	0.888889	0.722222	0	0.222222	1.16667	1.55556
Q18	Q18_1_1	636	0.388889	0.777778	0.777778	0	0.222222	1.22222	1.61111
Q18	Q18_1_1	637	0.444444	0.888889	0.888889	0	0.222222	1.16667	1.72222
Q18	Q18_1_1	638	0.333333	0.722222	0.777778	0	0.166667	1.16667	1.61111
Q18	Q18_1_1	639	0.333333	0.833333	0.777778	0	0.222222	1.33333	1.66667
Q18	Q18_1_1	640	0.333333	0.833333	1	0	0.166667	1.38889	1.44444
Q18	Q18_1_1	641	0.333333	0.722222	0.833333	0	0.222222	1.22222	1.55556
Q18	Q18_1_1	642	0.388889	0.777778	1	0	0.333333	1.22222	1.72222
Q18	Q18_1_1	643	0.388889	0.833333	0.722222	0	0.388889	1.05556	1.83333
Q18	Q18_1_1	644	0.333333	0.944444	0.944444	0.0555556	0.333333	1.05556	1.77778
Q18	Q18_1_1	645	0.388889	0.777778	0.833333	0	0.222222	1.27778	1.77778
Q18	Q18_1_1	646	0.277778	0.777778	0.888889	0	0.277778	1.16667	1.44444
Q18	Q18_1_1	647	0.277778	0.888889	0.777778	0	0.388889	0.888889	1.66667
Q18	Q18_1_1	648	0.333333	0.833333	0.944444	0	0.111111	1.22222	1.66667
Q18	Q18_1_1	649	0.444444	0.888889	0.777778	0	0.222222	1.16667	1.88889
Q18	Q18_1_1	650	0.388889	0.777778	0.722222	0	0.5	0.722222	1.77778
Q18	Q18_1_1	651	0.444444	0.777778	0.611111	0	0.333333	0.944444	1.72222
Q18	Q18_1_1	652	0.333333	0.722222	0.611111	0	0.388889	0.833333	1.88889
Q18	Q18_1_1	653	0.333333	0.888889	1.05556	0	0.444444	1	1.61111
Q18	Q18_1_1	654	0.333333	0.833333	0.833333	0	0.333333	1.16667	1.94444
Q18	Q18_1_1	655	0.444444	1.05556	0.833333	0	0.333333	1.05556	1.55556
Q18	Q18_1_1	656	0.444444	1	0.722222	0	0.5	1.22222	1.5
Q18	Q18_1_1	657	0.388889	0.888889	1.05556	0.0555556	0.333333	1.27778	1.66667
Q18	Q18_1_1	658	0.333333	0.833333	0.833333	0	0.166667	1.16667	1.88889
Q18	Q18_1_1	659	0.333333	1	0.666667	0	0.277778	1.05556	1.83333
Q18	Q18_1_1	660	0.222222	0.944444	0.722222	0	0.333333	1	1.94444
Q18	Q18_1_1	661	0.444444	0.722222	0.666667	0.0555556	0.277778	1.05556	1.66667
Q18	Q18_1_1	662	0.277778	0.777778	0.666667	0	0.222222	1.16667	1.61111
Q18	Q18_1_1	663	0.277778	0.888889	0.555556	0.0555556	0.222222	0.888889	1.83333
Q18	Q18_1_1	664	0.388889	0.833333	0.722222	0	0.333333	0.944444	1.88889
Q18	Q18_1_1	665	0.111111	0.777778	0.944444	0	0.388889	1.11111	1.44444
Q18	Q18_1_1	666	0.444444	0.888889	0.833333	0.0555556	0.388889	1.05556	1.77778
Q18	Q18_1_1	667	0.333333	0.944444	0.888889	0	0.166667	0.944444	1.88889
Q18	Q18_1_1	668	0.277778	0.888889	0.777778	0	0.277778	1	1.77778
Q18	Q18_1_1	669	0.111111	0.833333	0.888889	0	0.333333	0.944444	1.72222
Q18	Q18_1_1	670	0.222222	0.888889	0.833333	0	0.333333	1	1.77778
Q18	Q18_1_1	671	0.0555556	0.888889	0.777778	0	0.555556	1.05556	1.5
Q18	Q18_1_1	672	0.222222	0.944444	0.888889	0	0.0555556	0.888889	1.66667
Q18	Q18_1_1	673	0.222222	0.833333	0.888889	0	0.277778	1	1.44444
Q18	Q18_1_1	674	0.222222	0.888889	1.05556	0	0.0555556	0.944444	1.61111
Q18	Q18_1_1	675	0.166667	0.888889	0.833333	0	0.277778	1.05556	1.55556
Q18	Q18_1_1	676	0.277778	1.11111	0.888889	0	0.111111	1	1.5
Q18	Q18_1_1	677	0.166667	0.777778	0.833333	0	0.333333	1	2
Q18	Q18_1_1	678	0.111111	0.777778	0.777778	0	0.277778	0.944444	1.27778
Q18	Q18_1_1	679	0.222222	1	0.611111	0	0.111111	1.05556	1.38889
Q18	Q18_1_1	680	0.277778	0.888889	0.944444	0	0.111111	1.22222	1.5
Q18	Q18_1_1	681	0.277778	0.722222	0.666667	0	0.277778	0.833333	1.83333
Q18	Q18_1_1	682	0.277778	0.833333	0.833333	0	0.388889	1.11111	1.38889
Q18	Q18_1_1	683	0.222222	0.777778	0.833333	0	0.333333	0.944444	1.61111
Q18	Q18_1_1	684	0.444444	0.722222	0.944444	0	0.388889	1.11111	1.72222
Q18	Q18_1_1	685	0.333333	0.888889	0.722222	0	0	1	1.55556
Q18	Q18_1_1	686	0.277778	0.944444	1.05556	0.0555556	0.444444	1	1.55556
Q18	Q18_1_1	687	0.277778	0.777778	0.722222	0	0.222222	1.33333	1.61111
Q18	Q18_1_1	688	0.277778	0.777778	0.833333	0	0.333333	1.16667	1.55556
Q18	Q18_1_1	689	0.277778	0.777778	0.833333	0	0.277778	1.16667	1.61111
Q18	Q18_1_1	690	0.333333	0.777778	0.722222	0	0.166667	1.05556	1.66667
Q18	Q18_1_1	691	0.166667	0.722222	0.888889	0.0555556	0.277778	1.11111	1.72222
Q18	Q18_1_1	692	0.166667	0.611111	0.833333	0	0.222222	1.05556	1.66667
Q18	Q18_1_1	693	0.222222	0.888889	0.833333	0.0555556	0.277778	1.11111	1.5
Q18	Q18_1_1	694	0.222222	0.833333	0.888889	0	0.444444	1	1.66667
Q18	Q18_1_1	695	0.333333	0.833333	0.666667	0	0.388889	0.833333	1.83333
Q18	Q18_1_1	696	0.277778	0.722222	0.722222	0	0	1	1.38889
Q18	Q18_1_1	697	0.388889	0.666667	0.833333	0	0.222222	1.11111	1.72222
Q18	Q18_1_1	698	0.5	1	0.888889	0	0.333333	1	1.88889
Q18	Q18_1_1	699	0.166667	0.888889	0.666667	0	0.277778	1.05556	1.5
Q18	Q18_1_1	700	0.333333	0.777778	0.944444	0	0.222222	1.11111	1.61111
Q18	Q18_1_1	701	0.333333	1.16667	0.777778	0	0.277778	1	1.77778
Q18	Q18_1_1	702	0.277778	0.722222	0.722222	0.0555556	0.444444	1	1.61111
Q18	Q18_1_1	703	0.222222	0.833333	0.611111	0	0.111111	1.05556	1.61111
Q18	Q18_1_1	704	0.277778	0.666667	0.888889	0	0.5	1.05556	1.44444
Q18	Q18_1_1	705	0.277778	0.611111	0.666667	0	0.0555556	1	1.44444
Q18	Q18_1_1	706	0.222222	0.944444	0.833333	0	0.166667	1	1.5
Q18	Q18_1_1	707	0.277778	0.777778	0.833333	0	0.5	1	1.55556
Q18	Q18_1_1	708	0.277778	0.888889	0.944444	0	0.166667	1.27778	1.27778
Q18	Q18_1_1	709	0.222222	0.888889	0.777778	0	0.111111	1	1.38889
Q18	Q18_1_1	710	0.166667	0.888889	0.833333	0	0.444444	1.38889	1.66667
Q18	Q18_1_1	711	0.333333	0.666667	0.722222	0	0.166667	1.22222	1.66667
Q18	Q18_1_1	712	0.333333	0.888889	0.777778	0	0.277778	1	1.77778
Q18	Q18_1_1	713	0.333333	0.833333	0.777778	0	0.166667	0.888889	1.55556
Q18	Q18_1_1	714	0.166667	0.833333	0.777778	0	0.277778	1.11111	1.55556
Q18	Q18_1_1	715	0.222222	1	0.722222	0	0.333333	1.05556	1.5
Q18	Q18_1_1	716	0.388889	0.833333	0.944444	0	0.5	1.05556	1.77778
Q18	Q18_1_1	717	0.222222	0.944444	0.722222	0	0.111111	1.16667	1.66667
Q18	Q18_1_1	718	0.388889	0.888889	0.833333	0	0.166667	0.833333	1.66667
Q18	Q18_1_1	719	0.277778	0.833333	0.888889	0	0.277778	0.944444	1.61111
Q18	Q18_1_1	720	0.222222	0.777778	0.444444	0	0.166667	1	1.55556
Q18	Q18_1_1	721	0.222222	0.722222	0.666667	0.0555556	0.388889	1	1.61111
Q18	Q18_1_1	722	0.277778	0.777778	0.722222	0	0.222222	0.944444	1.72222
Q18	Q18_1_1	723	0.333333	0.722222	0.888889	0	0.111111	0.944444	1.94444
Q18	Q18_1_1	724	0.222222	0.833333	0.777778	0.0555556	0.388889	0.833333	1.94444
Q18	Q18_1_1	725	0.333333	1.05556	1	0	0.222222	1.16667	2.16667
Q18	Q18_1_1	726	0.388889	0.833333	0.944444	0	0.5	0.888889	1.61111
Q18	Q18_1_1	727	0.222222	0.833333	0.888889	0	0.333333	0.833333	1.44444
Q18	Q18_1_1	728	0.277778	0.833333	0.833333	0	0.333333	1	1.94444
Q18	Q18_1_1	729	0.222222	0.666667	0.888889	0	0.166667	1	1.61111
Q18	Q18_1_1	730	0.444444	0.833333	0.888889	0	0.222222	0.888889	1.77778
Q18	Q18_1_1	731	0.222222	0.611111	0.833333	0	0.333333	0.777778	1.83333
Q18	Q18_1_1	732	0.277778	0.944444	0.666667	0	0.277778	0.833333	1.83333
Q18	Q18_1_1	733	0.333333	0.944444	0.777778	0	0.277778	0.777778	2.05556
Q18	Q18_1_1	734	0.333333	0.777778	0.833333	0	0.388889	0.666667	1.83333
Q18	Q18_1_1	735	0.444444	0.722222	0.833333	0	0.166667	0.833333	1.72222
Q18	Q18_1_1	736	0.388889	0.666667	0.777778	0	0.166667	0.666667	1.83333
Q18	Q18_1_1	737	0.277778	0.777778	0.722222	0	0.277778	0.722222	1.5
Q18	Q18_1_1	738	0.277778	0.722222	0.611111	0.0555556	0.388889	1.11111	1.61111
Q18	Q18_1_1	739	0.388889	0.722222	0.611111	0	0.166667	1.16667	1.61111
Q18	Q18_1_1	740	0.277778	0.944444	0.722222	0.0555556	0.166667	1	1.55556
Q18	Q18_1_1	741	0.333333	0.722222	0.888889	0	0.166667	0.888889	1.5
Q18	Q18_1_1	742	0.277778	0.944444	0.611111	0	0.111111	0.722222	1.83333
Q18	Q18_1_1	743	0.222222	0.833333	0.777778	0	0.222222	0.722222	1.94444
Q18	Q18_1_1	744	0.333333	0.611111	0.722222	0	0.388889	0.888889	1.61111
Q18	Q18_1_1	745	0.333333	0.833333	0.833333	0	0.0555556	1.05556	1.94444
Q18	Q18_1_1	746	0.277778	0.833333	0.722222	0	0.333333	0.777778	1.83333
Q18	Q18_1_1	747	0.277778	0.722222	0.722222	0	0.222222	0.888889	1.55556
Q18	Q18_1_1	748	0.444444	0.722222	0.888889	0	0.333333	1.11111	1.72222
Q18	Q18_1_1	749	0.277778	0.888889	0.888889	0.0555556	0.388889	0.944444	1.55556
Q18	Q18_1_1	750	0.444444	0.666667	0.722222	0	0.111111	0.944444	1.72222
Q18	Q18_1_1	751	0.333333	0.611111	0.833333	0	0.277778	1.11111	1.72222
Q18	Q18_1_1	752	0.388889	0.666667	0.722222	0	0.222222	0.888889	1.66667
Q18	Q18_1_1	753	0.333333	0.722222	0.722222	0	0.555556	0.888889	1.61111
Q18	Q18_1_1	754	0.222222	0.944444	0.944444	0	0.222222	1	1.77778
Q18	Q18_1_1	755	0.166667	0.777778	0.888889	0	0.111111	1	1.66667
Q18	Q18_1_1	756	0.333333	0.555556	0.944444	0	0.166667	0.777778	1.38889
Q18	Q18_1_1	757	0.277778	0.777778	0.833333	0	0.166667	0.944444	1.5
Q18	Q18_1_1	758	0.333333	0.666667	0.777778	0	0.277778	0.888889	1.38889
Q18	Q18_1_1	759	0.444444	0.666667	0.888889	0	0.222222	1.16667	1.5
Q18	Q18_1_1	760	0.444444	0.833333	0.944444	0	0.222222	1.16667	1.94444
Q18	Q18_1_1	761	0.222222	0.722222	0.944444	0	0.0555556	1.16667	1.55556
Q18	Q18_1_1	762	0.333333	0.833333	0.833333	0	0.333333	1.22222	1.66667
Q18	Q18_1_1	763	0.333333	0.666667	0.722222	0.111111	0.277778	0.944444	1.83333
Q18	Q18_1_1	764	0.388889	0.666667	0.722222	0	0.333333	0.888889	1.77778
Q18	Q18_1_1	765	0.388889	0.777778	0.777778	0	0.444444	1	1.5
Q18	Q18_1_1	766	0.333333	0.888889	0.722222	0	0.0555556	0.944444	1.61111
Q18	Q18_1_1	767	0.388889	0.944444	0.833333	0	0.166667	1.05556	1.61111
Q18	Q18_1_1	768	0.444444	0.666667	0.722222	0	0.444444	0.777778	1.66667
Q18	Q18_1_1	769	0.222222	0.888889	0.777778	0	0.555556	0.777778	1.72222
Q18	Q18_1_1	770	0.222222	0.666667	0.555556	0	0.277778	0.888889	1.38889
Q18	Q18_1_1	771	0.333333	0.833333	0.777778	0	0.277778	1.05556	1.61111
Q18	Q18_1_1	772	0.222222	0.722222	0.777778	0	0.222222	1.22222	1.72222
Q18	Q18_1_1	773	0.277778	0.611111	0.777778	0	0.277778	1	1.61111
Q18	Q18_1_1	774	0.222222	0.722222	0.888889	0	0.277778	1.16667	1.5
Q18	Q18_1_1	775	0.111111	0.833333	0.777778	0	0.222222	1	1.66667
Q18	Q18_1_1	776	0.222222	0.666667	0.666667	0	0.222222	1.16667	1.38889
Q18	Q18_1_1	777	0.222222	0.777778	0.888889	0	0.388889	1.05556	1.44444
Q18	Q18_1_1	778	0.222222	0.777778	0.722222	0	0.333333	0.944444	1.72222
Q18	Q18_1_1	779	0.166667	0.777778	0.666667	0	0.5	0.888889	1.44444
Q18	Q18_1_1	780	0.222222	0.666667	0.888889	0	0.111111	1.05556	1.66667
Q18	Q18_1_1	781	0.333333	0.777778	0.888889	0	0.222222	1.22222	1.61111
Q18	Q18_1_1	782	0.333333	0.722222	0.722222	0.111111	0.333333	1.05556	1.66667
Q18	Q18_1_1	783	0.333333	0.722222	0.722222	0	0.388889	1.11111	1.55556
Q18	Q18_1_1	784	0.333333	0.777778	0.777778	0	0.0555556	1.05556	1.55556
Q18	Q18_1_1	785	0.388889	0.666667	0.611111	0	0.166667	1	1.66667
Q18	Q18_1_1	786	0.444444	0.944444	0.666667	0.0555556	0.333333	1.05556	1.77778
Q18	Q18_1_1	787	0.388889	0.833333	0.777778	0	0.166667	1.16667	1.44444
Q18	Q18_1_1	788	0.388889	0.722222	0.777778	0	0.388889	1.05556	1.5
Q18	Q18_1_1	789	0.555556	0.666667	0.777778	0	0.388889	1.05556	1.5
Q18	Q18_1_1	790	0.333333	0.833333	0.777778	0.0555556	0.277778	1.22222	1.44444
Q18	Q18_1_1	791	0.5	0.777778	0.944444	0	0.333333	1.11111	1.83333
Q18	Q18_1_1	792	0.444444	0.888889	0.833333	0	0.388889	1	1.83333
Q18	Q18_1_1	793	0.388889	0.888889	0.888889	0.0555556	0.5	0.944444	2.05556
Q18	Q18_1_1	794	0.388889	1.11111	0.833333	0	0.222222	1.16667	1.27778
Q18	Q18_1_1	795	0.277778	1.05556	0.722222	0	0.0555556	0.944444	1.66667
Q18	Q18_1_1	796	0.222222	0.777778	1.05556	0	0.166667	1.22222	1.66667
Q18	Q18_1_1	797	0.222222	0.944444	0.833333	0	0.222222	1.11111	1.83333
Q18	Q18_1_1	798	0.5	1	0.944444	0.0555556	0.277778	1	2
Q18	Q18_1_1	799	0.333333	1.05556	0.888889	0	0.5	1	2.05556
Q18	Q18_1_1	800	0.5	0.722222	0.888889	0	0.166667	0.888889	2.16667
Q18	Q18_1_1	801	0.277778	0.944444	0.777778	0	0.333333	0.833333	1.94444
Q18	Q18_1_1	802	0.444444	0.777778	0.666667	0	0.333333	0.944444	1.94444
Q18	Q18_1_1	803	0.333333	1.11111	0.833333	0	0.333333	1	2
Q18	Q18_1_1	804	0.444444	0.944444	0.777778	0.0555556	0.444444	1.16667	2.05556
Q18	Q18_1_1	805	0.444444	1	0.722222	0	0.222222	0.888889	1.88889
Q18	Q18_1_1	806	0.333333	1	0.833333	0	0.222222	1.22222	1.83333
Q18	Q18_1_1	807	0.333333	0.944444	0.666667	0	0.388889	0.944444	1.72222
Q18	Q18_1_1	808	0.444444	0.777778	1	0	0.277778	1.16667	1.72222
Q18	Q18_1_1	809	0.388889	0.944444	0.833333	0	0.111111	1.05556	1.66667
Q18	Q18_1_1	810	0.333333	0.833333	0.833333	0	0.111111	1.11111	2
Q18	Q18_1_1	811	0.277778	0.944444	0.944444	0	0.388889	1.11111	1.77778
Q18	Q18_1_1	812	0.555556	1.11111	0.833333	0.0555556	0.166667	1	1.88889
Q18	Q18_1_1	813	0.388889	0.944444	0.777778	0	0.333333	0.888889	1.88889
Q18	Q18_1_1	814	0.333333	0.888889	0.944444	0	0.388889	1	1.83333
Q18	Q18_1_1	815	0.333333	0.833333	0.888889	0	0.333333	0.944444	1.72222
Q18	Q18_1_1	816	0.277778	1.11111	0.833333	0	0.277778	0.944444	1.94444
Q18	Q18_1_1	817	0.333333	1	1.11111	0	0.5	0.944444	1.83333
Q18	Q18_1_1	818	0.277778	0.888889	0.833333	0	0.222222	1.11111	1.66667
Q18	Q18_1_1	819	0.555556	0.833333	0.833333	0	0.333333	1.16667	2.05556
Q18	Q18_1_1	820	0.444444	0.944444	0.944444	0	0.277778	1.16667	2
Q18	Q18_1_1	821	0.444444	1	0.777778	0	0.222222	1.16667	1.83333
Q18	Q18_1_1	822	0.388889	0.888889	0.944444	0	0.0555556	0.944444	1.94444
Q18	Q18_1_1	823	0.333333	1	0.833333	0	0.222222	1	1.83333
Q18	Q18_1_1	824	0.333333	1.16667	0.833333	0	0.277778	1.16667	1.88889
Q18	Q18_1_1	825	0.444444	0.944444	0.777778	0	0.444444	0.944444	2.11111
Q18	Q18_1_1	826	0.388889	0.888889	0.611111	0	0.166667	1	1.55556
Q18	Q18_1_1	827	0.333333	0.722222	0.722222	0	0.277778	1.16667	1.61111
Q18	Q18_1_1	828	0.5	0.722222	0.722222	0	0.333333	1.11111	2
Q18	Q18_1_1	829	0.444444	0.833333	1	0	0.333333	1	1.66667
Q18	Q18_1_1	830	0.222222	0.777778	0.833333	0.0555556	0.277778	1	1.55556
Q18	Q18_1_1	831	0.388889	0.611111	0.722222	0.0555556	0.222222	1.16667	1.88889
Q18	Q18_1_1	832	0.277778	0.888889	0.833333	0	0.222222	1.11111	1.77778
Q18	Q18_1_1	833	0.277778	1.05556	0.777778	0.0555556	0.166667	1.05556	1.61111
Q18	Q18_1_1	834	0.5	0.944444	0.722222	0	0.166667	1	1.94444
Q18	Q18_1_1	835	0.555556	0.944444	0.777778	0	0.333333	1.11111	1.83333
Q18	Q18_1_1	836	0.388889	0.833333	0.888889	0	0.333333	0.888889	1.61111
Q18	Q18_1_1	837	0.388889	0.833333	1	0.0555556	0.111111	1	1.61111
Q18	Q18_1_1	838	0.277778	0.833333	0.833333	0	0.277778	1.38889	1.83333
Q18	Q18_1_1	839	0.277778	1.11111	0.833333	0	0.277778	1.22222	2
Q18	Q18_1_1	840	0.277778	0.888889	0.722222	0	0.333333	0.833333	2
Q18	Q18_1_1	841	0.333333	0.777778	0.888889	0	0.166667	0.944444	1.77778
Q18	Q18_1_1	842	0.333333	0.833333	1	0	0.388889	1	1.72222
Q18	Q18_1_1	843	0.444444	1	0.722222	0	0.277778	0.944444	1.94444
Q18	Q18_1_1	844	0.222222	0.888889	0.888889	0	0.388889	1	1.94444
Q18	Q18_1_1	845	0.333333	0.611111	0.888889	0	0.166667	0.833333	1.55556
Q18	Q18_1_1	846	0.333333	1	0.833333	0	0.388889	1.11111	1.94444
Q18	Q18_1_1	847	0.277778	1.11111	0.833333	0	0.222222	1.22222	1.77778
Q18	Q18_1_1	848	0.388889	0.888889	1.05556	0	0.277778	1	1.72222
Q18	Q18_1_1	849	0.388889	0.833333	0.888889	0	0.166667	1.16667	1.88889
Q18	Q18_1_1	850	0.5	0.833333	0.888889	0	0.277778	1.22222	1.83333
Q18	Q18_1_1	851	0.166667	0.833333	0.722222	0	0.277778	0.944444	1.72222
Q18	Q18_1_1	852	0.166667	1	0.944444	0.0555556	0.444444	1.11111	1.61111
Q18	Q18_1_1	853	0.277778	0.777778	0.833333	0	0.333333	1.16667	1.72222
Q18	Q18_1_1	854	0.166667	1	0.777778	0	0.111111	0.833333	1.72222
Q18	Q18_1_1	855	0.166667	0.944444	0.833333	0	0.333333	1	1.38889
Q18	Q18_1_1	856	0.166667	0.777778	0.722222	0.0555556	0.222222	1	1.72222
Q18	Q18_1_1	857	0.222222	0.833333	0.777778	0	0.166667	1.05556	1.88889
Q18	Q18_1_1	858	0.277778	0.833333	0.722222	0	0.333333	1.22222	1.61111
Q18	Q18_1_1	859	0.444444	0.888889	0.777778	0	0.333333	1.11111	1.38889
Q18	Q18_1_1	860	0.277778	0.944444	0.833333	0	0.166667	1	1.83333
Q18	Q18_1_1	861	0.444444	0.777778	0.944444	0.0555556	0.277778	1.27778	1.72222
Q18	Q18_1_1	862	0.333333	0.611111	0.833333	0.111111	0.0555556	0.944444	1.38889
Q18	Q18_1_1	863	0.388889	0.777778	0.722222	0	0.388889	1	2.05556
Q18	Q18_1_1	864	0.444444	0.833333	0.666667	0	0.388889	0.888889	1.72222
Q18	Q18_1_1	865	0.333333	1.05556	0.722222	0	0.277778	1.22222	1.61111
Q18	Q18_1_1	866	0.388889	1.11111	0.833333	0	0.333333	1.11111	1.94444
Q18	Q18_1_1	867	0.444444	0.944444	0.777778	0	0.222222	1.16667	2.16667
Q18	Q18_1_1	868	0.5	0.666667	0.833333	0	0.277778	1.05556	2.05556
Q18	Q18_1_1	869	0.444444	0.944444	0.555556	0.0555556	0.333333	1.11111	1.61111
Q18	Q18_1_1	870	0.388889	1	0.666667	0	0.277778	1	1.5
Q18	Q18_1_1	871	0.222222	0.888889	0.611111	0	0.277778	1.05556	1.5
Q18	Q18_1_1	872	0.333333	0.777778	0.777778	0	0.222222	0.944444	1.38889
Q18	Q18_1_1	873	0.388889	0.666667	1	0	0.277778	1	1.88889
Q18	Q18_1_1	874	0.277778	0.777778	0.666667	0	0.277778	1.05556	1.77778
Q18	Q18_1_1	875	0.388889	0.722222	0.833333	0	0.166667	1	1.55556
Q18	Q18_1_1	876	0.333333	0.777778	0.833333	0.111111	0.222222	1.05556	1.83333
Q18	Q18_1_1	877	0.388889	0.833333	1	0	0.388889	1.33333	1.77778
Q18	Q18_1_1	878	0.388889	1.05556	1	0.0555556	0.444444	1.05556	1.94444
Q18	Q18_1_1	879	0.5	0.611111	0.888889	0	0.333333	0.944444	1.83333
Q18	Q18_1_1	880	0.277778	0.888889	1	0	0.388889	1.27778	2.27778
Q18	Q18_1_1	881	0.388889	0.944444	0.777778	0	0.277778	1.05556	1.88889
Q18	Q18_1_1	882	0.277778	0.777778	0.888889	0	0.333333	0.944444	1.66667
Q18	Q18_1_1	883	0.388889	0.722222	0.888889	0	0.444444	1.11111	1.88889
Q18	Q18_1_1	884	0.444444	0.722222	1	0	0.111111	0.944444	1.83333
Q18	Q18_1_1	885	0.388889	0.722222	0.666667	0	0.388889	0.833333	1.66667
Q18	Q18_1_1	886	0.444444	0.5	0.722222	0	0.166667	1.05556	1.66667
Q18	Q18_1_1	887	0.166667	0.777778	0.722222	0	0.388889	1.16667	1.33333
Q18	Q18_1_1	888	0.166667	1.05556	0.944444	0	0.277778	1.11111	1.83333
Q18	Q18_1_1	889	0.222222	0.888889	0.944444	0	0.5	0.944444	1.72222
Q18	Q18_1_1	890	0.111111	0.666667	0.833333	0	0.111111	1.11111	1.72222
Q18	Q18_1_1	891	0.333333	0.611111	0.833333	0.0555556	0.333333	1.05556	1.72222
Q18	Q18_1_1	892	0.444444	0.777778	0.777778	0	0.5	0.888889	1.77778
Q18	Q18_1_1	893	0.388889	0.833333	0.722222	0	0.111111	1.11111	1.66667
Q18	Q18_1_1	894	0.388889	0.555556	0.666667	0	0.333333	1.22222	1.66667
Q18	Q18_1_1	895	0.388889	0.944444	0.833333	0	0.222222	1.11111	1.55556
Q18	Q18_1_1	896	0.388889	0.722222	0.833333	0.0555556	0.277778	1	1.61111
Q18	Q18_1_1	897	0.388889	0.833333	0.722222	0	0.333333	1.16667	1.55556
Q18	Q18_1_1	898	0.333333	0.611111	0.888889	0.0555556	0.222222	1.16667	1.88889
Q18	Q18_1_1	899	0.388889	0.666667	0.666667	0	0.333333	0.888889	1.72222
Q18	Q18_1_1	900	0.444444	0.777778	0.833333	0	0.222222	1.05556	1.55556
Q18	Q18_1_1	901	0.222222	0.611111	0.777778	0	0.277778	0.944444	1.5
Q18	Q18_1_1	902	0.388889	0.777778	0.5	0	0.111111	1	1.61111
Q18	Q18_1_1	903	0.5	0.833333	0.666667	0	0.277778	1.05556	1.66667
Q18	Q18_1_1	904	0.277778	0.777778	0.611111	0	0.5	0.777778	1.66667
Q18	Q18_1_1	905	0.388889	0.888889	0.777778	0.0555556	0.166667	0.833333	1.66667
Q18	Q18_1_1	906	0.222222	0.944444	0.666667	0	0.333333	0.722222	1.66667
Q18	Q18_1_1	907	0.333333	0.888889	0.777778	0	0.166667	0.777778	1.33333
Q18	Q18_1_1	908	0.333333	0.944444	0.666667	0	0.333333	1.11111	1.5
Q18	Q18_1_1	909	0.333333	0.888889	0.611111	0	0.388889	0.944444	1.83333
Q18	Q18_1_1	910	0.222222	0.722222	0.722222	0	0.222222	0.888889	1.66667
Q18	Q18_1_1	911	0.277778	0.833333	0.722222	0.0555556	0.111111	0.944444	1.83333
Q18	Q18_1_1	912	0.444444	0.611111	0.888889	0	0.5	0.888889	1.72222
Q18	Q18_1_1	913	0.333333	0.888889	0.722222	0	0.388889	1	1.66667
Q18	Q18_1_1	914	0.277778	0.833333	0.722222	0	0.222222	0.722222	1.72222
Q18	Q18_1_1	915	0.388889	0.833333	0.611111	0	0.166667	0.888889	1.38889
Q18	Q18_1_1	916	0.333333	0.777778	0.611111	0.111111	0.222222	0.888889	1.83333
Q18	Q18_1_1	917	0.388889	1	0.722222	0	0.222222	0.888889	1.83333
Q18	Q18_1_1	918	0.388889	0.833333	0.611111	0	0.222222	0.833333	1.33333
Q18	Q18_1_1	919	0.222222	1	0.722222	0	0.388889	0.888889	1.55556
Q18	Q18_1_1	920	0.222222	0.777778	0.722222	0	0.277778	0.833333	1.55556
Q18	Q18_1_1	921	0.277778	0.777778	0.611111	0.0555556	0.333333	0.888889	1.38889
Q18	Q18_1_1	922	0.166667	0.555556	0.722222	0.0555556	0.111111	0.944444	1.55556
Q18	Q18_1_1	923	0.333333	0.666667	0.777778	0	0.333333	1.05556	1.66667
Q18	Q18_1_1	924	0.277778	0.888889	0.722222	0.0555556	0.0555556	1	1.61111
Q18	Q18_1_1	925	0.333333	0.722222	0.666667	0	0.611111	0.944444	1.5
Q18	Q18_1_1	926	0.444444	0.555556	0.666667	0.0555556	0.333333	1	1.55556
Q18	Q18_1_1	927	0.277778	0.777778	0.944444	0.0555556	0.388889	0.833333	1.77778
Q18	Q18_1_1	928	0.388889	0.944444	0.888889	0	0.277778	0.833333	1.83333
Q18	Q18_1_1	929	0.333333	1.05556	0.888889	0	0.444444	1	1.72222
Q18	Q18_1_1	930	0.444444	0.833333	1	0	0.277778	1	2.05556
Q18	Q18_1_1	931	0.333333	0.888889	0.666667	0	0.166667	0.888889	1.94444
Q18	Q18_1_1	932	0.222222	0.833333	0.833333	0	0.166667	1	1.61111
Q18	Q18_1_1	933	0.111111	0.722222	0.888889	0	0.277778	1.05556	1.66667
Q18	Q18_1_1	934	0.444444	0.833333	0.777778	0	0.166667	0.777778	2.05556
Q18	Q18_1_1	935	0.388889	0.722222	0.777778	0	0.388889	0.777778	2
Q18	Q18_1_1	936	0.222222	0.777778	0.722222	0	0.388889	1	1.66667
Q18	Q18_1_1	937	0.333333	1.16667	0.777778	0	0.444444	1.05556	1.77778
Q18	Q18_1_1	938	0.277778	1.16667	0.888889	0	0.277778	1	1.88889
Q18	Q18_1_1	939	0.277778	0.777778	0.833333	0	0.277778	0.888889	1.88889
Q18	Q18_1_1	940	0.222222	0.777778	1	0.0555556	0.111111	0.888889	1.88889
Q18	Q18_1_1	941	0.277778	0.777778	0.944444	0	0.277778	1.16667	1.72222
Q18	Q18_1_1	942	0.444444	0.833333	0.777778	0	0.166667	0.833333	2
Q18	Q18_1_1	943	0.5	0.833333	0.833333	0	0.444444	0.944444	2
Q18	Q18_1_1	944	0.444444	0.666667	0.833333	0	0.388889	1.05556	1.66667
Q18	Q18_1_1	945	0.388889	0.944444	0.722222	0	0.222222	1.33333	1.66667
Q18	Q18_1_1	946	0.444444	0.888889	0.777778	0	0.333333	1	1.94444
Q18	Q18_1_1	947	0.444444	0.777778	0.666667	0	0.333333	1.38889	1.94444
Q18	Q18_1_1	948	0.333333	1	0.944444	0.0555556	0.333333	1.22222	1.77778
Q18	Q18_1_1	949	0.277778	0.833333	0.888889	0	0.277778	0.944444	1.77778
Q18	Q18_1_1	950	0.388889	0.833333	0.888889	0	0.277778	0.888889	1.66667
Q18	Q18_1_1	951	0.166667	0.888889	0.555556	0	0.166667	0.888889	1.72222
Q18	Q18_1_1	952	0.277778	0.777778	0.777778	0	0.111111	0.777778	1.72222
Q18	Q18_1_1	953	0.388889	0.833333	0.722222	0	0.333333	0.944444	2.11111
Q18	Q18_1_1	954	0.222222	0.611111	0.833333	0	0.111111	0.944444	1.44444
Q18	Q18_1_1	955	0.222222	0.666667	0.722222	0	0.222222	0.888889	1.66667
Q18	Q18_1_1	956	0.222222	0.722222	0.777778	0	0.111111	0.833333	1.77778
Q18	Q18_1_1	957	0.277778	0.833333	0.722222	0	0.222222	0.833333	1.83333
Q18	Q18_1_1	958	0.333333	0.777778	0.888889	0	0.222222	1.05556	1.61111
Q18	Q18_1_1	959	0.5	0.722222	0.833333	0.0555556	0.166667	1	1.72222
Q18	Q18_1_1	960	0.444444	1	0.611111	0	0.222222	1	1.44444
Q18	Q18_1_1	961	0.388889	0.722222	0.833333	0	0.277778	0.944444	1.83333
Q18	Q18_1_1	962	0.5	0.888889	0.555556	0	0.333333	1	1.66667
Q18	Q18_1_1	963	0.444444	0.944444	0.777778	0	0.388889	1.22222	1.77778
Q18	Q18_1_1	964	0.388889	0.833333	0.666667	0.0555556	0.333333	1.22222	1.5
Q18	Q18_1_1	965	0.388889	0.777778	0.722222	0	0.222222	1.11111	1.83333
Q18	Q18_1_1	966	0.333333	0.833333	0.833333	0	0.277778	0.833333	1.55556
Q18	Q18_1_1	967	0.277778	0.777778	0.777778	0.0555556	0.277778	0.888889	1.83333
Q18	Q18_1_1	968	0.388889	0.777778	0.833333	0	0.166667	1.05556	1.66667
Q18	Q18_1_1	969	0.277778	0.833333	0.611111	0	0.277778	1.05556	1.55556
Q18	Q18_1_1	970	0.388889	0.722222	0.944444	0	0.222222	0.944444	1.83333
Q18	Q18_1_1	971	0.277778	0.833333	0.833333	0.0555556	0.277778	1.22222	1.88889
Q18	Q18_1_1	972	0.388889	0.944444	0.888889	0	0.0555556	1.22222	1.72222
Q18	Q18_1_1	973	0.333333	0.888889	0.833333	0	0.5	1.11111	2.05556
Q18	Q18_1_1	974	0.333333	0.666667	0.944444	0	0.222222	1.11111	1.77778
Q18	Q18_1_1	975	0.444444	1.22222	0.833333	0	0.222222	1.16667	2.16667
Q18	Q18_1_1	976	0.444444	1.05556	1	0	0.333333	1.44444	1.88889
Q18	Q18_1_1	977	0.444444	1.16667	1	0	0.777778	1.27778	2.11111
Q18	Q18_1_1	978	0.444444	1.11111	0.888889	0	0.277778	1	1.94444
Q18	Q18_1_1	979	0.666667	0.944444	0.944444	0.0555556	0.111111	1.11111	1.83333
Q18	Q18_1_1	980	0.388889	0.944444	0.611111	0	0.111111	1.11111	1.77778
Q18	Q18_1_1	981	0.5	1.05556	0.722222	0	0.277778	1.22222	1.55556
Q18	Q18_1_1	982	0.5	1	1	0	0.277778	1.16667	2
Q18	Q18_1_1	983	0.333333	1.16667	1.05556	0	0.333333	1.27778	1.88889
Q18	Q18_1_1	984	0.388889	1	1.05556	0	0.277778	1.22222	1.88889
Q18	Q18_1_1	985	0.5	0.777778	0.888889	0.0555556	0.222222	1.16667	2
Q18	Q18_1_1	986	0.5	1.11111	0.888889	0	0.333333	1.05556	1.72222
Q18	Q18_1_1	987	0.277778	1.11111	0.833333	0	0.333333	1.38889	1.61111
Q18	Q18_1_1	988	0.277778	0.944444	0.833333	0	0.444444	1.11111	2
Q18	Q18_1_1	989	0.222222	0.611111	1.11111	0.0555556	0.166667	1.05556	1.83333
Q18	Q18_1_1	990	0.388889	1	0.888889	0	0.5	0.944444	1.88889
Q18	Q18_1_1	991	0.333333	1	0.833333	0.0555556	0.277778	1.11111	2
Q18	Q18_1_1	992	0.388889	0.944444	0.833333	0	0.444444	0.722222	1.72222
Q18	Q18_1_1	993	0.444444	0.888889	0.722222	0	0.333333	0.888889	1.94444
Q18	Q18_1_1	994	0.277778	0.777778	0.722222	0	0.555556	0.944444	1.72222
Q18	Q18_1_1	995	0.222222	0.777778	0.777778	0	0.277778	1	1.44444
Q18	Q18_1_1	996	0.277778	0.777778	0.722222	0	0.111111	1.05556	1.83333
Q18	Q18_1_1	997	0.444444	0.722222	0.611111	0	0.222222	0.722222	1.77778
Q18	Q18_1_1	998	0.333333	0.833333	0.666667	0	0.222222	0.888889	1.61111
Q18	Q18_1_1	999	0.222222	0.888889	0.833333	0	0.111111	0.888889	1.72222
Q18	Q18_1_1	1000	0.444444	0.777778	0.722222	0	0.5	0.944444	1.66667
Q18	Q18_1_1	1001	0.388889	0.944444	0.777778	0.0555556	0.222222	0.888889	1.55556
Q18	Q18_1_1	1002	0.444444	0.722222	0.666667	0.0555556	0.277778	0.888889	1.61111
Q18	Q18_1_1	1003	0.333333	0.888889	0.833333	0.0555556	0.277778	1.05556	1.44444
Q18	Q18_1_1	1004	0.333333	0.944444	0.722222	0.0555556	0.388889	0.888889	1.77778
Q18	Q18_1_1	1005	0.333333	0.777778	0.777778	0.111111	0.166667	1.11111	1.61111
Q18	Q18_1_1	1006	0.333333	0.888889	0.888889	0	0.0555556	1.16667	1.44444
Q18	Q18_1_1	1007	0.388889	0.722222	0.888889	0	0.166667	1.16667	2.05556
Q18	Q18_1_1	1008	0.222222	0.944444	0.777778	0	0.166667	1	1.61111
Q18	Q18_1_1	1009	0.166667	0.888889	0.777778	0	0.333333	1.16667	1.66667
Q18	Q18_1_1	1010	0.222222	0.722222	0.833333	0	0.111111	0.944444	1.66667
Q18	Q18_1_1	1011	0.388889	0.722222	0.777778	0	0.5	0.833333	2
Q18	Q18_1_1	1012	0.277778	0.777778	1	0.111111	0.388889	0.888889	1.88889
Q18	Q18_1_1	1013	0.333333	0.944444	0.833333	0	0.333333	1	2
Q18	Q18_1_1	1014	0.333333	0.777778	0.888889	0	0.388889	1.11111	2.11111
Q18	Q18_1_1	1015	0.277778	1.16667	1	0	0.333333	1.16667	2.16667
Q18	Q18_1_1	1016	0.388889	0.833333	1	0	0.166667	0.888889	2.05556
Q18	Q18_1_1	1017	0.277778	1.05556	1.11111	0	0.166667	1.05556	2.11111
Q18	Q18_1_1	1018	0.555556	0.888889	1.05556	0	0.277778	1.16667	1.83333
Q18	Q18_1_1	1019	0.277778	0.944444	1.05556	0	0.166667	0.944444	1.94444
Q18	Q18_1_1	1020	0.444444	1	1	0	0.444444	1.22222	1.88889
Q18	Q18_1_1	1021	0.333333	1.05556	0.833333	0	0.388889	1.05556	2.05556
Q18	Q18_1_1	1022	0.5	0.722222	0.777778	0	0.111111	1.27778	1.66667
Q18	Q18_1_1	1023	0.333333	0.944444	0.777778	0.0555556	0.277778	1.11111	1.94444
Q18	Q18_1_1	1024	0.388889	0.944444	1.11111	0.0555556	0.444444	1.11111	1.83333
Q18	Q18_1_1	1025	0.5	1	1	0.0555556	0.111111	1.33333	1.83333
Q18	Q18_1_1	1026	0.444444	0.833333	0.944444	0	0.277778	1.05556	1.83333
Q18	Q18_1_1	1027	0.388889	0.777778	0.666667	0	0.166667	1.16667	1.94444
Q18	Q18_1_1	1028	0.333333	0.944444	0.722222	0	0.222222	1	1.94444
Q18	Q18_1_1	1029	0.388889	0.833333	0.833333	0	0.277778	0.944444	2.05556
Q18	Q18_1_1	1030	0.277778	0.777778	0.777778	0	0.277778	0.888889	1.88889
Q18	Q18_1_1	1031	0.444444	0.777778	0.722222	0	0.277778	1.11111	1.72222
Q18	Q18_1_1	1032	0.333333	1	0.777778	0	0.277778	1.05556	1.94444
Q18	Q18_1_1	1033	0.277778	0.666667	0.888889	0	0.277778	0.888889	1.83333
Q18	Q18_1_1	1034	0.333333	0.777778	0.777778	0	0.333333	1.22222	1.83333
Q18	Q18_1_1	1035	0.388889	1.22222	0.833333	0	0.333333	1.16667	1.66667
Q18	Q18_1_1	1036	0.222222	1.05556	1	0	0.222222	1.27778	1.77778
Q18	Q18_1_1	1037	0.388889	0.833333	0.666667	0	0.166667	0.888889	1.72222
Q18	Q18_1_1	1038	0.444444	1	1	0	0.277778	1.27778	1.94444
Q18	Q18_1_1	1039	0.5	0.833333	0.888889	0.0555556	0.333333	1.05556	1.88889
Q18	Q18_1_1	1040	0.444444	0.777778	0.666667	0	0.388889	1	1.72222
Q18	Q18_1_1	1041	0.5	0.944444	0.833333	0	0.333333	0.888889	1.88889
Q18	Q18_1_1	1042	0.444444	0.833333	0.888889	0	0.277778	1	1.94444
Q18	Q18_1_1	1043	0.5	0.833333	0.777778	0	0.388889	0.944444	1.77778
Q18	Q18_1_1	1044	0.388889	0.888889	0.944444	0.0555556	0.333333	1.27778	1.83333
Q18	Q18_1_1	1045	0.388889	1.05556	0.666667	0	0.277778	1.11111	1.94444
Q18	Q18_1_1	1046	0.333333	0.777778	0.777778	0	0.333333	0.833333	1.88889
Q18	Q18_1_1	1047	0.388889	0.611111	0.833333	0.0555556	0.111111	1.05556	1.61111
Q18	Q18_1_1	1048	0.388889	1	0.833333	0.0555556	0.333333	0.888889	2.11111
Q18	Q18_1_1	1049	0.333333	1	0.888889	0	0.333333	1.11111	1.66667
Q18	Q18_1_1	1050	0.222222	1.11111	0.666667	0.0555556	0.277778	0.944444	1.94444
Q18	Q18_2_0	251	0.444444	0.833333	1	0	0.277778	1.05556	1.83333
Q18	Q18_2_0	252	0.388889	0.888889	0.833333	0.0555556	0.166667	1.16667	1.72222
Q18	Q18_2_0	253	0.333333	0.722222	0.722222	0.111111	0.333333	1	1.72222
Q18	Q18_2_0	254	0.333333	1	0.888889	0.0555556	0.222222	1.27778	2.16667
Q18	Q18_2_0	255	0.444444	0.944444	0.944444	0	0.333333	1.16667	1.88889
Q18	Q18_2_0	256	0.222222	1.05556	0.777778	0	0.277778	1.22222	1.72222
Q18	Q18_2_0	257	0.444444	0.777778	0.833333	0.0555556	0.333333	1.22222	1.66667
Q18	Q18_2_0	258	0.444444	0.944444	0.833333	0	0.277778	1	2.16667
Q18	Q18_2_0	259	0.333333	0.666667	0.666667	0	0.388889	1.05556	1.72222
Q18	Q18_2_0	260	0.333333	1	0.833333	0	0.277778	1.22222	1.88889
Q18	Q18_2_0	261	0.333333	1	0.722222	0	0.166667	1.16667	1.61111
Q18	Q18_2_0	262	0.277778	1	0.888889	0	0.333333	1.33333	1.66667
Q18	Q18_2_0	263	0.444444	0.944444	0.555556	0	0.277778	1.27778	1.44444
Q18	Q18_2_0	264	0.333333	0.888889	0.722222	0	0.222222	1.11111	1.72222
Q18	Q18_2_0	265	0.277778	0.944444	0.777778	0.0555556	0.166667	1.16667	1.77778
Q18	Q18_2_0	266	0.333333	0.777778	0.666667	0.0555556	0.555556	1.16667	1.55556
Q18	Q18_2_0	267	0.333333	0.611111	0.611111	0.0555556	0.0555556	1	1.83333
Q18	Q18_2_0	268	0.388889	0.833333	0.722222	0.0555556	0.166667	1.33333	1.94444
Q18	Q18_2_0	269	0.5	0.944444	0.777778	0	0.111111	1.11111	2.05556
Q18	Q18_2_0	270	0.388889	0.944444	0.666667	0.0555556	0.388889	1.16667	2
Q18	Q18_2_0	271	0.277778	0.944444	0.944444	0	0.166667	1.11111	1.66667
Q18	Q18_2_0	272	0.333333	0.888889	0.888889	0	0.277778	1.22222	1.72222
Q18	Q18_2_0	273	0.5	0.888889	0.777778	0	0.388889	1.11111	2
Q18	Q18_2_0	274	0.555556	1.05556	0.888889	0	0.333333	1.22222	2
Q18	Q18_2_0	275	0.388889	1.05556	0.833333	0	0.222222	1.05556	1.77778
Q18	Q18_2_0	276	0.277778	0.888889	1	0	0.166667	1.16667	2
Q18	Q18_2_0	277	0.277778	0.833333	0.666667	0	0.444444	1	1.5
Q18	Q18_2_0	278	0.388889	0.833333	0.888889	0	0.388889	1.22222	1.83333
Q18	Q18_2_0	279	0.5	1.05556	0.944444	0	0.222222	1.16667	1.77778
Q18	Q18_2_0	280	0.388889	1.05556	1	0	0.222222	1.16667	2.05556
Q18	Q18_2_0	281	0.388889	0.888889	0.888889	0	0.222222	1.16667	1.72222
Q18	Q18_2_0	282	0.444444	0.833333	0.833333	0.0555556	0.0555556	1.05556	1.55556
Q18	Q18_2_0	283	0.333333	0.833333	1	0.0555556	0.222222	0.888889	2
Q18	Q18_2_0	284	0.333333	0.722222	0.944444	0	0.444444	0.944444	1.77778
Q18	Q18_2_0	285	0.277778	0.833333	0.944444	0	0.166667	0.833333	1.94444
Q18	Q18_2_0	286	0.388889	0.888889	0.888889	0	0.111111	1	1.55556
Q18	Q18_2_0	287	0.444444	0.888889	0.777778	0.0555556	0.5	1.22222	1.83333
Q18	Q18_2_0	288	0.444444	0.777778	0.888889	0.0555556	0.444444	1	2.16667
Q18	Q18_2_0	289	0.555556	0.833333	0.777778	0	0.277778	0.944444	1.66667
Q18	Q18_2_0	290	0.444444	0.833333	0.833333	0	0.555556	1.05556	2
Q18	Q18_2_0	291	0.388889	0.666667	0.666667	0	0.166667	1.16667	1.72222
Q18	Q18_2_0	292	0.444444	0.777778	0.666667	0	0.222222	1.27778	1.88889
Q18	Q18_2_0	293	0.388889	0.888889	0.777778	0	0.333333	1.27778	1.66667
Q18	Q18_2_0	294	0.388889	1.05556	0.777778	0	0.277778	1.05556	1.83333
Q18	Q18_2_0	295	0.5	0.722222	0.722222	0.0555556	0.444444	1.22222	1.72222
Q18	Q18_2_0	296	0.388889	0.944444	0.888889	0.0555556	0.277778	1.16667	1.88889
Q18	Q18_2_0	297	0.444444	0.888889	0.722222	0	0.222222	0.833333	1.88889
Q18	Q18_2_0	298	0.5	0.722222	0.555556	0	0.222222	0.944444	1.77778
Q18	Q18_2_0	299	0.444444	0.722222	0.722222	0	0.166667	1.16667	1.61111
Q18	Q18_2_0	300	0.333333	0.777778	0.722222	0	0.277778	0.888889	1.72222
Q18	Q18_2_0	301	0.444444	1	0.777778	0	0.333333	1.11111	1.83333
Q18	Q18_2_0	302	0.388889	0.722222	0.722222	0	0.444444	1.22222	1.94444
Q18	Q18_2_0	303	0.277778	0.833333	1	0.0555556	0.277778	0.888889	2
Q18	Q18_2_0	304	0.388889	0.888889	0.833333	0	0.222222	0.888889	2
Q18	Q18_2_0	305	0.5	0.777778	1.05556	0.0555556	0.333333	1.27778	1.88889
Q18	Q18_2_0	306	0.277778	0.944444	0.888889	0	0.166667	1.05556	1.77778
Q18	Q18_2_0	307	0.444444	0.888889	0.722222	0	0.111111	1.16667	1.72222
Q18	Q18_2_0	308	0.333333	1.05556	0.722222	0.0555556	0.166667	1.05556	1.88889
Q18	Q18_2_0	309	0.277778	0.833333	0.833333	0	0.277778	0.944444	1.61111
Q18	Q18_2_0	310	0.5	0.777778	0.944444	0	0.277778	1.11111	1.83333
Q18	Q18_2_0	311	0.388889	1	0.666667	0	0.333333	1.27778	1.83333
Q18	Q18_2_0	312	0.5	0.611111	0.777778	0	0.111111	1.33333	1.66667
Q18	Q18_2_0	313	0.277778	0.944444	0.833333	0	0.388889	1.16667	1.83333
Q18	Q18_2_0	314	0.277778	0.888889	0.777778	0	0.388889	1.38889	1.72222
Q18	Q18_2_0	315	0.388889	0.833333	0.666667	0.0555556	0.555556	1	1.66667
Q18	Q18_2_0	316	0.333333	0.722222	0.666667	0.0555556	0.166667	0.888889	1.5
Q18	Q18_2_0	317	0.555556	0.888889	0.611111	0	0.166667	1.05556	1.94444
Q18	Q18_2_0	318	0.388889	0.666667	0.555556	0	0.166667	1.33333	1.94444
Q18	Q18_2_0	319	0.444444	1	0.944444	0	0.111111	1.33333	1.88889
Q18	Q18_2_0	320	0.277778	0.777778	0.888889	0	0.277778	1.05556	1.83333
Q18	Q18_2_0	321	0.333333	0.888889	1	0	0.222222	1.33333	2
Q18	Q18_2_0	322	0.555556	0.666667	0.722222	0.0555556	0.277778	1.22222	1.55556
Q18	Q18_2_0	323	0.333333	0.611111	0.944444	0	0.277778	1.11111	1.83333
Q18	Q18_2_0	324	0.611111	0.833333	0.777778	0	0.5	1.27778	2.16667
Q18	Q18_2_0	325	0.444444	0.611111	0.888889	0	0.222222	1.16667	1.94444
Q18	Q18_2_0	326	0.333333	0.833333	1.05556	0	0.0555556	1	1.94444
Q18	Q18_2_0	327	0.5	0.722222	0.777778	0.0555556	0.111111	1.33333	1.77778
Q18	Q18_2_0	328	0.277778	0.944444	0.888889	0	0.277778	1.44444	1.83333
Q18	Q18_2_0	329	0.555556	0.833333	0.777778	0	0.388889	1.44444	1.72222
Q18	Q18_2_0	330	0.277778	0.833333	1	0	0.388889	1.22222	1.83333
Q18	Q18_2_0	331	0.666667	1.11111	0.722222	0	0.388889	1.27778	2.22222
Q18	Q18_2_0	332	0.333333	0.944444	0.888889	0.0555556	0	1.27778	1.72222
Q18	Q18_2_0	333	0.5	1.16667	0.944444	0.0555556	0.333333	1.44444	2.22222
Q18	Q18_2_0	334	0.5	0.888889	0.833333	0	0.5	1.61111	1.77778
Q18	Q18_2_0	335	0.444444	0.888889	0.944444	0	0.333333	1.44444	2.05556
Q18	Q18_2_0	336	0.5	0.833333	0.777778	0	0.277778	1.27778	1.88889
Q18	Q18_2_0	337	0.444444	0.666667	1.11111	0	0.444444	1.44444	1.83333
Q18	Q18_2_0	338	0.5	0.888889	0.944444	0	0.444444	1.5	1.83333
Q18	Q18_2_0	339	0.5	0.777778	0.888889	0.0555556	0.333333	1.44444	1.88889
Q18	Q18_2_0	340	0.388889	0.888889	0.777778	0	0.222222	1.66667	1.83333
Q18	Q18_2_0	341	0.5	1	0.833333	0	0.444444	1.05556	1.94444
Q18	Q18_2_0	342	0.333333	0.888889	0.944444	0	0.5	1.27778	1.77778
Q18	Q18_2_0	343	0.388889	0.944444	0.888889	0	0.277778	1.11111	2.05556
Q18	Q18_2_0	344	0.333333	0.722222	0.777778	0	0.166667	1.22222	1.72222
Q18	Q18_2_0	345	0.111111	0.888889	0.666667	0	0.388889	1.38889	1.61111
Q18	Q18_2_0	346	0.388889	0.888889	1.05556	0	0.222222	1.33333	1.94444
Q18	Q18_2_0	347	0.444444	0.777778	0.666667	0	0.666667	1	1.72222
Q18	Q18_2_0	348	0.555556	0.944444	1	0.0555556	0.111111	1.05556	1.83333
Q18	Q18_2_0	349	0.388889	0.888889	0.777778	0	0.333333	1.22222	1.83333
Q18	Q18_2_0	350	0.555556	1	0.722222	0.0555556	0.222222	1.22222	1.83333
Q18	Q18_2_0	351	0.555556	1	0.666667	0	0.277778	1.27778	1.83333
Q18	Q18_2_0	352	0.5	0.944444	0.833333	0	0.166667	1.11111	1.88889
Q18	Q18_2_0	353	0.5	0.944444	1	0	0.277778	1.38889	1.88889
Q18	Q18_2_0	354	0.555556	0.944444	0.888889	0.0555556	0.166667	1.5	1.94444
Q18	Q18_2_0	355	0.555556	0.666667	0.666667	0	0.333333	1.38889	1.72222
Q18	Q18_2_0	356	0.722222	0.888889	0.722222	0	0.388889	1.33333	1.72222
Q18	Q18_2_0	357	0.388889	0.944444	0.722222	0	0.111111	1.22222	1.77778
Q18	Q18_2_0	358	0.333333	0.833333	0.888889	0	0.222222	1.22222	1.77778
Q18	Q18_2_0	359	0.444444	0.722222	0.777778	0	0.277778	1.11111	1.83333
Q18	Q18_2_0	360	0.444444	0.833333	0.888889	0	0.111111	1.05556	1.77778
Q18	Q18_2_0	361	0.388889	0.944444	0.611111	0	0.333333	1.11111	1.83333
Q18	Q18_2_0	362	0.5	0.888889	0.722222	0.0555556	0.166667	1	1.77778
Q18	Q18_2_0	363	0.5	0.833333	0.555556	0	0.333333	1.05556	1.61111
Q18	Q18_2_0	364	0.444444	1	0.722222	0	0.166667	0.944444	1.77778
Q18	Q18_2_0	365	0.388889	0.944444	0.722222	0	0.166667	0.888889	1.61111
Q18	Q18_2_0	366	0.333333	0.944444	0.888889	0.0555556	0.166667	1	1.66667
Q18	Q18_2_0	367	0.388889	0.777778	0.722222	0	0.111111	0.944444	2.05556
Q18	Q18_2_0	368	0.333333	1	0.666667	0	0.166667	1.05556	1.77778
Q18	Q18_2_0	369	0.388889	0.833333	0.777778	0.0555556	0.222222	0.944444	1.61111
Q18	Q18_2_0	370	0.333333	0.833333	0.833333	0	0.5	1.16667	1.38889
Q18	Q18_2_0	371	0.333333	0.944444	0.888889	0	0.277778	1.05556	1.72222
Q18	Q18_2_0	372	0.388889	0.777778	0.666667	0	0.444444	1.22222	1.72222
Q18	Q18_2_0	373	0.388889	0.888889	0.777778	0	0.277778	1.11111	1.61111
Q18	Q18_2_0	374	0.5	0.944444	0.666667	0.0555556	0.333333	1.11111	1.72222
Q18	Q18_2_0	375	0.333333	0.888889	0.833333	0	0.222222	1.16667	1.77778
Q18	Q18_2_0	376	0.333333	0.888889	0.777778	0	0.444444	1.27778	1.66667
Q18	Q18_2_0	377	0.444444	0.888889	0.944444	0	0.333333	1.33333	1.94444
Q18	Q18_2_0	378	0.555556	0.833333	1.05556	0	0.5	1.33333	1.77778
Q18	Q18_2_0	379	0.555556	0.888889	0.944444	0.0555556	0.5	1.5	1.66667
Q18	Q18_2_0	380	0.388889	0.833333	0.777778	0	0.333333	1.5	1.94444
Q18	Q18_2_0	381	0.555556	0.722222	0.888889	0	0.444444	1.16667	1.66667
Q18	Q18_2_0	382	0.444444	0.666667	0.777778	0	0.277778	1.33333	1.55556
Q18	Q18_2_0	383	0.333333	0.722222	0.944444	0	0.277778	1.11111	1.61111
Q18	Q18_2_0	384	0.333333	0.777778	0.888889	0	0.166667	1.33333	1.44444
Q18	Q18_2_0	385	0.277778	0.777778	0.722222	0	0.333333	1.05556	1.61111
Q18	Q18_2_0	386	0.222222	0.722222	0.944444	0	0.277778	0.944444	1.44444
Q18	Q18_2_0	387	0.277778	0.777778	0.777778	0	0.277778	1	1.55556
Q18	Q18_2_0	388	0.222222	0.777778	0.666667	0	0.0555556	0.944444	1.38889
Q18	Q18_2_0	389	0.388889	0.722222	0.833333	0	0.277778	1	1.5
Q18	Q18_2_0	390	0.277778	0.722222	0.666667	0	0.333333	1.27778	1.33333
Q18	Q18_2_0	391	0.277778	0.777778	0.666667	0	0.444444	1	1.61111
Q18	Q18_2_0	392	0.222222	0.944444	0.722222	0	0.222222	0.944444	1.94444
Q18	Q18_2_0	393	0.277778	0.944444	1.05556	0.0555556	0.277778	1.11111	1.66667
Q18	Q18_2_0	394	0.388889	0.666667	0.888889	0	0.444444	1	1.61111
Q18	Q18_2_0	395	0.222222	0.611111	0.611111	0.0555556	0.5	1.22222	1.33333
Q18	Q18_2_0	396	0.333333	0.833333	0.888889	0	0.166667	1.44444	1.55556
Q18	Q18_2_0	397	0.277778	0.611111	0.666667	0	0.0555556	1.05556	1.38889
Q18	Q18_2_0	398	0.444444	0.833333	0.944444	0	0.333333	1.16667	1.77778
Q18	Q18_2_0	399	0.5	0.833333	1.05556	0	0.5	1	2
Q18	Q18_2_0	400	0.388889	0.888889	0.722222	0	0.166667	1.16667	1.66667
Q18	Q18_2_0	401	0.333333	0.722222	0.722222	0	0.333333	1.33333	1.38889
Q18	Q18_2_0	402	0.333333	1	0.888889	0	0.333333	1.33333	1.94444
Q18	Q18_2_0	403	0.444444	1.05556	0.722222	0	0.111111	1.05556	1.61111
Q18	Q18_2_0	404	0.166667	0.888889	0.777778	0	0.277778	1.16667	1.61111
Q18	Q18_2_0	405	0.222222	0.722222	0.722222	0	0.444444	1.22222	1.44444
Q18	Q18_2_0	406	0.444444	0.5	1.05556	0	0.388889	1.22222	1.72222
Q18	Q18_2_0	407	0.611111	0.666667	0.944444	0	0.5	1.16667	1.72222
Q18	Q18_2_0	408	0.333333	0.777778	0.944444	0	0.222222	1.22222	1.61111
Q18	Q18_2_0	409	0.277778	0.777778	0.777778	0	0.666667	1.11111	1.83333
Q18	Q18_2_0	410	0.333333	0.888889	0.944444	0	0.5	1	1.61111
Q18	Q18_2_0	411	0.388889	0.777778	0.833333	0	0.166667	1.11111	1.55556
Q18	Q18_2_0	412	0.444444	0.722222	0.888889	0	0.388889	0.944444	1.61111
Q18	Q18_2_0	413	0.388889	1	0.666667	0	0.333333	1.22222	1.72222
Q18	Q18_2_0	414	0.5	1	0.777778	0.0555556	0.333333	1.11111	1.83333
Q18	Q18_2_0	415	0.333333	0.777778	0.722222	0	0.444444	1.22222	1.66667
Q18	Q18_2_0	416	0.5	0.833333	0.777778	0	0.277778	1.16667	1.61111
Q18	Q18_2_0	417	0.222222	0.833333	0.833333	0	0.277778	1	1.77778
Q18	Q18_2_0	418	0.277778	1	0.888889	0	0.277778	1.16667	1.66667
Q18	Q18_2_0	419	0.388889	0.611111	0.888889	0	0.277778	1.33333	1.66667
Q18	Q18_2_0	420	0.277778	0.833333	1	0.0555556	0.222222	1.5	1.11111
Q18	Q18_2_0	421	0.388889	0.833333	0.944444	0	0.388889	1	1.5
Q18	Q18_2_0	422	0.166667	0.888889	0.777778	0	0.277778	1	1.66667
Q18	Q18_2_0	423	0.333333	0.777778	0.888889	0	0.388889	1	1.5
Q18	Q18_2_0	424	0.277778	0.888889	0.666667	0	0.166667	1.33333	1.33333
Q18	Q18_2_0	425	0.277778	0.833333	0.777778	0	0.166667	0.944444	1.66667
Q18	Q18_2_0	426	0.333333	0.833333	0.777778	0	0.277778	0.944444	1.38889
Q18	Q18_2_0	427	0.444444	0.888889	0.777778	0	0.277778	1.16667	1.83333
Q18	Q18_2_0	428	0.388889	0.833333	0.666667	0	0.277778	1.11111	1.77778
Q18	Q18_2_0	429	0.388889	0.833333	0.777778	0	0.277778	1	1.55556
Q18	Q18_2_0	430	0.388889	0.777778	0.777778	0	0.277778	1	1.77778
Q18	Q18_2_0	431	0.5	0.833333	0.833333	0	0.333333	1.16667	1.66667
Q18	Q18_2_0	432	0.444444	0.722222	0.777778	0	0.388889	1.16667	1.77778
Q18	Q18_2_0	433	0.5	0.722222	0.777778	0	0.277778	1.05556	1.5
Q18	Q18_2_0	434	0.444444	0.666667	0.833333	0.0555556	0.333333	1.16667	1.66667
Q18	Q18_2_0	435	0.388889	0.777778	0.777778	0	0.166667	1.05556	2
Q18	Q18_2_0	436	0.444444	0.777778	0.722222	0	0.0555556	1	1.55556
Q18	Q18_2_0	437	0.277778	0.888889	0.944444	0	0.333333	1.11111	1.72222
Q18	Q18_2_0	438	0.444444	0.833333	0.944444	0	0.5	1.11111	1.55556
Q18	Q18_2_0	439	0.333333	0.888889	0.833333	0	0.277778	1.11111	1.44444
Q18	Q18_2_0	440	0.333333	0.722222	1	0	0.277778	1.05556	1.72222
Q18	Q18_2_0	441	0.333333	0.555556	0.888889	0	0.166667	1.27778	1.72222
Q18	Q18_2_0	442	0.555556	0.722222	0.888889	0	0.277778	1.05556	1.66667
Q18	Q18_2_0	443	0.333333	0.833333	0.888889	0	0.444444	1.16667	1.77778
Q18	Q18_2_0	444	0.333333	0.722222	0.666667	0	0.166667	1.16667	1.77778
Q18	Q18_2_0	445	0.5	0.944444	0.833333	0	0.444444	1.11111	1.61111
Q18	Q18_2_0	446	0.333333	0.888889	0.888889	0	0.111111	1	1.38889
Q18	Q18_2_0	447	0.388889	0.888889	0.833333	0.0555556	0.333333	1.16667	1.55556
Q18	Q18_2_0	448	0.333333	0.666667	0.722222	0	0.111111	1.05556	1.77778
Q18	Q18_2_0	449	0.444444	1.05556	0.888889	0	0.166667	1.22222	2
Q18	Q18_2_0	450	0.444444	0.777778	0.888889	0.0555556	0.555556	1.38889	1.72222
Q18	Q18_2_0	451	0.5	0.944444	0.722222	0	0.222222	1.16667	1.77778
Q18	Q18_2_0	452	0.333333	0.944444	0.777778	0	0.222222	1.27778	1.94444
Q18	Q18_2_0	453	0.333333	0.888889	0.666667	0	0.388889	1.05556	1.83333
Q18	Q18_2_0	454	0.277778	0.944444	0.722222	0	0.277778	1.27778	2.16667
Q18	Q18_2_0	455	0.444444	0.888889	0.833333	0	0.277778	1.16667	1.61111
Q18	Q18_2_0	456	0.222222	0.777778	0.722222	0	0.222222	1.05556	1.72222
Q18	Q18_2_0	457	0.388889	0.722222	0.722222	0	0.333333	1.16667	2.05556
Q18	Q18_2_0	458	0.388889	1	0.944444	0	0.277778	1.22222	1.72222
Q18	Q18_2_0	459	0.5	0.944444	0.944444	0	0.444444	1.27778	1.77778
Q18	Q18_2_0	460	0.555556	0.944444	0.888889	0	0.166667	1.44444	1.66667
Q18	Q18_2_0	461	0.5	0.666667	0.722222	0	0.277778	1.33333	1.83333
Q18	Q18_2_0	462	0.5	0.777778	0.833333	0	0.166667	1.05556	1.77778
Q18	Q18_2_0	463	0.5	0.833333	0.666667	0	0.222222	1.11111	1.61111
Q18	Q18_2_0	464	0.444444	0.777778	0.833333	0.0555556	0.444444	1.38889	1.72222
Q18	Q18_2_0	465	0.388889	0.833333	1.11111	0	0.277778	1.22222	1.61111
Q18	Q18_2_0	466	0.555556	0.777778	0.833333	0	0.333333	1.11111	1.72222
Q18	Q18_2_0	467	0.444444	0.888889	0.888889	0	0.333333	1.11111	1.72222
Q18	Q18_2_0	468	0.5	0.888889	0.833333	0	0.277778	1	1.77778
Q18	Q18_2_0	469	0.555556	0.944444	0.722222	0	0.333333	1.33333	1.72222
Q18	Q18_2_0	470	0.444444	0.833333	0.888889	0	0.222222	1.16667	1.88889
Q18	Q18_2_0	471	0.388889	0.722222	0.888889	0	0.333333	1.61111	1.72222
Q18	Q18_2_0	472	0.388889	0.833333	0.833333	0	0.166667	1.38889	1.72222
Q18	Q18_2_0	473	0.444444	0.722222	0.777778	0	0.277778	1.27778	1.38889
Q18	Q18_2_0	474	0.5	0.611111	0.833333	0	0.166667	1.27778	1.61111
Q18	Q18_2_0	475	0.277778	0.833333	0.833333	0	0.388889	1.33333	1.61111
Q18	Q18_2_0	476	0.333333	0.777778	0.777778	0.0555556	0.277778	1.27778	1.44444
Q18	Q18_2_0	477	0.333333	0.722222	0.777778	0	0.222222	1.11111	1.61111
Q18	Q18_2_0	478	0.444444	0.777778	0.777778	0	0.277778	1.33333	1.66667
Q18	Q18_2_0	479	0.444444	0.777778	1.05556	0	0.222222	1.22222	1.33333
Q18	Q18_2_0	480	0.444444	0.722222	1.11111	0	0.111111	1.22222	2.05556
Q18	Q18_2_0	481	0.388889	0.666667	0.666667	0	0.111111	1.11111	1.61111
Q18	Q18_2_0	482	0.5	0.777778	0.722222	0	0.166667	1.16667	1.88889
Q18	Q18_2_0	483	0.388889	0.944444	0.722222	0	0.277778	1.11111	1.66667
Q18	Q18_2_0	484	0.388889	1	0.555556	0	0.388889	1.16667	2
Q18	Q18_2_0	485	0.444444	0.722222	0.611111	0	0.388889	1.11111	1.66667
Q18	Q18_2_0	486	0.5	0.888889	0.833333	0	0.277778	1.16667	1.66667
Q18	Q18_2_0	487	0.5	0.944444	0.888889	0.0555556	0.5	1.16667	1.66667
Q18	Q18_2_0	488	0.388889	0.777778	0.944444	0.0555556	0.166667	1.16667	1.38889
Q18	Q18_2_0	489	0.444444	0.944444	1	0	0.277778	1.33333	1.77778
Q18	Q18_2_0	490	0.333333	0.888889	1.05556	0	0.388889	1.22222	1.66667
Q18	Q18_2_0	491	0.333333	0.944444	1	0.0555556	0.166667	1.22222	1.38889
Q18	Q18_2_0	492	0.5	0.888889	0.777778	0	0.0555556	1.11111	1.94444
Q18	Q18_2_0	493	0.5	0.888889	0.944444	0	0.444444	1.27778	1.94444
Q18	Q18_2_0	494	0.555556	0.833333	0.944444	0.0555556	0.222222	1.44444	1.61111
Q18	Q18_2_0	495	0.388889	0.888889	0.888889	0	0.222222	1.22222	1.83333
Q18	Q18_2_0	496	0.5	0.833333	0.777778	0.0555556	0.333333	1.05556	1.88889
Q18	Q18_2_0	497	0.555556	0.722222	0.722222	0	0.5	1.11111	1.66667
Q18	Q18_2_0	498	0.555556	0.666667	0.833333	0.0555556	0.166667	1.11111	1.55556
Q18	Q18_2_0	499	0.5	0.833333	0.944444	0	0.388889	1.22222	1.77778
Q18	Q18_2_0	500	0.333333	0.666667	0.888889	0	0.388889	1.11111	1.66667
Q18	Q18_2_0	501	0.555556	0.666667	0.777778	0	0.222222	1.38889	1.72222
Q18	Q18_2_0	502	0.444444	0.555556	0.777778	0	0.111111	1.27778	1.66667
Q18	Q18_2_0	503	0.444444	0.777778	0.888889	0	0.333333	1.05556	1.88889
Q18	Q18_2_0	504	0.444444	0.666667	0.666667	0	0.166667	1.16667	1.77778
Q18	Q18_2_0	505	0.5	0.722222	0.833333	0	0.166667	1.22222	1.77778
Q18	Q18_2_0	506	0.444444	0.555556	0.833333	0	0.222222	1	2
Q18	Q18_2_0	507	0.5	0.944444	0.777778	0	0.388889	1	1.83333
Q18	Q18_2_0	508	0.388889	0.944444	0.666667	0	0.277778	1.11111	1.5
Q18	Q18_2_0	509	0.277778	1	0.944444	0	0.222222	1.27778	1.55556
Q18	Q18_2_0	510	0.5	0.666667	1	0.0555556	0.333333	1.27778	1.72222
Q18	Q18_2_0	511	0.388889	0.555556	0.666667	0	0.333333	1.11111	1.94444
Q18	Q18_2_0	512	0.333333	0.777778	0.722222	0	0.222222	1.22222	1.5
Q18	Q18_2_0	513	0.5	0.722222	0.888889	0	0.111111	1.33333	1.66667
Q18	Q18_2_0	514	0.222222	0.611111	1.05556	0	0.111111	1.72222	1.16667
Q18	Q18_2_0	515	0.388889	0.666667	0.888889	0.0555556	0.722222	1.44444	1.88889
Q18	Q18_2_0	516	0.5	1.05556	0.888889	0.0555556	0.277778	1.16667	1.77778
Q18	Q18_2_0	517	0.555556	0.611111	0.777778	0	0.444444	1.05556	2.11111
Q18	Q18_2_0	518	0.5	0.777778	0.722222	0	0.277778	1.16667	1.83333
Q18	Q18_2_0	519	0.722222	0.777778	1.05556	0	0.111111	1.16667	1.77778
Q18	Q18_2_0	520	0.5	0.777778	0.611111	0	0.333333	1.05556	1.77778
Q18	Q18_2_0	521	0.388889	0.777778	0.833333	0	0.277778	1.05556	1.83333
Q18	Q18_2_0	522	0.388889	0.888889	0.888889	0	0.333333	0.888889	1.55556
Q18	Q18_2_0	523	0.333333	0.888889	0.611111	0	0.611111	1.16667	1.66667
Q18	Q18_2_0	524	0.388889	0.777778	0.888889	0	0.388889	1.05556	1.77778
Q18	Q18_2_0	525	0.388889	1.05556	1.05556	0.0555556	0.222222	1.44444	1.77778
Q18	Q18_2_0	526	0.388889	1	0.833333	0	0.333333	1.27778	1.83333
Q18	Q18_2_0	527	0.388889	0.722222	0.888889	0	0.333333	1.33333	1.72222
Q18	Q18_2_0	528	0.388889	0.666667	0.833333	0	0.388889	1.11111	1.77778
Q18	Q18_2_0	529	0.388889	1	0.944444	0	0.388889	1.27778	1.55556
Q18	Q18_2_0	530	0.333333	0.888889	1	0	0.277778	1.27778	1.72222
Q18	Q18_2_0	531	0.444444	0.777778	1	0.0555556	0.277778	1.05556	1.72222
Q18	Q18_2_0	532	0.444444	0.777778	0.944444	0	0.388889	1	1.94444
Q18	Q18_2_0	533	0.444444	0.777778	0.888889	0	0.166667	1.05556	1.94444
Q18	Q18_2_0	534	0.555556	0.722222	0.5	0.0555556	0.333333	1.11111	1.88889
Q18	Q18_2_0	535	0.333333	0.888889	0.833333	0	0.222222	1.16667	1.66667
Q18	Q18_2_0	536	0.388889	0.666667	0.888889	0	0.111111	1.11111	1.94444
Q18	Q18_2_0	537	0.277778	0.777778	0.777778	0	0.333333	0.944444	1.55556
Q18	Q18_2_0	538	0.333333	0.777778	0.777778	0	0.166667	1.16667	1.77778
Q18	Q18_2_0	539	0.277778	0.777778	0.777778	0	0.111111	0.777778	1.55556
Q18	Q18_2_0	540	0.444444	0.722222	0.777778	0	0.277778	1.05556	1.94444
Q18	Q18_2_0	541	0.333333	1	0.722222	0	0.277778	1.11111	1.94444
Q18	Q18_2_0	542	0.444444	1	0.833333	0	0.277778	1.05556	2.16667
Q18	Q18_2_0	543	0.444444	0.777778	0.666667	0	0.333333	1.11111	1.61111
Q18	Q18_2_0	544	0.444444	0.777778	0.833333	0	0.5	1.16667	1.83333
Q18	Q18_2_0	545	0.555556	0.777778	0.777778	0	0.277778	1.05556	1.66667
Q18	Q18_2_0	546	0.222222	0.888889	0.888889	0.111111	0.222222	1.11111	1.55556
Q18	Q18_2_0	547	0.222222	0.944444	0.722222	0.0555556	0.166667	1	1.55556
Q18	Q18_2_0	548	0.444444	0.888889	0.611111	0	0.555556	1.11111	1.55556
Q18	Q18_2_0	549	0.388889	1.05556	0.666667	0	0.555556	1.05556	1.83333
Q18	Q18_2_0	550	0.5	0.833333	0.833333	0	0.444444	1.22222	2.05556
Q18	Q18_2_0	551	0.333333	0.833333	0.833333	0	0.222222	1.11111	1.77778
Q18	Q18_2_0	552	0.277778	0.555556	0.888889	0	0.611111	1.16667	1.66667
Q18	Q18_2_0	553	0.277778	0.833333	0.944444	0	0.388889	1.22222	1.83333
Q18	Q18_2_0	554	0.388889	0.888889	0.777778	0	0.222222	1.05556	1.66667
Q18	Q18_2_0	555	0.444444	0.888889	0.611111	0	0.388889	1.05556	2
Q18	Q18_2_0	556	0.388889	1	0.833333	0.0555556	0.388889	1.05556	2.22222
Q18	Q18_2_0	557	0.5	0.777778	0.833333	0.0555556	0.222222	1.38889	1.77778
Q18	Q18_2_0	558	0.277778	0.833333	0.888889	0	0.333333	1.16667	1.77778
Q18	Q18_2_0	559	0.388889	0.777778	0.833333	0	0.444444	1.27778	1.72222
Q18	Q18_2_0	560	0.333333	0.722222	0.722222	0	0.111111	1.44444	1.5
Q18	Q18_2_0	561	0.611111	1	0.833333	0	0.222222	1.27778	1.94444
Q18	Q18_2_0	562	0.333333	0.777778	0.888889	0.0555556	0.222222	0.833333	1.88889
Q18	Q18_2_0	563	0.444444	0.833333	0.888889	0	0.166667	1.22222	1.94444
Q18	Q18_2_0	564	0.333333	0.944444	0.777778	0	0.222222	1.16667	1.72222
Q18	Q18_2_0	565	0.333333	0.944444	0.777778	0	0.166667	1.05556	1.66667
Q18	Q18_2_0	566	0.222222	0.777778	0.777778	0	0.166667	0.888889	2
Q18	Q18_2_0	567	0.277778	0.833333	0.833333	0	0.222222	0.888889	1.72222
Q18	Q18_2_0	568	0.388889	1.05556	0.833333	0	0.166667	1	1.66667
Q18	Q18_2_0	569	0.277778	0.777778	0.888889	0	0.277778	0.944444	1.72222
Q18	Q18_2_0	570	0.277778	0.777778	0.777778	0	0.222222	0.888889	1.61111
Q18	Q18_2_0	571	0.388889	0.722222	0.888889	0	0.166667	1.16667	1.94444
Q18	Q18_2_0	572	0.388889	0.722222	0.777778	0.0555556	0.333333	1	1.55556
Q18	Q18_2_0	573	0.222222	0.722222	0.777778	0	0.444444	1.05556	1.33333
Q18	Q18_2_0	574	0.222222	0.944444	0.666667	0	0.222222	1.11111	1.55556
Q18	Q18_2_0	575	0.333333	0.833333	0.777778	0	0.388889	1	1.88889
Q18	Q18_2_0	576	0.277778	0.777778	0.722222	0	0.388889	1	1.61111
Q18	Q18_2_0	577	0.388889	0.777778	0.888889	0	0.388889	1	1.66667
Q18	Q18_2_0	578	0.222222	0.833333	0.833333	0.0555556	0.388889	0.833333	1.72222
Q18	Q18_2_0	579	0.166667	0.833333	0.777778	0.111111	0.277778	1.05556	1.5
Q18	Q18_2_0	580	0.388889	0.777778	0.777778	0	0.333333	0.833333	1.55556
Q18	Q18_2_0	581	0.333333	0.888889	0.833333	0	0.277778	1	1.61111
Q18	Q18_2_0	582	0.222222	0.777778	0.722222	0	0.277778	1.05556	1.55556
Q18	Q18_2_0	583	0.333333	0.833333	0.888889	0	0.333333	0.888889	1.55556
Q18	Q18_2_0	584	0.222222	0.722222	0.777778	0.0555556	0.166667	1	1.5
Q18	Q18_2_0	585	0.5	0.833333	0.777778	0	0.5	0.833333	1.77778
Q18	Q18_2_0	586	0.388889	0.833333	0.666667	0.111111	0.277778	0.888889	1.66667
Q18	Q18_2_0	587	0.277778	0.833333	0.833333	0	0.444444	1.05556	1.72222
Q18	Q18_2_0	588	0.333333	0.777778	0.833333	0	0.277778	1	1.38889
Q18	Q18_2_0	589	0.277778	0.777778	0.777778	0.0555556	0.222222	1.11111	1.55556
Q18	Q18_2_0	590	0.333333	0.777778	0.777778	0.0555556	0.388889	1.22222	1.72222
Q18	Q18_2_0	591	0.277778	0.888889	0.611111	0	0.333333	0.888889	1.66667
Q18	Q18_2_0	592	0.222222	0.777778	0.777778	0	0.277778	1	1.27778
Q18	Q18_2_0	593	0.222222	0.722222	0.555556	0.0555556	0.222222	1.05556	1.38889
Q18	Q18_2_0	594	0.222222	0.833333	0.611111	0	0.166667	0.833333	1.77778
Q18	Q18_2_0	595	0.277778	0.722222	0.888889	0.0555556	0.166667	0.944444	1.55556
Q18	Q18_2_0	596	0.277778	0.944444	0.777778	0	0.277778	1.05556	1.88889
Q18	Q18_2_0	597	0.388889	0.888889	0.777778	0	0.166667	1	1.72222
Q18	Q18_2_0	598	0.277778	0.611111	0.722222	0	0.222222	0.666667	1.77778
Q18	Q18_2_0	599	0.277778	0.722222	0.722222	0.0555556	0.333333	1	1.55556
Q18	Q18_2_0	600	0.333333	0.666667	0.777778	0.0555556	0.222222	1	1.61111
Q18	Q18_2_0	601	0.388889	0.833333	0.666667	0	0.222222	1.05556	1.66667
Q18	Q18_2_0	602	0.333333	0.777778	0.555556	0	0.222222	0.888889	1.88889
Q18	Q18_2_0	603	0.277778	0.944444	0.5	0	0.277778	0.888889	1.66667
Q18	Q18_2_0	604	0.333333	0.611111	0.611111	0	0.222222	1	1.22222
Q18	Q18_2_0	605	0.222222	0.611111	0.777778	0	0.111111	0.777778	1.38889
Q18	Q18_2_0	606	0.277778	0.611111	0.722222	0.111111	0.166667	0.833333	1.5
Q18	Q18_2_0	607	0.222222	0.944444	0.722222	0.0555556	0.388889	0.611111	1.66667
Q18	Q18_2_0	608	0.277778	0.833333	0.666667	0.111111	0.277778	1.05556	1.55556
Q18	Q18_2_0	609	0.333333	0.944444	0.888889	0	0.166667	0.944444	1.83333
Q18	Q18_2_0	610	0.222222	0.833333	0.722222	0	0.277778	0.833333	1.55556
Q18	Q18_2_0	611	0.277778	0.888889	0.777778	0	0.166667	1	1.66667
Q18	Q18_2_0	612	0.166667	0.777778	0.722222	0	0.333333	1.05556	1.55556
Q18	Q18_2_0	613	0.166667	0.833333	0.833333	0	0.277778	1	1.83333
Q18	Q18_2_0	614	0.333333	0.722222	0.555556	0	0.166667	1	1.83333
Q18	Q18_2_0	615	0.222222	0.888889	0.833333	0	0.333333	1	1.44444
Q18	Q18_2_0	616	0.222222	0.777778	0.888889	0	0.388889	1	1.44444
Q18	Q18_2_0	617	0.277778	0.888889	1	0	0.444444	1.16667	1.5
Q18	Q18_2_0	618	0.277778	1	0.833333	0	0.166667	1.22222	1.61111
Q18	Q18_2_0	619	0.333333	1	0.722222	0	0.722222	0.944444	1.72222
Q18	Q18_2_0	620	0.166667	1	0.944444	0	0.222222	0.888889	1.77778
Q18	Q18_2_0	621	0.277778	0.666667	0.888889	0	0.277778	0.888889	1.77778
Q18	Q18_2_0	622	0.166667	1	0.722222	0	0.222222	1	1.61111
Q18	Q18_2_0	623	0.277778	0.833333	0.5	0	0.333333	0.944444	1.5
Q18	Q18_2_0	624	0.222222	0.666667	0.666667	0	0.111111	1	1.61111
Q18	Q18_2_0	625	0.222222	0.833333	0.722222	0	0.277778	1.05556	1.38889
Q18	Q18_2_0	626	0.222222	0.944444	0.888889	0	0.222222	1.22222	1.38889
Q18	Q18_2_0	627	0.222222	0.611111	0.944444	0.111111	0.333333	1.05556	1.55556
Q18	Q18_2_0	628	0.277778	0.833333	1	0	0.166667	1.05556	1.5
Q18	Q18_2_0	629	0.388889	0.833333	0.611111	0	0.388889	1	1.66667
Q18	Q18_2_0	630	0.166667	0.722222	0.777778	0	0.222222	1.38889	1.55556
Q18	Q18_2_0	631	0.333333	0.944444	0.555556	0	0.333333	1	1.5
Q18	Q18_2_0	632	0.277778	0.777778	0.722222	0	0.277778	1.11111	1.44444
Q18	Q18_2_0	633	0.166667	0.777778	0.722222	0	0.166667	0.944444	1.61111
Q18	Q18_2_0	634	0.222222	0.777778	0.833333	0	0.166667	1	1.5
Q18	Q18_2_0	635	0.222222	0.777778	0.722222	0	0.5	1	1.5
Q18	Q18_2_0	636	0.222222	0.833333	0.777778	0	0.388889	0.888889	1.5
Q18	Q18_2_0	637	0.277778	0.944444	0.888889	0	0.277778	1.11111	1.66667
Q18	Q18_2_0	638	0.388889	0.777778	0.777778	0	0.222222	1.16667	1.33333
Q18	Q18_2_0	639	0.5	0.833333	0.777778	0	0.277778	1.05556	1.55556
Q18	Q18_2_0	640	0.222222	0.722222	0.833333	0	0.333333	1.22222	1.66667
Q18	Q18_2_0	641	0.333333	0.944444	0.722222	0	0.277778	1	1.66667
Q18	Q18_2_0	642	0.444444	0.722222	0.944444	0	0.222222	1.05556	1.44444
Q18	Q18_2_0	643	0.5	1	0.666667	0.0555556	0.166667	1	1.44444
Q18	Q18_2_0	644	0.333333	0.888889	0.666667	0	0.166667	1.05556	1.55556
Q18	Q18_2_0	645	0.388889	0.833333	0.888889	0	0.277778	1.05556	1.72222
Q18	Q18_2_0	646	0.388889	0.666667	0.444444	0	0.277778	1	1.61111
Q18	Q18_2_0	647	0.5	0.777778	0.777778	0	0.222222	1	2.11111
Q18	Q18_2_0	648	0.5	1	0.833333	0.0555556	0.222222	1.11111	1.66667
Q18	Q18_2_0	649	0.388889	0.888889	0.944444	0	0.277778	1	1.38889
[truncated: 12,401 more rows]
