# Supplementary material for: Molecular dynamics analysis of the aggregation propensity of polyglutamine segments
Source: PLoS One. 2017 May 25;12(5):e0178333. doi: 10.1371/journal.pone.0178333 (PMC5444867; doi:10.1371/journal.pone.0178333)
Supplement: S1 File — (ZIP) [file pone.0178333.s005.zip › Fig 9.xlsx]

## Sheet: Fig 9A
number of Q	mean count of intra-polyQ HB	standard deviation of intra-poyQ HB	mean count of solvent-polyQ HB	standard deviation of solvent-poyQ HB
18Q	12.8623	4.26766	94.4708	9.77355
32Q	25.5302	5.88976	159.774	13.1839
46Q	42.0546	7.12777	215.155	17.4304

## Sheet: Fig 9B
number of Q	mean count of intra-polyQ HB	standard deviation of intra-poyQ HB	mean count of solvent-polyQ HB	standard deviation of solvent-poyQ HB
18Q	71.4572	23.7092	524.838	54.2975
32Q	79.7819	18.4055	499.293	41.1996
46Q	91.423	15.4952	467.729	37.8921
