# Supplementary material for: Molecular dynamics analysis of the aggregation propensity of polyglutamine segments
Source: PLoS One. 2017 May 25;12(5):e0178333. doi: 10.1371/journal.pone.0178333 (PMC5444867; doi:10.1371/journal.pone.0178333)
Supplement: S1 File — (ZIP) [file pone.0178333.s005.zip › Fig S1.xlsx]

## Sheet: Sheet1
numQ	exp_index	frame	sidechain-backbone	sidechain-sidechain
18Q	exp1	251	4	3
18Q	exp1	252	5	3
18Q	exp1	253	0	2
18Q	exp1	254	2	2
18Q	exp1	255	5	2
18Q	exp1	256	2	2
18Q	exp1	257	5	1
18Q	exp1	258	5	1
18Q	exp1	259	2	0
18Q	exp1	260	4	2
18Q	exp1	261	2	1
18Q	exp1	262	2	1
18Q	exp1	263	4	1
18Q	exp1	264	3	2
18Q	exp1	265	2	2
18Q	exp1	266	5	1
18Q	exp1	267	6	1
18Q	exp1	268	5	1
18Q	exp1	269	4	4
18Q	exp1	270	1	5
18Q	exp1	271	3	4
18Q	exp1	272	3	3
18Q	exp1	273	2	3
18Q	exp1	274	3	4
18Q	exp1	275	3	2
18Q	exp1	276	3	2
18Q	exp1	277	3	5
18Q	exp1	278	4	4
18Q	exp1	279	3	4
18Q	exp1	280	3	2
18Q	exp1	281	4	2
18Q	exp1	282	1	3
18Q	exp1	283	2	3
18Q	exp1	284	3	2
18Q	exp1	285	4	5
18Q	exp1	286	4	2
18Q	exp1	287	5	3
18Q	exp1	288	4	5
18Q	exp1	289	4	6
18Q	exp1	290	6	4
18Q	exp1	291	6	4
18Q	exp1	292	6	5
18Q	exp1	293	2	5
18Q	exp1	294	3	4
18Q	exp1	295	5	5
18Q	exp1	296	5	2
18Q	exp1	297	5	3
18Q	exp1	298	4	3
18Q	exp1	299	5	2
18Q	exp1	300	6	3
18Q	exp1	301	5	2
18Q	exp1	302	5	4
18Q	exp1	303	6	2
18Q	exp1	304	3	5
18Q	exp1	305	2	4
18Q	exp1	306	5	2
18Q	exp1	307	5	3
18Q	exp1	308	3	2
18Q	exp1	309	7	2
18Q	exp1	310	5	3
18Q	exp1	311	6	2
18Q	exp1	312	3	2
18Q	exp1	313	2	1
18Q	exp1	314	5	0
18Q	exp1	315	5	2
18Q	exp1	316	5	2
18Q	exp1	317	5	2
18Q	exp1	318	4	4
18Q	exp1	319	5	3
18Q	exp1	320	6	6
18Q	exp1	321	5	8
18Q	exp1	322	5	4
18Q	exp1	323	5	5
18Q	exp1	324	4	3
18Q	exp1	325	3	4
18Q	exp1	326	4	2
18Q	exp1	327	2	3
18Q	exp1	328	2	2
18Q	exp1	329	4	1
18Q	exp1	330	5	5
18Q	exp1	331	5	2
18Q	exp1	332	8	3
18Q	exp1	333	1	3
18Q	exp1	334	3	4
18Q	exp1	335	3	2
18Q	exp1	336	3	3
18Q	exp1	337	3	4
18Q	exp1	338	5	1
18Q	exp1	339	3	0
18Q	exp1	340	4	3
18Q	exp1	341	3	2
18Q	exp1	342	6	1
18Q	exp1	343	5	3
18Q	exp1	344	4	1
18Q	exp1	345	4	3
18Q	exp1	346	5	0
18Q	exp1	347	6	0
18Q	exp1	348	5	1
18Q	exp1	349	3	2
18Q	exp1	350	6	2
18Q	exp1	351	4	2
18Q	exp1	352	9	3
18Q	exp1	353	5	4
18Q	exp1	354	4	3
18Q	exp1	355	3	3
18Q	exp1	356	5	3
18Q	exp1	357	3	6
18Q	exp1	358	5	5
18Q	exp1	359	7	4
18Q	exp1	360	5	1
18Q	exp1	361	9	2
18Q	exp1	362	3	4
18Q	exp1	363	5	5
18Q	exp1	364	5	2
18Q	exp1	365	4	1
18Q	exp1	366	6	3
18Q	exp1	367	4	3
18Q	exp1	368	6	3
18Q	exp1	369	5	2
18Q	exp1	370	7	2
18Q	exp1	371	5	1
18Q	exp1	372	6	0
18Q	exp1	373	5	2
18Q	exp1	374	6	3
18Q	exp1	375	3	4
18Q	exp1	376	2	2
18Q	exp1	377	4	5
18Q	exp1	378	6	4
18Q	exp1	379	3	2
18Q	exp1	380	2	3
18Q	exp1	381	3	5
18Q	exp1	382	2	4
18Q	exp1	383	3	1
18Q	exp1	384	2	3
18Q	exp1	385	3	2
18Q	exp1	386	1	4
18Q	exp1	387	3	3
18Q	exp1	388	1	4
18Q	exp1	389	2	1
18Q	exp1	390	2	5
18Q	exp1	391	4	3
18Q	exp1	392	5	3
18Q	exp1	393	3	1
18Q	exp1	394	3	6
18Q	exp1	395	5	4
18Q	exp1	396	5	7
18Q	exp1	397	5	5
18Q	exp1	398	5	3
18Q	exp1	399	4	4
18Q	exp1	400	3	3
18Q	exp1	401	5	3
18Q	exp1	402	5	3
18Q	exp1	403	4	5
18Q	exp1	404	6	2
18Q	exp1	405	5	1
18Q	exp1	406	3	6
18Q	exp1	407	4	3
18Q	exp1	408	7	4
18Q	exp1	409	5	2
18Q	exp1	410	5	6
18Q	exp1	411	5	4
18Q	exp1	412	5	1
18Q	exp1	413	4	3
18Q	exp1	414	5	2
18Q	exp1	415	3	2
18Q	exp1	416	3	6
18Q	exp1	417	3	4
18Q	exp1	418	2	2
18Q	exp1	419	2	5
18Q	exp1	420	4	3
18Q	exp1	421	3	6
18Q	exp1	422	3	7
18Q	exp1	423	5	5
18Q	exp1	424	2	4
18Q	exp1	425	1	5
18Q	exp1	426	3	2
18Q	exp1	427	1	4
18Q	exp1	428	2	6
18Q	exp1	429	6	3
18Q	exp1	430	2	3
18Q	exp1	431	4	5
18Q	exp1	432	5	4
18Q	exp1	433	3	6
18Q	exp1	434	2	7
18Q	exp1	435	2	5
18Q	exp1	436	2	4
18Q	exp1	437	1	4
18Q	exp1	438	4	7
18Q	exp1	439	3	6
18Q	exp1	440	2	7
18Q	exp1	441	3	7
18Q	exp1	442	1	5
18Q	exp1	443	5	4
18Q	exp1	444	2	5
18Q	exp1	445	3	7
18Q	exp1	446	2	4
18Q	exp1	447	2	3
18Q	exp1	448	1	4
18Q	exp1	449	1	2
18Q	exp1	450	4	3
18Q	exp1	451	4	2
18Q	exp1	452	3	3
18Q	exp1	453	3	3
18Q	exp1	454	3	4
18Q	exp1	455	3	4
18Q	exp1	456	3	5
18Q	exp1	457	3	7
18Q	exp1	458	2	8
18Q	exp1	459	2	5
18Q	exp1	460	1	7
18Q	exp1	461	3	5
18Q	exp1	462	1	4
18Q	exp1	463	1	3
18Q	exp1	464	6	7
18Q	exp1	465	3	4
18Q	exp1	466	8	4
18Q	exp1	467	3	4
18Q	exp1	468	4	6
18Q	exp1	469	4	4
18Q	exp1	470	7	3
18Q	exp1	471	6	4
18Q	exp1	472	3	6
18Q	exp1	473	2	2
18Q	exp1	474	4	4
18Q	exp1	475	3	3
18Q	exp1	476	3	6
18Q	exp1	477	5	3
18Q	exp1	478	3	1
18Q	exp1	479	6	5
18Q	exp1	480	3	6
18Q	exp1	481	5	5
18Q	exp1	482	4	5
18Q	exp1	483	4	3
18Q	exp1	484	2	4
18Q	exp1	485	2	7
18Q	exp1	486	3	6
18Q	exp1	487	1	9
18Q	exp1	488	2	6
18Q	exp1	489	3	7
18Q	exp1	490	4	7
18Q	exp1	491	6	5
18Q	exp1	492	2	7
18Q	exp1	493	1	7
18Q	exp1	494	2	4
18Q	exp1	495	2	3
18Q	exp1	496	3	3
18Q	exp1	497	2	3
18Q	exp1	498	2	3
18Q	exp1	499	4	2
18Q	exp1	500	2	4
18Q	exp1	501	3	4
18Q	exp1	502	2	3
18Q	exp1	503	4	5
18Q	exp1	504	3	3
18Q	exp1	505	1	3
18Q	exp1	506	1	2
18Q	exp1	507	2	3
18Q	exp1	508	2	4
18Q	exp1	509	3	4
18Q	exp1	510	3	2
18Q	exp1	511	2	6
18Q	exp1	512	3	8
18Q	exp1	513	4	8
18Q	exp1	514	3	5
18Q	exp1	515	4	4
18Q	exp1	516	5	3
18Q	exp1	517	3	4
18Q	exp1	518	4	3
18Q	exp1	519	3	6
18Q	exp1	520	3	5
18Q	exp1	521	2	7
18Q	exp1	522	1	7
18Q	exp1	523	3	3
18Q	exp1	524	2	6
18Q	exp1	525	3	3
18Q	exp1	526	6	3
18Q	exp1	527	4	6
18Q	exp1	528	6	3
18Q	exp1	529	5	4
18Q	exp1	530	6	4
18Q	exp1	531	5	7
18Q	exp1	532	9	2
18Q	exp1	533	4	1
18Q	exp1	534	5	8
18Q	exp1	535	7	2
18Q	exp1	536	4	2
18Q	exp1	537	4	3
18Q	exp1	538	3	4
18Q	exp1	539	5	4
18Q	exp1	540	6	4
18Q	exp1	541	5	3
18Q	exp1	542	4	3
18Q	exp1	543	3	5
18Q	exp1	544	4	3
18Q	exp1	545	4	4
18Q	exp1	546	5	3
18Q	exp1	547	6	4
18Q	exp1	548	4	1
18Q	exp1	549	5	2
18Q	exp1	550	4	3
18Q	exp1	551	5	4
18Q	exp1	552	5	3
18Q	exp1	553	4	2
18Q	exp1	554	7	2
18Q	exp1	555	6	4
18Q	exp1	556	7	3
18Q	exp1	557	4	3
18Q	exp1	558	7	2
18Q	exp1	559	8	1
18Q	exp1	560	7	7
18Q	exp1	561	4	3
18Q	exp1	562	4	5
18Q	exp1	563	4	2
18Q	exp1	564	7	1
18Q	exp1	565	6	5
18Q	exp1	566	6	1
18Q	exp1	567	5	2
18Q	exp1	568	5	4
18Q	exp1	569	6	3
18Q	exp1	570	7	1
18Q	exp1	571	7	1
18Q	exp1	572	5	1
18Q	exp1	573	5	2
18Q	exp1	574	6	1
18Q	exp1	575	5	5
18Q	exp1	576	6	2
18Q	exp1	577	5	2
18Q	exp1	578	7	0
18Q	exp1	579	4	1
18Q	exp1	580	3	1
18Q	exp1	581	3	4
18Q	exp1	582	5	2
18Q	exp1	583	3	1
18Q	exp1	584	4	1
18Q	exp1	585	5	5
18Q	exp1	586	5	3
18Q	exp1	587	2	5
18Q	exp1	588	1	3
18Q	exp1	589	3	3
18Q	exp1	590	5	4
18Q	exp1	591	2	3
18Q	exp1	592	2	2
18Q	exp1	593	4	3
18Q	exp1	594	6	2
18Q	exp1	595	6	6
18Q	exp1	596	3	0
18Q	exp1	597	3	1
18Q	exp1	598	3	1
18Q	exp1	599	3	1
18Q	exp1	600	3	3
18Q	exp1	601	3	2
18Q	exp1	602	4	3
18Q	exp1	603	3	4
18Q	exp1	604	6	4
18Q	exp1	605	4	5
18Q	exp1	606	7	4
18Q	exp1	607	7	2
18Q	exp1	608	10	2
18Q	exp1	609	10	3
18Q	exp1	610	10	3
18Q	exp1	611	9	4
18Q	exp1	612	7	4
18Q	exp1	613	8	1
18Q	exp1	614	8	4
18Q	exp1	615	8	2
18Q	exp1	616	3	1
18Q	exp1	617	2	2
18Q	exp1	618	3	6
18Q	exp1	619	5	3
18Q	exp1	620	5	3
18Q	exp1	621	2	2
18Q	exp1	622	7	3
18Q	exp1	623	6	5
18Q	exp1	624	3	4
18Q	exp1	625	7	6
18Q	exp1	626	6	1
18Q	exp1	627	6	2
18Q	exp1	628	4	2
18Q	exp1	629	4	3
18Q	exp1	630	5	5
18Q	exp1	631	4	2
18Q	exp1	632	3	8
18Q	exp1	633	4	5
18Q	exp1	634	2	3
18Q	exp1	635	5	4
18Q	exp1	636	3	7
18Q	exp1	637	3	2
18Q	exp1	638	2	3
18Q	exp1	639	3	3
18Q	exp1	640	2	2
18Q	exp1	641	2	1
18Q	exp1	642	0	4
18Q	exp1	643	1	4
18Q	exp1	644	2	5
18Q	exp1	645	4	6
18Q	exp1	646	2	2
18Q	exp1	647	0	4
18Q	exp1	648	1	1
18Q	exp1	649	3	1
18Q	exp1	650	2	3
18Q	exp1	651	1	2
18Q	exp1	652	4	3
18Q	exp1	653	3	5
18Q	exp1	654	5	1
18Q	exp1	655	4	0
18Q	exp1	656	7	0
18Q	exp1	657	4	3
18Q	exp1	658	4	4
18Q	exp1	659	4	2
18Q	exp1	660	7	3
18Q	exp1	661	3	1
18Q	exp1	662	4	3
18Q	exp1	663	2	2
18Q	exp1	664	4	2
18Q	exp1	665	3	0
18Q	exp1	666	5	3
18Q	exp1	667	3	3
18Q	exp1	668	6	1
18Q	exp1	669	5	1
18Q	exp1	670	6	1
18Q	exp1	671	4	1
18Q	exp1	672	7	3
18Q	exp1	673	6	3
18Q	exp1	674	2	1
18Q	exp1	675	5	1
18Q	exp1	676	4	3
18Q	exp1	677	6	0
18Q	exp1	678	2	2
18Q	exp1	679	5	3
18Q	exp1	680	2	2
18Q	exp1	681	3	0
18Q	exp1	682	1	1
18Q	exp1	683	4	2
18Q	exp1	684	1	5
18Q	exp1	685	3	3
18Q	exp1	686	1	4
18Q	exp1	687	2	2
18Q	exp1	688	3	3
18Q	exp1	689	3	3
18Q	exp1	690	3	3
18Q	exp1	691	2	2
18Q	exp1	692	5	2
18Q	exp1	693	2	6
18Q	exp1	694	5	1
18Q	exp1	695	4	6
18Q	exp1	696	6	2
18Q	exp1	697	5	1
18Q	exp1	698	5	2
18Q	exp1	699	2	2
18Q	exp1	700	4	2
18Q	exp1	701	2	2
18Q	exp1	702	5	1
18Q	exp1	703	5	4
18Q	exp1	704	3	1
18Q	exp1	705	6	4
18Q	exp1	706	9	3
18Q	exp1	707	5	5
18Q	exp1	708	8	2
18Q	exp1	709	6	2
18Q	exp1	710	5	3
18Q	exp1	711	8	4
18Q	exp1	712	4	4
18Q	exp1	713	4	3
18Q	exp1	714	4	3
18Q	exp1	715	4	4
18Q	exp1	716	5	3
18Q	exp1	717	10	1
18Q	exp1	718	6	3
18Q	exp1	719	6	4
18Q	exp1	720	9	5
18Q	exp1	721	9	2
18Q	exp1	722	7	3
18Q	exp1	723	8	4
18Q	exp1	724	8	1
18Q	exp1	725	7	5
18Q	exp1	726	7	4
18Q	exp1	727	7	4
18Q	exp1	728	5	2
18Q	exp1	729	4	6
18Q	exp1	730	7	5
18Q	exp1	731	6	4
18Q	exp1	732	6	7
18Q	exp1	733	6	4
18Q	exp1	734	8	5
18Q	exp1	735	9	3
18Q	exp1	736	6	0
18Q	exp1	737	7	3
18Q	exp1	738	5	4
18Q	exp1	739	7	5
18Q	exp1	740	5	2
18Q	exp1	741	6	2
18Q	exp1	742	8	1
18Q	exp1	743	5	4
18Q	exp1	744	8	1
18Q	exp1	745	5	2
18Q	exp1	746	4	1
18Q	exp1	747	4	0
18Q	exp1	748	5	1
18Q	exp1	749	6	3
18Q	exp1	750	6	2
18Q	exp1	751	4	1
18Q	exp1	752	5	0
18Q	exp1	753	4	0
18Q	exp1	754	2	2
18Q	exp1	755	4	0
18Q	exp1	756	3	1
18Q	exp1	757	4	4
18Q	exp1	758	4	1
18Q	exp1	759	4	1
18Q	exp1	760	3	0
18Q	exp1	761	3	0
18Q	exp1	762	6	1
18Q	exp1	763	4	1
18Q	exp1	764	3	3
18Q	exp1	765	5	4
18Q	exp1	766	5	4
18Q	exp1	767	6	2
18Q	exp1	768	4	2
18Q	exp1	769	6	1
18Q	exp1	770	3	4
18Q	exp1	771	5	0
18Q	exp1	772	5	1
18Q	exp1	773	6	1
18Q	exp1	774	7	2
18Q	exp1	775	5	0
18Q	exp1	776	5	0
18Q	exp1	777	5	0
18Q	exp1	778	4	2
18Q	exp1	779	6	3
18Q	exp1	780	5	2
18Q	exp1	781	4	2
18Q	exp1	782	6	3
18Q	exp1	783	7	2
18Q	exp1	784	5	4
18Q	exp1	785	5	2
18Q	exp1	786	4	1
18Q	exp1	787	3	3
18Q	exp1	788	5	3
18Q	exp1	789	6	3
18Q	exp1	790	4	4
18Q	exp1	791	5	2
18Q	exp1	792	4	4
18Q	exp1	793	3	2
18Q	exp1	794	4	2
18Q	exp1	795	7	2
18Q	exp1	796	4	1
18Q	exp1	797	4	2
18Q	exp1	798	3	1
18Q	exp1	799	5	2
18Q	exp1	800	8	3
18Q	exp1	801	8	4
18Q	exp1	802	8	2
18Q	exp1	803	5	3
18Q	exp1	804	6	4
18Q	exp1	805	5	3
18Q	exp1	806	5	1
18Q	exp1	807	4	1
18Q	exp1	808	4	5
18Q	exp1	809	4	4
18Q	exp1	810	4	6
18Q	exp1	811	3	5
18Q	exp1	812	3	3
18Q	exp1	813	3	2
18Q	exp1	814	3	5
18Q	exp1	815	7	7
18Q	exp1	816	6	2
18Q	exp1	817	5	3
18Q	exp1	818	7	3
18Q	exp1	819	6	5
18Q	exp1	820	6	3
18Q	exp1	821	2	5
18Q	exp1	822	3	9
18Q	exp1	823	2	10
18Q	exp1	824	3	11
18Q	exp1	825	7	9
18Q	exp1	826	4	9
18Q	exp1	827	6	9
18Q	exp1	828	5	7
18Q	exp1	829	4	9
18Q	exp1	830	5	12
18Q	exp1	831	3	6
18Q	exp1	832	6	3
18Q	exp1	833	8	5
18Q	exp1	834	6	1
18Q	exp1	835	4	3
18Q	exp1	836	2	2
18Q	exp1	837	4	5
18Q	exp1	838	4	3
18Q	exp1	839	8	3
18Q	exp1	840	4	3
18Q	exp1	841	4	6
18Q	exp1	842	5	5
18Q	exp1	843	6	5
18Q	exp1	844	11	3
18Q	exp1	845	8	4
18Q	exp1	846	11	4
18Q	exp1	847	9	5
18Q	exp1	848	6	4
18Q	exp1	849	10	4
18Q	exp1	850	5	5
18Q	exp1	851	6	7
18Q	exp1	852	8	5
18Q	exp1	853	7	6
18Q	exp1	854	3	9
18Q	exp1	855	3	2
18Q	exp1	856	5	3
18Q	exp1	857	4	5
18Q	exp1	858	4	4
18Q	exp1	859	4	3
18Q	exp1	860	4	2
18Q	exp1	861	3	2
18Q	exp1	862	5	4
18Q	exp1	863	4	6
18Q	exp1	864	7	2
18Q	exp1	865	6	0
18Q	exp1	866	6	1
18Q	exp1	867	4	4
18Q	exp1	868	4	0
18Q	exp1	869	7	1
18Q	exp1	870	5	2
18Q	exp1	871	1	1
18Q	exp1	872	2	2
18Q	exp1	873	3	2
18Q	exp1	874	4	1
18Q	exp1	875	4	3
18Q	exp1	876	8	3
18Q	exp1	877	5	2
18Q	exp1	878	1	3
18Q	exp1	879	5	2
18Q	exp1	880	3	1
18Q	exp1	881	5	2
18Q	exp1	882	2	3
18Q	exp1	883	5	5
18Q	exp1	884	8	1
18Q	exp1	885	6	0
18Q	exp1	886	3	1
18Q	exp1	887	1	6
18Q	exp1	888	1	3
18Q	exp1	889	2	1
18Q	exp1	890	1	3
18Q	exp1	891	2	1
18Q	exp1	892	2	2
18Q	exp1	893	3	4
18Q	exp1	894	4	1
18Q	exp1	895	2	2
18Q	exp1	896	5	2
18Q	exp1	897	4	1
18Q	exp1	898	5	1
18Q	exp1	899	7	2
18Q	exp1	900	4	2
18Q	exp1	901	9	3
18Q	exp1	902	5	1
18Q	exp1	903	6	4
18Q	exp1	904	3	2
18Q	exp1	905	5	7
18Q	exp1	906	6	2
18Q	exp1	907	3	1
18Q	exp1	908	7	5
18Q	exp1	909	3	0
18Q	exp1	910	4	2
18Q	exp1	911	4	1
18Q	exp1	912	2	0
18Q	exp1	913	1	4
18Q	exp1	914	5	0
18Q	exp1	915	5	2
18Q	exp1	916	5	1
18Q	exp1	917	3	1
18Q	exp1	918	4	0
18Q	exp1	919	3	0
18Q	exp1	920	1	0
18Q	exp1	921	1	0
18Q	exp1	922	3	1
18Q	exp1	923	2	2
18Q	exp1	924	1	1
18Q	exp1	925	3	1
18Q	exp1	926	5	1
18Q	exp1	927	2	1
18Q	exp1	928	3	5
18Q	exp1	929	4	2
18Q	exp1	930	6	4
18Q	exp1	931	7	3
18Q	exp1	932	5	1
18Q	exp1	933	3	2
18Q	exp1	934	6	2
18Q	exp1	935	4	5
18Q	exp1	936	3	1
18Q	exp1	937	4	1
18Q	exp1	938	4	0
18Q	exp1	939	4	1
18Q	exp1	940	2	2
18Q	exp1	941	2	1
18Q	exp1	942	3	1
18Q	exp1	943	2	1
18Q	exp1	944	3	0
18Q	exp1	945	1	2
18Q	exp1	946	3	2
18Q	exp1	947	2	4
18Q	exp1	948	1	2
18Q	exp1	949	2	2
18Q	exp1	950	3	1
18Q	exp1	951	2	2
18Q	exp1	952	5	2
18Q	exp1	953	5	0
18Q	exp1	954	3	4
18Q	exp1	955	3	2
18Q	exp1	956	2	3
18Q	exp1	957	3	1
18Q	exp1	958	1	3
18Q	exp1	959	1	1
18Q	exp1	960	3	3
18Q	exp1	961	3	0
18Q	exp1	962	1	0
18Q	exp1	963	1	0
18Q	exp1	964	1	1
18Q	exp1	965	2	3
18Q	exp1	966	1	1
18Q	exp1	967	2	5
18Q	exp1	968	0	3
18Q	exp1	969	1	2
18Q	exp1	970	4	1
18Q	exp1	971	2	3
18Q	exp1	972	1	6
18Q	exp1	973	0	2
18Q	exp1	974	0	3
18Q	exp1	975	1	1
18Q	exp1	976	2	2
18Q	exp1	977	2	0
18Q	exp1	978	2	1
18Q	exp1	979	1	2
18Q	exp1	980	3	3
18Q	exp1	981	2	2
18Q	exp1	982	6	2
18Q	exp1	983	5	2
18Q	exp1	984	4	5
18Q	exp1	985	3	2
18Q	exp1	986	7	2
18Q	exp1	987	5	2
18Q	exp1	988	8	1
18Q	exp1	989	6	0
18Q	exp1	990	5	2
18Q	exp1	991	3	1
18Q	exp1	992	6	1
18Q	exp1	993	6	3
18Q	exp1	994	5	1
18Q	exp1	995	6	1
18Q	exp1	996	5	2
18Q	exp1	997	5	1
18Q	exp1	998	5	2
18Q	exp1	999	8	2
18Q	exp1	1000	2	5
18Q	exp1	1001	5	3
18Q	exp1	1002	6	3
18Q	exp1	1003	5	2
18Q	exp1	1004	6	1
18Q	exp1	1005	8	3
18Q	exp1	1006	5	3
18Q	exp1	1007	6	3
18Q	exp1	1008	4	2
18Q	exp1	1009	6	2
18Q	exp1	1010	3	0
18Q	exp1	1011	3	1
18Q	exp1	1012	3	2
18Q	exp1	1013	3	1
18Q	exp1	1014	0	0
18Q	exp1	1015	1	0
18Q	exp1	1016	3	1
18Q	exp1	1017	4	3
18Q	exp1	1018	4	1
18Q	exp1	1019	7	3
18Q	exp1	1020	6	3
18Q	exp1	1021	0	4
18Q	exp1	1022	1	5
18Q	exp1	1023	1	4
18Q	exp1	1024	1	3
18Q	exp1	1025	2	3
18Q	exp1	1026	3	3
18Q	exp1	1027	2	3
18Q	exp1	1028	3	2
18Q	exp1	1029	2	0
18Q	exp1	1030	1	5
18Q	exp1	1031	3	1
18Q	exp1	1032	2	1
18Q	exp1	1033	5	0
18Q	exp1	1034	4	0
18Q	exp1	1035	1	3
18Q	exp1	1036	3	2
18Q	exp1	1037	3	3
18Q	exp1	1038	2	0
18Q	exp1	1039	2	1
18Q	exp1	1040	3	0
18Q	exp1	1041	2	1
18Q	exp1	1042	3	1
18Q	exp1	1043	3	2
18Q	exp1	1044	1	1
18Q	exp1	1045	3	2
18Q	exp1	1046	3	1
18Q	exp1	1047	3	0
18Q	exp1	1048	2	0
18Q	exp1	1049	1	2
18Q	exp1	1050	1	2
18Q	exp2	251	6	3
18Q	exp2	252	4	3
18Q	exp2	253	0	3
18Q	exp2	254	0	3
18Q	exp2	255	0	2
18Q	exp2	256	3	1
18Q	exp2	257	3	2
18Q	exp2	258	2	0
18Q	exp2	259	2	2
18Q	exp2	260	0	1
18Q	exp2	261	1	2
18Q	exp2	262	0	2
18Q	exp2	263	1	2
18Q	exp2	264	1	1
18Q	exp2	265	3	1
18Q	exp2	266	2	3
18Q	exp2	267	2	2
18Q	exp2	268	4	2
18Q	exp2	269	3	4
18Q	exp2	270	1	3
18Q	exp2	271	3	1
18Q	exp2	272	3	8
18Q	exp2	273	1	10
18Q	exp2	274	4	3
18Q	exp2	275	4	3
18Q	exp2	276	2	1
18Q	exp2	277	4	1
18Q	exp2	278	3	6
18Q	exp2	279	3	5
18Q	exp2	280	4	4
18Q	exp2	281	3	2
18Q	exp2	282	3	2
18Q	exp2	283	1	3
18Q	exp2	284	4	5
18Q	exp2	285	3	3
18Q	exp2	286	2	1
18Q	exp2	287	6	2
18Q	exp2	288	5	2
18Q	exp2	289	8	6
18Q	exp2	290	7	3
18Q	exp2	291	3	7
18Q	exp2	292	3	5
18Q	exp2	293	4	2
18Q	exp2	294	2	5
18Q	exp2	295	2	3
18Q	exp2	296	2	5
18Q	exp2	297	3	4
18Q	exp2	298	4	5
18Q	exp2	299	3	5
18Q	exp2	300	1	5
18Q	exp2	301	2	3
18Q	exp2	302	2	2
18Q	exp2	303	3	2
18Q	exp2	304	4	4
18Q	exp2	305	0	4
18Q	exp2	306	3	3
18Q	exp2	307	7	2
18Q	exp2	308	4	2
18Q	exp2	309	5	7
18Q	exp2	310	5	3
18Q	exp2	311	4	3
18Q	exp2	312	2	2
18Q	exp2	313	1	4
18Q	exp2	314	2	2
18Q	exp2	315	2	3
18Q	exp2	316	4	5
18Q	exp2	317	3	6
18Q	exp2	318	1	6
18Q	exp2	319	5	2
18Q	exp2	320	1	3
18Q	exp2	321	2	3
18Q	exp2	322	1	3
18Q	exp2	323	2	5
18Q	exp2	324	3	3
18Q	exp2	325	6	5
18Q	exp2	326	3	7
18Q	exp2	327	2	5
18Q	exp2	328	4	3
18Q	exp2	329	0	3
18Q	exp2	330	3	5
18Q	exp2	331	0	2
18Q	exp2	332	2	3
18Q	exp2	333	2	3
18Q	exp2	334	2	6
18Q	exp2	335	2	8
18Q	exp2	336	0	2
18Q	exp2	337	2	4
18Q	exp2	338	2	5
18Q	exp2	339	2	3
18Q	exp2	340	2	4
18Q	exp2	341	7	3
18Q	exp2	342	3	3
18Q	exp2	343	4	3
18Q	exp2	344	2	4
18Q	exp2	345	0	2
18Q	exp2	346	3	5
18Q	exp2	347	3	2
18Q	exp2	348	5	2
18Q	exp2	349	2	6
18Q	exp2	350	3	6
18Q	exp2	351	0	5
18Q	exp2	352	1	4
18Q	exp2	353	3	3
18Q	exp2	354	2	5
18Q	exp2	355	5	6
18Q	exp2	356	3	2
18Q	exp2	357	3	4
18Q	exp2	358	2	2
18Q	exp2	359	2	4
18Q	exp2	360	5	2
18Q	exp2	361	3	4
18Q	exp2	362	3	5
18Q	exp2	363	2	5
18Q	exp2	364	3	2
18Q	exp2	365	4	3
18Q	exp2	366	2	3
18Q	exp2	367	6	2
18Q	exp2	368	1	2
18Q	exp2	369	3	1
18Q	exp2	370	0	3
18Q	exp2	371	1	7
18Q	exp2	372	2	3
18Q	exp2	373	5	0
18Q	exp2	374	1	2
18Q	exp2	375	2	3
18Q	exp2	376	1	2
18Q	exp2	377	1	3
18Q	exp2	378	2	2
18Q	exp2	379	0	2
18Q	exp2	380	0	1
18Q	exp2	381	0	4
18Q	exp2	382	2	4
18Q	exp2	383	4	2
18Q	exp2	384	1	4
18Q	exp2	385	1	3
18Q	exp2	386	4	3
18Q	exp2	387	1	4
18Q	exp2	388	4	4
18Q	exp2	389	1	4
18Q	exp2	390	2	2
18Q	exp2	391	1	3
18Q	exp2	392	4	1
18Q	exp2	393	3	6
18Q	exp2	394	3	3
18Q	exp2	395	2	3
18Q	exp2	396	2	5
18Q	exp2	397	3	3
18Q	exp2	398	3	7
18Q	exp2	399	2	6
18Q	exp2	400	3	6
18Q	exp2	401	2	3
18Q	exp2	402	2	5
18Q	exp2	403	5	2
18Q	exp2	404	3	3
18Q	exp2	405	4	3
18Q	exp2	406	1	6
18Q	exp2	407	1	4
18Q	exp2	408	2	4
18Q	exp2	409	3	5
18Q	exp2	410	0	1
18Q	exp2	411	3	4
18Q	exp2	412	2	4
18Q	exp2	413	1	3
18Q	exp2	414	5	6
18Q	exp2	415	2	2
18Q	exp2	416	2	5
18Q	exp2	417	1	8
18Q	exp2	418	2	7
18Q	exp2	419	3	4
18Q	exp2	420	1	6
18Q	exp2	421	4	4
18Q	exp2	422	5	4
18Q	exp2	423	4	2
18Q	exp2	424	5	3
18Q	exp2	425	2	1
18Q	exp2	426	3	1
18Q	exp2	427	2	2
18Q	exp2	428	4	0
18Q	exp2	429	4	2
18Q	exp2	430	4	2
18Q	exp2	431	3	1
18Q	exp2	432	1	6
18Q	exp2	433	2	3
18Q	exp2	434	2	4
18Q	exp2	435	2	4
18Q	exp2	436	4	3
18Q	exp2	437	4	7
18Q	exp2	438	5	3
18Q	exp2	439	6	4
18Q	exp2	440	9	2
18Q	exp2	441	4	2
18Q	exp2	442	2	1
18Q	exp2	443	3	2
18Q	exp2	444	4	2
18Q	exp2	445	4	1
18Q	exp2	446	9	5
18Q	exp2	447	5	3
18Q	exp2	448	4	1
18Q	exp2	449	3	3
18Q	exp2	450	3	3
18Q	exp2	451	5	4
18Q	exp2	452	5	4
18Q	exp2	453	3	3
18Q	exp2	454	4	2
18Q	exp2	455	4	5
18Q	exp2	456	3	3
18Q	exp2	457	3	5
18Q	exp2	458	5	4
18Q	exp2	459	4	6
18Q	exp2	460	4	3
18Q	exp2	461	6	5
18Q	exp2	462	4	3
18Q	exp2	463	7	3
18Q	exp2	464	5	5
18Q	exp2	465	2	6
18Q	exp2	466	2	4
18Q	exp2	467	6	3
18Q	exp2	468	2	2
18Q	exp2	469	4	3
18Q	exp2	470	4	5
18Q	exp2	471	5	4
18Q	exp2	472	4	6
18Q	exp2	473	4	2
18Q	exp2	474	5	2
18Q	exp2	475	3	3
18Q	exp2	476	3	4
18Q	exp2	477	5	3
18Q	exp2	478	6	3
18Q	exp2	479	5	5
18Q	exp2	480	5	4
18Q	exp2	481	6	3
18Q	exp2	482	5	2
18Q	exp2	483	7	3
18Q	exp2	484	6	3
18Q	exp2	485	5	4
18Q	exp2	486	5	2
18Q	exp2	487	5	1
18Q	exp2	488	6	2
18Q	exp2	489	7	2
18Q	exp2	490	4	3
18Q	exp2	491	3	1
18Q	exp2	492	5	0
18Q	exp2	493	4	3
18Q	exp2	494	6	4
18Q	exp2	495	4	4
18Q	exp2	496	9	3
18Q	exp2	497	6	4
18Q	exp2	498	6	2
18Q	exp2	499	7	1
18Q	exp2	500	5	2
18Q	exp2	501	5	6
18Q	exp2	502	5	2
18Q	exp2	503	2	4
18Q	exp2	504	5	3
18Q	exp2	505	5	3
18Q	exp2	506	5	3
18Q	exp2	507	6	4
18Q	exp2	508	4	2
18Q	exp2	509	7	2
18Q	exp2	510	7	2
18Q	exp2	511	3	3
18Q	exp2	512	8	2
18Q	exp2	513	7	3
18Q	exp2	514	7	3
18Q	exp2	515	6	4
18Q	exp2	516	7	2
18Q	exp2	517	8	3
18Q	exp2	518	5	3
18Q	exp2	519	6	4
18Q	exp2	520	8	5
18Q	exp2	521	6	2
18Q	exp2	522	5	4
18Q	exp2	523	8	2
18Q	exp2	524	6	0
18Q	exp2	525	6	5
18Q	exp2	526	4	2
18Q	exp2	527	4	3
18Q	exp2	528	4	3
18Q	exp2	529	5	5
18Q	exp2	530	3	4
18Q	exp2	531	7	6
18Q	exp2	532	4	5
18Q	exp2	533	9	2
18Q	exp2	534	5	0
18Q	exp2	535	5	1
18Q	exp2	536	3	2
18Q	exp2	537	5	2
18Q	exp2	538	5	1
18Q	exp2	539	6	0
18Q	exp2	540	8	0
18Q	exp2	541	5	0
18Q	exp2	542	6	1
18Q	exp2	543	3	1
18Q	exp2	544	6	3
18Q	exp2	545	6	2
18Q	exp2	546	6	3
18Q	exp2	547	9	2
18Q	exp2	548	5	3
18Q	exp2	549	6	5
18Q	exp2	550	3	3
18Q	exp2	551	6	1
18Q	exp2	552	6	5
18Q	exp2	553	7	3
18Q	exp2	554	5	1
18Q	exp2	555	4	3
18Q	exp2	556	4	5
18Q	exp2	557	4	2
18Q	exp2	558	5	0
18Q	exp2	559	3	5
18Q	exp2	560	5	1
18Q	exp2	561	4	4
18Q	exp2	562	7	2
18Q	exp2	563	5	2
18Q	exp2	564	7	2
18Q	exp2	565	5	5
18Q	exp2	566	6	6
18Q	exp2	567	6	2
18Q	exp2	568	6	2
18Q	exp2	569	5	4
18Q	exp2	570	7	7
18Q	exp2	571	4	5
18Q	exp2	572	3	3
18Q	exp2	573	7	3
18Q	exp2	574	4	2
18Q	exp2	575	5	5
18Q	exp2	576	3	1
18Q	exp2	577	5	2
18Q	exp2	578	5	3
18Q	exp2	579	8	3
18Q	exp2	580	6	3
18Q	exp2	581	4	3
18Q	exp2	582	5	3
18Q	exp2	583	4	4
18Q	exp2	584	7	2
18Q	exp2	585	6	2
18Q	exp2	586	6	2
18Q	exp2	587	4	4
18Q	exp2	588	5	3
18Q	exp2	589	5	2
18Q	exp2	590	3	3
18Q	exp2	591	2	3
18Q	exp2	592	2	2
18Q	exp2	593	5	3
18Q	exp2	594	5	2
18Q	exp2	595	3	3
18Q	exp2	596	5	3
18Q	exp2	597	5	3
18Q	exp2	598	5	4
18Q	exp2	599	7	2
18Q	exp2	600	5	4
18Q	exp2	601	4	3
18Q	exp2	602	4	2
18Q	exp2	603	4	2
18Q	exp2	604	5	2
18Q	exp2	605	4	4
18Q	exp2	606	3	3
18Q	exp2	607	6	1
18Q	exp2	608	5	4
18Q	exp2	609	3	1
18Q	exp2	610	2	4
18Q	exp2	611	4	3
18Q	exp2	612	5	1
18Q	exp2	613	4	2
18Q	exp2	614	6	3
18Q	exp2	615	4	1
18Q	exp2	616	6	5
18Q	exp2	617	5	1
18Q	exp2	618	4	2
18Q	exp2	619	9	1
18Q	exp2	620	8	3
18Q	exp2	621	5	3
18Q	exp2	622	4	5
18Q	exp2	623	6	2
18Q	exp2	624	6	5
18Q	exp2	625	4	1
18Q	exp2	626	4	2
18Q	exp2	627	2	5
18Q	exp2	628	2	3
18Q	exp2	629	3	6
18Q	exp2	630	3	5
18Q	exp2	631	2	5
18Q	exp2	632	3	5
18Q	exp2	633	4	6
18Q	exp2	634	4	6
18Q	exp2	635	5	8
18Q	exp2	636	3	7
18Q	exp2	637	1	3
18Q	exp2	638	3	6
18Q	exp2	639	4	3
18Q	exp2	640	2	4
18Q	exp2	641	2	5
18Q	exp2	642	1	5
18Q	exp2	643	5	3
18Q	exp2	644	2	3
18Q	exp2	645	3	7
18Q	exp2	646	4	3
18Q	exp2	647	3	5
18Q	exp2	648	4	4
18Q	exp2	649	4	4
18Q	exp2	650	4	6
18Q	exp2	651	5	5
18Q	exp2	652	7	3
18Q	exp2	653	4	4
18Q	exp2	654	2	5
18Q	exp2	655	3	4
18Q	exp2	656	5	4
18Q	exp2	657	5	2
18Q	exp2	658	2	5
18Q	exp2	659	4	4
18Q	exp2	660	4	3
18Q	exp2	661	5	2
18Q	exp2	662	1	7
18Q	exp2	663	3	5
18Q	exp2	664	1	5
18Q	exp2	665	1	5
18Q	exp2	666	3	4
18Q	exp2	667	3	4
18Q	exp2	668	3	3
18Q	exp2	669	3	3
18Q	exp2	670	4	4
18Q	exp2	671	3	4
18Q	exp2	672	4	3
18Q	exp2	673	5	4
18Q	exp2	674	2	3
18Q	exp2	675	5	2
18Q	exp2	676	4	3
18Q	exp2	677	4	1
18Q	exp2	678	6	4
18Q	exp2	679	4	5
18Q	exp2	680	4	5
18Q	exp2	681	3	8
18Q	exp2	682	6	6
18Q	exp2	683	7	5
18Q	exp2	684	3	3
18Q	exp2	685	8	4
18Q	exp2	686	3	2
18Q	exp2	687	4	4
18Q	exp2	688	4	4
18Q	exp2	689	4	4
18Q	exp2	690	5	5
18Q	exp2	691	4	7
18Q	exp2	692	4	5
18Q	exp2	693	5	6
18Q	exp2	694	3	4
18Q	exp2	695	5	4
18Q	exp2	696	3	5
18Q	exp2	697	3	7
18Q	exp2	698	2	6
18Q	exp2	699	6	7
18Q	exp2	700	5	4
18Q	exp2	701	5	3
18Q	exp2	702	5	8
18Q	exp2	703	6	3
18Q	exp2	704	5	6
18Q	exp2	705	8	6
18Q	exp2	706	5	5
18Q	exp2	707	5	4
18Q	exp2	708	8	5
18Q	exp2	709	7	7
18Q	exp2	710	6	4
18Q	exp2	711	6	5
18Q	exp2	712	4	6
18Q	exp2	713	6	4
18Q	exp2	714	7	3
18Q	exp2	715	6	4
18Q	exp2	716	3	4
18Q	exp2	717	2	5
18Q	exp2	718	4	5
18Q	exp2	719	7	4
18Q	exp2	720	8	4
18Q	exp2	721	6	9
18Q	exp2	722	3	5
18Q	exp2	723	3	3
18Q	exp2	724	5	3
18Q	exp2	725	2	0
18Q	exp2	726	2	4
18Q	exp2	727	1	5
18Q	exp2	728	2	3
18Q	exp2	729	4	3
18Q	exp2	730	3	1
18Q	exp2	731	5	3
18Q	exp2	732	6	2
18Q	exp2	733	6	0
18Q	exp2	734	6	2
18Q	exp2	735	3	4
18Q	exp2	736	4	3
18Q	exp2	737	5	2
18Q	exp2	738	4	4
18Q	exp2	739	7	2
18Q	exp2	740	5	2
18Q	exp2	741	6	3
18Q	exp2	742	8	0
18Q	exp2	743	6	1
18Q	exp2	744	6	2
18Q	exp2	745	6	1
18Q	exp2	746	5	1
18Q	exp2	747	6	2
18Q	exp2	748	6	2
18Q	exp2	749	5	3
18Q	exp2	750	6	4
18Q	exp2	751	4	5
18Q	exp2	752	7	5
18Q	exp2	753	5	3
18Q	exp2	754	3	2
18Q	exp2	755	3	3
18Q	exp2	756	3	6
18Q	exp2	757	5	5
18Q	exp2	758	4	5
18Q	exp2	759	5	5
18Q	exp2	760	4	4
18Q	exp2	761	6	4
18Q	exp2	762	4	4
18Q	exp2	763	6	3
18Q	exp2	764	6	3
18Q	exp2	765	4	3
18Q	exp2	766	6	2
18Q	exp2	767	7	3
18Q	exp2	768	5	4
18Q	exp2	769	4	4
18Q	exp2	770	5	4
18Q	exp2	771	3	4
18Q	exp2	772	6	3
18Q	exp2	773	4	5
18Q	exp2	774	3	5
18Q	exp2	775	3	5
18Q	exp2	776	3	4
18Q	exp2	777	3	4
18Q	exp2	778	4	5
18Q	exp2	779	3	7
18Q	exp2	780	3	5
18Q	exp2	781	4	3
18Q	exp2	782	6	4
18Q	exp2	783	5	4
18Q	exp2	784	5	5
18Q	exp2	785	6	4
18Q	exp2	786	6	3
18Q	exp2	787	4	5
18Q	exp2	788	5	5
18Q	exp2	789	3	4
18Q	exp2	790	2	4
18Q	exp2	791	1	3
18Q	exp2	792	2	3
18Q	exp2	793	3	5
18Q	exp2	794	1	5
18Q	exp2	795	0	3
18Q	exp2	796	3	3
18Q	exp2	797	5	1
18Q	exp2	798	3	2
18Q	exp2	799	2	2
18Q	exp2	800	3	2
18Q	exp2	801	1	4
18Q	exp2	802	4	3
18Q	exp2	803	4	3
18Q	exp2	804	2	1
18Q	exp2	805	1	2
18Q	exp2	806	1	2
18Q	exp2	807	6	4
18Q	exp2	808	1	1
18Q	exp2	809	1	2
18Q	exp2	810	0	3
18Q	exp2	811	1	1
18Q	exp2	812	1	3
18Q	exp2	813	2	1
18Q	exp2	814	3	2
18Q	exp2	815	4	3
18Q	exp2	816	4	1
18Q	exp2	817	1	2
18Q	exp2	818	3	3
18Q	exp2	819	1	2
18Q	exp2	820	0	2
18Q	exp2	821	1	2
18Q	exp2	822	2	2
18Q	exp2	823	1	4
18Q	exp2	824	4	1
18Q	exp2	825	5	1
18Q	exp2	826	3	5
18Q	exp2	827	4	7
18Q	exp2	828	5	6
18Q	exp2	829	2	2
18Q	exp2	830	4	3
18Q	exp2	831	5	6
18Q	exp2	832	3	2
18Q	exp2	833	1	2
18Q	exp2	834	1	3
18Q	exp2	835	1	3
18Q	exp2	836	2	3
18Q	exp2	837	4	5
18Q	exp2	838	1	2
18Q	exp2	839	2	1
18Q	exp2	840	5	2
18Q	exp2	841	4	3
18Q	exp2	842	2	3
18Q	exp2	843	3	4
18Q	exp2	844	4	0
18Q	exp2	845	3	5
18Q	exp2	846	2	2
18Q	exp2	847	4	1
18Q	exp2	848	1	1
18Q	exp2	849	2	1
18Q	exp2	850	2	6
18Q	exp2	851	3	4
18Q	exp2	852	2	2
18Q	exp2	853	2	4
18Q	exp2	854	1	3
18Q	exp2	855	5	4
18Q	exp2	856	6	2
18Q	exp2	857	3	4
18Q	exp2	858	2	5
18Q	exp2	859	3	6
18Q	exp2	860	2	4
18Q	exp2	861	2	4
18Q	exp2	862	5	4
18Q	exp2	863	3	2
18Q	exp2	864	4	5
18Q	exp2	865	1	7
18Q	exp2	866	1	4
18Q	exp2	867	0	3
18Q	exp2	868	0	6
18Q	exp2	869	3	5
18Q	exp2	870	0	5
18Q	exp2	871	3	8
18Q	exp2	872	1	9
18Q	exp2	873	3	6
18Q	exp2	874	2	5
18Q	exp2	875	1	7
18Q	exp2	876	3	2
18Q	exp2	877	1	2
18Q	exp2	878	2	3
18Q	exp2	879	2	4
18Q	exp2	880	2	4
18Q	exp2	881	2	3
18Q	exp2	882	3	4
18Q	exp2	883	3	3
18Q	exp2	884	2	5
18Q	exp2	885	6	7
18Q	exp2	886	3	2
18Q	exp2	887	1	6
18Q	exp2	888	3	5
18Q	exp2	889	1	3
18Q	exp2	890	0	7
18Q	exp2	891	1	8
18Q	exp2	892	0	4
18Q	exp2	893	1	10
18Q	exp2	894	1	10
18Q	exp2	895	0	5
18Q	exp2	896	1	6
18Q	exp2	897	2	8
18Q	exp2	898	2	5
18Q	exp2	899	3	10
18Q	exp2	900	3	6
18Q	exp2	901	4	6
18Q	exp2	902	1	5
18Q	exp2	903	1	6
18Q	exp2	904	3	6
18Q	exp2	905	3	4
18Q	exp2	906	3	7
18Q	exp2	907	4	6
18Q	exp2	908	2	6
18Q	exp2	909	1	5
18Q	exp2	910	4	7
18Q	exp2	911	2	4
18Q	exp2	912	2	4
18Q	exp2	913	4	5
18Q	exp2	914	2	4
18Q	exp2	915	7	4
18Q	exp2	916	5	5
18Q	exp2	917	4	4
18Q	exp2	918	4	7
18Q	exp2	919	7	3
18Q	exp2	920	3	6
18Q	exp2	921	11	3
18Q	exp2	922	5	4
18Q	exp2	923	4	3
18Q	exp2	924	5	6
18Q	exp2	925	3	4
18Q	exp2	926	3	7
18Q	exp2	927	4	2
18Q	exp2	928	4	4
18Q	exp2	929	3	3
18Q	exp2	930	1	4
18Q	exp2	931	3	3
18Q	exp2	932	3	4
18Q	exp2	933	5	4
18Q	exp2	934	5	2
18Q	exp2	935	1	5
18Q	exp2	936	8	4
18Q	exp2	937	3	3
18Q	exp2	938	2	4
18Q	exp2	939	4	3
18Q	exp2	940	2	2
18Q	exp2	941	1	5
18Q	exp2	942	4	4
18Q	exp2	943	2	2
18Q	exp2	944	5	5
18Q	exp2	945	3	5
18Q	exp2	946	3	3
18Q	exp2	947	4	3
18Q	exp2	948	3	2
18Q	exp2	949	6	3
18Q	exp2	950	5	4
18Q	exp2	951	6	2
18Q	exp2	952	4	2
18Q	exp2	953	6	3
18Q	exp2	954	5	4
18Q	exp2	955	6	3
18Q	exp2	956	5	5
18Q	exp2	957	5	6
18Q	exp2	958	4	4
18Q	exp2	959	5	4
18Q	exp2	960	6	4
18Q	exp2	961	6	4
18Q	exp2	962	6	7
18Q	exp2	963	7	2
18Q	exp2	964	4	5
18Q	exp2	965	2	4
18Q	exp2	966	7	2
18Q	exp2	967	4	5
18Q	exp2	968	4	1
18Q	exp2	969	4	4
18Q	exp2	970	2	4
18Q	exp2	971	1	5
18Q	exp2	972	1	2
18Q	exp2	973	1	2
18Q	exp2	974	1	3
18Q	exp2	975	1	0
18Q	exp2	976	1	1
18Q	exp2	977	0	1
18Q	exp2	978	0	1
18Q	exp2	979	1	3
18Q	exp2	980	2	3
18Q	exp2	981	1	3
18Q	exp2	982	1	1
18Q	exp2	983	1	2
18Q	exp2	984	1	1
18Q	exp2	985	0	4
18Q	exp2	986	1	4
18Q	exp2	987	0	3
18Q	exp2	988	2	3
18Q	exp2	989	0	4
18Q	exp2	990	0	2
18Q	exp2	991	1	2
18Q	exp2	992	3	2
18Q	exp2	993	2	3
18Q	exp2	994	2	10
18Q	exp2	995	3	7
18Q	exp2	996	2	7
18Q	exp2	997	4	4
18Q	exp2	998	3	6
18Q	exp2	999	3	5
18Q	exp2	1000	2	7
18Q	exp2	1001	2	4
18Q	exp2	1002	4	4
18Q	exp2	1003	3	5
18Q	exp2	1004	2	3
18Q	exp2	1005	3	3
18Q	exp2	1006	5	5
18Q	exp2	1007	4	2
18Q	exp2	1008	4	4
18Q	exp2	1009	7	2
18Q	exp2	1010	6	4
18Q	exp2	1011	7	1
18Q	exp2	1012	4	3
18Q	exp2	1013	5	1
18Q	exp2	1014	3	2
18Q	exp2	1015	1	1
18Q	exp2	1016	2	2
18Q	exp2	1017	1	1
18Q	exp2	1018	1	2
18Q	exp2	1019	2	4
18Q	exp2	1020	0	3
18Q	exp2	1021	0	2
18Q	exp2	1022	1	5
18Q	exp2	1023	2	2
18Q	exp2	1024	1	5
18Q	exp2	1025	2	3
18Q	exp2	1026	2	1
18Q	exp2	1027	4	3
18Q	exp2	1028	2	2
18Q	exp2	1029	4	2
18Q	exp2	1030	3	3
18Q	exp2	1031	5	5
18Q	exp2	1032	5	2
18Q	exp2	1033	4	3
18Q	exp2	1034	2	2
18Q	exp2	1035	4	1
18Q	exp2	1036	4	1
18Q	exp2	1037	5	1
18Q	exp2	1038	1	2
18Q	exp2	1039	3	2
18Q	exp2	1040	5	4
18Q	exp2	1041	5	3
18Q	exp2	1042	4	3
18Q	exp2	1043	4	4
18Q	exp2	1044	4	4
18Q	exp2	1045	4	4
18Q	exp2	1046	5	2
18Q	exp2	1047	4	2
18Q	exp2	1048	4	0
18Q	exp2	1049	4	1
18Q	exp2	1050	4	2
18Q	exp3	251	6	0
18Q	exp3	252	5	0
18Q	exp3	253	3	2
18Q	exp3	254	2	1
18Q	exp3	255	3	0
18Q	exp3	256	3	2
18Q	exp3	257	3	4
18Q	exp3	258	4	2
18Q	exp3	259	4	4
18Q	exp3	260	3	3
18Q	exp3	261	6	1
18Q	exp3	262	4	3
18Q	exp3	263	3	4
18Q	exp3	264	2	5
18Q	exp3	265	3	2
18Q	exp3	266	6	6
18Q	exp3	267	5	4
18Q	exp3	268	4	1
18Q	exp3	269	4	3
18Q	exp3	270	4	1
18Q	exp3	271	2	2
18Q	exp3	272	3	0
18Q	exp3	273	3	2
18Q	exp3	274	1	2
18Q	exp3	275	3	3
18Q	exp3	276	1	4
18Q	exp3	277	3	3
18Q	exp3	278	2	7
18Q	exp3	279	2	5
18Q	exp3	280	1	2
18Q	exp3	281	1	3
18Q	exp3	282	3	2
18Q	exp3	283	2	4
18Q	exp3	284	2	1
18Q	exp3	285	3	2
18Q	exp3	286	1	4
18Q	exp3	287	3	1
18Q	exp3	288	3	1
18Q	exp3	289	3	5
18Q	exp3	290	2	5
18Q	exp3	291	6	3
18Q	exp3	292	5	1
18Q	exp3	293	5	2
18Q	exp3	294	5	2
18Q	exp3	295	4	2
18Q	exp3	296	7	2
18Q	exp3	297	9	2
18Q	exp3	298	6	5
18Q	exp3	299	5	5
18Q	exp3	300	6	4
18Q	exp3	301	3	3
18Q	exp3	302	4	3
18Q	exp3	303	4	1
18Q	exp3	304	6	0
18Q	exp3	305	3	2
18Q	exp3	306	4	1
18Q	exp3	307	3	3
18Q	exp3	308	4	3
18Q	exp3	309	5	3
18Q	exp3	310	6	1
18Q	exp3	311	6	3
18Q	exp3	312	6	4
18Q	exp3	313	5	3
18Q	exp3	314	4	4
18Q	exp3	315	4	4
18Q	exp3	316	7	3
18Q	exp3	317	6	3
18Q	exp3	318	3	7
18Q	exp3	319	3	5
18Q	exp3	320	8	2
18Q	exp3	321	5	2
18Q	exp3	322	7	6
18Q	exp3	323	6	7
18Q	exp3	324	4	1
18Q	exp3	325	2	3
18Q	exp3	326	3	4
18Q	exp3	327	5	4
18Q	exp3	328	2	3
18Q	exp3	329	4	5
18Q	exp3	330	3	3
18Q	exp3	331	3	3
18Q	exp3	332	3	2
18Q	exp3	333	0	0
18Q	exp3	334	3	4
18Q	exp3	335	3	0
18Q	exp3	336	4	2
18Q	exp3	337	3	5
18Q	exp3	338	2	3
18Q	exp3	339	1	1
18Q	exp3	340	4	2
18Q	exp3	341	2	0
18Q	exp3	342	1	1
18Q	exp3	343	2	1
18Q	exp3	344	2	1
18Q	exp3	345	3	3
18Q	exp3	346	1	0
18Q	exp3	347	5	2
18Q	exp3	348	1	3
18Q	exp3	349	2	2
18Q	exp3	350	2	3
18Q	exp3	351	3	3
18Q	exp3	352	1	1
18Q	exp3	353	2	2
18Q	exp3	354	2	0
18Q	exp3	355	3	2
18Q	exp3	356	2	4
18Q	exp3	357	2	3
18Q	exp3	358	7	3
18Q	exp3	359	4	3
18Q	exp3	360	5	2
18Q	exp3	361	12	1
18Q	exp3	362	10	2
18Q	exp3	363	9	6
18Q	exp3	364	6	1
18Q	exp3	365	7	2
18Q	exp3	366	8	4
18Q	exp3	367	9	2
18Q	exp3	368	10	2
18Q	exp3	369	12	1
18Q	exp3	370	7	4
18Q	exp3	371	9	1
18Q	exp3	372	12	4
18Q	exp3	373	10	1
18Q	exp3	374	11	2
18Q	exp3	375	8	2
18Q	exp3	376	6	2
18Q	exp3	377	5	4
18Q	exp3	378	6	3
18Q	exp3	379	4	3
18Q	exp3	380	8	3
18Q	exp3	381	6	4
18Q	exp3	382	6	3
18Q	exp3	383	9	4
18Q	exp3	384	8	2
18Q	exp3	385	8	2
18Q	exp3	386	8	1
18Q	exp3	387	10	1
18Q	exp3	388	6	3
18Q	exp3	389	5	3
18Q	exp3	390	3	4
18Q	exp3	391	5	1
18Q	exp3	392	7	1
18Q	exp3	393	6	3
18Q	exp3	394	9	1
18Q	exp3	395	6	4
18Q	exp3	396	4	3
18Q	exp3	397	6	4
18Q	exp3	398	6	2
18Q	exp3	399	8	3
18Q	exp3	400	7	4
18Q	exp3	401	8	3
18Q	exp3	402	7	3
18Q	exp3	403	8	3
18Q	exp3	404	5	2
18Q	exp3	405	6	6
18Q	exp3	406	6	5
18Q	exp3	407	8	4
18Q	exp3	408	7	7
18Q	exp3	409	8	4
18Q	exp3	410	5	0
18Q	exp3	411	5	4
18Q	exp3	412	5	3
18Q	exp3	413	6	2
18Q	exp3	414	5	2
18Q	exp3	415	8	3
18Q	exp3	416	6	3
18Q	exp3	417	9	0
18Q	exp3	418	8	0
18Q	exp3	419	4	5
18Q	exp3	420	5	3
18Q	exp3	421	6	2
18Q	exp3	422	5	1
18Q	exp3	423	8	2
18Q	exp3	424	7	3
18Q	exp3	425	8	2
18Q	exp3	426	4	1
18Q	exp3	427	5	3
18Q	exp3	428	10	2
18Q	exp3	429	8	3
18Q	exp3	430	8	1
18Q	exp3	431	6	3
18Q	exp3	432	5	1
18Q	exp3	433	4	4
18Q	exp3	434	7	3
18Q	exp3	435	6	1
18Q	exp3	436	9	5
18Q	exp3	437	6	1
18Q	exp3	438	6	4
18Q	exp3	439	8	3
18Q	exp3	440	5	2
18Q	exp3	441	7	3
18Q	exp3	442	5	0
18Q	exp3	443	5	3
18Q	exp3	444	3	5
18Q	exp3	445	6	1
18Q	exp3	446	6	3
18Q	exp3	447	7	2
18Q	exp3	448	7	4
18Q	exp3	449	3	0
18Q	exp3	450	4	3
18Q	exp3	451	3	3
18Q	exp3	452	5	1
18Q	exp3	453	5	2
18Q	exp3	454	4	2
18Q	exp3	455	4	1
18Q	exp3	456	11	1
18Q	exp3	457	6	0
18Q	exp3	458	4	1
18Q	exp3	459	5	0
18Q	exp3	460	5	2
18Q	exp3	461	6	0
18Q	exp3	462	7	0
18Q	exp3	463	7	2
18Q	exp3	464	5	3
18Q	exp3	465	4	1
18Q	exp3	466	5	5
18Q	exp3	467	6	4
18Q	exp3	468	8	1
18Q	exp3	469	5	3
18Q	exp3	470	2	3
18Q	exp3	471	1	2
18Q	exp3	472	3	4
18Q	exp3	473	7	6
18Q	exp3	474	6	7
18Q	exp3	475	4	5
18Q	exp3	476	5	5
18Q	exp3	477	7	2
18Q	exp3	478	7	4
18Q	exp3	479	5	4
18Q	exp3	480	6	1
18Q	exp3	481	7	3
18Q	exp3	482	9	2
18Q	exp3	483	6	3
18Q	exp3	484	5	5
18Q	exp3	485	6	7
18Q	exp3	486	6	2
18Q	exp3	487	6	3
18Q	exp3	488	7	2
18Q	exp3	489	5	1
18Q	exp3	490	5	2
18Q	exp3	491	4	2
18Q	exp3	492	4	2
18Q	exp3	493	3	3
18Q	exp3	494	6	2
18Q	exp3	495	6	2
18Q	exp3	496	6	3
18Q	exp3	497	6	3
18Q	exp3	498	6	4
18Q	exp3	499	7	1
18Q	exp3	500	6	2
18Q	exp3	501	9	2
18Q	exp3	502	6	3
18Q	exp3	503	9	2
18Q	exp3	504	10	2
18Q	exp3	505	7	3
18Q	exp3	506	8	4
18Q	exp3	507	10	2
18Q	exp3	508	11	3
18Q	exp3	509	7	4
18Q	exp3	510	10	4
18Q	exp3	511	12	4
18Q	exp3	512	11	2
18Q	exp3	513	9	4
18Q	exp3	514	11	4
18Q	exp3	515	4	4
18Q	exp3	516	4	5
18Q	exp3	517	5	2
18Q	exp3	518	7	1
18Q	exp3	519	8	2
18Q	exp3	520	6	2
18Q	exp3	521	6	2
18Q	exp3	522	3	3
18Q	exp3	523	6	3
18Q	exp3	524	5	2
18Q	exp3	525	4	1
18Q	exp3	526	2	4
18Q	exp3	527	5	3
18Q	exp3	528	5	3
18Q	exp3	529	2	3
18Q	exp3	530	4	1
18Q	exp3	531	6	1
18Q	exp3	532	5	1
18Q	exp3	533	5	0
18Q	exp3	534	8	7
18Q	exp3	535	10	11
18Q	exp3	536	8	4
18Q	exp3	537	4	4
18Q	exp3	538	4	2
18Q	exp3	539	7	4
18Q	exp3	540	5	5
18Q	exp3	541	4	2
18Q	exp3	542	4	2
18Q	exp3	543	6	2
18Q	exp3	544	4	2
18Q	exp3	545	4	2
18Q	exp3	546	5	2
18Q	exp3	547	8	3
18Q	exp3	548	5	5
18Q	exp3	549	8	0
18Q	exp3	550	6	0
18Q	exp3	551	4	2
18Q	exp3	552	7	2
18Q	exp3	553	7	3
18Q	exp3	554	6	2
18Q	exp3	555	6	2
18Q	exp3	556	6	0
18Q	exp3	557	6	1
18Q	exp3	558	6	2
18Q	exp3	559	7	2
18Q	exp3	560	6	6
18Q	exp3	561	4	1
18Q	exp3	562	4	2
18Q	exp3	563	2	1
18Q	exp3	564	5	2
18Q	exp3	565	6	1
18Q	exp3	566	6	3
18Q	exp3	567	3	3
18Q	exp3	568	4	2
18Q	exp3	569	4	3
18Q	exp3	570	6	2
18Q	exp3	571	6	2
18Q	exp3	572	5	1
18Q	exp3	573	6	4
18Q	exp3	574	7	3
18Q	exp3	575	5	2
18Q	exp3	576	5	3
18Q	exp3	577	7	3
18Q	exp3	578	7	1
18Q	exp3	579	6	5
18Q	exp3	580	6	4
18Q	exp3	581	6	2
18Q	exp3	582	7	4
18Q	exp3	583	6	4
18Q	exp3	584	7	2
18Q	exp3	585	7	1
18Q	exp3	586	5	4
18Q	exp3	587	5	1
18Q	exp3	588	5	4
18Q	exp3	589	7	3
18Q	exp3	590	5	2
18Q	exp3	591	6	5
18Q	exp3	592	5	3
18Q	exp3	593	4	4
18Q	exp3	594	6	2
18Q	exp3	595	4	3
18Q	exp3	596	6	2
18Q	exp3	597	4	5
18Q	exp3	598	7	5
18Q	exp3	599	5	5
18Q	exp3	600	4	5
18Q	exp3	601	4	4
18Q	exp3	602	6	3
18Q	exp3	603	5	6
18Q	exp3	604	5	6
18Q	exp3	605	7	5
18Q	exp3	606	4	5
18Q	exp3	607	6	4
18Q	exp3	608	5	4
18Q	exp3	609	3	2
18Q	exp3	610	7	3
18Q	exp3	611	4	4
18Q	exp3	612	4	6
18Q	exp3	613	4	2
18Q	exp3	614	5	5
18Q	exp3	615	3	5
18Q	exp3	616	4	6
18Q	exp3	617	4	4
18Q	exp3	618	5	3
18Q	exp3	619	3	3
18Q	exp3	620	5	1
18Q	exp3	621	7	4
18Q	exp3	622	6	2
18Q	exp3	623	6	6
18Q	exp3	624	4	5
18Q	exp3	625	4	6
18Q	exp3	626	7	5
18Q	exp3	627	6	2
18Q	exp3	628	7	8
18Q	exp3	629	7	6
18Q	exp3	630	9	4
18Q	exp3	631	3	5
18Q	exp3	632	8	5
18Q	exp3	633	7	4
18Q	exp3	634	6	2
18Q	exp3	635	6	6
18Q	exp3	636	7	3
18Q	exp3	637	6	4
18Q	exp3	638	8	4
18Q	exp3	639	4	7
18Q	exp3	640	6	4
18Q	exp3	641	7	2
18Q	exp3	642	8	2
18Q	exp3	643	9	3
18Q	exp3	644	11	2
18Q	exp3	645	8	4
18Q	exp3	646	8	5
18Q	exp3	647	5	4
18Q	exp3	648	5	3
18Q	exp3	649	7	5
[truncated: 12,401 more rows]
