# Supplementary material for: Molecular dynamics analysis of the aggregation propensity of polyglutamine segments
Source: PLoS One. 2017 May 25;12(5):e0178333. doi: 10.1371/journal.pone.0178333 (PMC5444867; doi:10.1371/journal.pone.0178333)
Supplement: S1 File — (ZIP) [file pone.0178333.s005.zip › Fig S2.xlsx]

## Sheet: Fig S2
Q	exp_index	frame	backbone-backbone	sidechain-backbone	sidechain-sidechain	total sidechain	total intra-polyQ
18	exp1	251	44.4444	22.2222	16.6667	38.8889	83.3333
18	exp1	252	55.5556	27.7778	16.6667	44.4444	100
18	exp1	253	27.7778	0	11.1111	11.1111	38.8889
18	exp1	254	27.7778	11.1111	11.1111	22.2222	50
18	exp1	255	33.3333	27.7778	11.1111	38.8889	72.2222
18	exp1	256	38.8889	11.1111	11.1111	22.2222	61.1111
18	exp1	257	27.7778	27.7778	5.55556	33.3333	61.1111
18	exp1	258	22.2222	27.7778	5.55556	33.3333	55.5556
18	exp1	259	22.2222	11.1111	0	11.1111	33.3333
18	exp1	260	27.7778	22.2222	11.1111	33.3333	61.1111
18	exp1	261	38.8889	11.1111	5.55556	16.6667	55.5556
18	exp1	262	50	11.1111	5.55556	16.6667	66.6667
18	exp1	263	44.4444	22.2222	5.55556	27.7778	72.2222
18	exp1	264	44.4444	16.6667	11.1111	27.7778	72.2222
18	exp1	265	50	11.1111	11.1111	22.2222	72.2222
18	exp1	266	33.3333	27.7778	5.55556	33.3333	66.6667
18	exp1	267	33.3333	33.3333	5.55556	38.8889	72.2222
18	exp1	268	44.4444	27.7778	5.55556	33.3333	77.7778
18	exp1	269	33.3333	22.2222	22.2222	44.4444	77.7778
18	exp1	270	38.8889	5.55556	27.7778	33.3333	72.2222
18	exp1	271	27.7778	16.6667	22.2222	38.8889	66.6667
18	exp1	272	33.3333	16.6667	16.6667	33.3333	66.6667
18	exp1	273	33.3333	11.1111	16.6667	27.7778	61.1111
18	exp1	274	33.3333	16.6667	22.2222	38.8889	72.2222
18	exp1	275	33.3333	16.6667	11.1111	27.7778	61.1111
18	exp1	276	33.3333	16.6667	11.1111	27.7778	61.1111
18	exp1	277	33.3333	16.6667	27.7778	44.4444	77.7778
18	exp1	278	27.7778	22.2222	22.2222	44.4444	72.2222
18	exp1	279	38.8889	16.6667	22.2222	38.8889	77.7778
18	exp1	280	38.8889	16.6667	11.1111	27.7778	66.6667
18	exp1	281	38.8889	22.2222	11.1111	33.3333	72.2222
18	exp1	282	38.8889	5.55556	16.6667	22.2222	61.1111
18	exp1	283	33.3333	11.1111	16.6667	27.7778	61.1111
18	exp1	284	44.4444	16.6667	11.1111	27.7778	72.2222
18	exp1	285	33.3333	22.2222	27.7778	50	83.3333
18	exp1	286	27.7778	22.2222	11.1111	33.3333	61.1111
18	exp1	287	33.3333	27.7778	16.6667	44.4444	77.7778
18	exp1	288	38.8889	22.2222	27.7778	50	88.8889
18	exp1	289	38.8889	22.2222	33.3333	55.5556	94.4444
18	exp1	290	38.8889	33.3333	22.2222	55.5556	94.4444
18	exp1	291	44.4444	33.3333	22.2222	55.5556	100
18	exp1	292	38.8889	33.3333	27.7778	61.1111	100
18	exp1	293	33.3333	11.1111	27.7778	38.8889	72.2222
18	exp1	294	44.4444	16.6667	22.2222	38.8889	83.3333
18	exp1	295	38.8889	27.7778	27.7778	55.5556	94.4444
18	exp1	296	33.3333	27.7778	11.1111	38.8889	72.2222
18	exp1	297	33.3333	27.7778	16.6667	44.4444	77.7778
18	exp1	298	33.3333	22.2222	16.6667	38.8889	72.2222
18	exp1	299	33.3333	27.7778	11.1111	38.8889	72.2222
18	exp1	300	22.2222	33.3333	16.6667	50	72.2222
18	exp1	301	33.3333	27.7778	11.1111	38.8889	72.2222
18	exp1	302	22.2222	27.7778	22.2222	50	72.2222
18	exp1	303	33.3333	33.3333	11.1111	44.4444	77.7778
18	exp1	304	33.3333	16.6667	27.7778	44.4444	77.7778
18	exp1	305	38.8889	11.1111	22.2222	33.3333	72.2222
18	exp1	306	33.3333	27.7778	11.1111	38.8889	72.2222
18	exp1	307	55.5556	27.7778	16.6667	44.4444	100
18	exp1	308	38.8889	16.6667	11.1111	27.7778	66.6667
18	exp1	309	33.3333	38.8889	11.1111	50	83.3333
18	exp1	310	55.5556	27.7778	16.6667	44.4444	100
18	exp1	311	33.3333	33.3333	11.1111	44.4444	77.7778
18	exp1	312	33.3333	16.6667	11.1111	27.7778	61.1111
18	exp1	313	33.3333	11.1111	5.55556	16.6667	50
18	exp1	314	33.3333	27.7778	0	27.7778	61.1111
18	exp1	315	27.7778	27.7778	11.1111	38.8889	66.6667
18	exp1	316	27.7778	27.7778	11.1111	38.8889	66.6667
18	exp1	317	38.8889	27.7778	11.1111	38.8889	77.7778
18	exp1	318	33.3333	22.2222	22.2222	44.4444	77.7778
18	exp1	319	27.7778	27.7778	16.6667	44.4444	72.2222
18	exp1	320	27.7778	33.3333	33.3333	66.6667	94.4444
18	exp1	321	22.2222	27.7778	44.4444	72.2222	94.4444
18	exp1	322	27.7778	27.7778	22.2222	50	77.7778
18	exp1	323	33.3333	27.7778	27.7778	55.5556	88.8889
18	exp1	324	27.7778	22.2222	16.6667	38.8889	66.6667
18	exp1	325	22.2222	16.6667	22.2222	38.8889	61.1111
18	exp1	326	22.2222	22.2222	11.1111	33.3333	55.5556
18	exp1	327	33.3333	11.1111	16.6667	27.7778	61.1111
18	exp1	328	44.4444	11.1111	11.1111	22.2222	66.6667
18	exp1	329	44.4444	22.2222	5.55556	27.7778	72.2222
18	exp1	330	27.7778	27.7778	27.7778	55.5556	83.3333
18	exp1	331	44.4444	27.7778	11.1111	38.8889	83.3333
18	exp1	332	38.8889	44.4444	16.6667	61.1111	100
18	exp1	333	44.4444	5.55556	16.6667	22.2222	66.6667
18	exp1	334	27.7778	16.6667	22.2222	38.8889	66.6667
18	exp1	335	38.8889	16.6667	11.1111	27.7778	66.6667
18	exp1	336	38.8889	16.6667	16.6667	33.3333	72.2222
18	exp1	337	44.4444	16.6667	22.2222	38.8889	83.3333
18	exp1	338	55.5556	27.7778	5.55556	33.3333	88.8889
18	exp1	339	50	16.6667	0	16.6667	66.6667
18	exp1	340	38.8889	22.2222	16.6667	38.8889	77.7778
18	exp1	341	55.5556	16.6667	11.1111	27.7778	83.3333
18	exp1	342	61.1111	33.3333	5.55556	38.8889	100
18	exp1	343	44.4444	27.7778	16.6667	44.4444	88.8889
18	exp1	344	38.8889	22.2222	5.55556	27.7778	66.6667
18	exp1	345	44.4444	22.2222	16.6667	38.8889	83.3333
18	exp1	346	44.4444	27.7778	0	27.7778	72.2222
18	exp1	347	44.4444	33.3333	0	33.3333	77.7778
18	exp1	348	50	27.7778	5.55556	33.3333	83.3333
18	exp1	349	33.3333	16.6667	11.1111	27.7778	61.1111
18	exp1	350	50	33.3333	11.1111	44.4444	94.4444
18	exp1	351	55.5556	22.2222	11.1111	33.3333	88.8889
18	exp1	352	44.4444	50	16.6667	66.6667	111.111
18	exp1	353	33.3333	27.7778	22.2222	50	83.3333
18	exp1	354	38.8889	22.2222	16.6667	38.8889	77.7778
18	exp1	355	33.3333	16.6667	16.6667	33.3333	66.6667
18	exp1	356	38.8889	27.7778	16.6667	44.4444	83.3333
18	exp1	357	33.3333	16.6667	33.3333	50	83.3333
18	exp1	358	38.8889	27.7778	27.7778	55.5556	94.4444
18	exp1	359	38.8889	38.8889	22.2222	61.1111	100
18	exp1	360	38.8889	27.7778	5.55556	33.3333	72.2222
18	exp1	361	50	50	11.1111	61.1111	111.111
18	exp1	362	50	16.6667	22.2222	38.8889	88.8889
18	exp1	363	38.8889	27.7778	27.7778	55.5556	94.4444
18	exp1	364	38.8889	27.7778	11.1111	38.8889	77.7778
18	exp1	365	50	22.2222	5.55556	27.7778	77.7778
18	exp1	366	33.3333	33.3333	16.6667	50	83.3333
18	exp1	367	38.8889	22.2222	16.6667	38.8889	77.7778
18	exp1	368	44.4444	33.3333	16.6667	50	94.4444
18	exp1	369	27.7778	27.7778	11.1111	38.8889	66.6667
18	exp1	370	33.3333	38.8889	11.1111	50	83.3333
18	exp1	371	33.3333	27.7778	5.55556	33.3333	66.6667
18	exp1	372	33.3333	33.3333	0	33.3333	66.6667
18	exp1	373	33.3333	27.7778	11.1111	38.8889	72.2222
18	exp1	374	38.8889	33.3333	16.6667	50	88.8889
18	exp1	375	33.3333	16.6667	22.2222	38.8889	72.2222
18	exp1	376	44.4444	11.1111	11.1111	22.2222	66.6667
18	exp1	377	38.8889	22.2222	27.7778	50	88.8889
18	exp1	378	38.8889	33.3333	22.2222	55.5556	94.4444
18	exp1	379	38.8889	16.6667	11.1111	27.7778	66.6667
18	exp1	380	44.4444	11.1111	16.6667	27.7778	72.2222
18	exp1	381	44.4444	16.6667	27.7778	44.4444	88.8889
18	exp1	382	38.8889	11.1111	22.2222	33.3333	72.2222
18	exp1	383	44.4444	16.6667	5.55556	22.2222	66.6667
18	exp1	384	33.3333	11.1111	16.6667	27.7778	61.1111
18	exp1	385	38.8889	16.6667	11.1111	27.7778	66.6667
18	exp1	386	50	5.55556	22.2222	27.7778	77.7778
18	exp1	387	44.4444	16.6667	16.6667	33.3333	77.7778
18	exp1	388	44.4444	5.55556	22.2222	27.7778	72.2222
18	exp1	389	27.7778	11.1111	5.55556	16.6667	44.4444
18	exp1	390	50	11.1111	27.7778	38.8889	88.8889
18	exp1	391	50	22.2222	16.6667	38.8889	88.8889
18	exp1	392	38.8889	27.7778	16.6667	44.4444	83.3333
18	exp1	393	27.7778	16.6667	5.55556	22.2222	50
18	exp1	394	44.4444	16.6667	33.3333	50	94.4444
18	exp1	395	50	27.7778	22.2222	50	100
18	exp1	396	50	27.7778	38.8889	66.6667	116.667
18	exp1	397	38.8889	27.7778	27.7778	55.5556	94.4444
18	exp1	398	38.8889	27.7778	16.6667	44.4444	83.3333
18	exp1	399	38.8889	22.2222	22.2222	44.4444	83.3333
18	exp1	400	50	16.6667	16.6667	33.3333	83.3333
18	exp1	401	50	27.7778	16.6667	44.4444	94.4444
18	exp1	402	38.8889	27.7778	16.6667	44.4444	83.3333
18	exp1	403	33.3333	22.2222	27.7778	50	83.3333
18	exp1	404	33.3333	33.3333	11.1111	44.4444	77.7778
18	exp1	405	33.3333	27.7778	5.55556	33.3333	66.6667
18	exp1	406	38.8889	16.6667	33.3333	50	88.8889
18	exp1	407	44.4444	22.2222	16.6667	38.8889	83.3333
18	exp1	408	33.3333	38.8889	22.2222	61.1111	94.4444
18	exp1	409	50	27.7778	11.1111	38.8889	88.8889
18	exp1	410	44.4444	27.7778	33.3333	61.1111	105.556
18	exp1	411	33.3333	27.7778	22.2222	50	83.3333
18	exp1	412	38.8889	27.7778	5.55556	33.3333	72.2222
18	exp1	413	50	22.2222	16.6667	38.8889	88.8889
18	exp1	414	22.2222	27.7778	11.1111	38.8889	61.1111
18	exp1	415	44.4444	16.6667	11.1111	27.7778	72.2222
18	exp1	416	44.4444	16.6667	33.3333	50	94.4444
18	exp1	417	44.4444	16.6667	22.2222	38.8889	83.3333
18	exp1	418	38.8889	11.1111	11.1111	22.2222	61.1111
18	exp1	419	44.4444	11.1111	27.7778	38.8889	83.3333
18	exp1	420	38.8889	22.2222	16.6667	38.8889	77.7778
18	exp1	421	44.4444	16.6667	33.3333	50	94.4444
18	exp1	422	55.5556	16.6667	38.8889	55.5556	111.111
18	exp1	423	50	27.7778	27.7778	55.5556	105.556
18	exp1	424	38.8889	11.1111	22.2222	33.3333	72.2222
18	exp1	425	55.5556	5.55556	27.7778	33.3333	88.8889
18	exp1	426	50	16.6667	11.1111	27.7778	77.7778
18	exp1	427	44.4444	5.55556	22.2222	27.7778	72.2222
18	exp1	428	55.5556	11.1111	33.3333	44.4444	100
18	exp1	429	50	33.3333	16.6667	50	100
18	exp1	430	38.8889	11.1111	16.6667	27.7778	66.6667
18	exp1	431	38.8889	22.2222	27.7778	50	88.8889
18	exp1	432	50	27.7778	22.2222	50	100
18	exp1	433	44.4444	16.6667	33.3333	50	94.4444
18	exp1	434	50	11.1111	38.8889	50	100
18	exp1	435	55.5556	11.1111	27.7778	38.8889	94.4444
18	exp1	436	55.5556	11.1111	22.2222	33.3333	88.8889
18	exp1	437	66.6667	5.55556	22.2222	27.7778	94.4444
18	exp1	438	33.3333	22.2222	38.8889	61.1111	94.4444
18	exp1	439	44.4444	16.6667	33.3333	50	94.4444
18	exp1	440	38.8889	11.1111	38.8889	50	88.8889
18	exp1	441	33.3333	16.6667	38.8889	55.5556	88.8889
18	exp1	442	50	5.55556	27.7778	33.3333	83.3333
18	exp1	443	44.4444	27.7778	22.2222	50	94.4444
18	exp1	444	33.3333	11.1111	27.7778	38.8889	72.2222
18	exp1	445	50	16.6667	38.8889	55.5556	105.556
18	exp1	446	38.8889	11.1111	22.2222	33.3333	72.2222
18	exp1	447	44.4444	11.1111	16.6667	27.7778	72.2222
18	exp1	448	27.7778	5.55556	22.2222	27.7778	55.5556
18	exp1	449	50	5.55556	11.1111	16.6667	66.6667
18	exp1	450	50	22.2222	16.6667	38.8889	88.8889
18	exp1	451	55.5556	22.2222	11.1111	33.3333	88.8889
18	exp1	452	55.5556	16.6667	16.6667	33.3333	88.8889
18	exp1	453	61.1111	16.6667	16.6667	33.3333	94.4444
18	exp1	454	50	16.6667	22.2222	38.8889	88.8889
18	exp1	455	50	16.6667	22.2222	38.8889	88.8889
18	exp1	456	61.1111	16.6667	27.7778	44.4444	105.556
18	exp1	457	50	16.6667	38.8889	55.5556	105.556
18	exp1	458	50	11.1111	44.4444	55.5556	105.556
18	exp1	459	61.1111	11.1111	27.7778	38.8889	100
18	exp1	460	61.1111	5.55556	38.8889	44.4444	105.556
18	exp1	461	50	16.6667	27.7778	44.4444	94.4444
18	exp1	462	38.8889	5.55556	22.2222	27.7778	66.6667
18	exp1	463	55.5556	5.55556	16.6667	22.2222	77.7778
18	exp1	464	55.5556	33.3333	38.8889	72.2222	127.778
18	exp1	465	55.5556	16.6667	22.2222	38.8889	94.4444
18	exp1	466	50	44.4444	22.2222	66.6667	116.667
18	exp1	467	55.5556	16.6667	22.2222	38.8889	94.4444
18	exp1	468	61.1111	22.2222	33.3333	55.5556	116.667
18	exp1	469	38.8889	22.2222	22.2222	44.4444	83.3333
18	exp1	470	72.2222	38.8889	16.6667	55.5556	127.778
18	exp1	471	66.6667	33.3333	22.2222	55.5556	122.222
18	exp1	472	33.3333	16.6667	33.3333	50	83.3333
18	exp1	473	44.4444	11.1111	11.1111	22.2222	66.6667
18	exp1	474	44.4444	22.2222	22.2222	44.4444	88.8889
18	exp1	475	50	16.6667	16.6667	33.3333	83.3333
18	exp1	476	66.6667	16.6667	33.3333	50	116.667
18	exp1	477	61.1111	27.7778	16.6667	44.4444	105.556
18	exp1	478	44.4444	16.6667	5.55556	22.2222	66.6667
18	exp1	479	33.3333	33.3333	27.7778	61.1111	94.4444
18	exp1	480	55.5556	16.6667	33.3333	50	105.556
18	exp1	481	38.8889	27.7778	27.7778	55.5556	94.4444
18	exp1	482	44.4444	22.2222	27.7778	50	94.4444
18	exp1	483	38.8889	22.2222	16.6667	38.8889	77.7778
18	exp1	484	50	11.1111	22.2222	33.3333	83.3333
18	exp1	485	44.4444	11.1111	38.8889	50	94.4444
18	exp1	486	50	16.6667	33.3333	50	100
18	exp1	487	44.4444	5.55556	50	55.5556	100
18	exp1	488	61.1111	11.1111	33.3333	44.4444	105.556
18	exp1	489	38.8889	16.6667	38.8889	55.5556	94.4444
18	exp1	490	55.5556	22.2222	38.8889	61.1111	116.667
18	exp1	491	55.5556	33.3333	27.7778	61.1111	116.667
18	exp1	492	44.4444	11.1111	38.8889	50	94.4444
18	exp1	493	50	5.55556	38.8889	44.4444	94.4444
18	exp1	494	38.8889	11.1111	22.2222	33.3333	72.2222
18	exp1	495	38.8889	11.1111	16.6667	27.7778	66.6667
18	exp1	496	50	16.6667	16.6667	33.3333	83.3333
18	exp1	497	50	11.1111	16.6667	27.7778	77.7778
18	exp1	498	44.4444	11.1111	16.6667	27.7778	72.2222
18	exp1	499	50	22.2222	11.1111	33.3333	83.3333
18	exp1	500	55.5556	11.1111	22.2222	33.3333	88.8889
18	exp1	501	50	16.6667	22.2222	38.8889	88.8889
18	exp1	502	38.8889	11.1111	16.6667	27.7778	66.6667
18	exp1	503	50	22.2222	27.7778	50	100
18	exp1	504	44.4444	16.6667	16.6667	33.3333	77.7778
18	exp1	505	44.4444	5.55556	16.6667	22.2222	66.6667
18	exp1	506	44.4444	5.55556	11.1111	16.6667	61.1111
18	exp1	507	61.1111	11.1111	16.6667	27.7778	88.8889
18	exp1	508	50	11.1111	22.2222	33.3333	83.3333
18	exp1	509	50	16.6667	22.2222	38.8889	88.8889
18	exp1	510	44.4444	16.6667	11.1111	27.7778	72.2222
18	exp1	511	44.4444	11.1111	33.3333	44.4444	88.8889
18	exp1	512	44.4444	16.6667	44.4444	61.1111	105.556
18	exp1	513	50	22.2222	44.4444	66.6667	116.667
18	exp1	514	22.2222	16.6667	27.7778	44.4444	66.6667
18	exp1	515	38.8889	22.2222	22.2222	44.4444	83.3333
18	exp1	516	33.3333	27.7778	16.6667	44.4444	77.7778
18	exp1	517	33.3333	16.6667	22.2222	38.8889	72.2222
18	exp1	518	33.3333	22.2222	16.6667	38.8889	72.2222
18	exp1	519	44.4444	16.6667	33.3333	50	94.4444
18	exp1	520	38.8889	16.6667	27.7778	44.4444	83.3333
18	exp1	521	50	11.1111	38.8889	50	100
18	exp1	522	44.4444	5.55556	38.8889	44.4444	88.8889
18	exp1	523	38.8889	16.6667	16.6667	33.3333	72.2222
18	exp1	524	61.1111	11.1111	33.3333	44.4444	105.556
18	exp1	525	44.4444	16.6667	16.6667	33.3333	77.7778
18	exp1	526	44.4444	33.3333	16.6667	50	94.4444
18	exp1	527	50	22.2222	33.3333	55.5556	105.556
18	exp1	528	55.5556	33.3333	16.6667	50	105.556
18	exp1	529	50	27.7778	22.2222	50	100
18	exp1	530	50	33.3333	22.2222	55.5556	105.556
18	exp1	531	38.8889	27.7778	38.8889	66.6667	105.556
18	exp1	532	44.4444	50	11.1111	61.1111	105.556
18	exp1	533	33.3333	22.2222	5.55556	27.7778	61.1111
18	exp1	534	50	27.7778	44.4444	72.2222	122.222
18	exp1	535	44.4444	38.8889	11.1111	50	94.4444
18	exp1	536	27.7778	22.2222	11.1111	33.3333	61.1111
18	exp1	537	38.8889	22.2222	16.6667	38.8889	77.7778
18	exp1	538	44.4444	16.6667	22.2222	38.8889	83.3333
18	exp1	539	38.8889	27.7778	22.2222	50	88.8889
18	exp1	540	50	33.3333	22.2222	55.5556	105.556
18	exp1	541	50	27.7778	16.6667	44.4444	94.4444
18	exp1	542	44.4444	22.2222	16.6667	38.8889	83.3333
18	exp1	543	38.8889	16.6667	27.7778	44.4444	83.3333
18	exp1	544	33.3333	22.2222	16.6667	38.8889	72.2222
18	exp1	545	38.8889	22.2222	22.2222	44.4444	83.3333
18	exp1	546	33.3333	27.7778	16.6667	44.4444	77.7778
18	exp1	547	22.2222	33.3333	22.2222	55.5556	77.7778
18	exp1	548	38.8889	22.2222	5.55556	27.7778	66.6667
18	exp1	549	33.3333	27.7778	11.1111	38.8889	72.2222
18	exp1	550	38.8889	22.2222	16.6667	38.8889	77.7778
18	exp1	551	38.8889	27.7778	22.2222	50	88.8889
18	exp1	552	33.3333	27.7778	16.6667	44.4444	77.7778
18	exp1	553	38.8889	22.2222	11.1111	33.3333	72.2222
18	exp1	554	38.8889	38.8889	11.1111	50	88.8889
18	exp1	555	33.3333	33.3333	22.2222	55.5556	88.8889
18	exp1	556	27.7778	38.8889	16.6667	55.5556	83.3333
18	exp1	557	33.3333	22.2222	16.6667	38.8889	72.2222
18	exp1	558	27.7778	38.8889	11.1111	50	77.7778
18	exp1	559	33.3333	44.4444	5.55556	50	83.3333
18	exp1	560	38.8889	38.8889	38.8889	77.7778	116.667
18	exp1	561	27.7778	22.2222	16.6667	38.8889	66.6667
18	exp1	562	33.3333	22.2222	27.7778	50	83.3333
18	exp1	563	38.8889	22.2222	11.1111	33.3333	72.2222
18	exp1	564	38.8889	38.8889	5.55556	44.4444	83.3333
18	exp1	565	27.7778	33.3333	27.7778	61.1111	88.8889
18	exp1	566	27.7778	33.3333	5.55556	38.8889	66.6667
18	exp1	567	33.3333	27.7778	11.1111	38.8889	72.2222
18	exp1	568	27.7778	27.7778	22.2222	50	77.7778
18	exp1	569	33.3333	33.3333	16.6667	50	83.3333
18	exp1	570	27.7778	38.8889	5.55556	44.4444	72.2222
18	exp1	571	27.7778	38.8889	5.55556	44.4444	72.2222
18	exp1	572	16.6667	27.7778	5.55556	33.3333	50
18	exp1	573	27.7778	27.7778	11.1111	38.8889	66.6667
18	exp1	574	33.3333	33.3333	5.55556	38.8889	72.2222
18	exp1	575	27.7778	27.7778	27.7778	55.5556	83.3333
18	exp1	576	27.7778	33.3333	11.1111	44.4444	72.2222
18	exp1	577	27.7778	27.7778	11.1111	38.8889	66.6667
18	exp1	578	22.2222	38.8889	0	38.8889	61.1111
18	exp1	579	27.7778	22.2222	5.55556	27.7778	55.5556
18	exp1	580	33.3333	16.6667	5.55556	22.2222	55.5556
18	exp1	581	22.2222	16.6667	22.2222	38.8889	61.1111
18	exp1	582	27.7778	27.7778	11.1111	38.8889	66.6667
18	exp1	583	27.7778	16.6667	5.55556	22.2222	50
18	exp1	584	27.7778	22.2222	5.55556	27.7778	55.5556
18	exp1	585	22.2222	27.7778	27.7778	55.5556	77.7778
18	exp1	586	33.3333	27.7778	16.6667	44.4444	77.7778
18	exp1	587	22.2222	11.1111	27.7778	38.8889	61.1111
18	exp1	588	33.3333	5.55556	16.6667	22.2222	55.5556
18	exp1	589	27.7778	16.6667	16.6667	33.3333	61.1111
18	exp1	590	27.7778	27.7778	22.2222	50	77.7778
18	exp1	591	38.8889	11.1111	16.6667	27.7778	66.6667
18	exp1	592	16.6667	11.1111	11.1111	22.2222	38.8889
18	exp1	593	38.8889	22.2222	16.6667	38.8889	77.7778
18	exp1	594	22.2222	33.3333	11.1111	44.4444	66.6667
18	exp1	595	38.8889	33.3333	33.3333	66.6667	105.556
18	exp1	596	22.2222	16.6667	0	16.6667	38.8889
18	exp1	597	33.3333	16.6667	5.55556	22.2222	55.5556
18	exp1	598	27.7778	16.6667	5.55556	22.2222	50
18	exp1	599	38.8889	16.6667	5.55556	22.2222	61.1111
18	exp1	600	22.2222	16.6667	16.6667	33.3333	55.5556
18	exp1	601	33.3333	16.6667	11.1111	27.7778	61.1111
18	exp1	602	27.7778	22.2222	16.6667	38.8889	66.6667
18	exp1	603	22.2222	16.6667	22.2222	38.8889	61.1111
18	exp1	604	11.1111	33.3333	22.2222	55.5556	66.6667
18	exp1	605	16.6667	22.2222	27.7778	50	66.6667
18	exp1	606	11.1111	38.8889	22.2222	61.1111	72.2222
18	exp1	607	22.2222	38.8889	11.1111	50	72.2222
18	exp1	608	22.2222	55.5556	11.1111	66.6667	88.8889
18	exp1	609	16.6667	55.5556	16.6667	72.2222	88.8889
18	exp1	610	22.2222	55.5556	16.6667	72.2222	94.4444
18	exp1	611	5.55556	50	22.2222	72.2222	77.7778
18	exp1	612	16.6667	38.8889	22.2222	61.1111	77.7778
18	exp1	613	22.2222	44.4444	5.55556	50	72.2222
18	exp1	614	16.6667	44.4444	22.2222	66.6667	83.3333
18	exp1	615	11.1111	44.4444	11.1111	55.5556	66.6667
18	exp1	616	27.7778	16.6667	5.55556	22.2222	50
18	exp1	617	16.6667	11.1111	11.1111	22.2222	38.8889
18	exp1	618	27.7778	16.6667	33.3333	50	77.7778
18	exp1	619	22.2222	27.7778	16.6667	44.4444	66.6667
18	exp1	620	27.7778	27.7778	16.6667	44.4444	72.2222
18	exp1	621	27.7778	11.1111	11.1111	22.2222	50
18	exp1	622	33.3333	38.8889	16.6667	55.5556	88.8889
18	exp1	623	33.3333	33.3333	27.7778	61.1111	94.4444
18	exp1	624	38.8889	16.6667	22.2222	38.8889	77.7778
18	exp1	625	33.3333	38.8889	33.3333	72.2222	105.556
18	exp1	626	33.3333	33.3333	5.55556	38.8889	72.2222
18	exp1	627	38.8889	33.3333	11.1111	44.4444	83.3333
18	exp1	628	38.8889	22.2222	11.1111	33.3333	72.2222
18	exp1	629	38.8889	22.2222	16.6667	38.8889	77.7778
18	exp1	630	33.3333	27.7778	27.7778	55.5556	88.8889
18	exp1	631	33.3333	22.2222	11.1111	33.3333	66.6667
18	exp1	632	38.8889	16.6667	44.4444	61.1111	100
18	exp1	633	38.8889	22.2222	27.7778	50	88.8889
18	exp1	634	33.3333	11.1111	16.6667	27.7778	61.1111
18	exp1	635	27.7778	27.7778	22.2222	50	77.7778
18	exp1	636	27.7778	16.6667	38.8889	55.5556	83.3333
18	exp1	637	38.8889	16.6667	11.1111	27.7778	66.6667
18	exp1	638	22.2222	11.1111	16.6667	27.7778	50
18	exp1	639	38.8889	16.6667	16.6667	33.3333	72.2222
18	exp1	640	44.4444	11.1111	11.1111	22.2222	66.6667
18	exp1	641	38.8889	11.1111	5.55556	16.6667	55.5556
18	exp1	642	22.2222	0	22.2222	22.2222	44.4444
18	exp1	643	16.6667	5.55556	22.2222	27.7778	44.4444
18	exp1	644	22.2222	11.1111	27.7778	38.8889	61.1111
18	exp1	645	16.6667	22.2222	33.3333	55.5556	72.2222
18	exp1	646	22.2222	11.1111	11.1111	22.2222	44.4444
18	exp1	647	33.3333	0	22.2222	22.2222	55.5556
18	exp1	648	44.4444	5.55556	5.55556	11.1111	55.5556
18	exp1	649	33.3333	16.6667	5.55556	22.2222	55.5556
18	exp1	650	38.8889	11.1111	16.6667	27.7778	66.6667
18	exp1	651	38.8889	5.55556	11.1111	16.6667	55.5556
18	exp1	652	38.8889	22.2222	16.6667	38.8889	77.7778
18	exp1	653	38.8889	16.6667	27.7778	44.4444	83.3333
18	exp1	654	44.4444	27.7778	5.55556	33.3333	77.7778
18	exp1	655	33.3333	22.2222	0	22.2222	55.5556
18	exp1	656	27.7778	38.8889	0	38.8889	66.6667
18	exp1	657	33.3333	22.2222	16.6667	38.8889	72.2222
18	exp1	658	38.8889	22.2222	22.2222	44.4444	83.3333
18	exp1	659	44.4444	22.2222	11.1111	33.3333	77.7778
18	exp1	660	27.7778	38.8889	16.6667	55.5556	83.3333
18	exp1	661	33.3333	16.6667	5.55556	22.2222	55.5556
18	exp1	662	33.3333	22.2222	16.6667	38.8889	72.2222
18	exp1	663	44.4444	11.1111	11.1111	22.2222	66.6667
18	exp1	664	33.3333	22.2222	11.1111	33.3333	66.6667
18	exp1	665	33.3333	16.6667	0	16.6667	50
18	exp1	666	27.7778	27.7778	16.6667	44.4444	72.2222
18	exp1	667	33.3333	16.6667	16.6667	33.3333	66.6667
18	exp1	668	27.7778	33.3333	5.55556	38.8889	66.6667
18	exp1	669	22.2222	27.7778	5.55556	33.3333	55.5556
18	exp1	670	27.7778	33.3333	5.55556	38.8889	66.6667
18	exp1	671	22.2222	22.2222	5.55556	27.7778	50
18	exp1	672	27.7778	38.8889	16.6667	55.5556	83.3333
18	exp1	673	16.6667	33.3333	16.6667	50	66.6667
18	exp1	674	27.7778	11.1111	5.55556	16.6667	44.4444
18	exp1	675	22.2222	27.7778	5.55556	33.3333	55.5556
18	exp1	676	33.3333	22.2222	16.6667	38.8889	72.2222
18	exp1	677	16.6667	33.3333	0	33.3333	50
18	exp1	678	16.6667	11.1111	11.1111	22.2222	38.8889
18	exp1	679	27.7778	27.7778	16.6667	44.4444	72.2222
18	exp1	680	16.6667	11.1111	11.1111	22.2222	38.8889
18	exp1	681	22.2222	16.6667	0	16.6667	38.8889
18	exp1	682	27.7778	5.55556	5.55556	11.1111	38.8889
18	exp1	683	22.2222	22.2222	11.1111	33.3333	55.5556
18	exp1	684	16.6667	5.55556	27.7778	33.3333	50
18	exp1	685	27.7778	16.6667	16.6667	33.3333	61.1111
18	exp1	686	16.6667	5.55556	22.2222	27.7778	44.4444
18	exp1	687	33.3333	11.1111	11.1111	22.2222	55.5556
18	exp1	688	22.2222	16.6667	16.6667	33.3333	55.5556
18	exp1	689	22.2222	16.6667	16.6667	33.3333	55.5556
18	exp1	690	16.6667	16.6667	16.6667	33.3333	50
18	exp1	691	16.6667	11.1111	11.1111	22.2222	38.8889
18	exp1	692	11.1111	27.7778	11.1111	38.8889	50
18	exp1	693	16.6667	11.1111	33.3333	44.4444	61.1111
18	exp1	694	27.7778	27.7778	5.55556	33.3333	61.1111
18	exp1	695	22.2222	22.2222	33.3333	55.5556	77.7778
18	exp1	696	11.1111	33.3333	11.1111	44.4444	55.5556
18	exp1	697	5.55556	27.7778	5.55556	33.3333	38.8889
18	exp1	698	22.2222	27.7778	11.1111	38.8889	61.1111
18	exp1	699	16.6667	11.1111	11.1111	22.2222	38.8889
18	exp1	700	11.1111	22.2222	11.1111	33.3333	44.4444
18	exp1	701	16.6667	11.1111	11.1111	22.2222	38.8889
18	exp1	702	11.1111	27.7778	5.55556	33.3333	44.4444
18	exp1	703	22.2222	27.7778	22.2222	50	72.2222
18	exp1	704	16.6667	16.6667	5.55556	22.2222	38.8889
18	exp1	705	16.6667	33.3333	22.2222	55.5556	72.2222
18	exp1	706	22.2222	50	16.6667	66.6667	88.8889
18	exp1	707	11.1111	27.7778	27.7778	55.5556	66.6667
18	exp1	708	16.6667	44.4444	11.1111	55.5556	72.2222
18	exp1	709	22.2222	33.3333	11.1111	44.4444	66.6667
18	exp1	710	16.6667	27.7778	16.6667	44.4444	61.1111
18	exp1	711	16.6667	44.4444	22.2222	66.6667	83.3333
18	exp1	712	16.6667	22.2222	22.2222	44.4444	61.1111
18	exp1	713	16.6667	22.2222	16.6667	38.8889	55.5556
18	exp1	714	11.1111	22.2222	16.6667	38.8889	50
18	exp1	715	22.2222	22.2222	22.2222	44.4444	66.6667
18	exp1	716	11.1111	27.7778	16.6667	44.4444	55.5556
18	exp1	717	22.2222	55.5556	5.55556	61.1111	83.3333
18	exp1	718	11.1111	33.3333	16.6667	50	61.1111
18	exp1	719	11.1111	33.3333	22.2222	55.5556	66.6667
18	exp1	720	16.6667	50	27.7778	77.7778	94.4444
18	exp1	721	16.6667	50	11.1111	61.1111	77.7778
18	exp1	722	22.2222	38.8889	16.6667	55.5556	77.7778
18	exp1	723	22.2222	44.4444	22.2222	66.6667	88.8889
18	exp1	724	11.1111	44.4444	5.55556	50	61.1111
18	exp1	725	22.2222	38.8889	27.7778	66.6667	88.8889
18	exp1	726	11.1111	38.8889	22.2222	61.1111	72.2222
18	exp1	727	16.6667	38.8889	22.2222	61.1111	77.7778
18	exp1	728	11.1111	27.7778	11.1111	38.8889	50
18	exp1	729	11.1111	22.2222	33.3333	55.5556	66.6667
18	exp1	730	11.1111	38.8889	27.7778	66.6667	77.7778
18	exp1	731	27.7778	33.3333	22.2222	55.5556	83.3333
18	exp1	732	16.6667	33.3333	38.8889	72.2222	88.8889
18	exp1	733	22.2222	33.3333	22.2222	55.5556	77.7778
18	exp1	734	22.2222	44.4444	27.7778	72.2222	94.4444
18	exp1	735	22.2222	50	16.6667	66.6667	88.8889
18	exp1	736	22.2222	33.3333	0	33.3333	55.5556
18	exp1	737	16.6667	38.8889	16.6667	55.5556	72.2222
18	exp1	738	22.2222	27.7778	22.2222	50	72.2222
18	exp1	739	22.2222	38.8889	27.7778	66.6667	88.8889
18	exp1	740	16.6667	27.7778	11.1111	38.8889	55.5556
18	exp1	741	22.2222	33.3333	11.1111	44.4444	66.6667
18	exp1	742	16.6667	44.4444	5.55556	50	66.6667
18	exp1	743	27.7778	27.7778	22.2222	50	77.7778
18	exp1	744	22.2222	44.4444	5.55556	50	72.2222
18	exp1	745	22.2222	27.7778	11.1111	38.8889	61.1111
18	exp1	746	22.2222	22.2222	5.55556	27.7778	50
18	exp1	747	16.6667	22.2222	0	22.2222	38.8889
18	exp1	748	22.2222	27.7778	5.55556	33.3333	55.5556
18	exp1	749	22.2222	33.3333	16.6667	50	72.2222
18	exp1	750	33.3333	33.3333	11.1111	44.4444	77.7778
18	exp1	751	33.3333	22.2222	5.55556	27.7778	61.1111
18	exp1	752	33.3333	27.7778	0	27.7778	61.1111
18	exp1	753	27.7778	22.2222	0	22.2222	50
18	exp1	754	33.3333	11.1111	11.1111	22.2222	55.5556
18	exp1	755	38.8889	22.2222	0	22.2222	61.1111
18	exp1	756	44.4444	16.6667	5.55556	22.2222	66.6667
18	exp1	757	38.8889	22.2222	22.2222	44.4444	83.3333
18	exp1	758	33.3333	22.2222	5.55556	27.7778	61.1111
18	exp1	759	27.7778	22.2222	5.55556	27.7778	55.5556
18	exp1	760	44.4444	16.6667	0	16.6667	61.1111
18	exp1	761	38.8889	16.6667	0	16.6667	55.5556
18	exp1	762	33.3333	33.3333	5.55556	38.8889	72.2222
18	exp1	763	33.3333	22.2222	5.55556	27.7778	61.1111
18	exp1	764	38.8889	16.6667	16.6667	33.3333	72.2222
18	exp1	765	33.3333	27.7778	22.2222	50	83.3333
18	exp1	766	38.8889	27.7778	22.2222	50	88.8889
18	exp1	767	33.3333	33.3333	11.1111	44.4444	77.7778
18	exp1	768	38.8889	22.2222	11.1111	33.3333	72.2222
18	exp1	769	33.3333	33.3333	5.55556	38.8889	72.2222
18	exp1	770	27.7778	16.6667	22.2222	38.8889	66.6667
18	exp1	771	27.7778	27.7778	0	27.7778	55.5556
18	exp1	772	22.2222	27.7778	5.55556	33.3333	55.5556
18	exp1	773	33.3333	33.3333	5.55556	38.8889	72.2222
18	exp1	774	38.8889	38.8889	11.1111	50	88.8889
18	exp1	775	27.7778	27.7778	0	27.7778	55.5556
18	exp1	776	50	27.7778	0	27.7778	77.7778
18	exp1	777	38.8889	27.7778	0	27.7778	66.6667
18	exp1	778	44.4444	22.2222	11.1111	33.3333	77.7778
18	exp1	779	33.3333	33.3333	16.6667	50	83.3333
18	exp1	780	33.3333	27.7778	11.1111	38.8889	72.2222
18	exp1	781	50	22.2222	11.1111	33.3333	83.3333
18	exp1	782	33.3333	33.3333	16.6667	50	83.3333
18	exp1	783	22.2222	38.8889	11.1111	50	72.2222
18	exp1	784	33.3333	27.7778	22.2222	50	83.3333
18	exp1	785	38.8889	27.7778	11.1111	38.8889	77.7778
18	exp1	786	33.3333	22.2222	5.55556	27.7778	61.1111
18	exp1	787	33.3333	16.6667	16.6667	33.3333	66.6667
18	exp1	788	27.7778	27.7778	16.6667	44.4444	72.2222
18	exp1	789	33.3333	33.3333	16.6667	50	83.3333
18	exp1	790	22.2222	22.2222	22.2222	44.4444	66.6667
18	exp1	791	33.3333	27.7778	11.1111	38.8889	72.2222
18	exp1	792	33.3333	22.2222	22.2222	44.4444	77.7778
18	exp1	793	33.3333	16.6667	11.1111	27.7778	61.1111
18	exp1	794	27.7778	22.2222	11.1111	33.3333	61.1111
18	exp1	795	27.7778	38.8889	11.1111	50	77.7778
18	exp1	796	33.3333	22.2222	5.55556	27.7778	61.1111
18	exp1	797	33.3333	22.2222	11.1111	33.3333	66.6667
18	exp1	798	22.2222	16.6667	5.55556	22.2222	44.4444
18	exp1	799	27.7778	27.7778	11.1111	38.8889	66.6667
18	exp1	800	27.7778	44.4444	16.6667	61.1111	88.8889
18	exp1	801	27.7778	44.4444	22.2222	66.6667	94.4444
18	exp1	802	33.3333	44.4444	11.1111	55.5556	88.8889
18	exp1	803	22.2222	27.7778	16.6667	44.4444	66.6667
18	exp1	804	22.2222	33.3333	22.2222	55.5556	77.7778
18	exp1	805	27.7778	27.7778	16.6667	44.4444	72.2222
18	exp1	806	33.3333	27.7778	5.55556	33.3333	66.6667
18	exp1	807	33.3333	22.2222	5.55556	27.7778	61.1111
18	exp1	808	27.7778	22.2222	27.7778	50	77.7778
18	exp1	809	38.8889	22.2222	22.2222	44.4444	83.3333
18	exp1	810	33.3333	22.2222	33.3333	55.5556	88.8889
18	exp1	811	33.3333	16.6667	27.7778	44.4444	77.7778
18	exp1	812	38.8889	16.6667	16.6667	33.3333	72.2222
18	exp1	813	50	16.6667	11.1111	27.7778	77.7778
18	exp1	814	44.4444	16.6667	27.7778	44.4444	88.8889
18	exp1	815	33.3333	38.8889	38.8889	77.7778	111.111
18	exp1	816	33.3333	33.3333	11.1111	44.4444	77.7778
18	exp1	817	44.4444	27.7778	16.6667	44.4444	88.8889
18	exp1	818	38.8889	38.8889	16.6667	55.5556	94.4444
18	exp1	819	33.3333	33.3333	27.7778	61.1111	94.4444
18	exp1	820	38.8889	33.3333	16.6667	50	88.8889
18	exp1	821	55.5556	11.1111	27.7778	38.8889	94.4444
18	exp1	822	44.4444	16.6667	50	66.6667	111.111
18	exp1	823	27.7778	11.1111	55.5556	66.6667	94.4444
18	exp1	824	50	16.6667	61.1111	77.7778	127.778
18	exp1	825	44.4444	38.8889	50	88.8889	133.333
18	exp1	826	50	22.2222	50	72.2222	122.222
18	exp1	827	44.4444	33.3333	50	83.3333	127.778
18	exp1	828	44.4444	27.7778	38.8889	66.6667	111.111
18	exp1	829	50	22.2222	50	72.2222	122.222
18	exp1	830	44.4444	27.7778	66.6667	94.4444	138.889
18	exp1	831	55.5556	16.6667	33.3333	50	105.556
18	exp1	832	27.7778	33.3333	16.6667	50	77.7778
18	exp1	833	27.7778	44.4444	27.7778	72.2222	100
18	exp1	834	38.8889	33.3333	5.55556	38.8889	77.7778
18	exp1	835	50	22.2222	16.6667	38.8889	88.8889
18	exp1	836	50	11.1111	11.1111	22.2222	72.2222
18	exp1	837	38.8889	22.2222	27.7778	50	88.8889
18	exp1	838	38.8889	22.2222	16.6667	38.8889	77.7778
18	exp1	839	50	44.4444	16.6667	61.1111	111.111
18	exp1	840	33.3333	22.2222	16.6667	38.8889	72.2222
18	exp1	841	38.8889	22.2222	33.3333	55.5556	94.4444
18	exp1	842	33.3333	27.7778	27.7778	55.5556	88.8889
18	exp1	843	38.8889	33.3333	27.7778	61.1111	100
18	exp1	844	38.8889	61.1111	16.6667	77.7778	116.667
18	exp1	845	38.8889	44.4444	22.2222	66.6667	105.556
18	exp1	846	33.3333	61.1111	22.2222	83.3333	116.667
18	exp1	847	44.4444	50	27.7778	77.7778	122.222
18	exp1	848	38.8889	33.3333	22.2222	55.5556	94.4444
18	exp1	849	38.8889	55.5556	22.2222	77.7778	116.667
18	exp1	850	22.2222	27.7778	27.7778	55.5556	77.7778
18	exp1	851	22.2222	33.3333	38.8889	72.2222	94.4444
18	exp1	852	33.3333	44.4444	27.7778	72.2222	105.556
18	exp1	853	33.3333	38.8889	33.3333	72.2222	105.556
18	exp1	854	38.8889	16.6667	50	66.6667	105.556
18	exp1	855	38.8889	16.6667	11.1111	27.7778	66.6667
18	exp1	856	33.3333	27.7778	16.6667	44.4444	77.7778
18	exp1	857	33.3333	22.2222	27.7778	50	83.3333
18	exp1	858	22.2222	22.2222	22.2222	44.4444	66.6667
18	exp1	859	27.7778	22.2222	16.6667	38.8889	66.6667
18	exp1	860	27.7778	22.2222	11.1111	33.3333	61.1111
18	exp1	861	27.7778	16.6667	11.1111	27.7778	55.5556
18	exp1	862	22.2222	27.7778	22.2222	50	72.2222
18	exp1	863	27.7778	22.2222	33.3333	55.5556	83.3333
18	exp1	864	22.2222	38.8889	11.1111	50	72.2222
18	exp1	865	22.2222	33.3333	0	33.3333	55.5556
18	exp1	866	27.7778	33.3333	5.55556	38.8889	66.6667
18	exp1	867	27.7778	22.2222	22.2222	44.4444	72.2222
18	exp1	868	22.2222	22.2222	0	22.2222	44.4444
18	exp1	869	27.7778	38.8889	5.55556	44.4444	72.2222
18	exp1	870	27.7778	27.7778	11.1111	38.8889	66.6667
18	exp1	871	22.2222	5.55556	5.55556	11.1111	33.3333
18	exp1	872	16.6667	11.1111	11.1111	22.2222	38.8889
18	exp1	873	50	16.6667	11.1111	27.7778	77.7778
18	exp1	874	38.8889	22.2222	5.55556	27.7778	66.6667
18	exp1	875	33.3333	22.2222	16.6667	38.8889	72.2222
18	exp1	876	33.3333	44.4444	16.6667	61.1111	94.4444
18	exp1	877	33.3333	27.7778	11.1111	38.8889	72.2222
18	exp1	878	16.6667	5.55556	16.6667	22.2222	38.8889
18	exp1	879	27.7778	27.7778	11.1111	38.8889	66.6667
18	exp1	880	27.7778	16.6667	5.55556	22.2222	50
18	exp1	881	22.2222	27.7778	11.1111	38.8889	61.1111
18	exp1	882	16.6667	11.1111	16.6667	27.7778	44.4444
18	exp1	883	22.2222	27.7778	27.7778	55.5556	77.7778
18	exp1	884	11.1111	44.4444	5.55556	50	61.1111
18	exp1	885	22.2222	33.3333	0	33.3333	55.5556
18	exp1	886	16.6667	16.6667	5.55556	22.2222	38.8889
18	exp1	887	22.2222	5.55556	33.3333	38.8889	61.1111
18	exp1	888	16.6667	5.55556	16.6667	22.2222	38.8889
18	exp1	889	27.7778	11.1111	5.55556	16.6667	44.4444
18	exp1	890	27.7778	5.55556	16.6667	22.2222	50
18	exp1	891	27.7778	11.1111	5.55556	16.6667	44.4444
18	exp1	892	33.3333	11.1111	11.1111	22.2222	55.5556
18	exp1	893	22.2222	16.6667	22.2222	38.8889	61.1111
18	exp1	894	22.2222	22.2222	5.55556	27.7778	50
18	exp1	895	22.2222	11.1111	11.1111	22.2222	44.4444
18	exp1	896	16.6667	27.7778	11.1111	38.8889	55.5556
18	exp1	897	22.2222	22.2222	5.55556	27.7778	50
18	exp1	898	22.2222	27.7778	5.55556	33.3333	55.5556
18	exp1	899	11.1111	38.8889	11.1111	50	61.1111
18	exp1	900	22.2222	22.2222	11.1111	33.3333	55.5556
18	exp1	901	27.7778	50	16.6667	66.6667	94.4444
18	exp1	902	27.7778	27.7778	5.55556	33.3333	61.1111
18	exp1	903	16.6667	33.3333	22.2222	55.5556	72.2222
18	exp1	904	27.7778	16.6667	11.1111	27.7778	55.5556
18	exp1	905	27.7778	27.7778	38.8889	66.6667	94.4444
18	exp1	906	27.7778	33.3333	11.1111	44.4444	72.2222
18	exp1	907	33.3333	16.6667	5.55556	22.2222	55.5556
18	exp1	908	16.6667	38.8889	27.7778	66.6667	83.3333
18	exp1	909	11.1111	16.6667	0	16.6667	27.7778
18	exp1	910	22.2222	22.2222	11.1111	33.3333	55.5556
18	exp1	911	27.7778	22.2222	5.55556	27.7778	55.5556
18	exp1	912	33.3333	11.1111	0	11.1111	44.4444
18	exp1	913	22.2222	5.55556	22.2222	27.7778	50
18	exp1	914	27.7778	27.7778	0	27.7778	55.5556
18	exp1	915	22.2222	27.7778	11.1111	38.8889	61.1111
18	exp1	916	22.2222	27.7778	5.55556	33.3333	55.5556
18	exp1	917	38.8889	16.6667	5.55556	22.2222	61.1111
18	exp1	918	27.7778	22.2222	0	22.2222	50
18	exp1	919	22.2222	16.6667	0	16.6667	38.8889
18	exp1	920	16.6667	5.55556	0	5.55556	22.2222
18	exp1	921	27.7778	5.55556	0	5.55556	33.3333
18	exp1	922	22.2222	16.6667	5.55556	22.2222	44.4444
18	exp1	923	22.2222	11.1111	11.1111	22.2222	44.4444
18	exp1	924	11.1111	5.55556	5.55556	11.1111	22.2222
18	exp1	925	27.7778	16.6667	5.55556	22.2222	50
18	exp1	926	22.2222	27.7778	5.55556	33.3333	55.5556
18	exp1	927	22.2222	11.1111	5.55556	16.6667	38.8889
18	exp1	928	22.2222	16.6667	27.7778	44.4444	66.6667
18	exp1	929	22.2222	22.2222	11.1111	33.3333	55.5556
18	exp1	930	27.7778	33.3333	22.2222	55.5556	83.3333
18	exp1	931	16.6667	38.8889	16.6667	55.5556	72.2222
18	exp1	932	22.2222	27.7778	5.55556	33.3333	55.5556
18	exp1	933	22.2222	16.6667	11.1111	27.7778	50
18	exp1	934	27.7778	33.3333	11.1111	44.4444	72.2222
18	exp1	935	16.6667	22.2222	27.7778	50	66.6667
18	exp1	936	33.3333	16.6667	5.55556	22.2222	55.5556
18	exp1	937	27.7778	22.2222	5.55556	27.7778	55.5556
18	exp1	938	22.2222	22.2222	0	22.2222	44.4444
18	exp1	939	27.7778	22.2222	5.55556	27.7778	55.5556
18	exp1	940	27.7778	11.1111	11.1111	22.2222	50
18	exp1	941	27.7778	11.1111	5.55556	16.6667	44.4444
18	exp1	942	27.7778	16.6667	5.55556	22.2222	50
18	exp1	943	22.2222	11.1111	5.55556	16.6667	38.8889
18	exp1	944	16.6667	16.6667	0	16.6667	33.3333
18	exp1	945	22.2222	5.55556	11.1111	16.6667	38.8889
18	exp1	946	22.2222	16.6667	11.1111	27.7778	50
18	exp1	947	22.2222	11.1111	22.2222	33.3333	55.5556
18	exp1	948	22.2222	5.55556	11.1111	16.6667	38.8889
18	exp1	949	22.2222	11.1111	11.1111	22.2222	44.4444
18	exp1	950	27.7778	16.6667	5.55556	22.2222	50
18	exp1	951	22.2222	11.1111	11.1111	22.2222	44.4444
18	exp1	952	22.2222	27.7778	11.1111	38.8889	61.1111
18	exp1	953	27.7778	27.7778	0	27.7778	55.5556
18	exp1	954	11.1111	16.6667	22.2222	38.8889	50
18	exp1	955	22.2222	16.6667	11.1111	27.7778	50
18	exp1	956	16.6667	11.1111	16.6667	27.7778	44.4444
18	exp1	957	44.4444	16.6667	5.55556	22.2222	66.6667
18	exp1	958	16.6667	5.55556	16.6667	22.2222	38.8889
18	exp1	959	22.2222	5.55556	5.55556	11.1111	33.3333
18	exp1	960	22.2222	16.6667	16.6667	33.3333	55.5556
18	exp1	961	27.7778	16.6667	0	16.6667	44.4444
18	exp1	962	16.6667	5.55556	0	5.55556	22.2222
18	exp1	963	22.2222	5.55556	0	5.55556	27.7778
18	exp1	964	11.1111	5.55556	5.55556	11.1111	22.2222
18	exp1	965	33.3333	11.1111	16.6667	27.7778	61.1111
18	exp1	966	27.7778	5.55556	5.55556	11.1111	38.8889
18	exp1	967	27.7778	11.1111	27.7778	38.8889	66.6667
18	exp1	968	22.2222	0	16.6667	16.6667	38.8889
18	exp1	969	27.7778	5.55556	11.1111	16.6667	44.4444
18	exp1	970	38.8889	22.2222	5.55556	27.7778	66.6667
18	exp1	971	44.4444	11.1111	16.6667	27.7778	72.2222
18	exp1	972	33.3333	5.55556	33.3333	38.8889	72.2222
18	exp1	973	33.3333	0	11.1111	11.1111	44.4444
18	exp1	974	44.4444	0	16.6667	16.6667	61.1111
18	exp1	975	44.4444	5.55556	5.55556	11.1111	55.5556
18	exp1	976	33.3333	11.1111	11.1111	22.2222	55.5556
18	exp1	977	38.8889	11.1111	0	11.1111	50
18	exp1	978	44.4444	11.1111	5.55556	16.6667	61.1111
18	exp1	979	38.8889	5.55556	11.1111	16.6667	55.5556
18	exp1	980	33.3333	16.6667	16.6667	33.3333	66.6667
18	exp1	981	27.7778	11.1111	11.1111	22.2222	50
18	exp1	982	55.5556	33.3333	11.1111	44.4444	100
18	exp1	983	38.8889	27.7778	11.1111	38.8889	77.7778
18	exp1	984	33.3333	22.2222	27.7778	50	83.3333
18	exp1	985	27.7778	16.6667	11.1111	27.7778	55.5556
18	exp1	986	33.3333	38.8889	11.1111	50	83.3333
18	exp1	987	16.6667	27.7778	11.1111	38.8889	55.5556
18	exp1	988	16.6667	44.4444	5.55556	50	66.6667
18	exp1	989	22.2222	33.3333	0	33.3333	55.5556
18	exp1	990	22.2222	27.7778	11.1111	38.8889	61.1111
18	exp1	991	27.7778	16.6667	5.55556	22.2222	50
18	exp1	992	27.7778	33.3333	5.55556	38.8889	66.6667
18	exp1	993	16.6667	33.3333	16.6667	50	66.6667
18	exp1	994	22.2222	27.7778	5.55556	33.3333	55.5556
18	exp1	995	22.2222	33.3333	5.55556	38.8889	61.1111
18	exp1	996	27.7778	27.7778	11.1111	38.8889	66.6667
18	exp1	997	22.2222	27.7778	5.55556	33.3333	55.5556
18	exp1	998	33.3333	27.7778	11.1111	38.8889	72.2222
18	exp1	999	22.2222	44.4444	11.1111	55.5556	77.7778
18	exp1	1000	27.7778	11.1111	27.7778	38.8889	66.6667
18	exp1	1001	16.6667	27.7778	16.6667	44.4444	61.1111
18	exp1	1002	16.6667	33.3333	16.6667	50	66.6667
18	exp1	1003	22.2222	27.7778	11.1111	38.8889	61.1111
18	exp1	1004	22.2222	33.3333	5.55556	38.8889	61.1111
18	exp1	1005	27.7778	44.4444	16.6667	61.1111	88.8889
18	exp1	1006	27.7778	27.7778	16.6667	44.4444	72.2222
18	exp1	1007	27.7778	33.3333	16.6667	50	77.7778
18	exp1	1008	33.3333	22.2222	11.1111	33.3333	66.6667
18	exp1	1009	27.7778	33.3333	11.1111	44.4444	72.2222
18	exp1	1010	22.2222	16.6667	0	16.6667	38.8889
18	exp1	1011	33.3333	16.6667	5.55556	22.2222	55.5556
18	exp1	1012	22.2222	16.6667	11.1111	27.7778	50
18	exp1	1013	33.3333	16.6667	5.55556	22.2222	55.5556
18	exp1	1014	33.3333	0	0	0	33.3333
18	exp1	1015	27.7778	5.55556	0	5.55556	33.3333
18	exp1	1016	33.3333	16.6667	5.55556	22.2222	55.5556
18	exp1	1017	33.3333	22.2222	16.6667	38.8889	72.2222
18	exp1	1018	27.7778	22.2222	5.55556	27.7778	55.5556
18	exp1	1019	27.7778	38.8889	16.6667	55.5556	83.3333
18	exp1	1020	38.8889	33.3333	16.6667	50	88.8889
18	exp1	1021	33.3333	0	22.2222	22.2222	55.5556
18	exp1	1022	27.7778	5.55556	27.7778	33.3333	61.1111
18	exp1	1023	38.8889	5.55556	22.2222	27.7778	66.6667
18	exp1	1024	27.7778	5.55556	16.6667	22.2222	50
18	exp1	1025	27.7778	11.1111	16.6667	27.7778	55.5556
18	exp1	1026	27.7778	16.6667	16.6667	33.3333	61.1111
18	exp1	1027	27.7778	11.1111	16.6667	27.7778	55.5556
18	exp1	1028	27.7778	16.6667	11.1111	27.7778	55.5556
18	exp1	1029	16.6667	11.1111	0	11.1111	27.7778
18	exp1	1030	22.2222	5.55556	27.7778	33.3333	55.5556
18	exp1	1031	22.2222	16.6667	5.55556	22.2222	44.4444
18	exp1	1032	27.7778	11.1111	5.55556	16.6667	44.4444
18	exp1	1033	16.6667	27.7778	0	27.7778	44.4444
18	exp1	1034	16.6667	22.2222	0	22.2222	38.8889
18	exp1	1035	22.2222	5.55556	16.6667	22.2222	44.4444
18	exp1	1036	22.2222	16.6667	11.1111	27.7778	50
18	exp1	1037	22.2222	16.6667	16.6667	33.3333	55.5556
18	exp1	1038	11.1111	11.1111	0	11.1111	22.2222
18	exp1	1039	16.6667	11.1111	5.55556	16.6667	33.3333
18	exp1	1040	16.6667	16.6667	0	16.6667	33.3333
18	exp1	1041	16.6667	11.1111	5.55556	16.6667	33.3333
18	exp1	1042	27.7778	16.6667	5.55556	22.2222	50
18	exp1	1043	38.8889	16.6667	11.1111	27.7778	66.6667
18	exp1	1044	38.8889	5.55556	5.55556	11.1111	50
18	exp1	1045	33.3333	16.6667	11.1111	27.7778	61.1111
18	exp1	1046	33.3333	16.6667	5.55556	22.2222	55.5556
18	exp1	1047	38.8889	16.6667	0	16.6667	55.5556
18	exp1	1048	38.8889	11.1111	0	11.1111	50
18	exp1	1049	33.3333	5.55556	11.1111	16.6667	50
18	exp1	1050	27.7778	5.55556	11.1111	16.6667	44.4444
18	exp2	251	27.7778	33.3333	16.6667	50	77.7778
18	exp2	252	38.8889	22.2222	16.6667	38.8889	77.7778
18	exp2	253	44.4444	0	16.6667	16.6667	61.1111
18	exp2	254	33.3333	0	16.6667	16.6667	50
18	exp2	255	33.3333	0	11.1111	11.1111	44.4444
18	exp2	256	33.3333	16.6667	5.55556	22.2222	55.5556
18	exp2	257	27.7778	16.6667	11.1111	27.7778	55.5556
18	exp2	258	27.7778	11.1111	0	11.1111	38.8889
18	exp2	259	33.3333	11.1111	11.1111	22.2222	55.5556
18	exp2	260	38.8889	0	5.55556	5.55556	44.4444
18	exp2	261	33.3333	5.55556	11.1111	16.6667	50
18	exp2	262	44.4444	0	11.1111	11.1111	55.5556
18	exp2	263	33.3333	5.55556	11.1111	16.6667	50
18	exp2	264	38.8889	5.55556	5.55556	11.1111	50
18	exp2	265	33.3333	16.6667	5.55556	22.2222	55.5556
18	exp2	266	38.8889	11.1111	16.6667	27.7778	66.6667
18	exp2	267	33.3333	11.1111	11.1111	22.2222	55.5556
18	exp2	268	33.3333	22.2222	11.1111	33.3333	66.6667
18	exp2	269	33.3333	16.6667	22.2222	38.8889	72.2222
18	exp2	270	33.3333	5.55556	16.6667	22.2222	55.5556
18	exp2	271	33.3333	16.6667	5.55556	22.2222	55.5556
18	exp2	272	27.7778	16.6667	44.4444	61.1111	88.8889
18	exp2	273	27.7778	5.55556	55.5556	61.1111	88.8889
18	exp2	274	33.3333	22.2222	16.6667	38.8889	72.2222
18	exp2	275	38.8889	22.2222	16.6667	38.8889	77.7778
18	exp2	276	33.3333	11.1111	5.55556	16.6667	50
18	exp2	277	38.8889	22.2222	5.55556	27.7778	66.6667
18	exp2	278	33.3333	16.6667	33.3333	50	83.3333
18	exp2	279	22.2222	16.6667	27.7778	44.4444	66.6667
18	exp2	280	27.7778	22.2222	22.2222	44.4444	72.2222
18	exp2	281	38.8889	16.6667	11.1111	27.7778	66.6667
18	exp2	282	27.7778	16.6667	11.1111	27.7778	55.5556
18	exp2	283	27.7778	5.55556	16.6667	22.2222	50
18	exp2	284	27.7778	22.2222	27.7778	50	77.7778
18	exp2	285	33.3333	16.6667	16.6667	33.3333	66.6667
18	exp2	286	22.2222	11.1111	5.55556	16.6667	38.8889
18	exp2	287	27.7778	33.3333	11.1111	44.4444	72.2222
18	exp2	288	22.2222	27.7778	11.1111	38.8889	61.1111
18	exp2	289	33.3333	44.4444	33.3333	77.7778	111.111
18	exp2	290	27.7778	38.8889	16.6667	55.5556	83.3333
18	exp2	291	38.8889	16.6667	38.8889	55.5556	94.4444
18	exp2	292	33.3333	16.6667	27.7778	44.4444	77.7778
18	exp2	293	44.4444	22.2222	11.1111	33.3333	77.7778
18	exp2	294	33.3333	11.1111	27.7778	38.8889	72.2222
18	exp2	295	38.8889	11.1111	16.6667	27.7778	66.6667
18	exp2	296	33.3333	11.1111	27.7778	38.8889	72.2222
18	exp2	297	38.8889	16.6667	22.2222	38.8889	77.7778
18	exp2	298	38.8889	22.2222	27.7778	50	88.8889
18	exp2	299	38.8889	16.6667	27.7778	44.4444	83.3333
18	exp2	300	50	5.55556	27.7778	33.3333	83.3333
18	exp2	301	22.2222	11.1111	16.6667	27.7778	50
18	exp2	302	33.3333	11.1111	11.1111	22.2222	55.5556
18	exp2	303	33.3333	16.6667	11.1111	27.7778	61.1111
18	exp2	304	27.7778	22.2222	22.2222	44.4444	72.2222
18	exp2	305	33.3333	0	22.2222	22.2222	55.5556
18	exp2	306	22.2222	16.6667	16.6667	33.3333	55.5556
18	exp2	307	22.2222	38.8889	11.1111	50	72.2222
18	exp2	308	11.1111	22.2222	11.1111	33.3333	44.4444
18	exp2	309	27.7778	27.7778	38.8889	66.6667	94.4444
18	exp2	310	22.2222	27.7778	16.6667	44.4444	66.6667
18	exp2	311	22.2222	22.2222	16.6667	38.8889	61.1111
18	exp2	312	22.2222	11.1111	11.1111	22.2222	44.4444
18	exp2	313	38.8889	5.55556	22.2222	27.7778	66.6667
18	exp2	314	33.3333	11.1111	11.1111	22.2222	55.5556
18	exp2	315	38.8889	11.1111	16.6667	27.7778	66.6667
18	exp2	316	27.7778	22.2222	27.7778	50	77.7778
18	exp2	317	16.6667	16.6667	33.3333	50	66.6667
18	exp2	318	38.8889	5.55556	33.3333	38.8889	77.7778
18	exp2	319	33.3333	27.7778	11.1111	38.8889	72.2222
18	exp2	320	22.2222	5.55556	16.6667	22.2222	44.4444
18	exp2	321	22.2222	11.1111	16.6667	27.7778	50
18	exp2	322	33.3333	5.55556	16.6667	22.2222	55.5556
18	exp2	323	22.2222	11.1111	27.7778	38.8889	61.1111
18	exp2	324	27.7778	16.6667	16.6667	33.3333	61.1111
18	exp2	325	33.3333	33.3333	27.7778	61.1111	94.4444
18	exp2	326	33.3333	16.6667	38.8889	55.5556	88.8889
18	exp2	327	33.3333	11.1111	27.7778	38.8889	72.2222
18	exp2	328	27.7778	22.2222	16.6667	38.8889	66.6667
18	exp2	329	44.4444	0	16.6667	16.6667	61.1111
18	exp2	330	44.4444	16.6667	27.7778	44.4444	88.8889
18	exp2	331	44.4444	0	11.1111	11.1111	55.5556
18	exp2	332	33.3333	11.1111	16.6667	27.7778	61.1111
18	exp2	333	33.3333	11.1111	16.6667	27.7778	61.1111
18	exp2	334	44.4444	11.1111	33.3333	44.4444	88.8889
18	exp2	335	50	11.1111	44.4444	55.5556	105.556
18	exp2	336	38.8889	0	11.1111	11.1111	50
18	exp2	337	44.4444	11.1111	22.2222	33.3333	77.7778
18	exp2	338	27.7778	11.1111	27.7778	38.8889	66.6667
18	exp2	339	38.8889	11.1111	16.6667	27.7778	66.6667
18	exp2	340	38.8889	11.1111	22.2222	33.3333	72.2222
18	exp2	341	38.8889	38.8889	16.6667	55.5556	94.4444
18	exp2	342	33.3333	16.6667	16.6667	33.3333	66.6667
18	exp2	343	33.3333	22.2222	16.6667	38.8889	72.2222
18	exp2	344	38.8889	11.1111	22.2222	33.3333	72.2222
18	exp2	345	38.8889	0	11.1111	11.1111	50
18	exp2	346	50	16.6667	27.7778	44.4444	94.4444
18	exp2	347	38.8889	16.6667	11.1111	27.7778	66.6667
18	exp2	348	44.4444	27.7778	11.1111	38.8889	83.3333
18	exp2	349	38.8889	11.1111	33.3333	44.4444	83.3333
18	exp2	350	38.8889	16.6667	33.3333	50	88.8889
18	exp2	351	33.3333	0	27.7778	27.7778	61.1111
18	exp2	352	33.3333	5.55556	22.2222	27.7778	61.1111
18	exp2	353	27.7778	16.6667	16.6667	33.3333	61.1111
18	exp2	354	16.6667	11.1111	27.7778	38.8889	55.5556
18	exp2	355	27.7778	27.7778	33.3333	61.1111	88.8889
18	exp2	356	33.3333	16.6667	11.1111	27.7778	61.1111
18	exp2	357	44.4444	16.6667	22.2222	38.8889	83.3333
18	exp2	358	50	11.1111	11.1111	22.2222	72.2222
18	exp2	359	27.7778	11.1111	22.2222	33.3333	61.1111
18	exp2	360	22.2222	27.7778	11.1111	38.8889	61.1111
18	exp2	361	33.3333	16.6667	22.2222	38.8889	72.2222
18	exp2	362	16.6667	16.6667	27.7778	44.4444	61.1111
18	exp2	363	27.7778	11.1111	27.7778	38.8889	66.6667
18	exp2	364	27.7778	16.6667	11.1111	27.7778	55.5556
18	exp2	365	27.7778	22.2222	16.6667	38.8889	66.6667
18	exp2	366	33.3333	11.1111	16.6667	27.7778	61.1111
18	exp2	367	38.8889	33.3333	11.1111	44.4444	83.3333
18	exp2	368	27.7778	5.55556	11.1111	16.6667	44.4444
18	exp2	369	38.8889	16.6667	5.55556	22.2222	61.1111
18	exp2	370	38.8889	0	16.6667	16.6667	55.5556
18	exp2	371	50	5.55556	38.8889	44.4444	94.4444
18	exp2	372	44.4444	11.1111	16.6667	27.7778	72.2222
18	exp2	373	44.4444	27.7778	0	27.7778	72.2222
18	exp2	374	55.5556	5.55556	11.1111	16.6667	72.2222
18	exp2	375	33.3333	11.1111	16.6667	27.7778	61.1111
18	exp2	376	38.8889	5.55556	11.1111	16.6667	55.5556
18	exp2	377	22.2222	5.55556	16.6667	22.2222	44.4444
18	exp2	378	44.4444	11.1111	11.1111	22.2222	66.6667
18	exp2	379	44.4444	0	11.1111	11.1111	55.5556
18	exp2	380	38.8889	0	5.55556	5.55556	44.4444
18	exp2	381	38.8889	0	22.2222	22.2222	61.1111
18	exp2	382	38.8889	11.1111	22.2222	33.3333	72.2222
18	exp2	383	38.8889	22.2222	11.1111	33.3333	72.2222
18	exp2	384	38.8889	5.55556	22.2222	27.7778	66.6667
18	exp2	385	38.8889	5.55556	16.6667	22.2222	61.1111
18	exp2	386	44.4444	22.2222	16.6667	38.8889	83.3333
18	exp2	387	33.3333	5.55556	22.2222	27.7778	61.1111
18	exp2	388	33.3333	22.2222	22.2222	44.4444	77.7778
18	exp2	389	33.3333	5.55556	22.2222	27.7778	61.1111
18	exp2	390	27.7778	11.1111	11.1111	22.2222	50
18	exp2	391	33.3333	5.55556	16.6667	22.2222	55.5556
18	exp2	392	38.8889	22.2222	5.55556	27.7778	66.6667
18	exp2	393	44.4444	16.6667	33.3333	50	94.4444
18	exp2	394	44.4444	16.6667	16.6667	33.3333	77.7778
18	exp2	395	44.4444	11.1111	16.6667	27.7778	72.2222
18	exp2	396	33.3333	11.1111	27.7778	38.8889	72.2222
18	exp2	397	50	16.6667	16.6667	33.3333	83.3333
18	exp2	398	44.4444	16.6667	38.8889	55.5556	100
18	exp2	399	38.8889	11.1111	33.3333	44.4444	83.3333
18	exp2	400	44.4444	16.6667	33.3333	50	94.4444
18	exp2	401	33.3333	11.1111	16.6667	27.7778	61.1111
18	exp2	402	38.8889	11.1111	27.7778	38.8889	77.7778
18	exp2	403	33.3333	27.7778	11.1111	38.8889	72.2222
18	exp2	404	38.8889	16.6667	16.6667	33.3333	72.2222
18	exp2	405	50	22.2222	16.6667	38.8889	88.8889
18	exp2	406	38.8889	5.55556	33.3333	38.8889	77.7778
18	exp2	407	33.3333	5.55556	22.2222	27.7778	61.1111
18	exp2	408	50	11.1111	22.2222	33.3333	83.3333
18	exp2	409	44.4444	16.6667	27.7778	44.4444	88.8889
18	exp2	410	50	0	5.55556	5.55556	55.5556
18	exp2	411	50	16.6667	22.2222	38.8889	88.8889
18	exp2	412	44.4444	11.1111	22.2222	33.3333	77.7778
18	exp2	413	55.5556	5.55556	16.6667	22.2222	77.7778
18	exp2	414	50	27.7778	33.3333	61.1111	111.111
18	exp2	415	44.4444	11.1111	11.1111	22.2222	66.6667
18	exp2	416	61.1111	11.1111	27.7778	38.8889	100
18	exp2	417	55.5556	5.55556	44.4444	50	105.556
18	exp2	418	55.5556	11.1111	38.8889	50	105.556
18	exp2	419	55.5556	16.6667	22.2222	38.8889	94.4444
18	exp2	420	55.5556	5.55556	33.3333	38.8889	94.4444
18	exp2	421	55.5556	22.2222	22.2222	44.4444	100
18	exp2	422	55.5556	27.7778	22.2222	50	105.556
18	exp2	423	38.8889	22.2222	11.1111	33.3333	72.2222
18	exp2	424	61.1111	27.7778	16.6667	44.4444	105.556
18	exp2	425	50	11.1111	5.55556	16.6667	66.6667
18	exp2	426	38.8889	16.6667	5.55556	22.2222	61.1111
18	exp2	427	44.4444	11.1111	11.1111	22.2222	66.6667
18	exp2	428	61.1111	22.2222	0	22.2222	83.3333
18	exp2	429	66.6667	22.2222	11.1111	33.3333	100
18	exp2	430	27.7778	22.2222	11.1111	33.3333	61.1111
18	exp2	431	50	16.6667	5.55556	22.2222	72.2222
18	exp2	432	38.8889	5.55556	33.3333	38.8889	77.7778
18	exp2	433	38.8889	11.1111	16.6667	27.7778	66.6667
18	exp2	434	50	11.1111	22.2222	33.3333	83.3333
18	exp2	435	50	11.1111	22.2222	33.3333	83.3333
18	exp2	436	55.5556	22.2222	16.6667	38.8889	94.4444
18	exp2	437	44.4444	22.2222	38.8889	61.1111	105.556
18	exp2	438	50	27.7778	16.6667	44.4444	94.4444
18	exp2	439	50	33.3333	22.2222	55.5556	105.556
18	exp2	440	50	50	11.1111	61.1111	111.111
18	exp2	441	61.1111	22.2222	11.1111	33.3333	94.4444
18	exp2	442	44.4444	11.1111	5.55556	16.6667	61.1111
18	exp2	443	27.7778	16.6667	11.1111	27.7778	55.5556
18	exp2	444	38.8889	22.2222	11.1111	33.3333	72.2222
18	exp2	445	50	22.2222	5.55556	27.7778	77.7778
18	exp2	446	22.2222	50	27.7778	77.7778	100
18	exp2	447	55.5556	27.7778	16.6667	44.4444	100
18	exp2	448	33.3333	22.2222	5.55556	27.7778	61.1111
18	exp2	449	38.8889	16.6667	16.6667	33.3333	72.2222
18	exp2	450	44.4444	16.6667	16.6667	33.3333	77.7778
18	exp2	451	38.8889	27.7778	22.2222	50	88.8889
18	exp2	452	38.8889	27.7778	22.2222	50	88.8889
18	exp2	453	44.4444	16.6667	16.6667	33.3333	77.7778
18	exp2	454	33.3333	22.2222	11.1111	33.3333	66.6667
18	exp2	455	44.4444	22.2222	27.7778	50	94.4444
18	exp2	456	44.4444	16.6667	16.6667	33.3333	77.7778
18	exp2	457	50	16.6667	27.7778	44.4444	94.4444
18	exp2	458	38.8889	27.7778	22.2222	50	88.8889
18	exp2	459	55.5556	22.2222	33.3333	55.5556	111.111
18	exp2	460	50	22.2222	16.6667	38.8889	88.8889
18	exp2	461	55.5556	33.3333	27.7778	61.1111	116.667
18	exp2	462	44.4444	22.2222	16.6667	38.8889	83.3333
18	exp2	463	27.7778	38.8889	16.6667	55.5556	83.3333
18	exp2	464	38.8889	27.7778	27.7778	55.5556	94.4444
18	exp2	465	50	11.1111	33.3333	44.4444	94.4444
18	exp2	466	55.5556	11.1111	22.2222	33.3333	88.8889
18	exp2	467	44.4444	33.3333	16.6667	50	94.4444
18	exp2	468	50	11.1111	11.1111	22.2222	72.2222
18	exp2	469	38.8889	22.2222	16.6667	38.8889	77.7778
18	exp2	470	50	22.2222	27.7778	50	100
18	exp2	471	50	27.7778	22.2222	50	100
18	exp2	472	44.4444	22.2222	33.3333	55.5556	100
18	exp2	473	38.8889	22.2222	11.1111	33.3333	72.2222
18	exp2	474	61.1111	27.7778	11.1111	38.8889	100
18	exp2	475	50	16.6667	16.6667	33.3333	83.3333
18	exp2	476	44.4444	16.6667	22.2222	38.8889	83.3333
18	exp2	477	33.3333	27.7778	16.6667	44.4444	77.7778
18	exp2	478	33.3333	33.3333	16.6667	50	83.3333
18	exp2	479	44.4444	27.7778	27.7778	55.5556	100
18	exp2	480	27.7778	27.7778	22.2222	50	77.7778
18	exp2	481	27.7778	33.3333	16.6667	50	77.7778
18	exp2	482	44.4444	27.7778	11.1111	38.8889	83.3333
18	exp2	483	44.4444	38.8889	16.6667	55.5556	100
18	exp2	484	33.3333	33.3333	16.6667	50	83.3333
18	exp2	485	33.3333	27.7778	22.2222	50	83.3333
18	exp2	486	22.2222	27.7778	11.1111	38.8889	61.1111
18	exp2	487	38.8889	27.7778	5.55556	33.3333	72.2222
18	exp2	488	27.7778	33.3333	11.1111	44.4444	72.2222
18	exp2	489	38.8889	38.8889	11.1111	50	88.8889
18	exp2	490	38.8889	22.2222	16.6667	38.8889	77.7778
18	exp2	491	44.4444	16.6667	5.55556	22.2222	66.6667
18	exp2	492	38.8889	27.7778	0	27.7778	66.6667
18	exp2	493	38.8889	22.2222	16.6667	38.8889	77.7778
18	exp2	494	38.8889	33.3333	22.2222	55.5556	94.4444
18	exp2	495	44.4444	22.2222	22.2222	44.4444	88.8889
18	exp2	496	44.4444	50	16.6667	66.6667	111.111
18	exp2	497	38.8889	33.3333	22.2222	55.5556	94.4444
18	exp2	498	27.7778	33.3333	11.1111	44.4444	72.2222
18	exp2	499	33.3333	38.8889	5.55556	44.4444	77.7778
18	exp2	500	44.4444	27.7778	11.1111	38.8889	83.3333
18	exp2	501	44.4444	27.7778	33.3333	61.1111	105.556
18	exp2	502	38.8889	27.7778	11.1111	38.8889	77.7778
18	exp2	503	33.3333	11.1111	22.2222	33.3333	66.6667
18	exp2	504	44.4444	27.7778	16.6667	44.4444	88.8889
18	exp2	505	44.4444	27.7778	16.6667	44.4444	88.8889
18	exp2	506	38.8889	27.7778	16.6667	44.4444	83.3333
18	exp2	507	38.8889	33.3333	22.2222	55.5556	94.4444
18	exp2	508	22.2222	22.2222	11.1111	33.3333	55.5556
18	exp2	509	44.4444	38.8889	11.1111	50	94.4444
18	exp2	510	38.8889	38.8889	11.1111	50	88.8889
18	exp2	511	33.3333	16.6667	16.6667	33.3333	66.6667
18	exp2	512	22.2222	44.4444	11.1111	55.5556	77.7778
18	exp2	513	27.7778	38.8889	16.6667	55.5556	83.3333
18	exp2	514	33.3333	38.8889	16.6667	55.5556	88.8889
18	exp2	515	44.4444	33.3333	22.2222	55.5556	100
18	exp2	516	33.3333	38.8889	11.1111	50	83.3333
18	exp2	517	44.4444	44.4444	16.6667	61.1111	105.556
18	exp2	518	33.3333	27.7778	16.6667	44.4444	77.7778
18	exp2	519	38.8889	33.3333	22.2222	55.5556	94.4444
18	exp2	520	50	44.4444	27.7778	72.2222	122.222
18	exp2	521	38.8889	33.3333	11.1111	44.4444	83.3333
18	exp2	522	33.3333	27.7778	22.2222	50	83.3333
18	exp2	523	44.4444	44.4444	11.1111	55.5556	100
18	exp2	524	33.3333	33.3333	0	33.3333	66.6667
18	exp2	525	44.4444	33.3333	27.7778	61.1111	105.556
18	exp2	526	38.8889	22.2222	11.1111	33.3333	72.2222
18	exp2	527	33.3333	22.2222	16.6667	38.8889	72.2222
18	exp2	528	38.8889	22.2222	16.6667	38.8889	77.7778
18	exp2	529	38.8889	27.7778	27.7778	55.5556	94.4444
18	exp2	530	33.3333	16.6667	22.2222	38.8889	72.2222
18	exp2	531	27.7778	38.8889	33.3333	72.2222	100
18	exp2	532	50	22.2222	27.7778	50	100
18	exp2	533	38.8889	50	11.1111	61.1111	100
18	exp2	534	38.8889	27.7778	0	27.7778	66.6667
18	exp2	535	38.8889	27.7778	5.55556	33.3333	72.2222
18	exp2	536	44.4444	16.6667	11.1111	27.7778	72.2222
18	exp2	537	44.4444	27.7778	11.1111	38.8889	83.3333
18	exp2	538	50	27.7778	5.55556	33.3333	83.3333
18	exp2	539	33.3333	33.3333	0	33.3333	66.6667
18	exp2	540	27.7778	44.4444	0	44.4444	72.2222
18	exp2	541	44.4444	27.7778	0	27.7778	72.2222
18	exp2	542	33.3333	33.3333	5.55556	38.8889	72.2222
18	exp2	543	27.7778	16.6667	5.55556	22.2222	50
18	exp2	544	27.7778	33.3333	16.6667	50	77.7778
18	exp2	545	44.4444	33.3333	11.1111	44.4444	88.8889
18	exp2	546	33.3333	33.3333	16.6667	50	83.3333
18	exp2	547	44.4444	50	11.1111	61.1111	105.556
18	exp2	548	38.8889	27.7778	16.6667	44.4444	83.3333
18	exp2	549	16.6667	33.3333	27.7778	61.1111	77.7778
18	exp2	550	11.1111	16.6667	16.6667	33.3333	44.4444
18	exp2	551	16.6667	33.3333	5.55556	38.8889	55.5556
18	exp2	552	22.2222	33.3333	27.7778	61.1111	83.3333
18	exp2	553	16.6667	38.8889	16.6667	55.5556	72.2222
18	exp2	554	27.7778	27.7778	5.55556	33.3333	61.1111
18	exp2	555	33.3333	22.2222	16.6667	38.8889	72.2222
18	exp2	556	27.7778	22.2222	27.7778	50	77.7778
18	exp2	557	22.2222	22.2222	11.1111	33.3333	55.5556
18	exp2	558	33.3333	27.7778	0	27.7778	61.1111
18	exp2	559	33.3333	16.6667	27.7778	44.4444	77.7778
18	exp2	560	11.1111	27.7778	5.55556	33.3333	44.4444
18	exp2	561	27.7778	22.2222	22.2222	44.4444	72.2222
18	exp2	562	16.6667	38.8889	11.1111	50	66.6667
18	exp2	563	16.6667	27.7778	11.1111	38.8889	55.5556
18	exp2	564	27.7778	38.8889	11.1111	50	77.7778
18	exp2	565	27.7778	27.7778	27.7778	55.5556	83.3333
18	exp2	566	27.7778	33.3333	33.3333	66.6667	94.4444
18	exp2	567	22.2222	33.3333	11.1111	44.4444	66.6667
18	exp2	568	27.7778	33.3333	11.1111	44.4444	72.2222
18	exp2	569	33.3333	27.7778	22.2222	50	83.3333
18	exp2	570	27.7778	38.8889	38.8889	77.7778	105.556
18	exp2	571	33.3333	22.2222	27.7778	50	83.3333
18	exp2	572	38.8889	16.6667	16.6667	33.3333	72.2222
18	exp2	573	22.2222	38.8889	16.6667	55.5556	77.7778
18	exp2	574	33.3333	22.2222	11.1111	33.3333	66.6667
18	exp2	575	27.7778	27.7778	27.7778	55.5556	83.3333
18	exp2	576	33.3333	16.6667	5.55556	22.2222	55.5556
18	exp2	577	22.2222	27.7778	11.1111	38.8889	61.1111
18	exp2	578	27.7778	27.7778	16.6667	44.4444	72.2222
18	exp2	579	27.7778	44.4444	16.6667	61.1111	88.8889
18	exp2	580	27.7778	33.3333	16.6667	50	77.7778
18	exp2	581	27.7778	22.2222	16.6667	38.8889	66.6667
18	exp2	582	5.55556	27.7778	16.6667	44.4444	50
18	exp2	583	33.3333	22.2222	22.2222	44.4444	77.7778
18	exp2	584	22.2222	38.8889	11.1111	50	72.2222
18	exp2	585	27.7778	33.3333	11.1111	44.4444	72.2222
18	exp2	586	27.7778	33.3333	11.1111	44.4444	72.2222
18	exp2	587	27.7778	22.2222	22.2222	44.4444	72.2222
18	exp2	588	22.2222	27.7778	16.6667	44.4444	66.6667
18	exp2	589	27.7778	27.7778	11.1111	38.8889	66.6667
18	exp2	590	22.2222	16.6667	16.6667	33.3333	55.5556
18	exp2	591	38.8889	11.1111	16.6667	27.7778	66.6667
18	exp2	592	33.3333	11.1111	11.1111	22.2222	55.5556
18	exp2	593	16.6667	27.7778	16.6667	44.4444	61.1111
18	exp2	594	27.7778	27.7778	11.1111	38.8889	66.6667
18	exp2	595	27.7778	16.6667	16.6667	33.3333	61.1111
18	exp2	596	22.2222	27.7778	16.6667	44.4444	66.6667
18	exp2	597	22.2222	27.7778	16.6667	44.4444	66.6667
18	exp2	598	50	27.7778	22.2222	50	100
18	exp2	599	44.4444	38.8889	11.1111	50	94.4444
18	exp2	600	38.8889	27.7778	22.2222	50	88.8889
18	exp2	601	38.8889	22.2222	16.6667	38.8889	77.7778
18	exp2	602	22.2222	22.2222	11.1111	33.3333	55.5556
18	exp2	603	16.6667	22.2222	11.1111	33.3333	50
18	exp2	604	27.7778	27.7778	11.1111	38.8889	66.6667
18	exp2	605	22.2222	22.2222	22.2222	44.4444	66.6667
18	exp2	606	22.2222	16.6667	16.6667	33.3333	55.5556
18	exp2	607	22.2222	33.3333	5.55556	38.8889	61.1111
18	exp2	608	16.6667	27.7778	22.2222	50	66.6667
18	exp2	609	22.2222	16.6667	5.55556	22.2222	44.4444
18	exp2	610	27.7778	11.1111	22.2222	33.3333	61.1111
18	exp2	611	27.7778	22.2222	16.6667	38.8889	66.6667
18	exp2	612	27.7778	27.7778	5.55556	33.3333	61.1111
18	exp2	613	38.8889	22.2222	11.1111	33.3333	72.2222
18	exp2	614	22.2222	33.3333	16.6667	50	72.2222
18	exp2	615	27.7778	22.2222	5.55556	27.7778	55.5556
18	exp2	616	38.8889	33.3333	27.7778	61.1111	100
18	exp2	617	22.2222	27.7778	5.55556	33.3333	55.5556
18	exp2	618	33.3333	22.2222	11.1111	33.3333	66.6667
18	exp2	619	33.3333	50	5.55556	55.5556	88.8889
18	exp2	620	33.3333	44.4444	16.6667	61.1111	94.4444
18	exp2	621	33.3333	27.7778	16.6667	44.4444	77.7778
18	exp2	622	33.3333	22.2222	27.7778	50	83.3333
18	exp2	623	27.7778	33.3333	11.1111	44.4444	72.2222
18	exp2	624	44.4444	33.3333	27.7778	61.1111	105.556
18	exp2	625	38.8889	22.2222	5.55556	27.7778	66.6667
18	exp2	626	44.4444	22.2222	11.1111	33.3333	77.7778
18	exp2	627	33.3333	11.1111	27.7778	38.8889	72.2222
18	exp2	628	44.4444	11.1111	16.6667	27.7778	72.2222
18	exp2	629	38.8889	16.6667	33.3333	50	88.8889
18	exp2	630	38.8889	16.6667	27.7778	44.4444	83.3333
18	exp2	631	38.8889	11.1111	27.7778	38.8889	77.7778
18	exp2	632	44.4444	16.6667	27.7778	44.4444	88.8889
18	exp2	633	38.8889	22.2222	33.3333	55.5556	94.4444
18	exp2	634	44.4444	22.2222	33.3333	55.5556	100
18	exp2	635	55.5556	27.7778	44.4444	72.2222	127.778
18	exp2	636	44.4444	16.6667	38.8889	55.5556	100
18	exp2	637	44.4444	5.55556	16.6667	22.2222	66.6667
18	exp2	638	44.4444	16.6667	33.3333	50	94.4444
18	exp2	639	38.8889	22.2222	16.6667	38.8889	77.7778
18	exp2	640	38.8889	11.1111	22.2222	33.3333	72.2222
18	exp2	641	44.4444	11.1111	27.7778	38.8889	83.3333
18	exp2	642	44.4444	5.55556	27.7778	33.3333	77.7778
18	exp2	643	50	27.7778	16.6667	44.4444	94.4444
18	exp2	644	38.8889	11.1111	16.6667	27.7778	66.6667
18	exp2	645	33.3333	16.6667	38.8889	55.5556	88.8889
18	exp2	646	44.4444	22.2222	16.6667	38.8889	83.3333
18	exp2	647	38.8889	16.6667	27.7778	44.4444	83.3333
18	exp2	648	33.3333	22.2222	22.2222	44.4444	77.7778
18	exp2	649	38.8889	22.2222	22.2222	44.4444	83.3333
18	exp2	650	44.4444	22.2222	33.3333	55.5556	100
18	exp2	651	38.8889	27.7778	27.7778	55.5556	94.4444
18	exp2	652	33.3333	38.8889	16.6667	55.5556	88.8889
18	exp2	653	33.3333	22.2222	22.2222	44.4444	77.7778
18	exp2	654	33.3333	11.1111	27.7778	38.8889	72.2222
18	exp2	655	38.8889	16.6667	22.2222	38.8889	77.7778
18	exp2	656	33.3333	27.7778	22.2222	50	83.3333
18	exp2	657	33.3333	27.7778	11.1111	38.8889	72.2222
18	exp2	658	33.3333	11.1111	27.7778	38.8889	72.2222
18	exp2	659	44.4444	22.2222	22.2222	44.4444	88.8889
18	exp2	660	44.4444	22.2222	16.6667	38.8889	83.3333
18	exp2	661	44.4444	27.7778	11.1111	38.8889	83.3333
18	exp2	662	33.3333	5.55556	38.8889	44.4444	77.7778
18	exp2	663	55.5556	16.6667	27.7778	44.4444	100
18	exp2	664	44.4444	5.55556	27.7778	33.3333	77.7778
18	exp2	665	38.8889	5.55556	27.7778	33.3333	72.2222
18	exp2	666	44.4444	16.6667	22.2222	38.8889	83.3333
18	exp2	667	55.5556	16.6667	22.2222	38.8889	94.4444
18	exp2	668	33.3333	16.6667	16.6667	33.3333	66.6667
18	exp2	669	50	16.6667	16.6667	33.3333	83.3333
18	exp2	670	50	22.2222	22.2222	44.4444	94.4444
18	exp2	671	50	16.6667	22.2222	38.8889	88.8889
18	exp2	672	33.3333	22.2222	16.6667	38.8889	72.2222
18	exp2	673	44.4444	27.7778	22.2222	50	94.4444
18	exp2	674	44.4444	11.1111	16.6667	27.7778	72.2222
18	exp2	675	50	27.7778	11.1111	38.8889	88.8889
18	exp2	676	44.4444	22.2222	16.6667	38.8889	83.3333
18	exp2	677	44.4444	22.2222	5.55556	27.7778	72.2222
18	exp2	678	44.4444	33.3333	22.2222	55.5556	100
18	exp2	679	55.5556	22.2222	27.7778	50	105.556
18	exp2	680	44.4444	22.2222	27.7778	50	94.4444
18	exp2	681	50	16.6667	44.4444	61.1111	111.111
18	exp2	682	38.8889	33.3333	33.3333	66.6667	105.556
18	exp2	683	50	38.8889	27.7778	66.6667	116.667
18	exp2	684	38.8889	16.6667	16.6667	33.3333	72.2222
18	exp2	685	38.8889	44.4444	22.2222	66.6667	105.556
18	exp2	686	38.8889	16.6667	11.1111	27.7778	66.6667
18	exp2	687	33.3333	22.2222	22.2222	44.4444	77.7778
18	exp2	688	27.7778	22.2222	22.2222	44.4444	72.2222
18	exp2	689	44.4444	22.2222	22.2222	44.4444	88.8889
18	exp2	690	50	27.7778	27.7778	55.5556	105.556
18	exp2	691	55.5556	22.2222	38.8889	61.1111	116.667
18	exp2	692	55.5556	22.2222	27.7778	50	105.556
18	exp2	693	55.5556	27.7778	33.3333	61.1111	116.667
18	exp2	694	44.4444	16.6667	22.2222	38.8889	83.3333
18	exp2	695	38.8889	27.7778	22.2222	50	88.8889
18	exp2	696	50	16.6667	27.7778	44.4444	94.4444
18	exp2	697	50	16.6667	38.8889	55.5556	105.556
18	exp2	698	50	11.1111	33.3333	44.4444	94.4444
18	exp2	699	50	33.3333	38.8889	72.2222	122.222
18	exp2	700	50	27.7778	22.2222	50	100
18	exp2	701	44.4444	27.7778	16.6667	44.4444	88.8889
18	exp2	702	33.3333	27.7778	44.4444	72.2222	105.556
18	exp2	703	50	33.3333	16.6667	50	100
18	exp2	704	50	27.7778	33.3333	61.1111	111.111
18	exp2	705	44.4444	44.4444	33.3333	77.7778	122.222
18	exp2	706	38.8889	27.7778	27.7778	55.5556	94.4444
18	exp2	707	38.8889	27.7778	22.2222	50	88.8889
18	exp2	708	33.3333	44.4444	27.7778	72.2222	105.556
18	exp2	709	27.7778	38.8889	38.8889	77.7778	105.556
18	exp2	710	44.4444	33.3333	22.2222	55.5556	100
18	exp2	711	33.3333	33.3333	27.7778	61.1111	94.4444
18	exp2	712	38.8889	22.2222	33.3333	55.5556	94.4444
18	exp2	713	44.4444	33.3333	22.2222	55.5556	100
18	exp2	714	33.3333	38.8889	16.6667	55.5556	88.8889
18	exp2	715	44.4444	33.3333	22.2222	55.5556	100
18	exp2	716	33.3333	16.6667	22.2222	38.8889	72.2222
18	exp2	717	50	11.1111	27.7778	38.8889	88.8889
18	exp2	718	44.4444	22.2222	27.7778	50	94.4444
18	exp2	719	50	38.8889	22.2222	61.1111	111.111
18	exp2	720	55.5556	44.4444	22.2222	66.6667	122.222
18	exp2	721	50	33.3333	50	83.3333	133.333
18	exp2	722	44.4444	16.6667	27.7778	44.4444	88.8889
18	exp2	723	44.4444	16.6667	16.6667	33.3333	77.7778
18	exp2	724	50	27.7778	16.6667	44.4444	94.4444
18	exp2	725	61.1111	11.1111	0	11.1111	72.2222
18	exp2	726	50	11.1111	22.2222	33.3333	83.3333
18	exp2	727	61.1111	5.55556	27.7778	33.3333	94.4444
18	exp2	728	55.5556	11.1111	16.6667	27.7778	83.3333
18	exp2	729	50	22.2222	16.6667	38.8889	88.8889
18	exp2	730	50	16.6667	5.55556	22.2222	72.2222
18	exp2	731	55.5556	27.7778	16.6667	44.4444	100
18	exp2	732	44.4444	33.3333	11.1111	44.4444	88.8889
18	exp2	733	55.5556	33.3333	0	33.3333	88.8889
18	exp2	734	55.5556	33.3333	11.1111	44.4444	100
18	exp2	735	55.5556	16.6667	22.2222	38.8889	94.4444
18	exp2	736	50	22.2222	16.6667	38.8889	88.8889
18	exp2	737	55.5556	27.7778	11.1111	38.8889	94.4444
18	exp2	738	38.8889	22.2222	22.2222	44.4444	83.3333
18	exp2	739	50	38.8889	11.1111	50	100
18	exp2	740	44.4444	27.7778	11.1111	38.8889	83.3333
18	exp2	741	38.8889	33.3333	16.6667	50	88.8889
18	exp2	742	50	44.4444	0	44.4444	94.4444
18	exp2	743	44.4444	33.3333	5.55556	38.8889	83.3333
18	exp2	744	33.3333	33.3333	11.1111	44.4444	77.7778
18	exp2	745	38.8889	33.3333	5.55556	38.8889	77.7778
18	exp2	746	50	27.7778	5.55556	33.3333	83.3333
18	exp2	747	38.8889	33.3333	11.1111	44.4444	83.3333
18	exp2	748	33.3333	33.3333	11.1111	44.4444	77.7778
18	exp2	749	44.4444	27.7778	16.6667	44.4444	88.8889
18	exp2	750	44.4444	33.3333	22.2222	55.5556	100
18	exp2	751	38.8889	22.2222	27.7778	50	88.8889
18	exp2	752	44.4444	38.8889	27.7778	66.6667	111.111
18	exp2	753	27.7778	27.7778	16.6667	44.4444	72.2222
18	exp2	754	38.8889	16.6667	11.1111	27.7778	66.6667
18	exp2	755	44.4444	16.6667	16.6667	33.3333	77.7778
18	exp2	756	44.4444	16.6667	33.3333	50	94.4444
18	exp2	757	44.4444	27.7778	27.7778	55.5556	100
18	exp2	758	50	22.2222	27.7778	50	100
18	exp2	759	38.8889	27.7778	27.7778	55.5556	94.4444
18	exp2	760	44.4444	22.2222	22.2222	44.4444	88.8889
18	exp2	761	33.3333	33.3333	22.2222	55.5556	88.8889
18	exp2	762	38.8889	22.2222	22.2222	44.4444	83.3333
18	exp2	763	44.4444	33.3333	16.6667	50	94.4444
18	exp2	764	38.8889	33.3333	16.6667	50	88.8889
18	exp2	765	44.4444	22.2222	16.6667	38.8889	83.3333
18	exp2	766	33.3333	33.3333	11.1111	44.4444	77.7778
18	exp2	767	38.8889	38.8889	16.6667	55.5556	94.4444
18	exp2	768	38.8889	27.7778	22.2222	50	88.8889
18	exp2	769	38.8889	22.2222	22.2222	44.4444	83.3333
18	exp2	770	38.8889	27.7778	22.2222	50	88.8889
18	exp2	771	38.8889	16.6667	22.2222	38.8889	77.7778
18	exp2	772	27.7778	33.3333	16.6667	50	77.7778
18	exp2	773	38.8889	22.2222	27.7778	50	88.8889
18	exp2	774	50	16.6667	27.7778	44.4444	94.4444
18	exp2	775	44.4444	16.6667	27.7778	44.4444	88.8889
18	exp2	776	38.8889	16.6667	22.2222	38.8889	77.7778
18	exp2	777	50	16.6667	22.2222	38.8889	88.8889
18	exp2	778	44.4444	22.2222	27.7778	50	94.4444
18	exp2	779	50	16.6667	38.8889	55.5556	105.556
18	exp2	780	38.8889	16.6667	27.7778	44.4444	83.3333
18	exp2	781	44.4444	22.2222	16.6667	38.8889	83.3333
18	exp2	782	38.8889	33.3333	22.2222	55.5556	94.4444
18	exp2	783	38.8889	27.7778	22.2222	50	88.8889
18	exp2	784	33.3333	27.7778	27.7778	55.5556	88.8889
18	exp2	785	38.8889	33.3333	22.2222	55.5556	94.4444
18	exp2	786	33.3333	33.3333	16.6667	50	83.3333
18	exp2	787	33.3333	22.2222	27.7778	50	83.3333
18	exp2	788	33.3333	27.7778	27.7778	55.5556	88.8889
18	exp2	789	38.8889	16.6667	22.2222	38.8889	77.7778
18	exp2	790	33.3333	11.1111	22.2222	33.3333	66.6667
18	exp2	791	33.3333	5.55556	16.6667	22.2222	55.5556
18	exp2	792	44.4444	11.1111	16.6667	27.7778	72.2222
18	exp2	793	38.8889	16.6667	27.7778	44.4444	83.3333
18	exp2	794	44.4444	5.55556	27.7778	33.3333	77.7778
18	exp2	795	50	0	16.6667	16.6667	66.6667
18	exp2	796	38.8889	16.6667	16.6667	33.3333	72.2222
18	exp2	797	38.8889	27.7778	5.55556	33.3333	72.2222
18	exp2	798	44.4444	16.6667	11.1111	27.7778	72.2222
18	exp2	799	38.8889	11.1111	11.1111	22.2222	61.1111
18	exp2	800	50	16.6667	11.1111	27.7778	77.7778
18	exp2	801	50	5.55556	22.2222	27.7778	77.7778
18	exp2	802	50	22.2222	16.6667	38.8889	88.8889
18	exp2	803	44.4444	22.2222	16.6667	38.8889	83.3333
18	exp2	804	44.4444	11.1111	5.55556	16.6667	61.1111
18	exp2	805	44.4444	5.55556	11.1111	16.6667	61.1111
18	exp2	806	38.8889	5.55556	11.1111	16.6667	55.5556
18	exp2	807	50	33.3333	22.2222	55.5556	105.556
18	exp2	808	44.4444	5.55556	5.55556	11.1111	55.5556
18	exp2	809	38.8889	5.55556	11.1111	16.6667	55.5556
18	exp2	810	50	0	16.6667	16.6667	66.6667
18	exp2	811	44.4444	5.55556	5.55556	11.1111	55.5556
18	exp2	812	50	5.55556	16.6667	22.2222	72.2222
18	exp2	813	44.4444	11.1111	5.55556	16.6667	61.1111
18	exp2	814	44.4444	16.6667	11.1111	27.7778	72.2222
18	exp2	815	38.8889	22.2222	16.6667	38.8889	77.7778
18	exp2	816	44.4444	22.2222	5.55556	27.7778	72.2222
18	exp2	817	44.4444	5.55556	11.1111	16.6667	61.1111
18	exp2	818	33.3333	16.6667	16.6667	33.3333	66.6667
18	exp2	819	50	5.55556	11.1111	16.6667	66.6667
18	exp2	820	33.3333	0	11.1111	11.1111	44.4444
18	exp2	821	33.3333	5.55556	11.1111	16.6667	50
18	exp2	822	44.4444	11.1111	11.1111	22.2222	66.6667
18	exp2	823	61.1111	5.55556	22.2222	27.7778	88.8889
18	exp2	824	44.4444	22.2222	5.55556	27.7778	72.2222
18	exp2	825	27.7778	27.7778	5.55556	33.3333	61.1111
18	exp2	826	50	16.6667	27.7778	44.4444	94.4444
18	exp2	827	33.3333	22.2222	38.8889	61.1111	94.4444
18	exp2	828	33.3333	27.7778	33.3333	61.1111	94.4444
18	exp2	829	38.8889	11.1111	11.1111	22.2222	61.1111
18	exp2	830	44.4444	22.2222	16.6667	38.8889	83.3333
18	exp2	831	44.4444	27.7778	33.3333	61.1111	105.556
18	exp2	832	33.3333	16.6667	11.1111	27.7778	61.1111
18	exp2	833	38.8889	5.55556	11.1111	16.6667	55.5556
18	exp2	834	38.8889	5.55556	16.6667	22.2222	61.1111
18	exp2	835	38.8889	5.55556	16.6667	22.2222	61.1111
18	exp2	836	38.8889	11.1111	16.6667	27.7778	66.6667
18	exp2	837	33.3333	22.2222	27.7778	50	83.3333
18	exp2	838	27.7778	5.55556	11.1111	16.6667	44.4444
18	exp2	839	27.7778	11.1111	5.55556	16.6667	44.4444
18	exp2	840	38.8889	27.7778	11.1111	38.8889	77.7778
18	exp2	841	44.4444	22.2222	16.6667	38.8889	83.3333
18	exp2	842	33.3333	11.1111	16.6667	27.7778	61.1111
18	exp2	843	44.4444	16.6667	22.2222	38.8889	83.3333
18	exp2	844	44.4444	22.2222	0	22.2222	66.6667
18	exp2	845	38.8889	16.6667	27.7778	44.4444	83.3333
18	exp2	846	50	11.1111	11.1111	22.2222	72.2222
18	exp2	847	33.3333	22.2222	5.55556	27.7778	61.1111
18	exp2	848	38.8889	5.55556	5.55556	11.1111	50
18	exp2	849	44.4444	11.1111	5.55556	16.6667	61.1111
18	exp2	850	44.4444	11.1111	33.3333	44.4444	88.8889
18	exp2	851	38.8889	16.6667	22.2222	38.8889	77.7778
18	exp2	852	44.4444	11.1111	11.1111	22.2222	66.6667
18	exp2	853	50	11.1111	22.2222	33.3333	83.3333
18	exp2	854	44.4444	5.55556	16.6667	22.2222	66.6667
18	exp2	855	38.8889	27.7778	22.2222	50	88.8889
18	exp2	856	38.8889	33.3333	11.1111	44.4444	83.3333
18	exp2	857	55.5556	16.6667	22.2222	38.8889	94.4444
18	exp2	858	55.5556	11.1111	27.7778	38.8889	94.4444
18	exp2	859	50	16.6667	33.3333	50	100
18	exp2	860	50	11.1111	22.2222	33.3333	83.3333
18	exp2	861	38.8889	11.1111	22.2222	33.3333	72.2222
18	exp2	862	44.4444	27.7778	22.2222	50	94.4444
18	exp2	863	44.4444	16.6667	11.1111	27.7778	72.2222
18	exp2	864	38.8889	22.2222	27.7778	50	88.8889
18	exp2	865	33.3333	5.55556	38.8889	44.4444	77.7778
18	exp2	866	44.4444	5.55556	22.2222	27.7778	72.2222
18	exp2	867	33.3333	0	16.6667	16.6667	50
18	exp2	868	50	0	33.3333	33.3333	83.3333
18	exp2	869	38.8889	16.6667	27.7778	44.4444	83.3333
18	exp2	870	44.4444	0	27.7778	27.7778	72.2222
18	exp2	871	50	16.6667	44.4444	61.1111	111.111
18	exp2	872	38.8889	5.55556	50	55.5556	94.4444
18	exp2	873	50	16.6667	33.3333	50	100
18	exp2	874	44.4444	11.1111	27.7778	38.8889	83.3333
18	exp2	875	44.4444	5.55556	38.8889	44.4444	88.8889
18	exp2	876	50	16.6667	11.1111	27.7778	77.7778
18	exp2	877	44.4444	5.55556	11.1111	16.6667	61.1111
18	exp2	878	27.7778	11.1111	16.6667	27.7778	55.5556
18	exp2	879	44.4444	11.1111	22.2222	33.3333	77.7778
18	exp2	880	55.5556	11.1111	22.2222	33.3333	88.8889
18	exp2	881	50	11.1111	16.6667	27.7778	77.7778
18	exp2	882	50	16.6667	22.2222	38.8889	88.8889
18	exp2	883	44.4444	16.6667	16.6667	33.3333	77.7778
18	exp2	884	44.4444	11.1111	27.7778	38.8889	83.3333
18	exp2	885	38.8889	33.3333	38.8889	72.2222	111.111
18	exp2	886	55.5556	16.6667	11.1111	27.7778	83.3333
18	exp2	887	50	5.55556	33.3333	38.8889	88.8889
18	exp2	888	44.4444	16.6667	27.7778	44.4444	88.8889
18	exp2	889	50	5.55556	16.6667	22.2222	72.2222
18	exp2	890	44.4444	0	38.8889	38.8889	83.3333
18	exp2	891	50	5.55556	44.4444	50	100
18	exp2	892	44.4444	0	22.2222	22.2222	66.6667
18	exp2	893	50	5.55556	55.5556	61.1111	111.111
18	exp2	894	50	5.55556	55.5556	61.1111	111.111
18	exp2	895	50	0	27.7778	27.7778	77.7778
18	exp2	896	44.4444	5.55556	33.3333	38.8889	83.3333
18	exp2	897	44.4444	11.1111	44.4444	55.5556	100
18	exp2	898	44.4444	11.1111	27.7778	38.8889	83.3333
18	exp2	899	38.8889	16.6667	55.5556	72.2222	111.111
18	exp2	900	38.8889	16.6667	33.3333	50	88.8889
18	exp2	901	44.4444	22.2222	33.3333	55.5556	100
18	exp2	902	33.3333	5.55556	27.7778	33.3333	66.6667
18	exp2	903	38.8889	5.55556	33.3333	38.8889	77.7778
18	exp2	904	44.4444	16.6667	33.3333	50	94.4444
18	exp2	905	38.8889	16.6667	22.2222	38.8889	77.7778
18	exp2	906	50	16.6667	38.8889	55.5556	105.556
18	exp2	907	38.8889	22.2222	33.3333	55.5556	94.4444
18	exp2	908	38.8889	11.1111	33.3333	44.4444	83.3333
18	exp2	909	44.4444	5.55556	27.7778	33.3333	77.7778
18	exp2	910	38.8889	22.2222	38.8889	61.1111	100
18	exp2	911	33.3333	11.1111	22.2222	33.3333	66.6667
18	exp2	912	66.6667	11.1111	22.2222	33.3333	100
18	exp2	913	50	22.2222	27.7778	50	100
18	exp2	914	44.4444	11.1111	22.2222	33.3333	77.7778
18	exp2	915	44.4444	38.8889	22.2222	61.1111	105.556
18	exp2	916	50	27.7778	27.7778	55.5556	105.556
18	exp2	917	50	22.2222	22.2222	44.4444	94.4444
18	exp2	918	50	22.2222	38.8889	61.1111	111.111
18	exp2	919	50	38.8889	16.6667	55.5556	105.556
18	exp2	920	50	16.6667	33.3333	50	100
18	exp2	921	33.3333	61.1111	16.6667	77.7778	111.111
18	exp2	922	38.8889	27.7778	22.2222	50	88.8889
18	exp2	923	61.1111	22.2222	16.6667	38.8889	100
18	exp2	924	44.4444	27.7778	33.3333	61.1111	105.556
18	exp2	925	44.4444	16.6667	22.2222	38.8889	83.3333
18	exp2	926	38.8889	16.6667	38.8889	55.5556	94.4444
18	exp2	927	55.5556	22.2222	11.1111	33.3333	88.8889
18	exp2	928	44.4444	22.2222	22.2222	44.4444	88.8889
18	exp2	929	50	16.6667	16.6667	33.3333	83.3333
18	exp2	930	38.8889	5.55556	22.2222	27.7778	66.6667
18	exp2	931	44.4444	16.6667	16.6667	33.3333	77.7778
18	exp2	932	44.4444	16.6667	22.2222	38.8889	83.3333
18	exp2	933	50	27.7778	22.2222	50	100
18	exp2	934	44.4444	27.7778	11.1111	38.8889	83.3333
18	exp2	935	44.4444	5.55556	27.7778	33.3333	77.7778
18	exp2	936	44.4444	44.4444	22.2222	66.6667	111.111
18	exp2	937	44.4444	16.6667	16.6667	33.3333	77.7778
18	exp2	938	44.4444	11.1111	22.2222	33.3333	77.7778
18	exp2	939	44.4444	22.2222	16.6667	38.8889	83.3333
18	exp2	940	44.4444	11.1111	11.1111	22.2222	66.6667
18	exp2	941	55.5556	5.55556	27.7778	33.3333	88.8889
18	exp2	942	55.5556	22.2222	22.2222	44.4444	100
18	exp2	943	44.4444	11.1111	11.1111	22.2222	66.6667
18	exp2	944	50	27.7778	27.7778	55.5556	105.556
18	exp2	945	44.4444	16.6667	27.7778	44.4444	88.8889
18	exp2	946	38.8889	16.6667	16.6667	33.3333	72.2222
18	exp2	947	38.8889	22.2222	16.6667	38.8889	77.7778
18	exp2	948	38.8889	16.6667	11.1111	27.7778	66.6667
18	exp2	949	38.8889	33.3333	16.6667	50	88.8889
18	exp2	950	50	27.7778	22.2222	50	100
18	exp2	951	44.4444	33.3333	11.1111	44.4444	88.8889
18	exp2	952	55.5556	22.2222	11.1111	33.3333	88.8889
18	exp2	953	44.4444	33.3333	16.6667	50	94.4444
18	exp2	954	44.4444	27.7778	22.2222	50	94.4444
18	exp2	955	38.8889	33.3333	16.6667	50	88.8889
18	exp2	956	38.8889	27.7778	27.7778	55.5556	94.4444
18	exp2	957	38.8889	27.7778	33.3333	61.1111	100
18	exp2	958	44.4444	22.2222	22.2222	44.4444	88.8889
18	exp2	959	50	27.7778	22.2222	50	100
18	exp2	960	38.8889	33.3333	22.2222	55.5556	94.4444
18	exp2	961	27.7778	33.3333	22.2222	55.5556	83.3333
18	exp2	962	22.2222	33.3333	38.8889	72.2222	94.4444
18	exp2	963	33.3333	38.8889	11.1111	50	83.3333
18	exp2	964	38.8889	22.2222	27.7778	50	88.8889
18	exp2	965	33.3333	11.1111	22.2222	33.3333	66.6667
18	exp2	966	44.4444	38.8889	11.1111	50	94.4444
18	exp2	967	38.8889	22.2222	27.7778	50	88.8889
18	exp2	968	44.4444	22.2222	5.55556	27.7778	72.2222
18	exp2	969	55.5556	22.2222	22.2222	44.4444	100
18	exp2	970	50	11.1111	22.2222	33.3333	83.3333
18	exp2	971	44.4444	5.55556	27.7778	33.3333	77.7778
18	exp2	972	44.4444	5.55556	11.1111	16.6667	61.1111
18	exp2	973	61.1111	5.55556	11.1111	16.6667	77.7778
18	exp2	974	50	5.55556	16.6667	22.2222	72.2222
18	exp2	975	44.4444	5.55556	0	5.55556	50
18	exp2	976	44.4444	5.55556	5.55556	11.1111	55.5556
18	exp2	977	38.8889	0	5.55556	5.55556	44.4444
18	exp2	978	38.8889	0	5.55556	5.55556	44.4444
18	exp2	979	44.4444	5.55556	16.6667	22.2222	66.6667
18	exp2	980	50	11.1111	16.6667	27.7778	77.7778
18	exp2	981	50	5.55556	16.6667	22.2222	72.2222
18	exp2	982	50	5.55556	5.55556	11.1111	61.1111
18	exp2	983	38.8889	5.55556	11.1111	16.6667	55.5556
18	exp2	984	38.8889	5.55556	5.55556	11.1111	50
18	exp2	985	38.8889	0	22.2222	22.2222	61.1111
18	exp2	986	50	5.55556	22.2222	27.7778	77.7778
18	exp2	987	55.5556	0	16.6667	16.6667	72.2222
18	exp2	988	61.1111	11.1111	16.6667	27.7778	88.8889
18	exp2	989	44.4444	0	22.2222	22.2222	66.6667
18	exp2	990	50	0	11.1111	11.1111	61.1111
18	exp2	991	44.4444	5.55556	11.1111	16.6667	61.1111
18	exp2	992	50	16.6667	11.1111	27.7778	77.7778
18	exp2	993	50	11.1111	16.6667	27.7778	77.7778
18	exp2	994	38.8889	11.1111	55.5556	66.6667	105.556
18	exp2	995	50	16.6667	38.8889	55.5556	105.556
18	exp2	996	55.5556	11.1111	38.8889	50	105.556
18	exp2	997	50	22.2222	22.2222	44.4444	94.4444
18	exp2	998	38.8889	16.6667	33.3333	50	88.8889
18	exp2	999	50	16.6667	27.7778	44.4444	94.4444
18	exp2	1000	50	11.1111	38.8889	50	100
18	exp2	1001	33.3333	11.1111	22.2222	33.3333	66.6667
18	exp2	1002	44.4444	22.2222	22.2222	44.4444	88.8889
18	exp2	1003	50	16.6667	27.7778	44.4444	94.4444
18	exp2	1004	66.6667	11.1111	16.6667	27.7778	94.4444
18	exp2	1005	44.4444	16.6667	16.6667	33.3333	77.7778
18	exp2	1006	33.3333	27.7778	27.7778	55.5556	88.8889
18	exp2	1007	38.8889	22.2222	11.1111	33.3333	72.2222
18	exp2	1008	33.3333	22.2222	22.2222	44.4444	77.7778
18	exp2	1009	38.8889	38.8889	11.1111	50	88.8889
18	exp2	1010	38.8889	33.3333	22.2222	55.5556	94.4444
18	exp2	1011	55.5556	38.8889	5.55556	44.4444	100
18	exp2	1012	38.8889	22.2222	16.6667	38.8889	77.7778
18	exp2	1013	33.3333	27.7778	5.55556	33.3333	66.6667
18	exp2	1014	50	16.6667	11.1111	27.7778	77.7778
18	exp2	1015	38.8889	5.55556	5.55556	11.1111	50
18	exp2	1016	44.4444	11.1111	11.1111	22.2222	66.6667
18	exp2	1017	50	5.55556	5.55556	11.1111	61.1111
18	exp2	1018	33.3333	5.55556	11.1111	16.6667	50
18	exp2	1019	50	11.1111	22.2222	33.3333	83.3333
18	exp2	1020	44.4444	0	16.6667	16.6667	61.1111
18	exp2	1021	50	0	11.1111	11.1111	61.1111
18	exp2	1022	50	5.55556	27.7778	33.3333	83.3333
18	exp2	1023	44.4444	11.1111	11.1111	22.2222	66.6667
18	exp2	1024	44.4444	5.55556	27.7778	33.3333	77.7778
18	exp2	1025	27.7778	11.1111	16.6667	27.7778	55.5556
18	exp2	1026	33.3333	11.1111	5.55556	16.6667	50
18	exp2	1027	50	22.2222	16.6667	38.8889	88.8889
18	exp2	1028	44.4444	11.1111	11.1111	22.2222	66.6667
18	exp2	1029	27.7778	22.2222	11.1111	33.3333	61.1111
18	exp2	1030	27.7778	16.6667	16.6667	33.3333	61.1111
18	exp2	1031	44.4444	27.7778	27.7778	55.5556	100
18	exp2	1032	38.8889	27.7778	11.1111	38.8889	77.7778
18	exp2	1033	38.8889	22.2222	16.6667	38.8889	77.7778
18	exp2	1034	44.4444	11.1111	11.1111	22.2222	66.6667
18	exp2	1035	33.3333	22.2222	5.55556	27.7778	61.1111
18	exp2	1036	38.8889	22.2222	5.55556	27.7778	66.6667
18	exp2	1037	33.3333	27.7778	5.55556	33.3333	66.6667
18	exp2	1038	38.8889	5.55556	11.1111	16.6667	55.5556
18	exp2	1039	33.3333	16.6667	11.1111	27.7778	61.1111
18	exp2	1040	33.3333	27.7778	22.2222	50	83.3333
18	exp2	1041	27.7778	27.7778	16.6667	44.4444	72.2222
18	exp2	1042	22.2222	22.2222	16.6667	38.8889	61.1111
18	exp2	1043	33.3333	22.2222	22.2222	44.4444	77.7778
18	exp2	1044	27.7778	22.2222	22.2222	44.4444	72.2222
18	exp2	1045	38.8889	22.2222	22.2222	44.4444	83.3333
18	exp2	1046	38.8889	27.7778	11.1111	38.8889	77.7778
18	exp2	1047	50	22.2222	11.1111	33.3333	83.3333
18	exp2	1048	44.4444	22.2222	0	22.2222	66.6667
18	exp2	1049	38.8889	22.2222	5.55556	27.7778	66.6667
18	exp2	1050	44.4444	22.2222	11.1111	33.3333	77.7778
18	exp3	251	16.6667	33.3333	0	33.3333	50
18	exp3	252	22.2222	27.7778	0	27.7778	50
18	exp3	253	33.3333	16.6667	11.1111	27.7778	61.1111
18	exp3	254	38.8889	11.1111	5.55556	16.6667	55.5556
18	exp3	255	38.8889	16.6667	0	16.6667	55.5556
18	exp3	256	22.2222	16.6667	11.1111	27.7778	50
18	exp3	257	22.2222	16.6667	22.2222	38.8889	61.1111
18	exp3	258	16.6667	22.2222	11.1111	33.3333	50
18	exp3	259	27.7778	22.2222	22.2222	44.4444	72.2222
18	exp3	260	16.6667	16.6667	16.6667	33.3333	50
18	exp3	261	22.2222	33.3333	5.55556	38.8889	61.1111
18	exp3	262	27.7778	22.2222	16.6667	38.8889	66.6667
18	exp3	263	33.3333	16.6667	22.2222	38.8889	72.2222
18	exp3	264	33.3333	11.1111	27.7778	38.8889	72.2222
18	exp3	265	33.3333	16.6667	11.1111	27.7778	61.1111
18	exp3	266	27.7778	33.3333	33.3333	66.6667	94.4444
18	exp3	267	27.7778	27.7778	22.2222	50	77.7778
18	exp3	268	16.6667	22.2222	5.55556	27.7778	44.4444
18	exp3	269	16.6667	22.2222	16.6667	38.8889	55.5556
18	exp3	270	27.7778	22.2222	5.55556	27.7778	55.5556
18	exp3	271	33.3333	11.1111	11.1111	22.2222	55.5556
18	exp3	272	27.7778	16.6667	0	16.6667	44.4444
18	exp3	273	33.3333	16.6667	11.1111	27.7778	61.1111
18	exp3	274	22.2222	5.55556	11.1111	16.6667	38.8889
18	exp3	275	27.7778	16.6667	16.6667	33.3333	61.1111
18	exp3	276	33.3333	5.55556	22.2222	27.7778	61.1111
18	exp3	277	27.7778	16.6667	16.6667	33.3333	61.1111
18	exp3	278	33.3333	11.1111	38.8889	50	83.3333
18	exp3	279	27.7778	11.1111	27.7778	38.8889	66.6667
18	exp3	280	33.3333	5.55556	11.1111	16.6667	50
18	exp3	281	27.7778	5.55556	16.6667	22.2222	50
18	exp3	282	22.2222	16.6667	11.1111	27.7778	50
18	exp3	283	33.3333	11.1111	22.2222	33.3333	66.6667
18	exp3	284	44.4444	11.1111	5.55556	16.6667	61.1111
18	exp3	285	27.7778	16.6667	11.1111	27.7778	55.5556
18	exp3	286	33.3333	5.55556	22.2222	27.7778	61.1111
18	exp3	287	27.7778	16.6667	5.55556	22.2222	50
18	exp3	288	33.3333	16.6667	5.55556	22.2222	55.5556
18	exp3	289	33.3333	16.6667	27.7778	44.4444	77.7778
18	exp3	290	33.3333	11.1111	27.7778	38.8889	72.2222
18	exp3	291	33.3333	33.3333	16.6667	50	83.3333
18	exp3	292	33.3333	27.7778	5.55556	33.3333	66.6667
18	exp3	293	22.2222	27.7778	11.1111	38.8889	61.1111
18	exp3	294	27.7778	27.7778	11.1111	38.8889	66.6667
18	exp3	295	16.6667	22.2222	11.1111	33.3333	50
18	exp3	296	22.2222	38.8889	11.1111	50	72.2222
18	exp3	297	22.2222	50	11.1111	61.1111	83.3333
18	exp3	298	22.2222	33.3333	27.7778	61.1111	83.3333
18	exp3	299	27.7778	27.7778	27.7778	55.5556	83.3333
18	exp3	300	27.7778	33.3333	22.2222	55.5556	83.3333
18	exp3	301	33.3333	16.6667	16.6667	33.3333	66.6667
18	exp3	302	44.4444	22.2222	16.6667	38.8889	83.3333
18	exp3	303	27.7778	22.2222	5.55556	27.7778	55.5556
18	exp3	304	38.8889	33.3333	0	33.3333	72.2222
18	exp3	305	27.7778	16.6667	11.1111	27.7778	55.5556
18	exp3	306	38.8889	22.2222	5.55556	27.7778	66.6667
18	exp3	307	33.3333	16.6667	16.6667	33.3333	66.6667
18	exp3	308	33.3333	22.2222	16.6667	38.8889	72.2222
18	exp3	309	27.7778	27.7778	16.6667	44.4444	72.2222
18	exp3	310	22.2222	33.3333	5.55556	38.8889	61.1111
18	exp3	311	22.2222	33.3333	16.6667	50	72.2222
18	exp3	312	27.7778	33.3333	22.2222	55.5556	83.3333
18	exp3	313	33.3333	27.7778	16.6667	44.4444	77.7778
18	exp3	314	27.7778	22.2222	22.2222	44.4444	72.2222
18	exp3	315	22.2222	22.2222	22.2222	44.4444	66.6667
18	exp3	316	27.7778	38.8889	16.6667	55.5556	83.3333
18	exp3	317	22.2222	33.3333	16.6667	50	72.2222
18	exp3	318	22.2222	16.6667	38.8889	55.5556	77.7778
18	exp3	319	27.7778	16.6667	27.7778	44.4444	72.2222
18	exp3	320	27.7778	44.4444	11.1111	55.5556	83.3333
18	exp3	321	38.8889	27.7778	11.1111	38.8889	77.7778
18	exp3	322	33.3333	38.8889	33.3333	72.2222	105.556
18	exp3	323	22.2222	33.3333	38.8889	72.2222	94.4444
18	exp3	324	27.7778	22.2222	5.55556	27.7778	55.5556
18	exp3	325	27.7778	11.1111	16.6667	27.7778	55.5556
18	exp3	326	33.3333	16.6667	22.2222	38.8889	72.2222
18	exp3	327	22.2222	27.7778	22.2222	50	72.2222
18	exp3	328	33.3333	11.1111	16.6667	27.7778	61.1111
18	exp3	329	27.7778	22.2222	27.7778	50	77.7778
18	exp3	330	33.3333	16.6667	16.6667	33.3333	66.6667
18	exp3	331	16.6667	16.6667	16.6667	33.3333	50
18	exp3	332	22.2222	16.6667	11.1111	27.7778	50
18	exp3	333	27.7778	0	0	0	27.7778
18	exp3	334	16.6667	16.6667	22.2222	38.8889	55.5556
18	exp3	335	22.2222	16.6667	0	16.6667	38.8889
18	exp3	336	22.2222	22.2222	11.1111	33.3333	55.5556
18	exp3	337	16.6667	16.6667	27.7778	44.4444	61.1111
18	exp3	338	22.2222	11.1111	16.6667	27.7778	50
18	exp3	339	16.6667	5.55556	5.55556	11.1111	27.7778
18	exp3	340	16.6667	22.2222	11.1111	33.3333	50
18	exp3	341	38.8889	11.1111	0	11.1111	50
18	exp3	342	27.7778	5.55556	5.55556	11.1111	38.8889
18	exp3	343	38.8889	11.1111	5.55556	16.6667	55.5556
18	exp3	344	33.3333	11.1111	5.55556	16.6667	50
18	exp3	345	22.2222	16.6667	16.6667	33.3333	55.5556
18	exp3	346	27.7778	5.55556	0	5.55556	33.3333
18	exp3	347	27.7778	27.7778	11.1111	38.8889	66.6667
18	exp3	348	44.4444	5.55556	16.6667	22.2222	66.6667
18	exp3	349	27.7778	11.1111	11.1111	22.2222	50
18	exp3	350	22.2222	11.1111	16.6667	27.7778	50
18	exp3	351	33.3333	16.6667	16.6667	33.3333	66.6667
18	exp3	352	27.7778	5.55556	5.55556	11.1111	38.8889
18	exp3	353	33.3333	11.1111	11.1111	22.2222	55.5556
18	exp3	354	22.2222	11.1111	0	11.1111	33.3333
18	exp3	355	22.2222	16.6667	11.1111	27.7778	50
18	exp3	356	22.2222	11.1111	22.2222	33.3333	55.5556
18	exp3	357	22.2222	11.1111	16.6667	27.7778	50
18	exp3	358	33.3333	38.8889	16.6667	55.5556	88.8889
18	exp3	359	33.3333	22.2222	16.6667	38.8889	72.2222
18	exp3	360	27.7778	27.7778	11.1111	38.8889	66.6667
18	exp3	361	22.2222	66.6667	5.55556	72.2222	94.4444
18	exp3	362	27.7778	55.5556	11.1111	66.6667	94.4444
18	exp3	363	27.7778	50	33.3333	83.3333	111.111
18	exp3	364	33.3333	33.3333	5.55556	38.8889	72.2222
18	exp3	365	27.7778	38.8889	11.1111	50	77.7778
18	exp3	366	27.7778	44.4444	22.2222	66.6667	94.4444
18	exp3	367	22.2222	50	11.1111	61.1111	83.3333
18	exp3	368	22.2222	55.5556	11.1111	66.6667	88.8889
18	exp3	369	22.2222	66.6667	5.55556	72.2222	94.4444
18	exp3	370	22.2222	38.8889	22.2222	61.1111	83.3333
18	exp3	371	22.2222	50	5.55556	55.5556	77.7778
18	exp3	372	16.6667	66.6667	22.2222	88.8889	105.556
18	exp3	373	33.3333	55.5556	5.55556	61.1111	94.4444
18	exp3	374	22.2222	61.1111	11.1111	72.2222	94.4444
18	exp3	375	22.2222	44.4444	11.1111	55.5556	77.7778
18	exp3	376	22.2222	33.3333	11.1111	44.4444	66.6667
18	exp3	377	16.6667	27.7778	22.2222	50	66.6667
18	exp3	378	16.6667	33.3333	16.6667	50	66.6667
18	exp3	379	16.6667	22.2222	16.6667	38.8889	55.5556
18	exp3	380	11.1111	44.4444	16.6667	61.1111	72.2222
18	exp3	381	22.2222	33.3333	22.2222	55.5556	77.7778
18	exp3	382	27.7778	33.3333	16.6667	50	77.7778
18	exp3	383	22.2222	50	22.2222	72.2222	94.4444
18	exp3	384	11.1111	44.4444	11.1111	55.5556	66.6667
18	exp3	385	22.2222	44.4444	11.1111	55.5556	77.7778
18	exp3	386	22.2222	44.4444	5.55556	50	72.2222
18	exp3	387	22.2222	55.5556	5.55556	61.1111	83.3333
18	exp3	388	27.7778	33.3333	16.6667	50	77.7778
18	exp3	389	22.2222	27.7778	16.6667	44.4444	66.6667
18	exp3	390	16.6667	16.6667	22.2222	38.8889	55.5556
18	exp3	391	22.2222	27.7778	5.55556	33.3333	55.5556
18	exp3	392	33.3333	38.8889	5.55556	44.4444	77.7778
18	exp3	393	22.2222	33.3333	16.6667	50	72.2222
18	exp3	394	22.2222	50	5.55556	55.5556	77.7778
18	exp3	395	11.1111	33.3333	22.2222	55.5556	66.6667
18	exp3	396	27.7778	22.2222	16.6667	38.8889	66.6667
18	exp3	397	27.7778	33.3333	22.2222	55.5556	83.3333
18	exp3	398	27.7778	33.3333	11.1111	44.4444	72.2222
18	exp3	399	22.2222	44.4444	16.6667	61.1111	83.3333
18	exp3	400	27.7778	38.8889	22.2222	61.1111	88.8889
18	exp3	401	16.6667	44.4444	16.6667	61.1111	77.7778
18	exp3	402	22.2222	38.8889	16.6667	55.5556	77.7778
18	exp3	403	33.3333	44.4444	16.6667	61.1111	94.4444
18	exp3	404	27.7778	27.7778	11.1111	38.8889	66.6667
18	exp3	405	22.2222	33.3333	33.3333	66.6667	88.8889
18	exp3	406	22.2222	33.3333	27.7778	61.1111	83.3333
18	exp3	407	22.2222	44.4444	22.2222	66.6667	88.8889
18	exp3	408	16.6667	38.8889	38.8889	77.7778	94.4444
18	exp3	409	22.2222	44.4444	22.2222	66.6667	88.8889
18	exp3	410	22.2222	27.7778	0	27.7778	50
18	exp3	411	22.2222	27.7778	22.2222	50	72.2222
18	exp3	412	22.2222	27.7778	16.6667	44.4444	66.6667
18	exp3	413	22.2222	33.3333	11.1111	44.4444	66.6667
18	exp3	414	22.2222	27.7778	11.1111	38.8889	61.1111
18	exp3	415	22.2222	44.4444	16.6667	61.1111	83.3333
18	exp3	416	22.2222	33.3333	16.6667	50	72.2222
18	exp3	417	27.7778	50	0	50	77.7778
18	exp3	418	16.6667	44.4444	0	44.4444	61.1111
18	exp3	419	22.2222	22.2222	27.7778	50	72.2222
18	exp3	420	16.6667	27.7778	16.6667	44.4444	61.1111
18	exp3	421	27.7778	33.3333	11.1111	44.4444	72.2222
18	exp3	422	27.7778	27.7778	5.55556	33.3333	61.1111
18	exp3	423	22.2222	44.4444	11.1111	55.5556	77.7778
18	exp3	424	22.2222	38.8889	16.6667	55.5556	77.7778
18	exp3	425	16.6667	44.4444	11.1111	55.5556	72.2222
18	exp3	426	22.2222	22.2222	5.55556	27.7778	50
18	exp3	427	22.2222	27.7778	16.6667	44.4444	66.6667
18	exp3	428	22.2222	55.5556	11.1111	66.6667	88.8889
18	exp3	429	27.7778	44.4444	16.6667	61.1111	88.8889
18	exp3	430	22.2222	44.4444	5.55556	50	72.2222
18	exp3	431	16.6667	33.3333	16.6667	50	66.6667
18	exp3	432	22.2222	27.7778	5.55556	33.3333	55.5556
18	exp3	433	22.2222	22.2222	22.2222	44.4444	66.6667
18	exp3	434	11.1111	38.8889	16.6667	55.5556	66.6667
18	exp3	435	22.2222	33.3333	5.55556	38.8889	61.1111
18	exp3	436	22.2222	50	27.7778	77.7778	100
18	exp3	437	22.2222	33.3333	5.55556	38.8889	61.1111
18	exp3	438	16.6667	33.3333	22.2222	55.5556	72.2222
18	exp3	439	22.2222	44.4444	16.6667	61.1111	83.3333
18	exp3	440	22.2222	27.7778	11.1111	38.8889	61.1111
18	exp3	441	16.6667	38.8889	16.6667	55.5556	72.2222
18	exp3	442	22.2222	27.7778	0	27.7778	50
18	exp3	443	33.3333	27.7778	16.6667	44.4444	77.7778
18	exp3	444	27.7778	16.6667	27.7778	44.4444	72.2222
18	exp3	445	33.3333	33.3333	5.55556	38.8889	72.2222
18	exp3	446	22.2222	33.3333	16.6667	50	72.2222
18	exp3	447	22.2222	38.8889	11.1111	50	72.2222
18	exp3	448	27.7778	38.8889	22.2222	61.1111	88.8889
18	exp3	449	27.7778	16.6667	0	16.6667	44.4444
18	exp3	450	16.6667	22.2222	16.6667	38.8889	55.5556
18	exp3	451	27.7778	16.6667	16.6667	33.3333	61.1111
18	exp3	452	22.2222	27.7778	5.55556	33.3333	55.5556
18	exp3	453	33.3333	27.7778	11.1111	38.8889	72.2222
18	exp3	454	22.2222	22.2222	11.1111	33.3333	55.5556
18	exp3	455	27.7778	22.2222	5.55556	27.7778	55.5556
18	exp3	456	16.6667	61.1111	5.55556	66.6667	83.3333
18	exp3	457	27.7778	33.3333	0	33.3333	61.1111
18	exp3	458	22.2222	22.2222	5.55556	27.7778	50
18	exp3	459	22.2222	27.7778	0	27.7778	50
18	exp3	460	22.2222	27.7778	11.1111	38.8889	61.1111
18	exp3	461	22.2222	33.3333	0	33.3333	55.5556
18	exp3	462	27.7778	38.8889	0	38.8889	66.6667
18	exp3	463	16.6667	38.8889	11.1111	50	66.6667
18	exp3	464	22.2222	27.7778	16.6667	44.4444	66.6667
18	exp3	465	27.7778	22.2222	5.55556	27.7778	55.5556
18	exp3	466	27.7778	27.7778	27.7778	55.5556	83.3333
18	exp3	467	33.3333	33.3333	22.2222	55.5556	88.8889
18	exp3	468	38.8889	44.4444	5.55556	50	88.8889
18	exp3	469	38.8889	27.7778	16.6667	44.4444	83.3333
18	exp3	470	16.6667	11.1111	16.6667	27.7778	44.4444
18	exp3	471	27.7778	5.55556	11.1111	16.6667	44.4444
18	exp3	472	33.3333	16.6667	22.2222	38.8889	72.2222
18	exp3	473	27.7778	38.8889	33.3333	72.2222	100
18	exp3	474	22.2222	33.3333	38.8889	72.2222	94.4444
18	exp3	475	27.7778	22.2222	27.7778	50	77.7778
18	exp3	476	27.7778	27.7778	27.7778	55.5556	83.3333
18	exp3	477	27.7778	38.8889	11.1111	50	77.7778
18	exp3	478	22.2222	38.8889	22.2222	61.1111	83.3333
18	exp3	479	22.2222	27.7778	22.2222	50	72.2222
18	exp3	480	27.7778	33.3333	5.55556	38.8889	66.6667
18	exp3	481	27.7778	38.8889	16.6667	55.5556	83.3333
18	exp3	482	27.7778	50	11.1111	61.1111	88.8889
18	exp3	483	27.7778	33.3333	16.6667	50	77.7778
18	exp3	484	22.2222	27.7778	27.7778	55.5556	77.7778
18	exp3	485	22.2222	33.3333	38.8889	72.2222	94.4444
18	exp3	486	33.3333	33.3333	11.1111	44.4444	77.7778
18	exp3	487	33.3333	33.3333	16.6667	50	83.3333
18	exp3	488	11.1111	38.8889	11.1111	50	61.1111
18	exp3	489	16.6667	27.7778	5.55556	33.3333	50
18	exp3	490	11.1111	27.7778	11.1111	38.8889	50
18	exp3	491	33.3333	22.2222	11.1111	33.3333	66.6667
18	exp3	492	16.6667	22.2222	11.1111	33.3333	50
18	exp3	493	5.55556	16.6667	16.6667	33.3333	38.8889
18	exp3	494	11.1111	33.3333	11.1111	44.4444	55.5556
18	exp3	495	16.6667	33.3333	11.1111	44.4444	61.1111
18	exp3	496	11.1111	33.3333	16.6667	50	61.1111
18	exp3	497	16.6667	33.3333	16.6667	50	66.6667
18	exp3	498	16.6667	33.3333	22.2222	55.5556	72.2222
18	exp3	499	22.2222	38.8889	5.55556	44.4444	66.6667
18	exp3	500	16.6667	33.3333	11.1111	44.4444	61.1111
18	exp3	501	16.6667	50	11.1111	61.1111	77.7778
18	exp3	502	16.6667	33.3333	16.6667	50	66.6667
18	exp3	503	11.1111	50	11.1111	61.1111	72.2222
18	exp3	504	22.2222	55.5556	11.1111	66.6667	88.8889
18	exp3	505	16.6667	38.8889	16.6667	55.5556	72.2222
18	exp3	506	22.2222	44.4444	22.2222	66.6667	88.8889
18	exp3	507	11.1111	55.5556	11.1111	66.6667	77.7778
18	exp3	508	11.1111	61.1111	16.6667	77.7778	88.8889
18	exp3	509	16.6667	38.8889	22.2222	61.1111	77.7778
18	exp3	510	11.1111	55.5556	22.2222	77.7778	88.8889
18	exp3	511	22.2222	66.6667	22.2222	88.8889	111.111
18	exp3	512	5.55556	61.1111	11.1111	72.2222	77.7778
18	exp3	513	5.55556	50	22.2222	72.2222	77.7778
18	exp3	514	5.55556	61.1111	22.2222	83.3333	88.8889
18	exp3	515	16.6667	22.2222	22.2222	44.4444	61.1111
18	exp3	516	11.1111	22.2222	27.7778	50	61.1111
18	exp3	517	22.2222	27.7778	11.1111	38.8889	61.1111
18	exp3	518	22.2222	38.8889	5.55556	44.4444	66.6667
18	exp3	519	16.6667	44.4444	11.1111	55.5556	72.2222
18	exp3	520	27.7778	33.3333	11.1111	44.4444	72.2222
18	exp3	521	27.7778	33.3333	11.1111	44.4444	72.2222
18	exp3	522	33.3333	16.6667	16.6667	33.3333	66.6667
18	exp3	523	33.3333	33.3333	16.6667	50	83.3333
18	exp3	524	27.7778	27.7778	11.1111	38.8889	66.6667
18	exp3	525	33.3333	22.2222	5.55556	27.7778	61.1111
18	exp3	526	16.6667	11.1111	22.2222	33.3333	50
18	exp3	527	33.3333	27.7778	16.6667	44.4444	77.7778
18	exp3	528	16.6667	27.7778	16.6667	44.4444	61.1111
18	exp3	529	22.2222	11.1111	16.6667	27.7778	50
18	exp3	530	22.2222	22.2222	5.55556	27.7778	50
18	exp3	531	22.2222	33.3333	5.55556	38.8889	61.1111
18	exp3	532	16.6667	27.7778	5.55556	33.3333	50
18	exp3	533	22.2222	27.7778	0	27.7778	50
18	exp3	534	16.6667	44.4444	38.8889	83.3333	100
18	exp3	535	16.6667	55.5556	61.1111	116.667	133.333
18	exp3	536	22.2222	44.4444	22.2222	66.6667	88.8889
18	exp3	537	38.8889	22.2222	22.2222	44.4444	83.3333
18	exp3	538	27.7778	22.2222	11.1111	33.3333	61.1111
18	exp3	539	33.3333	38.8889	22.2222	61.1111	94.4444
18	exp3	540	38.8889	27.7778	27.7778	55.5556	94.4444
18	exp3	541	33.3333	22.2222	11.1111	33.3333	66.6667
18	exp3	542	33.3333	22.2222	11.1111	33.3333	66.6667
18	exp3	543	33.3333	33.3333	11.1111	44.4444	77.7778
18	exp3	544	38.8889	22.2222	11.1111	33.3333	72.2222
18	exp3	545	27.7778	22.2222	11.1111	33.3333	61.1111
18	exp3	546	33.3333	27.7778	11.1111	38.8889	72.2222
18	exp3	547	22.2222	44.4444	16.6667	61.1111	83.3333
18	exp3	548	27.7778	27.7778	27.7778	55.5556	83.3333
18	exp3	549	27.7778	44.4444	0	44.4444	72.2222
18	exp3	550	22.2222	33.3333	0	33.3333	55.5556
18	exp3	551	22.2222	22.2222	11.1111	33.3333	55.5556
18	exp3	552	16.6667	38.8889	11.1111	50	66.6667
18	exp3	553	27.7778	38.8889	16.6667	55.5556	83.3333
18	exp3	554	33.3333	33.3333	11.1111	44.4444	77.7778
18	exp3	555	27.7778	33.3333	11.1111	44.4444	72.2222
18	exp3	556	27.7778	33.3333	0	33.3333	61.1111
18	exp3	557	27.7778	33.3333	5.55556	38.8889	66.6667
18	exp3	558	22.2222	33.3333	11.1111	44.4444	66.6667
18	exp3	559	22.2222	38.8889	11.1111	50	72.2222
18	exp3	560	27.7778	33.3333	33.3333	66.6667	94.4444
18	exp3	561	27.7778	22.2222	5.55556	27.7778	55.5556
18	exp3	562	22.2222	22.2222	11.1111	33.3333	55.5556
18	exp3	563	27.7778	11.1111	5.55556	16.6667	44.4444
18	exp3	564	33.3333	27.7778	11.1111	38.8889	72.2222
18	exp3	565	22.2222	33.3333	5.55556	38.8889	61.1111
18	exp3	566	38.8889	33.3333	16.6667	50	88.8889
18	exp3	567	44.4444	16.6667	16.6667	33.3333	77.7778
18	exp3	568	33.3333	22.2222	11.1111	33.3333	66.6667
18	exp3	569	27.7778	22.2222	16.6667	38.8889	66.6667
18	exp3	570	33.3333	33.3333	11.1111	44.4444	77.7778
18	exp3	571	27.7778	33.3333	11.1111	44.4444	72.2222
18	exp3	572	27.7778	27.7778	5.55556	33.3333	61.1111
18	exp3	573	38.8889	33.3333	22.2222	55.5556	94.4444
18	exp3	574	27.7778	38.8889	16.6667	55.5556	83.3333
18	exp3	575	38.8889	27.7778	11.1111	38.8889	77.7778
18	exp3	576	22.2222	27.7778	16.6667	44.4444	66.6667
18	exp3	577	33.3333	38.8889	16.6667	55.5556	88.8889
18	exp3	578	38.8889	38.8889	5.55556	44.4444	83.3333
18	exp3	579	38.8889	33.3333	27.7778	61.1111	100
18	exp3	580	27.7778	33.3333	22.2222	55.5556	83.3333
18	exp3	581	27.7778	33.3333	11.1111	44.4444	72.2222
18	exp3	582	33.3333	38.8889	22.2222	61.1111	94.4444
18	exp3	583	33.3333	33.3333	22.2222	55.5556	88.8889
18	exp3	584	33.3333	38.8889	11.1111	50	83.3333
18	exp3	585	38.8889	38.8889	5.55556	44.4444	83.3333
18	exp3	586	33.3333	27.7778	22.2222	50	83.3333
18	exp3	587	33.3333	27.7778	5.55556	33.3333	66.6667
18	exp3	588	38.8889	27.7778	22.2222	50	88.8889
18	exp3	589	33.3333	38.8889	16.6667	55.5556	88.8889
18	exp3	590	38.8889	27.7778	11.1111	38.8889	77.7778
18	exp3	591	38.8889	33.3333	27.7778	61.1111	100
18	exp3	592	33.3333	27.7778	16.6667	44.4444	77.7778
18	exp3	593	38.8889	22.2222	22.2222	44.4444	83.3333
18	exp3	594	38.8889	33.3333	11.1111	44.4444	83.3333
18	exp3	595	27.7778	22.2222	16.6667	38.8889	66.6667
18	exp3	596	38.8889	33.3333	11.1111	44.4444	83.3333
18	exp3	597	22.2222	22.2222	27.7778	50	72.2222
18	exp3	598	33.3333	38.8889	27.7778	66.6667	100
18	exp3	599	38.8889	27.7778	27.7778	55.5556	94.4444
18	exp3	600	38.8889	22.2222	27.7778	50	88.8889
18	exp3	601	33.3333	22.2222	22.2222	44.4444	77.7778
18	exp3	602	33.3333	33.3333	16.6667	50	83.3333
18	exp3	603	33.3333	27.7778	33.3333	61.1111	94.4444
18	exp3	604	22.2222	27.7778	33.3333	61.1111	83.3333
18	exp3	605	33.3333	38.8889	27.7778	66.6667	100
18	exp3	606	38.8889	22.2222	27.7778	50	88.8889
18	exp3	607	33.3333	33.3333	22.2222	55.5556	88.8889
18	exp3	608	38.8889	27.7778	22.2222	50	88.8889
18	exp3	609	38.8889	16.6667	11.1111	27.7778	66.6667
18	exp3	610	38.8889	38.8889	16.6667	55.5556	94.4444
18	exp3	611	33.3333	22.2222	22.2222	44.4444	77.7778
18	exp3	612	27.7778	22.2222	33.3333	55.5556	83.3333
18	exp3	613	44.4444	22.2222	11.1111	33.3333	77.7778
18	exp3	614	27.7778	27.7778	27.7778	55.5556	83.3333
18	exp3	615	27.7778	16.6667	27.7778	44.4444	72.2222
18	exp3	616	38.8889	22.2222	33.3333	55.5556	94.4444
18	exp3	617	33.3333	22.2222	22.2222	44.4444	77.7778
18	exp3	618	33.3333	27.7778	16.6667	44.4444	77.7778
18	exp3	619	33.3333	16.6667	16.6667	33.3333	66.6667
18	exp3	620	27.7778	27.7778	5.55556	33.3333	61.1111
18	exp3	621	33.3333	38.8889	22.2222	61.1111	94.4444
18	exp3	622	33.3333	33.3333	11.1111	44.4444	77.7778
18	exp3	623	38.8889	33.3333	33.3333	66.6667	105.556
18	exp3	624	27.7778	22.2222	27.7778	50	77.7778
18	exp3	625	33.3333	22.2222	33.3333	55.5556	88.8889
18	exp3	626	33.3333	38.8889	27.7778	66.6667	100
18	exp3	627	27.7778	33.3333	11.1111	44.4444	72.2222
18	exp3	628	38.8889	38.8889	44.4444	83.3333	122.222
18	exp3	629	27.7778	38.8889	33.3333	72.2222	100
18	exp3	630	22.2222	50	22.2222	72.2222	94.4444
18	exp3	631	33.3333	16.6667	27.7778	44.4444	77.7778
18	exp3	632	27.7778	44.4444	27.7778	72.2222	100
18	exp3	633	33.3333	38.8889	22.2222	61.1111	94.4444
18	exp3	634	27.7778	33.3333	11.1111	44.4444	72.2222
18	exp3	635	27.7778	33.3333	33.3333	66.6667	94.4444
18	exp3	636	33.3333	38.8889	16.6667	55.5556	88.8889
18	exp3	637	27.7778	33.3333	22.2222	55.5556	83.3333
18	exp3	638	27.7778	44.4444	22.2222	66.6667	94.4444
18	exp3	639	33.3333	22.2222	38.8889	61.1111	94.4444
18	exp3	640	22.2222	33.3333	22.2222	55.5556	77.7778
18	exp3	641	22.2222	38.8889	11.1111	50	72.2222
18	exp3	642	22.2222	44.4444	11.1111	55.5556	77.7778
18	exp3	643	22.2222	50	16.6667	66.6667	88.8889
18	exp3	644	22.2222	61.1111	11.1111	72.2222	94.4444
18	exp3	645	27.7778	44.4444	22.2222	66.6667	94.4444
18	exp3	646	22.2222	44.4444	27.7778	72.2222	94.4444
18	exp3	647	16.6667	27.7778	22.2222	50	66.6667
18	exp3	648	22.2222	27.7778	16.6667	44.4444	66.6667
18	exp3	649	27.7778	38.8889	27.7778	66.6667	94.4444
[truncated: 12,401 more rows]
