# Supplementary material for: Molecular dynamics analysis of the aggregation propensity of polyglutamine segments
Source: PLoS One. 2017 May 25;12(5):e0178333. doi: 10.1371/journal.pone.0178333 (PMC5444867; doi:10.1371/journal.pone.0178333)
Supplement: S1 File — (ZIP) [file pone.0178333.s005.zip › Fig S3.xlsx]

## Sheet: Fig S3 A
Residue	1	2	3	4	5	6	7	8	9	10	11	12	13	14	15	16	17	18
1	0	0	4	5	3	1	1	0	0	1	0	1	0	0	1	0	1	1
2	0	0	0	1	4	2	1	1	0	0	0	1	0	1	1	0	0	0
3	0	1	0	1	2	4	2	0	0	0	0	1	0	0	0	0	0	0
4	0	0	0	0	0	3	2	2	0	0	0	0	0	0	1	0	0	1
5	0	1	0	0	0	0	3	5	1	0	0	0	0	0	0	0	0	1
6	0	0	0	1	0	0	0	1	3	1	1	1	1	0	0	0	0	2
7	0	0	0	0	1	0	0	2	2	2	2	1	0	0	1	1	1	1
8	0	0	1	2	2	0	0	0	2	1	4	2	2	0	0	0	0	0
9	0	0	1	0	0	0	0	0	0	0	3	4	4	0	1	1	0	0
10	0	0	0	0	0	0	0	0	0	0	0	0	4	4	0	1	0	0
11	0	0	0	0	0	0	0	1	0	0	0	0	2	5	4	0	0	0
12	1	1	0	0	0	0	1	0	2	0	0	0	0	1	5	4	0	0
13	0	0	0	0	0	1	0	0	0	0	0	0	0	1	1	3	3	0
14	0	0	0	0	1	0	1	0	1	1	1	0	0	0	0	1	4	4
15	2	0	0	0	0	1	1	0	0	0	0	2	0	0	0	0	2	5
16	0	0	0	0	0	0	1	1	1	0	0	0	0	2	1	0	0	1
17	1	0	0	0	1	0	1	0	0	0	0	0	0	0	0	0	0	0
18	1	0	0	0	0	0	0	0	0	0	0	0	0	0	1	0	0	0

## Sheet: Fig S3 B
Residue	1	2	3	4	5	6	7	8	9	10	11	12	13	14	15	16	17	18	19	20	21	22	23	24	25	26	27	28	29	30	31	32
1	0	1	2	4	2	0	0	1	0	0	0	0	0	0	0	1	0	0	0	0	0	0	0	0	0	0	0	1	1	0	0	0
2	0	0	0	2	3	3	1	1	0	0	1	0	0	0	1	0	0	0	0	0	0	0	1	0	1	0	1	1	0	2	0	0
3	0	0	0	0	1	3	1	1	0	0	0	0	0	1	0	0	0	0	0	0	0	0	0	0	0	1	0	1	0	0	0	0
4	0	0	0	0	1	3	2	1	0	0	0	0	0	0	0	0	0	0	0	0	0	0	0	0	0	2	0	1	0	2	0	0
5	0	0	0	0	0	1	2	1	0	0	0	0	0	0	0	0	0	0	0	1	0	0	1	0	1	0	0	1	0	0	0	3
6	0	0	0	0	1	0	1	2	0	1	1	1	0	0	0	0	0	1	0	0	0	0	1	0	0	1	0	0	0	0	1	0
7	0	0	0	0	2	0	0	0	2	2	1	0	0	0	0	0	0	0	0	0	1	0	0	1	0	0	1	0	1	0	0	0
8	0	0	0	0	0	2	2	0	0	3	1	1	1	0	0	0	0	0	1	1	1	0	0	1	0	0	1	0	0	0	1	0
9	0	1	0	0	0	0	1	1	0	1	3	2	1	1	0	1	1	0	1	0	1	0	1	0	1	0	1	0	2	1	1	1
10	0	0	0	0	0	0	2	1	2	0	2	3	1	0	0	1	0	1	1	0	0	1	1	1	1	0	1	0	0	0	1	1
11	0	1	0	0	0	0	1	0	0	1	0	1	1	2	2	0	0	0	2	0	1	1	0	1	1	0	0	2	1	2	0	1
12	0	0	0	0	1	0	0	2	1	1	1	0	2	1	2	1	0	0	0	0	1	1	0	0	0	0	0	1	0	1	0	0
13	0	0	0	0	0	0	0	0	0	1	1	0	0	1	2	3	1	1	0	0	0	0	1	0	0	0	0	1	1	0	1	1
14	0	0	0	0	0	0	0	0	1	0	0	1	0	0	0	4	2	1	1	1	0	0	0	0	0	0	1	0	1	0	0	0
15	0	0	0	0	0	0	0	1	0	0	1	0	2	1	0	0	1	2	2	0	1	1	0	1	0	0	1	0	1	1	0	0
16	0	0	0	1	0	0	0	0	0	1	1	1	1	1	0	0	0	4	3	3	1	0	0	0	0	0	0	0	0	0	1	1
17	0	0	0	0	0	0	0	1	1	0	1	0	0	2	0	0	0	1	3	4	2	1	1	0	0	0	0	0	0	0	0	0
18	0	0	0	0	0	1	0	0	0	1	0	0	1	0	1	2	1	0	1	3	2	1	0	1	1	0	1	1	0	1	0	1
19	0	1	0	0	0	0	0	0	1	1	1	0	0	1	1	1	0	1	0	0	1	1	0	3	0	0	1	0	0	1	0	0
20	0	0	0	0	0	1	0	0	1	0	0	0	0	0	0	0	1	0	0	0	0	3	2	2	0	0	0	0	0	0	0	0
21	0	0	0	0	0	0	1	0	0	2	1	0	0	0	0	0	1	0	0	0	0	0	1	2	1	0	0	0	0	0	0	0
22	1	0	1	0	0	1	1	0	0	2	0	1	0	0	1	0	0	1	1	2	1	0	2	2	1	1	1	0	0	1	0	0
23	0	1	0	0	1	2	0	0	1	2	1	0	1	0	0	0	1	0	0	1	1	0	0	2	3	1	2	1	0	0	0	0
24	1	0	1	0	0	0	0	0	1	2	1	0	0	0	1	0	0	0	1	0	0	0	0	0	0	4	3	0	0	1	0	0
25	0	1	0	1	0	0	1	1	1	0	1	0	0	0	0	0	0	1	0	0	1	0	1	0	0	0	5	2	0	1	1	1
26	1	0	0	2	0	1	0	1	1	0	0	0	0	0	1	0	0	1	1	0	0	0	0	2	1	0	0	2	2	1	0	0
27	0	0	0	1	0	1	1	1	0	0	0	0	0	1	1	0	0	0	1	0	0	0	1	1	0	0	0	2	2	2	1	2
28	1	0	0	1	0	0	0	1	0	0	0	1	0	1	1	1	0	1	1	0	0	0	0	1	0	2	0	0	0	4	2	1
29	1	0	0	0	1	1	1	1	0	0	1	1	1	0	1	1	0	0	2	0	0	0	0	0	0	1	0	0	0	2	2	5
30	0	0	0	1	1	2	0	0	1	1	0	0	0	0	1	0	0	0	1	0	0	0	0	2	1	3	1	1	0	0	1	3
31	0	0	1	0	0	0	0	1	0	0	0	0	0	0	0	0	0	1	0	0	0	0	0	1	1	0	0	1	1	0	0	1
32	0	0	0	0	0	0	0	0	0	0	0	1	0	0	0	0	0	1	0	0	0	0	0	0	0	0	0	0	2	0	1	0

## Sheet: Fig S3 C
Residue	1	2	3	4	5	6	7	8	9	10	11	12	13	14	15	16	17	18	19	20	21	22	23	24	25	26	27	28	29	30	31	32	33	34	35	36	37	38	39	40	41	42	43	44	45	46
1	0	0	4	4	4	0	1	2	0	0	0	0	0	0	0	0	0	1	1	1	0	0	0	1	0	0	0	0	0	0	1	0	1	0	0	0	0	0	0	0	0	0	0	0	0	0
2	0	0	0	2	4	5	0	1	0	0	1	0	0	0	1	0	0	0	1	1	1	0	0	0	0	0	0	0	0	0	0	1	0	0	0	0	0	0	0	0	0	0	0	0	0	0
3	0	3	0	0	2	4	5	1	1	0	0	0	0	0	0	0	0	0	1	0	0	0	0	0	0	0	1	0	0	0	0	0	0	0	0	0	0	0	0	0	0	1	0	1	0	0
4	0	1	1	0	0	3	5	5	0	0	0	0	0	0	0	0	0	0	1	0	0	0	0	0	0	0	0	0	0	1	0	0	0	0	0	1	0	0	0	0	0	0	0	0	0	0
5	0	0	1	0	0	0	1	4	1	0	0	0	0	0	0	0	0	1	1	0	0	0	1	0	0	2	0	0	1	0	0	0	0	1	0	1	0	0	0	0	0	0	0	0	0	1
6	0	1	0	1	0	0	0	4	1	1	0	0	0	0	0	0	1	0	2	0	0	0	0	0	0	0	0	0	0	1	1	0	1	0	0	0	0	0	0	1	0	0	0	0	0	0
7	1	1	2	0	1	1	0	0	1	2	3	1	0	0	0	1	0	0	0	0	0	0	0	0	0	0	0	0	0	0	0	0	0	0	1	0	1	0	1	0	0	0	0	0	0	1
8	0	1	2	0	1	0	1	0	0	1	3	2	0	0	1	0	1	1	0	0	0	0	0	0	0	0	0	0	0	0	0	1	0	1	1	0	0	0	1	0	0	1	0	0	0	0
9	0	1	0	0	0	0	0	0	0	0	3	2	2	1	1	1	1	1	0	1	0	0	0	1	0	0	0	0	0	0	0	0	0	0	1	0	0	0	0	0	0	0	0	1	0	0
10	0	0	0	0	0	0	0	0	0	0	1	2	2	1	0	1	0	1	0	0	0	0	0	0	0	0	0	0	0	1	0	0	0	0	0	1	1	0	1	0	0	0	2	1	0	0
11	0	0	0	0	0	0	1	1	0	0	0	1	1	1	3	2	1	0	0	0	1	0	1	0	0	0	1	0	0	0	1	0	0	0	0	0	1	0	0	0	0	0	0	0	1	0
12	0	0	0	0	0	0	0	0	1	1	0	0	0	4	6	4	1	0	0	0	0	0	0	0	0	0	0	0	0	0	0	0	0	0	0	0	0	0	0	1	1	0	0	0	0	0
13	0	0	0	0	0	0	0	0	0	0	0	0	0	0	2	3	2	0	0	0	0	0	0	0	0	0	0	0	1	1	1	0	0	0	0	0	0	0	0	1	0	0	0	0	0	0
14	0	0	0	0	0	0	0	1	0	0	0	1	0	0	2	1	3	2	0	0	0	0	0	0	0	0	0	0	0	0	0	0	0	0	0	1	0	0	0	0	0	0	0	0	1	0
15	0	1	0	0	0	0	0	0	1	0	3	4	0	0	0	0	1	2	1	0	0	0	1	2	0	0	1	0	0	0	0	0	0	1	0	0	0	0	0	1	1	0	0	1	0	0
16	0	0	0	0	1	0	0	2	0	0	2	1	0	0	0	0	0	2	1	0	0	0	0	1	0	0	0	0	0	0	0	1	0	0	0	0	1	0	0	1	0	0	0	0	0	1
17	0	1	0	0	0	0	0	2	0	1	0	0	1	0	0	0	0	1	3	1	1	1	0	1	0	0	0	0	0	0	0	0	0	0	0	0	0	0	2	2	0	0	0	0	0	0
18	0	1	0	0	0	0	0	1	1	0	0	0	0	0	0	0	0	0	1	2	1	0	1	1	0	0	0	0	0	0	0	0	0	0	0	0	1	0	0	0	0	0	1	0	0	0
19	1	0	0	0	1	1	0	0	0	0	0	0	0	0	0	0	0	0	0	1	2	1	1	1	1	1	0	0	0	0	0	0	1	0	0	0	0	1	1	0	0	0	1	0	0	0
20	0	1	1	0	0	0	0	0	1	0	0	0	0	0	0	0	0	1	0	0	0	4	3	3	0	0	0	1	0	0	1	1	0	0	0	1	0	1	1	0	0	1	0	0	1	0
21	1	0	0	0	2	1	0	0	0	0	0	0	0	0	0	0	0	0	1	0	0	2	2	2	2	1	0	0	1	0	0	0	0	0	1	1	0	1	0	0	0	0	0	0	0	0
22	0	0	0	0	0	0	0	0	0	0	0	1	0	0	0	0	0	0	1	2	0	0	0	2	2	1	0	0	0	0	0	1	0	0	0	0	0	1	1	0	0	1	0	0	0	0
23	0	0	0	0	0	0	0	0	0	0	1	0	0	0	0	0	0	0	0	1	0	0	0	0	1	1	3	1	0	0	1	0	0	0	2	0	0	0	0	0	0	0	0	0	0	0
24	0	0	0	0	1	0	0	0	1	0	0	0	0	0	0	0	0	1	1	0	1	1	0	0	2	4	2	2	1	0	1	1	0	0	0	0	0	0	0	0	1	1	0	0	0	0
25	0	0	0	0	0	1	0	0	0	0	0	0	0	0	0	0	0	0	0	1	0	1	1	1	0	1	3	3	3	0	1	0	0	0	0	0	0	0	0	0	0	0	0	0	0	0
26	0	1	0	0	1	1	1	0	0	0	0	0	0	0	0	0	0	0	0	0	1	0	0	2	0	0	1	2	4	3	1	0	0	0	0	0	0	0	0	0	0	0	0	0	0	0
27	0	0	0	0	0	0	0	0	0	0	0	0	0	0	1	0	0	0	0	0	0	0	0	1	2	0	0	0	1	4	5	2	0	0	1	0	0	0	0	0	0	0	0	0	0	0
28	0	0	0	0	0	0	0	0	0	0	0	0	1	0	0	0	0	0	0	0	0	0	1	1	1	1	0	0	0	3	6	3	1	0	0	0	0	0	0	0	0	0	0	0	0	0
29	0	0	0	1	1	1	0	0	0	0	0	0	1	0	0	0	0	0	0	0	1	0	0	1	1	1	0	0	0	0	1	4	2	1	0	0	0	0	0	0	0	1	0	0	0	0
30	0	0	0	1	1	0	0	0	0	1	0	0	0	0	1	0	1	0	0	0	0	0	0	0	0	1	0	2	0	0	0	2	2	2	1	0	0	0	0	0	0	0	0	0	0	0
31	0	0	0	0	0	0	0	0	0	0	0	0	1	0	0	0	1	0	0	1	0	0	1	0	0	1	1	2	1	1	0	1	2	2	2	0	1	0	0	0	0	0	0	0	0	0
32	0	0	0	1	1	0	0	1	0	0	0	0	0	0	0	0	0	0	0	0	0	0	0	1	0	0	1	1	0	1	0	0	1	3	2	1	2	2	1	0	1	0	0	0	0	0
33	0	0	0	0	0	0	0	0	0	0	0	0	0	0	1	0	0	0	0	0	0	0	1	0	0	0	0	0	0	1	0	0	0	0	2	2	0	2	0	0	1	0	0	0	1	0
34	0	0	0	0	0	0	0	1	0	0	0	0	1	0	1	0	0	0	0	0	0	0	0	0	0	0	0	0	1	1	1	1	3	0	0	2	3	1	1	1	1	0	0	0	0	0
35	0	0	1	0	1	0	1	0	0	1	1	0	0	0	1	1	0	0	0	0	0	0	2	0	0	0	0	0	0	0	0	1	0	0	0	0	5	4	3	2	1	0	0	0	1	0
36	0	0	0	0	0	1	0	0	0	0	0	0	0	0	0	1	0	0	1	0	0	0	0	0	0	0	0	0	0	0	0	0	0	0	0	0	0	3	3	2	1	0	1	0	0	1
37	0	0	0	0	1	0	0	0	0	0	1	0	0	0	0	1	0	0	0	1	0	0	0	0	0	0	0	0	0	0	1	1	0	1	1	0	0	0	2	3	1	0	0	0	1	1
38	0	0	0	0	0	0	0	0	0	0	0	0	0	0	1	1	0	0	1	2	1	0	0	0	0	0	0	0	1	0	0	0	1	0	2	2	1	0	1	1	3	2	1	1	0	0
39	0	0	0	0	0	0	0	0	2	0	0	0	0	0	1	0	1	0	2	1	0	0	0	0	0	0	0	0	0	1	0	0	0	1	0	0	1	0	0	1	4	2	2	3	0	0
40	0	0	0	0	0	0	0	0	0	0	0	0	0	0	0	0	0	1	1	0	0	1	0	0	0	0	0	0	0	0	0	0	0	1	1	0	0	0	0	0	1	2	4	3	1	0
41	0	0	0	0	0	0	0	0	0	1	0	1	0	0	0	1	0	0	0	0	0	0	0	0	0	0	0	0	0	0	1	1	0	0	0	0	0	0	0	0	0	2	4	5	4	0
42	0	0	0	0	0	0	0	0	0	0	1	1	0	0	0	0	0	0	0	0	0	0	0	1	0	1	0	0	1	0	0	0	0	0	0	0	0	0	0	0	0	0	0	1	4	4
43	0	0	0	0	0	0	0	0	0	1	0	0	0	0	0	0	0	0	0	0	0	0	0	1	0	0	0	0	0	0	0	0	0	0	0	0	0	0	0	1	0	1	0	0	1	4
44	0	1	0	0	0	0	0	1	1	1	0	0	0	0	0	1	0	0	0	0	0	0	0	0	0	1	0	0	0	0	0	0	0	0	0	0	0	0	0	1	2	0	0	0	0	0
45	0	0	0	0	1	0	0	0	0	0	1	0	0	1	0	1	0	0	0	0	0	0	0	0	0	0	0	0	0	0	0	0	1	0	0	0	0	0	0	0	0	0	1	0	0	0
46	0	0	0	0	1	0	0	0	0	1	0	0	0	0	1	0	0	0	0	0	0	0	0	0	0	0	0	0	0	0	0	0	0	0	0	2	1	0	0	0	0	0	0	1	0	0

## Sheet: Fig S3 D
Residue	1	2	3	4	5	6	7	8	9	10	11	12	13	14	15	16	17	18
1	0	0	3	5	2	0	0	0	0	1	0	0	0	0	0	0	0	0
2	0	0	0	0	4	2	1	0	0	0	0	0	0	0	0	0	0	0
3	0	0	0	0	1	4	2	0	0	0	0	0	0	0	0	0	0	0
4	0	0	0	0	0	2	2	1	0	0	0	0	0	0	1	0	0	0
5	0	0	0	0	0	0	0	5	1	0	0	0	0	0	0	0	0	1
6	0	0	0	0	0	0	0	1	2	1	0	0	0	0	0	0	0	1
7	0	0	0	0	0	0	0	0	1	2	2	0	0	0	0	0	0	0
8	0	0	1	0	0	0	0	0	0	0	3	2	0	0	0	0	0	0
9	0	0	0	0	0	0	0	0	0	0	1	4	4	0	0	0	0	0
10	0	0	0	0	0	0	0	0	0	0	0	0	4	3	0	0	0	0
11	0	0	0	0	0	0	0	0	0	0	0	0	0	4	3	0	0	0
12	0	0	0	0	0	0	0	0	0	0	0	0	0	1	5	4	0	0
13	0	0	0	0	0	0	0	0	0	0	0	0	0	0	1	3	3	0
14	0	0	0	0	0	0	0	0	0	0	0	0	0	0	0	1	4	3
15	0	0	0	0	0	0	0	0	0	0	0	0	0	0	0	0	1	5
16	0	0	0	0	0	0	1	0	0	0	0	0	0	0	0	0	0	1
17	0	0	0	0	0	0	0	0	0	0	0	0	0	0	0	0	0	0
18	0	0	0	0	0	0	0	0	0	0	0	0	0	0	0	0	0	0

## Sheet: Fig S3 E
Residue	1	2	3	4	5	6	7	8	9	10	11	12	13	14	15	16	17	18	19	20	21	22	23	24	25	26	27	28	29	30	31	32
1	0	0	1	4	2	0	0	0	0	0	0	0	0	0	0	0	0	0	0	0	0	0	0	0	0	0	0	0	0	0	0	0
2	0	0	0	2	3	3	0	0	0	0	0	0	0	0	1	0	0	0	0	0	0	0	0	0	0	0	0	0	0	0	0	0
3	0	0	0	0	0	3	1	0	0	0	0	0	0	0	0	0	0	0	0	0	0	0	0	0	0	0	0	0	0	0	0	0
4	0	0	0	0	0	1	2	1	0	0	0	0	0	0	0	0	0	0	0	0	0	0	0	0	0	0	0	0	0	0	0	0
5	0	0	0	0	0	0	1	1	0	0	0	0	0	0	0	0	0	0	0	0	0	0	1	0	0	0	0	0	0	0	0	0
6	0	0	0	0	0	0	0	2	0	0	0	0	0	0	0	0	0	0	0	0	0	0	0	0	0	0	0	0	0	0	1	0
7	0	0	0	0	0	0	0	0	1	2	1	0	0	0	0	0	0	0	0	0	1	0	0	0	0	0	1	0	0	0	0	0
8	0	0	0	0	0	0	0	0	0	1	1	1	0	0	0	0	0	0	0	0	0	0	0	0	0	0	0	0	0	0	0	0
9	0	0	0	0	0	0	0	0	0	0	1	2	1	0	0	0	0	0	0	0	0	0	0	0	1	0	0	0	0	0	0	0
10	0	0	0	0	0	0	0	0	0	0	0	1	1	0	0	0	0	0	0	0	0	0	0	0	0	0	0	0	0	0	0	0
11	0	0	0	0	0	0	0	0	0	0	0	0	0	2	1	0	0	0	0	0	0	0	0	0	0	0	0	0	0	0	0	0
12	0	0	0	0	0	0	0	0	0	0	0	0	0	1	0	0	0	0	0	0	0	0	0	0	0	0	0	0	0	0	0	0
13	0	0	0	0	0	0	0	0	0	0	0	0	0	0	0	2	0	0	0	0	0	0	0	0	0	0	0	0	1	0	0	0
14	0	0	0	0	0	0	0	0	0	0	0	0	0	0	0	3	2	1	0	0	0	0	0	0	0	0	0	0	0	0	0	0
15	0	0	0	0	0	0	0	0	0	0	0	0	0	0	0	0	1	2	2	0	0	0	0	0	0	0	0	0	0	0	0	0
16	0	0	0	0	0	0	0	0	0	0	0	0	0	0	0	0	0	1	3	2	0	0	0	0	0	0	0	0	0	0	0	0
17	0	0	0	0	0	0	0	0	0	0	0	0	0	0	0	0	0	0	2	4	2	0	0	0	0	0	0	0	0	0	0	0
18	0	0	0	0	0	0	0	0	0	0	0	0	0	0	0	0	0	0	0	2	2	0	0	0	0	0	0	1	0	0	0	0
19	0	0	0	0	0	0	0	0	1	0	0	0	0	0	0	0	0	0	0	0	1	1	0	0	0	0	0	0	0	0	0	0
20	0	0	0	0	0	0	0	0	0	0	0	0	0	0	0	0	0	0	0	0	0	1	2	2	0	0	0	0	0	0	0	0
21	0	0	0	0	0	0	1	0	0	0	0	0	0	0	0	0	0	0	0	0	0	0	1	2	1	0	0	0	0	0	0	0
22	0	0	0	0	0	0	0	0	0	0	0	0	0	0	0	0	0	0	0	0	0	0	0	1	1	0	0	0	0	0	0	0
23	0	0	0	0	0	0	0	0	0	0	1	0	0	0	0	0	0	0	0	0	0	0	0	0	0	1	0	0	0	0	0	0
24	0	0	0	0	0	0	0	0	0	0	0	0	0	0	0	0	0	0	0	0	0	0	0	0	0	2	2	0	0	0	0	0
25	0	1	0	0	0	0	0	0	1	0	0	0	0	0	0	0	0	0	0	0	0	0	0	0	0	0	3	1	0	0	0	1
26	0	0	0	0	0	0	0	0	0	0	0	0	0	0	0	0	0	0	0	0	0	0	0	0	0	0	0	1	2	1	0	0
27	0	0	0	0	0	0	0	0	0	0	0	0	0	0	1	0	0	0	0	0	0	0	0	0	0	0	0	0	0	1	1	1
28	0	0	0	0	0	0	0	0	0	0	0	0	0	0	0	0	0	0	0	0	0	0	0	0	0	0	0	0	0	2	2	1
29	0	0	0	0	0	0	0	1	0	0	0	0	0	0	0	0	0	0	0	0	0	0	0	0	0	0	0	0	0	0	1	5
30	0	0	0	0	0	0	0	0	0	0	0	0	0	0	0	0	0	0	0	0	0	0	0	0	0	0	0	0	0	0	0	1
31	0	0	0	0	0	0	0	1	0	0	0	0	0	0	0	0	0	0	0	0	0	0	0	0	0	0	0	0	0	0	0	0
32	0	0	0	0	0	0	0	0	0	0	0	0	0	0	0	0	0	0	0	0	0	0	0	0	0	0	0	0	0	0	0	0

## Sheet: Fig S3 F
Residue	1	2	3	4	5	6	7	8	9	10	11	12	13	14	15	16	17	18	19	20	21	22	23	24	25	26	27	28	29	30	31	32	33	34	35	36	37	38	39	40	41	42	43	44	45	46
1	0	0	0	4	4	0	0	0	0	0	0	0	0	0	0	0	0	0	1	0	0	0	0	0	0	0	0	0	0	0	0	0	1	0	0	0	0	0	0	0	0	0	0	0	0	0
2	0	0	0	0	3	4	0	0	0	0	0	0	0	0	0	0	0	0	0	1	0	0	0	0	0	0	0	0	0	0	0	0	0	0	0	0	0	0	0	0	0	0	0	0	0	0
3	0	0	0	0	1	4	4	0	0	0	0	0	0	0	0	0	0	0	0	0	0	0	0	0	0	0	1	0	0	0	0	0	0	0	0	0	0	0	0	0	0	0	0	0	0	0
4	0	0	0	0	0	1	5	5	0	0	0	0	0	0	0	0	0	0	0	0	0	0	0	0	0	0	0	0	0	0	0	0	0	0	0	0	0	0	0	0	0	0	0	0	0	0
5	0	0	0	0	0	0	1	4	1	0	0	0	0	0	0	0	0	0	1	0	0	0	0	0	0	0	0	0	0	0	0	0	0	0	0	0	0	0	0	0	0	0	0	0	0	0
6	0	0	0	0	0	0	0	2	1	1	0	0	0	0	0	0	0	0	0	0	0	0	0	0	0	0	0	0	0	0	0	0	0	0	0	0	0	0	0	0	0	0	0	0	0	0
7	0	0	0	0	0	0	0	0	0	2	2	0	0	0	0	0	0	0	0	0	0	0	0	0	0	0	0	0	0	0	0	0	0	0	0	0	0	0	0	0	0	0	0	0	0	1
8	0	0	0	0	0	0	0	0	0	0	3	2	0	0	0	0	0	0	0	0	0	0	0	0	0	0	0	0	0	0	0	0	0	0	0	0	0	0	0	0	0	0	0	0	0	0
9	0	0	0	0	0	0	0	0	0	0	1	2	2	0	0	0	0	0	0	0	0	0	0	0	0	0	0	0	0	0	0	0	0	0	0	0	0	0	0	0	0	0	0	0	0	0
10	0	0	0	0	0	0	0	0	0	0	0	1	2	1	0	0	0	0	0	0	0	0	0	0	0	0	0	0	0	0	0	0	0	0	0	1	0	0	0	0	0	0	0	0	0	0
11	0	0	0	0	0	0	0	0	0	0	0	0	1	1	1	0	0	0	0	0	0	0	0	0	0	0	0	0	0	0	0	0	0	0	0	0	0	0	0	0	0	0	0	0	0	0
12	0	0	0	0	0	0	0	0	0	0	0	0	0	1	6	3	0	0	0	0	0	0	0	0	0	0	0	0	0	0	0	0	0	0	0	0	0	0	0	0	0	0	0	0	0	0
13	0	0	0	0	0	0	0	0	0	0	0	0	0	0	2	3	2	0	0	0	0	0	0	0	0	0	0	0	0	0	0	0	0	0	0	0	0	0	0	0	0	0	0	0	0	0
14	0	0	0	0	0	0	0	0	0	0	0	0	0	0	0	1	2	1	0	0	0	0	0	0	0	0	0	0	0	0	0	0	0	0	0	0	0	0	0	0	0	0	0	0	1	0
15	0	0	0	0	0	0	0	0	0	0	0	0	0	0	0	0	0	2	1	0	0	0	0	0	0	0	0	0	0	0	0	0	0	0	0	0	0	0	0	0	0	0	0	0	0	0
16	0	0	0	0	0	0	0	0	0	0	0	0	0	0	0	0	0	2	1	0	0	0	0	0	0	0	0	0	0	0	0	0	0	0	0	0	0	0	0	1	0	0	0	0	0	0
17	0	0	0	0	0	0	0	0	0	0	0	0	0	0	0	0	0	0	0	1	1	0	0	0	0	0	0	0	0	0	0	0	0	0	0	0	0	0	0	0	0	0	0	0	0	0
18	0	1	0	0	0	0	0	0	0	0	0	0	0	0	0	0	0	0	0	0	1	0	0	0	0	0	0	0	0	0	0	0	0	0	0	0	0	0	0	0	0	0	0	0	0	0
19	0	0	0	0	0	0	0	0	0	0	0	0	0	0	0	0	0	0	0	0	1	1	1	0	0	0	0	0	0	0	0	0	0	0	0	0	0	0	0	0	0	0	0	0	0	0
20	0	0	0	0	0	0	0	0	0	0	0	0	0	0	0	0	0	0	0	0	0	2	3	2	0	0	0	0	0	0	0	0	0	0	0	1	0	0	0	0	0	0	0	0	0	0
21	0	0	0	0	0	0	0	0	0	0	0	0	0	0	0	0	0	0	0	0	0	0	0	2	1	0	0	0	0	0	0	0	0	0	0	0	0	0	0	0	0	0	0	0	0	0
22	0	0	0	0	0	0	0	0	0	0	0	0	0	0	0	0	0	0	0	0	0	0	0	1	2	1	0	0	0	0	0	0	0	0	0	0	0	0	0	0	0	0	0	0	0	0
23	0	0	0	0	0	0	0	0	0	0	0	0	0	0	0	0	0	0	0	0	0	0	0	0	1	1	1	0	0	0	0	0	0	0	0	0	0	0	0	0	0	0	0	0	0	0
24	0	0	0	0	0	0	0	0	0	0	0	0	0	0	0	0	0	0	0	0	0	0	0	0	0	1	2	2	0	0	0	1	0	0	0	0	0	0	0	0	0	0	0	0	0	0
25	0	0	0	0	0	0	0	0	0	0	0	0	0	0	0	0	0	0	0	0	0	0	0	0	0	0	0	3	3	0	0	0	0	0	0	0	0	0	0	0	0	0	0	0	0	0
26	0	0	0	0	0	0	0	0	0	0	0	0	0	0	0	0	0	0	0	0	0	0	0	0	0	0	0	1	4	3	0	0	0	0	0	0	0	0	0	0	0	0	0	0	0	0
27	0	0	0	0	0	0	0	0	0	0	0	0	0	0	0	0	0	0	0	0	0	0	0	0	0	0	0	0	1	4	3	0	0	0	0	0	0	0	0	0	0	0	0	0	0	0
28	0	0	0	0	0	0	0	0	0	0	0	0	0	0	0	0	0	0	0	0	0	0	0	0	0	0	0	0	0	1	6	3	0	0	0	0	0	0	0	0	0	0	0	0	0	0
29	0	0	0	0	0	0	0	0	0	0	0	0	0	0	0	0	0	0	0	0	0	0	0	0	0	0	0	0	0	0	1	3	2	0	0	0	0	0	0	0	0	1	0	0	0	0
30	0	0	0	0	0	0	0	0	0	0	0	0	0	0	0	0	0	0	0	0	0	0	0	0	0	0	0	0	0	0	0	1	2	2	0	0	0	0	0	0	0	0	0	0	0	0
31	0	0	0	0	0	0	0	0	0	0	0	0	0	0	0	0	0	0	0	0	0	0	0	0	0	0	0	0	0	0	0	0	0	2	2	0	0	0	0	0	0	0	0	0	0	0
32	0	0	0	0	0	0	0	0	0	0	0	0	0	0	0	0	0	0	0	0	0	0	0	1	0	0	0	0	0	0	0	0	0	1	2	1	0	0	0	0	0	0	0	0	0	0
33	0	0	0	0	0	0	0	0	0	0	0	0	0	0	0	0	0	0	0	0	0	0	0	0	0	0	0	0	0	0	0	0	0	0	2	2	0	0	0	0	0	0	0	0	1	0
34	0	0	0	0	0	0	0	1	0	0	0	0	0	0	0	0	0	0	0	0	0	0	0	0	0	0	0	0	0	0	0	0	0	0	0	1	3	1	0	0	0	0	0	0	0	0
35	0	0	0	0	0	0	0	0	0	0	0	0	0	0	0	0	0	0	0	0	0	0	0	0	0	0	0	0	0	0	0	0	0	0	0	0	1	4	3	0	0	0	0	0	0	0
36	0	0	0	0	0	1	0	0	0	0	0	0	0	0	0	0	0	0	0	0	0	0	0	0	0	0	0	0	0	0	0	0	0	0	0	0	0	2	3	2	0	0	0	0	0	0
37	0	0	0	0	0	0	0	0	0	0	0	0	0	0	0	0	0	0	0	0	0	0	0	0	0	0	0	0	0	0	0	0	0	0	0	0	0	0	1	3	1	0	0	0	0	0
38	0	0	0	0	0	0	0	0	0	0	0	0	0	0	0	1	0	0	0	0	0	0	0	0	0	0	0	0	0	0	0	0	0	0	0	0	0	0	0	0	3	2	1	0	0	0
39	0	0	0	0	0	0	0	0	0	0	0	0	0	0	0	0	1	0	0	0	0	0	0	0	0	0	0	0	0	0	0	0	0	0	0	0	0	0	0	0	1	2	2	0	0	0
40	0	0	0	0	0	0	0	0	0	0	0	0	0	0	0	0	0	0	0	0	0	0	0	0	0	0	0	0	0	0	0	0	0	0	0	0	0	0	0	0	0	1	3	3	0	0
41	0	0	0	0	0	0	0	0	0	1	0	0	0	0	0	0	0	0	0	0	0	0	0	0	0	0	0	0	0	0	0	0	0	0	0	0	0	0	0	0	0	0	0	5	4	0
42	0	0	0	0	0	0	0	0	0	0	0	0	0	0	0	0	0	0	0	0	0	0	0	0	0	0	0	0	0	0	0	0	0	0	0	0	0	0	0	0	0	0	0	0	4	4
43	0	0	0	0	0	0	0	0	0	0	0	0	0	0	0	0	0	0	0	0	0	0	0	1	0	0	0	0	0	0	0	0	0	0	0	0	0	0	0	0	0	0	0	0	0	4
44	0	0	0	0	0	0	0	0	0	0	0	0	0	0	0	0	0	0	0	0	0	0	0	0	0	0	0	0	0	0	0	0	0	0	0	0	0	0	0	0	0	0	0	0	0	0
45	0	0	0	0	0	0	0	0	0	0	0	0	0	0	0	1	0	0	0	0	0	0	0	0	0	0	0	0	0	0	0	0	0	0	0	0	0	0	0	0	0	0	0	0	0	0
46	0	0	0	0	0	0	0	0	0	0	0	0	0	0	0	0	0	0	0	0	0	0	0	0	0	0	0	0	0	0	0	0	0	0	0	0	0	0	0	0	0	0	0	0	0	0
