# Supplementary material for: Molecular dynamics analysis of the aggregation propensity of polyglutamine segments
Source: PLoS One. 2017 May 25;12(5):e0178333. doi: 10.1371/journal.pone.0178333 (PMC5444867; doi:10.1371/journal.pone.0178333)
Supplement: S1 File — (ZIP) [file pone.0178333.s005.zip › Fig S4.csv]

	numQ	Q	experiment	time	RadGyr	MaxRad	avg_rg
1	18Q	18	Q18_1_0	0	18.212344	29.713678	4.29269064790071
2	18Q	18	Q18_1_0	100	14.700263	24.995521	3.46488521750857
3	18Q	18	Q18_1_0	200	15.411839	26.551157	3.63260528915177
4	18Q	18	Q18_1_0	300	13.615269	21.279245	3.20914967919299
5	18Q	18	Q18_1_0	400	13.564454	21.954497	3.197172468831
6	18Q	18	Q18_1_0	500	12.173116	20.536839	2.86923095725682
7	18Q	18	Q18_1_0	600	11.112547	16.834147	2.61925244665141
8	18Q	18	Q18_1_0	700	10.666993	18.233597	2.51423436172314
9	18Q	18	Q18_1_0	800	11.204492	19.043333	2.64092409098347
10	18Q	18	Q18_1_0	900	11.771884	19.531438	2.77465966791381
11	18Q	18	Q18_1_0	1000	12.824442	20.047036	3.02274996771119
12	18Q	18	Q18_1_0	1100	13.435699	21.543142	3.16682462429377
13	18Q	18	Q18_1_0	1200	14.487027	23.787599	3.41462501031087
14	18Q	18	Q18_1_0	1300	12.844458	21.632368	3.02746778415527
15	18Q	18	Q18_1_0	1400	12.209501	19.679268	2.87780698400131
16	18Q	18	Q18_1_0	1500	12.500856	19.823208	2.94648001607885
17	18Q	18	Q18_1_0	1600	12.24148	19.496349	2.8853445065865
18	18Q	18	Q18_1_0	1700	11.613044	16.671981	2.73722072087258
19	18Q	18	Q18_1_0	1800	10.997533	16.275937	2.59214338687428
20	18Q	18	Q18_1_0	1900	10.914513	14.198686	2.57257538521624
21	18Q	18	Q18_1_0	2000	9.137966	13.092841	2.15383924161737
22	18Q	18	Q18_1_0	2100	10.073984	16.758166	2.37446079998826
23	18Q	18	Q18_1_0	2200	9.066794	14.72431	2.1370638403405
24	18Q	18	Q18_1_0	2300	9.73257	15.946669	2.29398874845759
25	18Q	18	Q18_1_0	2400	10.123005	17.305497	2.38601516049511
26	18Q	18	Q18_1_0	2500	9.662291	15.147231	2.27742382929925
27	18Q	18	Q18_1_0	2600	9.947439	17.272264	2.34463385744651
28	18Q	18	Q18_1_0	2700	11.368386	19.080825	2.67955427724874
29	18Q	18	Q18_1_0	2800	10.901408	17.980403	2.56948650709376
30	18Q	18	Q18_1_0	2900	11.045508	17.826203	2.60345120281675
31	18Q	18	Q18_1_0	3000	10.23662	18.296125	2.41279447280995
32	18Q	18	Q18_1_0	3100	11.630701	19.786418	2.74138251568439
33	18Q	18	Q18_1_0	3200	12.440101	19.689152	2.93215992524852
34	18Q	18	Q18_1_0	3300	11.999536	19.357456	2.82831775889737
35	18Q	18	Q18_1_0	3400	9.958525	15.631495	2.34724685270525
36	18Q	18	Q18_1_0	3500	10.032784	13.368744	2.36474986685996
37	18Q	18	Q18_1_0	3600	10.697937	15.74008	2.52152793246882
38	18Q	18	Q18_1_0	3700	10.951182	14.613867	2.58121835140269
39	18Q	18	Q18_1_0	3800	9.914263	14.220009	2.33681419925563
40	18Q	18	Q18_1_0	3900	10.066857	13.018822	2.37278094997842
41	18Q	18	Q18_1_0	4000	9.729186	12.842582	2.29319113200841
42	18Q	18	Q18_1_0	4100	10.62388	14.762244	2.50407253017071
43	18Q	18	Q18_1_0	4200	10.013508	13.064069	2.36020647008858
44	18Q	18	Q18_1_0	4300	11.197113	15.663407	2.63918484400402
45	18Q	18	Q18_1_0	4400	11.222682	16.068978	2.64521151510007
46	18Q	18	Q18_1_0	4500	12.17559	17.376946	2.86981408464904
47	18Q	18	Q18_1_0	4600	11.330306	17.040801	2.67057873517288
48	18Q	18	Q18_1_0	4700	11.676303	18.078766	2.75213101016294
49	18Q	18	Q18_1_0	4800	10.535843	16.684455	2.48332201027227
50	18Q	18	Q18_1_0	4900	9.984478	15.138476	2.3533640334693
51	18Q	18	Q18_1_0	5000	10.271157	16.60714	2.42093492177723
52	18Q	18	Q18_1_0	5100	9.711338	15.60265	2.28898431806487
53	18Q	18	Q18_1_0	5200	9.803995	14.626841	2.31082378240634
54	18Q	18	Q18_1_0	5300	8.481695	11.04094	1.99915468348534
55	18Q	18	Q18_1_0	5400	8.827786	12.622099	2.08072911448789
56	18Q	18	Q18_1_0	5500	9.314493	14.263285	2.19544705453821
57	18Q	18	Q18_1_0	5600	9.477623	16.775178	2.23389716427653
58	18Q	18	Q18_1_0	5700	8.889595	14.824374	2.09529763550068
59	18Q	18	Q18_1_0	5800	8.292815	12.357161	1.95463524054184
60	18Q	18	Q18_1_0	5900	7.906145	11.45557	1.86349624751471
61	18Q	18	Q18_1_0	6000	8.685727	15.81981	2.04724548707836
62	18Q	18	Q18_1_0	6100	8.377373	15.803021	1.97456575227636
63	18Q	18	Q18_1_0	6200	8.302388	15.326167	1.95689161828061
64	18Q	18	Q18_1_0	6300	8.357648	16.302055	1.96991652519006
65	18Q	18	Q18_1_0	6400	8.119884	14.636129	1.91387501294938
66	18Q	18	Q18_1_0	6500	8.38269	15.163824	1.97581898119489
67	18Q	18	Q18_1_0	6600	8.374928	16.39866	1.9739894602497
68	18Q	18	Q18_1_0	6700	8.845242	16.053261	2.08484353314535
69	18Q	18	Q18_1_0	6800	8.165573	13.421678	1.92464401352459
70	18Q	18	Q18_1_0	6900	7.856589	12.899698	1.85181578629855
71	18Q	18	Q18_1_0	7000	8.316747	13.720003	1.96027606703763
72	18Q	18	Q18_1_0	7100	8.262466	13.257683	1.9474819126411
73	18Q	18	Q18_1_0	7200	8.955285	12.582754	2.11078091698606
74	18Q	18	Q18_1_0	7300	8.353041	12.037142	1.96883064487642
75	18Q	18	Q18_1_0	7400	8.324152	11.556233	1.96202144227585
76	18Q	18	Q18_1_0	7500	8.443081	12.128733	1.99005327640243
77	18Q	18	Q18_1_0	7600	9.084264	14.649576	2.14118155882961
78	18Q	18	Q18_1_0	7700	9.161983	13.671768	2.15950010280529
79	18Q	18	Q18_1_0	7800	8.833114	12.713436	2.08198493613128
80	18Q	18	Q18_1_0	7900	8.394747	12.265817	1.97866084334848
81	18Q	18	Q18_1_0	8000	8.540939	12.879182	2.01311862820022
82	18Q	18	Q18_1_0	8100	8.075098	11.418913	1.90331885151531
83	18Q	18	Q18_1_0	8200	7.770158	12.709501	1.8314438042303
84	18Q	18	Q18_1_0	8300	8.216825	14.653725	1.93672422577438
85	18Q	18	Q18_1_0	8400	7.550679	12.101329	1.77971210782095
86	18Q	18	Q18_1_0	8500	7.626304	10.69105	1.79753709126336
87	18Q	18	Q18_1_0	8600	7.728853	12.645711	1.82170812236466
88	18Q	18	Q18_1_0	8700	7.505684	10.019835	1.76910668461446
89	18Q	18	Q18_1_0	8800	7.74135	10.165368	1.82465369351283
90	18Q	18	Q18_1_0	8900	8.011005	10.030481	1.88821198653978
91	18Q	18	Q18_1_0	9000	8.447878	11.022865	1.99118394014555
92	18Q	18	Q18_1_0	9100	7.92095	10.409143	1.86698581947986
93	18Q	18	Q18_1_0	9200	7.741317	10.625044	1.82464591533823
94	18Q	18	Q18_1_0	9300	7.347068	9.75331	1.73172053487956
95	18Q	18	Q18_1_0	9400	7.226556	8.950054	1.70331558407478
96	18Q	18	Q18_1_0	9500	7.090073	10.540402	1.67114623246922
97	18Q	18	Q18_1_0	9600	7.296805	10.070404	1.7198734321653
98	18Q	18	Q18_1_0	9700	7.181799	9.478468	1.69276625800626
99	18Q	18	Q18_1_0	9800	7.484532	10.186711	1.76412111040257
100	18Q	18	Q18_1_0	9900	7.80079	9.820532	1.83866383587074
101	18Q	18	Q18_1_0	10000	7.744252	9.786568	1.82533770147249
102	18Q	18	Q18_1_0	10100	7.189434	9.310446	1.69456584476438
103	18Q	18	Q18_1_0	10200	7.870028	10.33412	1.854983388976
104	18Q	18	Q18_1_0	10300	7.468633	10.537457	1.76037368016454
105	18Q	18	Q18_1_0	10400	7.883811	12.743743	1.85823207323103
106	18Q	18	Q18_1_0	10500	8.071244	14.222555	1.90241045500375
107	18Q	18	Q18_1_0	10600	7.297816	10.956747	1.72011172715056
108	18Q	18	Q18_1_0	10700	7.349044	10.259082	1.7321862825461
109	18Q	18	Q18_1_0	10800	7.12696	9.29059	1.67984058174843
110	18Q	18	Q18_1_0	10900	7.713551	9.909787	1.81810140637609
111	18Q	18	Q18_1_0	11000	7.973483	10.296281	1.87936796632522
112	18Q	18	Q18_1_0	11100	7.788405	10.56802	1.83574466337574
113	18Q	18	Q18_1_0	11200	7.651623	10.848094	1.80350483679432
114	18Q	18	Q18_1_0	11300	7.876121	10.691101	1.85641952284859
115	18Q	18	Q18_1_0	11400	7.681296	10.533424	1.81049882996703
116	18Q	18	Q18_1_0	11500	7.64306	10.725368	1.80148651833855
117	18Q	18	Q18_1_0	11600	7.519592	10.925564	1.77238483165204
118	18Q	18	Q18_1_0	11700	7.02437	10.139463	1.65565988685445
119	18Q	18	Q18_1_0	11800	7.244571	10.25574	1.7075617602958
120	18Q	18	Q18_1_0	11900	7.394309	10.278902	1.74285534536291
121	18Q	18	Q18_1_0	12000	7.101398	9.640111	1.6738155605682
122	18Q	18	Q18_1_0	12100	7.36376	10.287231	1.73565487701008
123	18Q	18	Q18_1_0	12200	7.284531	10.226275	1.71698042262121
124	18Q	18	Q18_1_0	12300	7.337596	10.073054	1.7294879630691
125	18Q	18	Q18_1_0	12400	7.272855	10.108669	1.71422836302883
126	18Q	18	Q18_1_0	12500	7.666201	10.797358	1.80694090434636
127	18Q	18	Q18_1_0	12600	7.230868	10.107467	1.7043319322216
128	18Q	18	Q18_1_0	12700	7.304352	9.757361	1.72165227712451
129	18Q	18	Q18_1_0	12800	7.188468	10.818547	1.69433815638083
130	18Q	18	Q18_1_0	12900	7.417629	10.454962	1.74835192207533
131	18Q	18	Q18_1_0	13000	7.537948	10.605475	1.77671138234386
132	18Q	18	Q18_1_0	13100	7.117152	9.789599	1.67752881397847
133	18Q	18	Q18_1_0	13200	7.171927	10.460818	1.69043940529163
134	18Q	18	Q18_1_0	13300	7.292113	10.616524	1.71876751715953
135	18Q	18	Q18_1_0	13400	7.407429	10.256666	1.7459477590193
136	18Q	18	Q18_1_0	13500	7.441673	10.369956	1.75401914722428
137	18Q	18	Q18_1_0	13600	7.205477	9.88867	1.6983472161279
138	18Q	18	Q18_1_0	13700	7.30266	10.940504	1.72125346889992
139	18Q	18	Q18_1_0	13800	7.190402	10.436162	1.69479400455244
140	18Q	18	Q18_1_0	13900	7.402858	11.150836	1.74487036398703
141	18Q	18	Q18_1_0	14000	7.324655	10.366503	1.72643774011732
142	18Q	18	Q18_1_0	14100	7.302135	10.029909	1.72112972521321
143	18Q	18	Q18_1_0	14200	7.199433	9.866551	1.69692263166607
144	18Q	18	Q18_1_0	14300	7.216213	10.612133	1.70087771559551
145	18Q	18	Q18_1_0	14400	7.428306	10.608667	1.75086851510957
146	18Q	18	Q18_1_0	14500	7.285777	10.334537	1.71727410763766
147	18Q	18	Q18_1_0	14600	7.329192	10.27964	1.72750712127273
148	18Q	18	Q18_1_0	14700	7.282807	10.340111	1.71657407192429
149	18Q	18	Q18_1_0	14800	7.440662	10.375111	1.75378085223902
150	18Q	18	Q18_1_0	14900	7.202701	10.300911	1.69769290665304
151	18Q	18	Q18_1_0	15000	7.41751	10.2522	1.74832387350634
152	18Q	18	Q18_1_0	15100	7.132344	10.638435	1.6811096027184
153	18Q	18	Q18_1_0	15200	7.387687	10.403881	1.74129452499457
154	18Q	18	Q18_1_0	15300	8.062137	11.529486	1.90026391451832
155	18Q	18	Q18_1_0	15400	7.870003	10.473347	1.85497749641949
156	18Q	18	Q18_1_0	15500	7.721842	11.18385	1.82005561381703
157	18Q	18	Q18_1_0	15600	7.76762	10.97031	1.83084559189342
158	18Q	18	Q18_1_0	15700	7.880297	11.85794	1.857403815488
159	18Q	18	Q18_1_0	15800	7.590844	11.213839	1.78917908910974
160	18Q	18	Q18_1_0	15900	7.675137	11.172079	1.80904713974526
161	18Q	18	Q18_1_0	16000	7.51936	10.602947	1.77233014872763
162	18Q	18	Q18_1_0	16100	7.100286	9.969515	1.67355345965464
163	18Q	18	Q18_1_0	16200	7.045494	9.795709	1.66063886140304
164	18Q	18	Q18_1_0	16300	7.165963	9.813849	1.68903367701063
165	18Q	18	Q18_1_0	16400	7.142628	10.131433	1.6835335647643
166	18Q	18	Q18_1_0	16500	7.14554	9.803601	1.68421992974657
167	18Q	18	Q18_1_0	16600	7.31239	10.363492	1.72354685189357
168	18Q	18	Q18_1_0	16700	7.097827	9.48889	1.67297386779632
169	18Q	18	Q18_1_0	16800	7.1969	10.044469	1.69632559784049
170	18Q	18	Q18_1_0	16900	7.179391	10.025163	1.69219868696322
171	18Q	18	Q18_1_0	17000	7.211299	10.127413	1.69971947468792
172	18Q	18	Q18_1_0	17100	7.191442	10.098672	1.69503913490325
173	18Q	18	Q18_1_0	17200	7.138437	9.624869	1.68254573659099
174	18Q	18	Q18_1_0	17300	7.242322	9.987917	1.70703166591217
175	18Q	18	Q18_1_0	17400	7.122927	9.596375	1.67888999453225
176	18Q	18	Q18_1_0	17500	7.179279	9.823186	1.69217228831006
177	18Q	18	Q18_1_0	17600	7.230283	9.817181	1.70419404639927
178	18Q	18	Q18_1_0	17700	7.101207	9.676896	1.67377054143646
179	18Q	18	Q18_1_0	17800	7.080514	9.738369	1.6688931545621
180	18Q	18	Q18_1_0	17900	6.946432	9.136081	1.63728972408374
181	18Q	18	Q18_1_0	18000	7.292041	9.622263	1.71875054659678
182	18Q	18	Q18_1_0	18100	7.309937	9.99419	1.72296867424882
183	18Q	18	Q18_1_0	18200	7.402713	10.221393	1.74483618715927
184	18Q	18	Q18_1_0	18300	7.877775	11.076656	1.85680937438728
185	18Q	18	Q18_1_0	18400	7.882636	10.997988	1.85795512307507
186	18Q	18	Q18_1_0	18500	7.487469	10.033658	1.76481336794135
187	18Q	18	Q18_1_0	18600	8.081272	11.263102	1.90477407727099
188	18Q	18	Q18_1_0	18700	8.051269	11.535482	1.89770230235234
189	18Q	18	Q18_1_0	18800	7.811923	10.791429	1.84128790913572
190	18Q	18	Q18_1_0	18900	7.981334	10.871439	1.88121846477158
191	18Q	18	Q18_1_0	19000	7.889947	10.591987	1.85967834230082
192	18Q	18	Q18_1_0	19100	8.012314	10.674343	1.88852052079864
193	18Q	18	Q18_1_0	19200	7.748321	10.483429	1.82629677397004
194	18Q	18	Q18_1_0	19300	7.851586	10.643361	1.85063656788979
195	18Q	18	Q18_1_0	19400	7.82128	9.776642	1.84349337518624
196	18Q	18	Q18_1_0	19500	7.936808	11.184562	1.87072358592521
197	18Q	18	Q18_1_0	19600	7.563857	9.892973	1.78281819220845
198	18Q	18	Q18_1_0	19700	7.574489	9.947956	1.78532417864097
199	18Q	18	Q18_1_0	19800	7.680134	9.843768	1.81022494394045
200	18Q	18	Q18_1_0	19900	8.174018	11.293012	1.92663451911363
201	18Q	18	Q18_1_0	20000	7.690491	10.24314	1.81266611225137
202	18Q	18	Q18_1_0	20100	8.268103	11.435537	1.94881056628295
203	18Q	18	Q18_1_0	20200	8.126	11.360971	1.91531656797396
204	18Q	18	Q18_1_0	20300	8.852851	12.294551	2.0866369916447
205	18Q	18	Q18_1_0	20400	8.804535	11.316417	2.07524880123143
206	18Q	18	Q18_1_0	20500	9.137331	12.877593	2.15368957068202
207	18Q	18	Q18_1_0	20600	9.525245	13.706246	2.24512177732109
208	18Q	18	Q18_1_0	20700	9.837253	13.726253	2.31866276818257
209	18Q	18	Q18_1_0	20800	9.890085	13.996077	2.33111539000379
210	18Q	18	Q18_1_0	20900	8.590388	13.234587	2.02477386927451
211	18Q	18	Q18_1_0	21000	8.303794	12.590334	1.95722301565872
212	18Q	18	Q18_1_0	21100	8.532972	12.665092	2.01124078829165
213	18Q	18	Q18_1_0	21200	8.998026	13.379773	2.12085506729762
214	18Q	18	Q18_1_0	21300	9.093961	13.526026	2.14346716364867
215	18Q	18	Q18_1_0	21400	9.545017	13.734354	2.24978208241363
216	18Q	18	Q18_1_0	21500	8.7986	13.816998	2.07384990831599
217	18Q	18	Q18_1_0	21600	8.503354	13.038643	2.00425975874325
218	18Q	18	Q18_1_0	21700	8.879977	13.168731	2.09303065116019
219	18Q	18	Q18_1_0	21800	8.860803	14.405793	2.08851129601937
220	18Q	18	Q18_1_0	21900	8.599843	11.919863	2.02700243414655
221	18Q	18	Q18_1_0	22000	9.308068	13.435792	2.19393266751517
222	18Q	18	Q18_1_0	22100	9.413657	13.751987	2.21882023348807
223	18Q	18	Q18_1_0	22200	11.262182	19.436118	2.65452175438569
224	18Q	18	Q18_1_0	22300	10.215951	14.70484	2.40792274278983
225	18Q	18	Q18_1_0	22400	9.324812	13.442197	2.19787926616323
226	18Q	18	Q18_1_0	22500	10.103308	15.816001	2.3813725330721
227	18Q	18	Q18_1_0	22600	10.297728	15.15431	2.42719776653819
228	18Q	18	Q18_1_0	22700	9.351604	14.300855	2.20419420112375
229	18Q	18	Q18_1_0	22800	9.115744	14.020515	2.14860146598686
230	18Q	18	Q18_1_0	22900	8.756697	13.427894	2.06397327649863
231	18Q	18	Q18_1_0	23000	8.72898	13.922276	2.05744031694725
232	18Q	18	Q18_1_0	23100	9.09459	14.753443	2.14361542037045
233	18Q	18	Q18_1_0	23200	8.865183	13.958271	2.0895436719199
234	18Q	18	Q18_1_0	23300	9.72549	15.257267	2.29231997645399
235	18Q	18	Q18_1_0	23400	9.890308	16.297372	2.33116795160785
236	18Q	18	Q18_1_0	23500	9.303106	13.679363	2.19276311289909
237	18Q	18	Q18_1_0	23600	10.030766	16.747461	2.36427421969849
238	18Q	18	Q18_1_0	23700	10.857559	18.56811	2.55915119867768
239	18Q	18	Q18_1_0	23800	10.255742	18.000009	2.41730157143323
240	18Q	18	Q18_1_0	23900	10.117364	16.636792	2.38468556404422
241	18Q	18	Q18_1_0	24000	10.073117	16.277318	2.3742564461285
242	18Q	18	Q18_1_0	24100	9.850534	14.266123	2.32179312990288
243	18Q	18	Q18_1_0	24200	8.996018	12.921781	2.12038177715875
244	18Q	18	Q18_1_0	24300	10.442076	16.109026	2.46122091642177
245	18Q	18	Q18_1_0	24400	9.539509	14.429807	2.24848383436337
246	18Q	18	Q18_1_0	24500	9.222058	14.459827	2.17365991609855
247	18Q	18	Q18_1_0	24600	9.987255	16.027458	2.35401857864642
248	18Q	18	Q18_1_0	24700	10.181041	16.088221	2.39969437687942
249	18Q	18	Q18_1_0	24800	10.245771	15.515849	2.41495138419482
250	18Q	18	Q18_1_0	24900	9.08358	13.929574	2.1410203384835
251	18Q	18	Q18_1_0	25000	9.265735	13.664977	2.18395468372585
252	18Q	18	Q18_1_0	25100	10.047094	15.714664	2.36812276620622
253	18Q	18	Q18_1_0	25200	10.770258	17.229082	2.53857415564289
254	18Q	18	Q18_1_0	25300	10.423253	17.254678	2.45678429277434
255	18Q	18	Q18_1_0	25400	9.090905	13.558925	2.1427468575409
256	18Q	18	Q18_1_0	25500	9.130736	14.138419	2.15213511427471
257	18Q	18	Q18_1_0	25600	9.355268	16.064034	2.20505781420584
258	18Q	18	Q18_1_0	25700	9.372092	15.538749	2.20902326903473
259	18Q	18	Q18_1_0	25800	11.382338	18.367667	2.68284279518578
260	18Q	18	Q18_1_0	25900	9.844128	15.914619	2.32028322122279
261	18Q	18	Q18_1_0	26000	10.230861	16.06196	2.41143706349233
262	18Q	18	Q18_1_0	26100	9.709525	14.834396	2.28855698986677
263	18Q	18	Q18_1_0	26200	8.721309	13.468079	2.05563224490776
264	18Q	18	Q18_1_0	26300	9.447885	14.82562	2.22688785045689
265	18Q	18	Q18_1_0	26400	8.992394	13.262009	2.11952759216707
266	18Q	18	Q18_1_0	26500	9.563683	16.834347	2.25418170080617
267	18Q	18	Q18_1_0	26600	9.338093	14.27441	2.20100962788354
268	18Q	18	Q18_1_0	26700	8.948366	15.489157	2.10915009304638
269	18Q	18	Q18_1_0	26800	9.998322	16.675429	2.35662709556222
270	18Q	18	Q18_1_0	26900	9.266945	15.969624	2.18423988346092
271	18Q	18	Q18_1_0	27000	8.367843	15.087278	1.97231950973479
272	18Q	18	Q18_1_0	27100	8.063334	14.900697	1.90054605012402
273	18Q	18	Q18_1_0	27200	7.894823	13.93431	1.86082762652251
274	18Q	18	Q18_1_0	27300	7.878615	14.205411	1.85700736428602
275	18Q	18	Q18_1_0	27400	8.236009	14.853298	1.94124593793781
276	18Q	18	Q18_1_0	27500	8.00923	14.216912	1.88779361502758
277	18Q	18	Q18_1_0	27600	8.082111	14.835975	1.90497183146746
278	18Q	18	Q18_1_0	27700	8.365037	15.529991	1.97165812919212
279	18Q	18	Q18_1_0	27800	7.517553	12.991069	1.77190423474309
280	18Q	18	Q18_1_0	27900	7.655535	13.309913	1.80442690403699
281	18Q	18	Q18_1_0	28000	7.832006	13.969758	1.84602151763124
282	18Q	18	Q18_1_0	28100	7.998289	14.504508	1.88521479659659
283	18Q	18	Q18_1_0	28200	8.223143	15.588678	1.93821339265556
284	18Q	18	Q18_1_0	28300	7.708607	14.543555	1.8169360944007
285	18Q	18	Q18_1_0	28400	7.830766	14.298674	1.84572924682835
286	18Q	18	Q18_1_0	28500	7.905687	15.141657	1.86338829587944
287	18Q	18	Q18_1_0	28600	7.829218	14.100875	1.84536437972926
288	18Q	18	Q18_1_0	28700	7.241567	13.441571	1.70685371070557
289	18Q	18	Q18_1_0	28800	7.357185	13.855929	1.73410513464798
290	18Q	18	Q18_1_0	28900	7.22064	12.75358	1.70192116950228
291	18Q	18	Q18_1_0	29000	7.176847	12.857229	1.69159906041278
292	18Q	18	Q18_1_0	29100	7.115244	13.217798	1.67707909406563
293	18Q	18	Q18_1_0	29200	7.484956	14.232689	1.76422104816098
294	18Q	18	Q18_1_0	29300	7.487993	13.774956	1.7649368759258
295	18Q	18	Q18_1_0	29400	7.660572	14.395173	1.8056141363226
296	18Q	18	Q18_1_0	29500	7.769242	14.711891	1.83122790095978
297	18Q	18	Q18_1_0	29600	7.278755	13.774201	1.71561900636516
298	18Q	18	Q18_1_0	29700	7.352533	13.298452	1.73300864773262
299	18Q	18	Q18_1_0	29800	7.046775	12.369261	1.66094079599861
300	18Q	18	Q18_1_0	29900	7.408286	13.475599	1.74614975585645
301	18Q	18	Q18_1_0	30000	7.504874	13.707462	1.76891576578354
302	18Q	18	Q18_1_0	30100	7.534254	13.034538	1.77584069819396
303	18Q	18	Q18_1_0	30200	7.881285	14.195398	1.85763668932127
304	18Q	18	Q18_1_0	30300	7.620823	14.051561	1.79624520717414
305	18Q	18	Q18_1_0	30400	7.687331	14.375852	1.81192129310852
306	18Q	18	Q18_1_0	30500	7.302174	13.298328	1.72113891760137
307	18Q	18	Q18_1_0	30600	7.742657	13.740645	1.82496175636716
308	18Q	18	Q18_1_0	30700	7.97763	14.284603	1.88034542359908
309	18Q	18	Q18_1_0	30800	8.52353	16.485197	2.00901528754899
310	18Q	18	Q18_1_0	30900	7.561434	13.946691	1.78224708563151
311	18Q	18	Q18_1_0	31000	7.67347	14.656085	1.80865422407718
312	18Q	18	Q18_1_0	31100	7.792463	14.66114	1.83670114314842
313	18Q	18	Q18_1_0	31200	8.114504	15.36798	1.91260693478846
314	18Q	18	Q18_1_0	31300	7.959191	13.638131	1.87599930961965
315	18Q	18	Q18_1_0	31400	8.707787	15.545923	2.05244507894269
316	18Q	18	Q18_1_0	31500	8.730881	13.434852	2.05788838694426
317	18Q	18	Q18_1_0	31600	8.499991	15.034847	2.00346709204154
318	18Q	18	Q18_1_0	31700	8.473505	14.829408	1.99722428197271
319	18Q	18	Q18_1_0	31800	8.416984	14.528124	1.98390215451289
320	18Q	18	Q18_1_0	31900	8.219084	14.381981	1.93725667718062
321	18Q	18	Q18_1_0	32000	8.793106	15.406029	2.07255496009737
322	18Q	18	Q18_1_0	32100	8.149074	14.295819	1.92075516193033
323	18Q	18	Q18_1_0	32200	8.187257	13.42455	1.92975498133901
324	18Q	18	Q18_1_0	32300	7.911646	13.130659	1.86479284564914
325	18Q	18	Q18_1_0	32400	7.872245	13.21549	1.8555059408873
326	18Q	18	Q18_1_0	32500	8.750294	15.547007	2.06246407492532
327	18Q	18	Q18_1_0	32600	9.498713	15.416972	2.23886812494827
328	18Q	18	Q18_1_0	32700	9.236954	15.358506	2.1771709369694
329	18Q	18	Q18_1_0	32800	8.850693	15.565265	2.08612834616677
330	18Q	18	Q18_1_0	32900	8.454941	13.908335	1.99284870521072
331	18Q	18	Q18_1_0	33000	8.994331	16.010948	2.11998414744546
332	18Q	18	Q18_1_0	33100	8.17129	14.04864	1.92599152334728
333	18Q	18	Q18_1_0	33200	9.119052	13.832803	2.14938116906425
334	18Q	18	Q18_1_0	33300	9.581493	15.2292	2.25837955806381
335	18Q	18	Q18_1_0	33400	9.201405	14.723691	2.1687919573146
336	18Q	18	Q18_1_0	33500	8.814735	14.134306	2.07765296428747
337	18Q	18	Q18_1_0	33600	9.756326	15.781483	2.29958809135554
338	18Q	18	Q18_1_0	33700	8.062706	12.13112	1.90039802910449
339	18Q	18	Q18_1_0	33800	8.685136	14.886294	2.04710618704247
340	18Q	18	Q18_1_0	33900	8.927057	14.389031	2.10412751357961
341	18Q	18	Q18_1_0	34000	9.370068	15.216332	2.20854620765969
342	18Q	18	Q18_1_0	34100	9.403002	15.667256	2.21630882590356
343	18Q	18	Q18_1_0	34200	8.620849	13.920841	2.03195359582842
344	18Q	18	Q18_1_0	34300	9.219123	15.148324	2.17296812996429
345	18Q	18	Q18_1_0	34400	8.124627	12.21852	1.91499294877044
346	18Q	18	Q18_1_0	34500	8.297071	12.572159	1.95563838936208
347	18Q	18	Q18_1_0	34600	8.995214	14.599748	2.12019227254139
348	18Q	18	Q18_1_0	34700	9.063504	15.034064	2.1362883799038
349	18Q	18	Q18_1_0	34800	9.350144	16.349729	2.20385007582357
350	18Q	18	Q18_1_0	34900	8.44701	15.32028	1.99097935058353
351	18Q	18	Q18_1_0	35000	8.97637	14.358267	2.1157506991465
352	18Q	18	Q18_1_0	35100	8.59733	14.078305	2.02641011436618
353	18Q	18	Q18_1_0	35200	8.416941	13.611921	1.98389201931569
354	18Q	18	Q18_1_0	35300	8.572731	15.178794	2.02061207446271
355	18Q	18	Q18_1_0	35400	8.414049	13.339938	1.98321036837863
356	18Q	18	Q18_1_0	35500	7.679522	12.742345	1.81008069415709
357	18Q	18	Q18_1_0	35600	8.128015	13.095238	1.91579150802866
358	18Q	18	Q18_1_0	35700	8.118049	13.842227	1.91344249930156
359	18Q	18	Q18_1_0	35800	7.675631	12.677499	1.80916357666189
360	18Q	18	Q18_1_0	35900	7.498107	12.51857	1.76732076858744
361	18Q	18	Q18_1_0	36000	8.124957	13.897276	1.91507073051637
362	18Q	18	Q18_1_0	36100	8.470785	15.974332	1.99658317182443
363	18Q	18	Q18_1_0	36200	8.465509	15.67115	1.99533960669858
364	18Q	18	Q18_1_0	36300	8.146892	14.211396	1.92024085959814
365	18Q	18	Q18_1_0	36400	8.198645	14.244484	1.93243915868039
366	18Q	18	Q18_1_0	36500	8.57017	15.3163	2.02000844097384
367	18Q	18	Q18_1_0	36600	8.121358	13.006434	1.91422243808121
368	18Q	18	Q18_1_0	36700	7.861896	13.126634	1.85306665819446
369	18Q	18	Q18_1_0	36800	7.486055	12.814152	1.76448008494515
370	18Q	18	Q18_1_0	36900	7.719658	12.550064	1.81954084008033
371	18Q	18	Q18_1_0	37000	8.481204	14.022623	1.99903895367549
372	18Q	18	Q18_1_0	37100	8.135565	13.822875	1.91757106009464
373	18Q	18	Q18_1_0	37200	7.806239	13.040747	1.83994817748763
374	18Q	18	Q18_1_0	37300	8.401488	14.42076	1.9802497122858
375	18Q	18	Q18_1_0	37400	7.936836	13.047448	1.8707301855885
376	18Q	18	Q18_1_0	37500	7.389532	12.368912	1.741729395665
377	18Q	18	Q18_1_0	37600	7.455883	13.209543	1.7573684763445
378	18Q	18	Q18_1_0	37700	7.834703	13.866673	1.84665720662753
379	18Q	18	Q18_1_0	37800	7.627085	13.372713	1.79772117472873
380	18Q	18	Q18_1_0	37900	6.844547	10.915463	1.61327519928335
381	18Q	18	Q18_1_0	38000	7.396595	12.432889	1.74339416073017
382	18Q	18	Q18_1_0	38100	7.133222	12.721246	1.68131654930302
383	18Q	18	Q18_1_0	38200	6.915105	11.0439	1.62990587937233
384	18Q	18	Q18_1_0	38300	7.427064	13.270358	1.75057577290216
385	18Q	18	Q18_1_0	38400	7.064005	11.891736	1.66500194594523
386	18Q	18	Q18_1_0	38500	7.025666	11.95072	1.65596535698392
387	18Q	18	Q18_1_0	38600	7.38764	12.726304	1.74128344698833
388	18Q	18	Q18_1_0	38700	7.266192	11.886924	1.71265787886781
389	18Q	18	Q18_1_0	38800	7.58881	13.685411	1.78869967071209
390	18Q	18	Q18_1_0	38900	7.073344	12.051853	1.66720316935506
391	18Q	18	Q18_1_0	39000	6.663531	10.661857	1.57060931891559
392	18Q	18	Q18_1_0	39100	6.649889	10.593416	1.56739386867928
393	18Q	18	Q18_1_0	39200	6.681651	10.731776	1.57488024387396
394	18Q	18	Q18_1_0	39300	6.707157	10.232469	1.58089206572761
395	18Q	18	Q18_1_0	39400	6.578724	10.578184	1.55062011731823
396	18Q	18	Q18_1_0	39500	6.647517	10.470479	1.56683478291762
397	18Q	18	Q18_1_0	39600	6.741941	9.949439	1.5890907331532
398	18Q	18	Q18_1_0	39700	6.725403	10.013223	1.58519268917078
399	18Q	18	Q18_1_0	39800	6.602587	9.085973	1.55624468035805
400	18Q	18	Q18_1_0	39900	6.565808	9.328741	1.54757578692296
401	18Q	18	Q18_1_0	40000	6.766226	9.473735	1.59481476254691
402	18Q	18	Q18_1_0	40100	6.821671	10.062615	1.60788327437454
403	18Q	18	Q18_1_0	40200	6.791809	9.790757	1.60084473347461
404	18Q	18	Q18_1_0	40300	6.774949	9.588194	1.59687079336434
405	18Q	18	Q18_1_0	40400	6.719006	9.537614	1.58368490181103
406	18Q	18	Q18_1_0	40500	6.795071	9.808967	1.60161359424802
407	18Q	18	Q18_1_0	40600	7.009695	10.409676	1.65220095618315
408	18Q	18	Q18_1_0	40700	6.819357	10.255655	1.60733785934398
409	18Q	18	Q18_1_0	40800	6.6793	9.917899	1.57432610785977
410	18Q	18	Q18_1_0	40900	6.827449	10.423553	1.6092451620351
411	18Q	18	Q18_1_0	41000	6.579651	9.635953	1.55083861331362
412	18Q	18	Q18_1_0	41100	6.571416	10.06061	1.54889760519926
413	18Q	18	Q18_1_0	41200	6.782043	10.189652	1.59854286519959
414	18Q	18	Q18_1_0	41300	7.050383	11.292288	1.66179120975412
415	18Q	18	Q18_1_0	41400	6.941998	11.234563	1.63624462026115
416	18Q	18	Q18_1_0	41500	7.024255	11.234586	1.6556327810945
417	18Q	18	Q18_1_0	41600	6.82542	10.892256	1.60876692214876
418	18Q	18	Q18_1_0	41700	6.820634	10.436667	1.60763885113051
419	18Q	18	Q18_1_0	41800	7.376911	11.063013	1.73875459743655
420	18Q	18	Q18_1_0	41900	7.655766	12.210615	1.80448135125914
421	18Q	18	Q18_1_0	42000	7.688883	11.909145	1.81228710301666
422	18Q	18	Q18_1_0	42100	7.249625	11.672449	1.70875299951984
423	18Q	18	Q18_1_0	42200	6.68813	10.486779	1.57640735881906
424	18Q	18	Q18_1_0	42300	6.793681	10.595674	1.60128596810607
425	18Q	18	Q18_1_0	42400	6.679142	10.019921	1.57428886690263
426	18Q	18	Q18_1_0	42500	6.636956	10.289498	1.56434553134558
427	18Q	18	Q18_1_0	42600	6.702508	10.569923	1.57979628591903
428	18Q	18	Q18_1_0	42700	6.908843	10.648104	1.62842991181774
429	18Q	18	Q18_1_0	42800	6.869384	10.883877	1.61912933632479
430	18Q	18	Q18_1_0	42900	6.89202	11.108852	1.6244646926911
431	18Q	18	Q18_1_0	43000	7.492426	12.358713	1.76598174404613
432	18Q	18	Q18_1_0	43100	6.863067	10.701695	1.61764040514587
433	18Q	18	Q18_1_0	43200	7.022175	11.198406	1.65514252039288
434	18Q	18	Q18_1_0	43300	7.066512	11.742353	1.66559285151204
435	18Q	18	Q18_1_0	43400	6.824361	11.81804	1.608517313455
436	18Q	18	Q18_1_0	43500	7.116593	12.004387	1.67739705641491
437	18Q	18	Q18_1_0	43600	6.907463	11.786571	1.62810464269839
438	18Q	18	Q18_1_0	43700	6.727632	10.825294	1.58571806950921
439	18Q	18	Q18_1_0	43800	6.747461	10.58666	1.59039180963059
440	18Q	18	Q18_1_0	43900	6.839525	10.770502	1.61209150253164
441	18Q	18	Q18_1_0	44000	6.868857	11.06984	1.61900512123356
442	18Q	18	Q18_1_0	44100	6.819266	11.071447	1.60731641043829
443	18Q	18	Q18_1_0	44200	6.816005	11.186481	1.60654778536714
444	18Q	18	Q18_1_0	44300	6.736267	10.536538	1.58775335852772
445	18Q	18	Q18_1_0	44400	6.615896	10.514794	1.55938164174165
446	18Q	18	Q18_1_0	44500	6.640423	10.276115	1.56516271108237
447	18Q	18	Q18_1_0	44600	6.409482	10.376744	1.51072939536437
448	18Q	18	Q18_1_0	44700	6.681786	10.4568	1.57491206367911
449	18Q	18	Q18_1_0	44800	6.699955	11.081832	1.57919453804824
450	18Q	18	Q18_1_0	44900	6.52549	10.610721	1.53807274318833
451	18Q	18	Q18_1_0	45000	6.991531	11.209683	1.64791966032532
452	18Q	18	Q18_1_0	45100	6.514065	10.527559	1.53537984486332
453	18Q	18	Q18_1_0	45200	6.748203	10.600648	1.5905667007078
454	18Q	18	Q18_1_0	45300	6.925218	12.259439	1.63228953633171
455	18Q	18	Q18_1_0	45400	6.814696	12.277023	1.60623925110828
456	18Q	18	Q18_1_0	45500	6.697223	11.421377	1.57855059947284
457	18Q	18	Q18_1_0	45600	6.672382	10.714309	1.57269551962235
458	18Q	18	Q18_1_0	45700	6.775001	10.560755	1.59688304988188
459	18Q	18	Q18_1_0	45800	6.554478	10.298521	1.54490528031268
460	18Q	18	Q18_1_0	45900	6.614096	10.18962	1.55895737767294
461	18Q	18	Q18_1_0	46000	6.853862	11.063486	1.61547076583893
462	18Q	18	Q18_1_0	46100	6.725795	10.561864	1.58528508445686
463	18Q	18	Q18_1_0	46200	6.551437	10.018992	1.54418850973882
464	18Q	18	Q18_1_0	46300	6.60948	10.439545	1.55786937603895
465	18Q	18	Q18_1_0	46400	6.661205	10.841316	1.57006107545791
466	18Q	18	Q18_1_0	46500	6.637278	10.337851	1.56442142747343
467	18Q	18	Q18_1_0	46600	6.476485	10.221428	1.52652215391765
468	18Q	18	Q18_1_0	46700	6.71522	10.605248	1.58279253305318
469	18Q	18	Q18_1_0	46800	6.567381	10.44768	1.54794654657856
470	18Q	18	Q18_1_0	46900	6.619903	10.474241	1.56032610069906
471	18Q	18	Q18_1_0	47000	6.679874	10.814156	1.57446140095724
472	18Q	18	Q18_1_0	47100	6.611139	10.631633	1.55826040608895
473	18Q	18	Q18_1_0	47200	6.638412	10.595406	1.56468871383672
474	18Q	18	Q18_1_0	47300	6.571925	10.559232	1.5490175776498
475	18Q	18	Q18_1_0	47400	6.703097	10.845843	1.5799351145504
476	18Q	18	Q18_1_0	47500	6.599271	10.417733	1.55546309166258
477	18Q	18	Q18_1_0	47600	7.163243	11.35226	1.68839256686236
478	18Q	18	Q18_1_0	47700	6.653067	10.222254	1.56814293046281
479	18Q	18	Q18_1_0	47800	6.881565	11.180685	1.62200042555867
480	18Q	18	Q18_1_0	47900	7.063003	11.16799	1.66476577228031
481	18Q	18	Q18_1_0	48000	6.862052	10.516064	1.61740116735157
482	18Q	18	Q18_1_0	48100	6.893583	10.365694	1.6248330953241
483	18Q	18	Q18_1_0	48200	6.919411	10.200605	1.6309208133056
484	18Q	18	Q18_1_0	48300	6.691858	10.190041	1.57728605684582
485	18Q	18	Q18_1_0	48400	6.860029	10.740683	1.61692434167879
486	18Q	18	Q18_1_0	48500	6.864684	10.706239	1.61802153570093
487	18Q	18	Q18_1_0	48600	6.877038	10.910515	1.62093340142586
488	18Q	18	Q18_1_0	48700	6.807893	10.523061	1.60463576863081
489	18Q	18	Q18_1_0	48800	6.676484	10.24572	1.5736623702945
490	18Q	18	Q18_1_0	48900	6.732199	10.759103	1.58679452173243
491	18Q	18	Q18_1_0	49000	6.901188	11.024857	1.62662561101441
492	18Q	18	Q18_1_0	49100	7.27524	11.490441	1.71479051291987
493	18Q	18	Q18_1_0	49200	6.993232	10.810246	1.64832058987025
494	18Q	18	Q18_1_0	49300	7.188121	11.305404	1.69425636769648
495	18Q	18	Q18_1_0	49400	6.996634	10.894001	1.64912244896012
496	18Q	18	Q18_1_0	49500	7.060886	11.288635	1.66426679059505
497	18Q	18	Q18_1_0	49600	7.610213	12.232868	1.79374440619134
498	18Q	18	Q18_1_0	49700	7.434884	11.805047	1.75241896457845
499	18Q	18	Q18_1_0	49800	8.184901	12.717391	1.92919966681352
500	18Q	18	Q18_1_0	49900	7.691199	12.498063	1.81283298945173
501	18Q	18	Q18_1_0	50000	7.584449	12.166566	1.78767177315451
502	18Q	18	Q18_1_0	50100	8.154982	12.604739	1.92214769088474
503	18Q	18	Q18_1_0	50200	8.039934	13.205688	1.89503061723076
504	18Q	18	Q18_1_0	50300	9.49218	15.207046	2.23732828208111
505	18Q	18	Q18_1_0	50400	8.510838	13.708715	2.00602375446005
506	18Q	18	Q18_1_0	50500	8.332275	13.264794	1.96393605173705
507	18Q	18	Q18_1_0	50600	8.132177	13.185156	1.91677250083643
508	18Q	18	Q18_1_0	50700	8.120831	13.364604	1.91409822298998
509	18Q	18	Q18_1_0	50800	8.460571	13.638761	1.99417570893675
510	18Q	18	Q18_1_0	50900	8.065261	12.365777	1.9010002483798
511	18Q	18	Q18_1_0	51000	7.778552	12.224942	1.83342228900406
512	18Q	18	Q18_1_0	51100	7.566716	11.883872	1.78349206497092
513	18Q	18	Q18_1_0	51200	7.979522	13.208597	1.88079137227575
514	18Q	18	Q18_1_0	51300	8.350824	13.745929	1.96830809296512
515	18Q	18	Q18_1_0	51400	7.221589	9.951668	1.70214485094739
516	18Q	18	Q18_1_0	51500	7.284123	10.248924	1.71688425609897
517	18Q	18	Q18_1_0	51600	7.545312	10.867204	1.77844709378941
518	18Q	18	Q18_1_0	51700	7.342314	9.996039	1.73060000633364
519	18Q	18	Q18_1_0	51800	7.638518	11.080121	1.80041595867184
520	18Q	18	Q18_1_0	51900	7.181494	9.662726	1.69269436881683
521	18Q	18	Q18_1_0	52000	7.553844	10.387868	1.7804581054751
522	18Q	18	Q18_1_0	52100	7.230838	10.556717	1.70432486115379
523	18Q	18	Q18_1_0	52200	7.628182	10.427204	1.79797974010839
524	18Q	18	Q18_1_0	52300	7.643479	11.064694	1.80158527758566
525	18Q	18	Q18_1_0	52400	8.08734	11.711507	1.90620431858707
526	18Q	18	Q18_1_0	52500	8.23345	12.35354	1.94064277585346
527	18Q	18	Q18_1_0	52600	8.088735	12.760762	1.90653312324032
528	18Q	18	Q18_1_0	52700	7.7629	11.439264	1.82973307722435
529	18Q	18	Q18_1_0	52800	7.655036	11.39018	1.80430928860905
530	18Q	18	Q18_1_0	52900	7.829575	12.681704	1.84544852543622
531	18Q	18	Q18_1_0	53000	8.469379	14.395752	1.99625177444631
532	18Q	18	Q18_1_0	53100	8.044514	13.553339	1.89611013358337
533	18Q	18	Q18_1_0	53200	8.859893	15.031545	2.08829680696241
534	18Q	18	Q18_1_0	53300	7.832706	12.999956	1.84618650921352
535	18Q	18	Q18_1_0	53400	8.105914	13.905187	1.91058225237166
536	18Q	18	Q18_1_0	53500	8.443933	14.490274	1.99025409472829
537	18Q	18	Q18_1_0	53600	8.570218	15.619335	2.02001975468234
538	18Q	18	Q18_1_0	53700	9.014154	16.01548	2.12465647335328
539	18Q	18	Q18_1_0	53800	8.92986	16.108569	2.1047881870155
540	18Q	18	Q18_1_0	53900	8.544543	15.386469	2.01396809914668
541	18Q	18	Q18_1_0	54000	8.411535	14.735023	1.982617812896
542	18Q	18	Q18_1_0	54100	8.696957	14.965216	2.0498924234626
543	18Q	18	Q18_1_0	54200	8.695767	14.379398	2.04961193777273
544	18Q	18	Q18_1_0	54300	9.027575	15.88904	2.12781983339005
545	18Q	18	Q18_1_0	54400	8.433808	13.674352	1.98786760934179
546	18Q	18	Q18_1_0	54500	8.573836	14.767029	2.02087252546045
547	18Q	18	Q18_1_0	54600	8.579878	14.681717	2.02229663851776
548	18Q	18	Q18_1_0	54700	8.83316	15.851214	2.08199577843525
549	18Q	18	Q18_1_0	54800	8.820181	15.985996	2.07893659879758
550	18Q	18	Q18_1_0	54900	8.252457	13.936316	1.9451227687168
551	18Q	18	Q18_1_0	55000	8.91708	16.034092	2.10177591212765
552	18Q	18	Q18_1_0	55100	8.706124	14.368645	2.05205310608365
553	18Q	18	Q18_1_0	55200	8.330901	12.941004	1.96361219683126
554	18Q	18	Q18_1_0	55300	8.590346	13.211808	2.02476396977958
555	18Q	18	Q18_1_0	55400	8.615503	13.781251	2.03069353154435
556	18Q	18	Q18_1_0	55500	8.605324	14.871888	2.02829431823578
557	18Q	18	Q18_1_0	55600	8.844489	15.491077	2.08466604934328
558	18Q	18	Q18_1_0	55700	8.554074	14.367055	2.01621457739051
559	18Q	18	Q18_1_0	55800	8.570921	13.360093	2.0201854533714
560	18Q	18	Q18_1_0	55900	8.073514	11.641534	1.90294549913484
561	18Q	18	Q18_1_0	56000	7.792842	11.07425	1.83679047430511
562	18Q	18	Q18_1_0	56100	7.370731	10.982123	1.7372979574673
563	18Q	18	Q18_1_0	56200	7.3911	10.669495	1.7420989768093
564	18Q	18	Q18_1_0	56300	7.398802	10.479047	1.74391435561886
565	18Q	18	Q18_1_0	56400	7.348523	10.310811	1.73206348166844
566	18Q	18	Q18_1_0	56500	7.492649	10.93675	1.7660343056502
567	18Q	18	Q18_1_0	56600	7.523592	10.725354	1.77332764069362
568	18Q	18	Q18_1_0	56700	7.538901	10.944307	1.77693600659801
569	18Q	18	Q18_1_0	56800	7.186584	10.377932	1.69389409332225
570	18Q	18	Q18_1_0	56900	7.574974	10.75263	1.78543849423726
571	18Q	18	Q18_1_0	57000	7.288455	10.672186	1.717905318291
572	18Q	18	Q18_1_0	57100	7.477837	11.005365	1.76254308376922
573	18Q	18	Q18_1_0	57200	7.252687	10.63207	1.70947471984117
574	18Q	18	Q18_1_0	57300	7.274182	10.125358	1.71454113992837
575	18Q	18	Q18_1_0	57400	7.30284	10.635036	1.72129589530679
576	18Q	18	Q18_1_0	57500	7.465064	10.84298	1.75953245879719
577	18Q	18	Q18_1_0	57600	7.352578	10.392369	1.73301925433434
578	18Q	18	Q18_1_0	57700	7.466585	10.728634	1.75989096193525
579	18Q	18	Q18_1_0	57800	7.54104	11.01085	1.777440173733
580	18Q	18	Q18_1_0	57900	8.239204	12.537008	1.94199900665978
581	18Q	18	Q18_1_0	58000	8.583641	13.102434	2.02318358612363
582	18Q	18	Q18_1_0	58100	7.933178	12.075585	1.86986798671998
583	18Q	18	Q18_1_0	58200	7.971058	12.564797	1.87879638834376
584	18Q	18	Q18_1_0	58300	7.854074	9.77461	1.85122299511365
585	18Q	18	Q18_1_0	58400	7.278969	9.39931	1.71566944664889
586	18Q	18	Q18_1_0	58500	7.619614	10.752974	1.79596024314132
587	18Q	18	Q18_1_0	58600	7.736199	10.876637	1.82343959116953
588	18Q	18	Q18_1_0	58700	7.814664	10.868291	1.84193396903146
589	18Q	18	Q18_1_0	58800	7.791026	10.642293	1.83636243900023
590	18Q	18	Q18_1_0	58900	8.118068	11.811985	1.9134469776445
591	18Q	18	Q18_1_0	59000	8.488465	12.302619	2.00075038778822
592	18Q	18	Q18_1_0	59100	8.001249	10.692075	1.88591247528736
593	18Q	18	Q18_1_0	59200	8.243891	12.302126	1.94310374315425
594	18Q	18	Q18_1_0	59300	7.984834	12.830791	1.88204342268297
595	18Q	18	Q18_1_0	59400	8.346162	13.317171	1.96720924902716
596	18Q	18	Q18_1_0	59500	9.492279	15.649363	2.23735161660489
597	18Q	18	Q18_1_0	59600	9.806438	16.123817	2.31139960302848
598	18Q	18	Q18_1_0	59700	9.740408	15.822209	2.29583618277457
599	18Q	18	Q18_1_0	59800	9.0879	15.641128	2.14203857224841
600	18Q	18	Q18_1_0	59900	9.093747	14.805739	2.14341672336494
601	18Q	18	Q18_1_0	60000	9.505772	14.28557	2.2405319472044
602	18Q	18	Q18_1_0	60100	8.910045	13.739438	2.10011774672576
603	18Q	18	Q18_1_0	60200	8.635722	12.071383	2.03545919554728
604	18Q	18	Q18_1_0	60300	9.593452	15.310734	2.26119832139588
605	18Q	18	Q18_1_0	60400	10.026456	16.421966	2.36325834295618
606	18Q	18	Q18_1_0	60500	10.490416	17.445738	2.47261476368929
607	18Q	18	Q18_1_0	60600	9.685379	15.733298	2.28286572308726
608	18Q	18	Q18_1_0	60700	9.872437	17.445005	2.32695571651233
609	18Q	18	Q18_1_0	60800	9.889867	16.192901	2.33106400691102
610	18Q	18	Q18_1_0	60900	9.725813	16.522855	2.29239610828409
611	18Q	18	Q18_1_0	61000	9.923741	17.889529	2.33904818527966
612	18Q	18	Q18_1_0	61100	9.802349	16.666923	2.31043581648572
613	18Q	18	Q18_1_0	61200	8.969155	14.89137	2.11405010733774
614	18Q	18	Q18_1_0	61300	9.738997	16.606707	2.29550360688515
615	18Q	18	Q18_1_0	61400	9.834736	16.168454	2.31806950559315
616	18Q	18	Q18_1_0	61500	9.82677	17.598565	2.31619190138684
617	18Q	18	Q18_1_0	61600	8.882932	14.389523	2.09372715133966
618	18Q	18	Q18_1_0	61700	8.021003	12.038752	1.89056853773921
619	18Q	18	Q18_1_0	61800	7.81119	14.096152	1.84111513937885
620	18Q	18	Q18_1_0	61900	7.854078	13.905859	1.85122393792269
621	18Q	18	Q18_1_0	62000	7.531752	11.209017	1.77525097113845
622	18Q	18	Q18_1_0	62100	7.537087	12.681384	1.77650844269766
623	18Q	18	Q18_1_0	62200	7.065988	11.053682	1.66546934352759
624	18Q	18	Q18_1_0	62300	6.842507	11.586982	1.61279436667214
625	18Q	18	Q18_1_0	62400	7.849933	12.198514	1.85024695205335
626	18Q	18	Q18_1_0	62500	7.674268	12.7778	1.80884231448097
627	18Q	18	Q18_1_0	62600	8.121439	14.740619	1.9142415299643
628	18Q	18	Q18_1_0	62700	8.44524	16.227097	1.99056215758263
629	18Q	18	Q18_1_0	62800	8.923596	17.091602	2.10331174805638
630	18Q	18	Q18_1_0	62900	9.012321	17.030328	2.12422443110998
631	18Q	18	Q18_1_0	63000	8.901913	15.802512	2.09820101594423
632	18Q	18	Q18_1_0	63100	9.087736	16.833023	2.1419999170777
633	18Q	18	Q18_1_0	63200	8.843973	15.560817	2.08454442697691
634	18Q	18	Q18_1_0	63300	9.677546	18.044219	2.28101946728158
635	18Q	18	Q18_1_0	63400	8.541452	15.945475	2.0132395434598
636	18Q	18	Q18_1_0	63500	8.953599	16.031003	2.11038352297503
637	18Q	18	Q18_1_0	63600	7.762253	13.158861	1.82958057786187
638	18Q	18	Q18_1_0	63700	8.841866	14.888202	2.08404780231426
639	18Q	18	Q18_1_0	63800	8.034977	13.153455	1.89386224112598
640	18Q	18	Q18_1_0	63900	8.260952	13.970322	1.94712505941886
641	18Q	18	Q18_1_0	64000	8.263714	13.047901	1.94777606906207
642	18Q	18	Q18_1_0	64100	8.96873	12.972384	2.11394993387708
643	18Q	18	Q18_1_0	64200	8.487425	12.693118	2.00050525743741
644	18Q	18	Q18_1_0	64300	8.865474	14.306465	2.08961226127768
645	18Q	18	Q18_1_0	64400	9.469234	17.840243	2.23191985801407
646	18Q	18	Q18_1_0	64500	9.420276	17.182294	2.22038034674963
647	18Q	18	Q18_1_0	64600	9.131563	15.83662	2.15233004004406
648	18Q	18	Q18_1_0	64700	9.847183	18.028324	2.3210032916283
649	18Q	18	Q18_1_0	64800	8.884997	14.893942	2.09421387650738
650	18Q	18	Q18_1_0	64900	8.707269	14.43322	2.0523229851718
651	18Q	18	Q18_1_0	65000	8.748224	15.784229	2.0619761712463
652	18Q	18	Q18_1_0	65100	8.780723	14.927574	2.0696362590069
653	18Q	18	Q18_1_0	65200	8.427403	13.012283	1.98635793636395
654	18Q	18	Q18_1_0	65300	8.2887	13.272646	1.95366532574031
655	18Q	18	Q18_1_0	65400	8.433939	15.034034	1.9878984863379
656	18Q	18	Q18_1_0	65500	8.182828	13.780145	1.92871105602772
657	18Q	18	Q18_1_0	65600	8.794482	16.016181	2.07287928640768
658	18Q	18	Q18_1_0	65700	8.274684	15.432252	1.95036172285861
659	18Q	18	Q18_1_0	65800	7.851569	12.802835	1.85063256095136
660	18Q	18	Q18_1_0	65900	7.919073	13.641816	1.8665434063371
661	18Q	18	Q18_1_0	66000	7.940347	13.021838	1.87155773622475
662	18Q	18	Q18_1_0	66100	8.318112	13.991602	1.96059780062307
663	18Q	18	Q18_1_0	66200	7.995874	12.1809	1.88464557563773
664	18Q	18	Q18_1_0	66300	7.729974	11.328309	1.82197234459857
665	18Q	18	Q18_1_0	66400	8.747512	15.916689	2.0618083512369
666	18Q	18	Q18_1_0	66500	8.404592	16.342609	1.98098133210207
667	18Q	18	Q18_1_0	66600	7.664714	12.721303	1.80659041508516
668	18Q	18	Q18_1_0	66700	7.478342	10.720385	1.76266211341072
669	18Q	18	Q18_1_0	66800	7.386501	10.483968	1.74101498211374
670	18Q	18	Q18_1_0	66900	7.238506	10.061041	1.7061322260865
671	18Q	18	Q18_1_0	67000	7.298543	12.342774	1.72028308269387
672	18Q	18	Q18_1_0	67100	7.218919	11.56425	1.70151552591214
673	18Q	18	Q18_1_0	67200	7.301272	11.161708	1.72092631416249
674	18Q	18	Q18_1_0	67300	7.683508	12.498375	1.81102020336703
675	18Q	18	Q18_1_0	67400	8.743557	15.761714	2.06087614879704
676	18Q	18	Q18_1_0	67500	8.213172	13.64553	1.93586320541716
677	18Q	18	Q18_1_0	67600	8.792044	16.226315	2.07230464429683
678	18Q	18	Q18_1_0	67700	8.05929	13.884783	1.89959287018298
679	18Q	18	Q18_1_0	67800	7.525073	13.495168	1.77367671574127
680	18Q	18	Q18_1_0	67900	7.752546	13.378354	1.82729261602021
681	18Q	18	Q18_1_0	68000	8.724065	16.407312	2.05628184033741
682	18Q	18	Q18_1_0	68100	8.032762	12.808722	1.8933401606192
683	18Q	18	Q18_1_0	68200	8.856869	15.081043	2.08758404332697
684	18Q	18	Q18_1_0	68300	8.432545	13.761644	1.98756991738691
685	18Q	18	Q18_1_0	68400	8.633163	13.835112	2.03485603346293
686	18Q	18	Q18_1_0	68500	9.267756	14.037441	2.1844310379941
687	18Q	18	Q18_1_0	68600	8.048084	13.179174	1.89695159065298
688	18Q	18	Q18_1_0	68700	8.184428	13.285214	1.92908817964435
689	18Q	18	Q18_1_0	68800	9.200858	15.525315	2.16866302817817
690	18Q	18	Q18_1_0	68900	9.651527	15.29602	2.27488673016835
691	18Q	18	Q18_1_0	69000	10.167147	17.421454	2.39641952967349
692	18Q	18	Q18_1_0	69100	10.2471	16.556136	2.41526463249889
693	18Q	18	Q18_1_0	69200	9.354777	14.935426	2.20494208439598
694	18Q	18	Q18_1_0	69300	8.867663	15.106361	2.09012821352568
695	18Q	18	Q18_1_0	69400	7.922572	13.049779	1.86736812854622
696	18Q	18	Q18_1_0	69500	8.525662	14.245482	2.00951780476815
697	18Q	18	Q18_1_0	69600	8.060797	13.939347	1.89994807348939
698	18Q	18	Q18_1_0	69700	7.670387	12.833129	1.80792755400838
699	18Q	18	Q18_1_0	69800	7.596252	13.427136	1.79045376693396
700	18Q	18	Q18_1_0	69900	7.909708	13.393177	1.8643360546685
701	18Q	18	Q18_1_0	70000	8.320826	13.797564	1.96123749655778
702	18Q	18	Q18_1_0	70100	7.793783	12.90752	1.83701227013214
703	18Q	18	Q18_1_0	70200	7.472321	12.690304	1.76124295010088
704	18Q	18	Q18_1_0	70300	7.681957	13.500592	1.81065462916116
705	18Q	18	Q18_1_0	70400	7.799254	13.79467	1.83830179719877
706	18Q	18	Q18_1_0	70500	7.673028	11.955361	1.80855004367808
707	18Q	18	Q18_1_0	70600	7.844795	12.640044	1.84903591383944
708	18Q	18	Q18_1_0	70700	7.837583	12.403994	1.84733602913747
709	18Q	18	Q18_1_0	70800	7.614003	12.920515	1.79463771775824
710	18Q	18	Q18_1_0	70900	7.607157	11.68017	1.79302410008357
711	18Q	18	Q18_1_0	71000	7.739437	12.258546	1.82420279508869
712	18Q	18	Q18_1_0	71100	8.037719	12.93458	1.89450853672399
713	18Q	18	Q18_1_0	71200	8.226283	12.826456	1.93895349775321
714	18Q	18	Q18_1_0	71300	8.743333	13.304142	2.06082335149071
715	18Q	18	Q18_1_0	71400	8.234638	12.806341	1.94092279013881
716	18Q	18	Q18_1_0	71500	7.886211	12.725166	1.85879775865598
717	18Q	18	Q18_1_0	71600	7.545205	12.069651	1.77842187364755
718	18Q	18	Q18_1_0	71700	7.530698	12.846851	1.77500254095599
719	18Q	18	Q18_1_0	71800	7.835081	13.159008	1.84674630208196
720	18Q	18	Q18_1_0	71900	7.44737	12.288751	1.75536194300175
721	18Q	18	Q18_1_0	72000	7.295886	11.890365	1.719656821788
722	18Q	18	Q18_1_0	72100	6.942684	11.552477	1.63640631201178
723	18Q	18	Q18_1_0	72200	7.190789	12.040824	1.69488522132721
724	18Q	18	Q18_1_0	72300	7.776854	12.811822	1.83302206656591
725	18Q	18	Q18_1_0	72400	7.10385	10.52587	1.67439350251069
726	18Q	18	Q18_1_0	72500	7.397067	11.186326	1.74350541219708
727	18Q	18	Q18_1_0	72600	7.338859	11.583869	1.72978565502398
728	18Q	18	Q18_1_0	72700	7.320509	12.177904	1.72546051854572
729	18Q	18	Q18_1_0	72800	7.854485	12.940904	1.85131986874267
730	18Q	18	Q18_1_0	72900	7.19261	10.946475	1.69531443514339
731	18Q	18	Q18_1_0	73000	7.146663	11.379815	1.684484623385
732	18Q	18	Q18_1_0	73100	7.378595	12.272464	1.73915152004305
733	18Q	18	Q18_1_0	73200	7.366741	11.688567	1.73635750544832
734	18Q	18	Q18_1_0	73300	7.376805	11.795309	1.73872961299694
735	18Q	18	Q18_1_0	73400	7.599972	12.279024	1.79133057934263
736	18Q	18	Q18_1_0	73500	7.240333	11.863857	1.70656285411625
737	18Q	18	Q18_1_0	73600	7.322682	12.18259	1.72597269955756
738	18Q	18	Q18_1_0	73700	7.832087	12.653532	1.84604060951433
739	18Q	18	Q18_1_0	73800	7.900059	12.80925	1.86206176355794
740	18Q	18	Q18_1_0	73900	8.175729	13.379369	1.92703780568117
741	18Q	18	Q18_1_0	74000	7.355857	13.028499	1.73379212204618
742	18Q	18	Q18_1_0	74100	7.177153	11.761774	1.69167118530446
743	18Q	18	Q18_1_0	74200	7.692744	13.953052	1.81319714944404
744	18Q	18	Q18_1_0	74300	6.614722	9.205438	1.55910492728795
745	18Q	18	Q18_1_0	74400	7.101756	12.35514	1.67389994197742
746	18Q	18	Q18_1_0	74500	7.781003	14.015149	1.83399999524429
747	18Q	18	Q18_1_0	74600	7.299479	12.405285	1.7205037000096
748	18Q	18	Q18_1_0	74700	6.991759	11.473141	1.64797340044069
749	18Q	18	Q18_1_0	74800	7.502273	14.07402	1.76830270420425
750	18Q	18	Q18_1_0	74900	7.009894	13.372731	1.65224786093296
751	18Q	18	Q18_1_0	75000	7.002677	13.106858	1.65054679771969
752	18Q	18	Q18_1_0	75100	7.013679	13.491238	1.65313999398856
753	18Q	18	Q18_1_0	75200	6.904612	13.133458	1.627432655554
754	18Q	18	Q18_1_0	75300	7.238203	13.808449	1.7060608083016
755	18Q	18	Q18_1_0	75400	7.027441	13.632623	1.65638372849612
756	18Q	18	Q18_1_0	75500	6.774975	12.659186	1.59687692162311
757	18Q	18	Q18_1_0	75600	6.774914	12.590757	1.59686254378523
758	18Q	18	Q18_1_0	75700	6.883088	12.31441	1.62235940010125
759	18Q	18	Q18_1_0	75800	6.597438	10.742224	1.55503104941927
760	18Q	18	Q18_1_0	75900	6.503458	11.167531	1.5328797509873
761	18Q	18	Q18_1_0	76000	6.237595	9.940054	1.47021524093177
762	18Q	18	Q18_1_0	76100	6.315469	9.686688	1.48857031875781
763	18Q	18	Q18_1_0	76200	6.439604	10.657332	1.51782921885201
764	18Q	18	Q18_1_0	76300	6.519726	10.845069	1.53671415535942
765	18Q	18	Q18_1_0	76400	6.263437	10.771098	1.47630625874491
766	18Q	18	Q18_1_0	76500	6.530554	10.383588	1.53926633943498
767	18Q	18	Q18_1_0	76600	6.360854	10.142077	1.49926766584586
768	18Q	18	Q18_1_0	76700	6.617909	12.143545	1.55985611039183
769	18Q	18	Q18_1_0	76800	6.444312	10.777506	1.51893890509395
770	18Q	18	Q18_1_0	76900	6.794599	12.745355	1.60150234278111
771	18Q	18	Q18_1_0	77000	6.595656	11.697451	1.55461102799125
772	18Q	18	Q18_1_0	77100	6.688609	11.921088	1.57652026020179
773	18Q	18	Q18_1_0	77200	6.321769	9.857365	1.4900552429983
774	18Q	18	Q18_1_0	77300	6.328152	9.620914	1.4915597305264
775	18Q	18	Q18_1_0	77400	6.691391	11.562964	1.57717598389021
776	18Q	18	Q18_1_0	77500	6.569766	11.640592	1.54850869646961
777	18Q	18	Q18_1_0	77600	6.552444	11.390193	1.54442586191504
778	18Q	18	Q18_1_0	77700	6.590559	12.334445	1.55340965357001
779	18Q	18	Q18_1_0	77800	6.631169	11.669496	1.56298152236467
780	18Q	18	Q18_1_0	77900	6.622379	11.799896	1.5609096994958
781	18Q	18	Q18_1_0	78000	6.723323	11.732186	1.58470242846916
782	18Q	18	Q18_1_0	78100	6.911897	12.586653	1.62914974652098
783	18Q	18	Q18_1_0	78200	7.231661	12.860611	1.7045188441141
784	18Q	18	Q18_1_0	78300	7.052748	12.386773	1.66234864559995
785	18Q	18	Q18_1_0	78400	6.913385	11.974167	1.62950047148445
786	18Q	18	Q18_1_0	78500	7.095635	12.443739	1.67245720844154
787	18Q	18	Q18_1_0	78600	6.780079	11.980378	1.59807994596017
788	18Q	18	Q18_1_0	78700	7.305174	12.770898	1.72184602438255
789	18Q	18	Q18_1_0	78800	7.057554	12.535052	1.66348143066341
790	18Q	18	Q18_1_0	78900	6.892378	12.371071	1.62454907410032
791	18Q	18	Q18_1_0	79000	7.196236	11.992558	1.69616909153959
792	18Q	18	Q18_1_0	79100	6.962179	12.451024	1.64100132757819
793	18Q	18	Q18_1_0	79200	7.223813	12.716535	1.70266905277451
794	18Q	18	Q18_1_0	79300	7.042405	11.783505	1.65991077712068
795	18Q	18	Q18_1_0	79400	7.057581	12.802959	1.66348779462445
796	18Q	18	Q18_1_0	79500	6.624423	10.713337	1.56139147491604
797	18Q	18	Q18_1_0	79600	7.470069	13.309911	1.76071214861047
798	18Q	18	Q18_1_0	79700	7.74332	13.557939	1.82511802696581
799	18Q	18	Q18_1_0	79800	6.932148	11.692464	1.63392295299625
800	18Q	18	Q18_1_0	79900	7.298244	11.870922	1.72021260771801
801	18Q	18	Q18_1_0	80000	7.409106	12.236083	1.74634303170998
802	18Q	18	Q18_1_0	80100	7.461349	12.101238	1.75865682489982
803	18Q	18	Q18_1_0	80200	7.742849	12.544215	1.82500701120116
804	18Q	18	Q18_1_0	80300	7.694062	12.881226	1.81350780502324
805	18Q	18	Q18_1_0	80400	7.189539	10.818672	1.69459059350172
806	18Q	18	Q18_1_0	80500	7.191411	10.666033	1.69503182813318
807	18Q	18	Q18_1_0	80600	7.435246	11.387049	1.75250428879672
808	18Q	18	Q18_1_0	80700	7.464077	12.904143	1.75929982066618
809	18Q	18	Q18_1_0	80800	7.68304	13.061866	1.81090989470916
810	18Q	18	Q18_1_0	80900	7.399659	13.020655	1.74411635245602
811	18Q	18	Q18_1_0	81000	7.523497	13.014294	1.77330524897888
812	18Q	18	Q18_1_0	81100	7.001859	10.320246	1.65035399327069
813	18Q	18	Q18_1_0	81200	7.028327	10.995199	1.65659256069883
814	18Q	18	Q18_1_0	81300	6.884297	10.875706	1.62264436413407
815	18Q	18	Q18_1_0	81400	7.211101	11.850173	1.69967280564036
816	18Q	18	Q18_1_0	81500	7.356156	12.297457	1.73386259702204
817	18Q	18	Q18_1_0	81600	7.116631	11.402481	1.6774060131008
818	18Q	18	Q18_1_0	81700	6.943012	11.574275	1.63648362235319
819	18Q	18	Q18_1_0	81800	7.39309	12.365408	1.74256802430748
820	18Q	18	Q18_1_0	81900	6.990531	11.396593	1.64768395806493
821	18Q	18	Q18_1_0	82000	7.083336	11.668492	1.66955830634093
822	18Q	18	Q18_1_0	82100	7.2325	11.621918	1.70471659831057
823	18Q	18	Q18_1_0	82200	6.952402	11.387556	1.63869686657831
824	18Q	18	Q18_1_0	82300	7.010402	11.361769	1.65236759768125
825	18Q	18	Q18_1_0	82400	6.902309	11.150976	1.62688983324831
826	18Q	18	Q18_1_0	82500	6.976408	11.273789	1.64435513504136
827	18Q	18	Q18_1_0	82600	6.74565	10.853378	1.58996495283701
828	18Q	18	Q18_1_0	82700	6.882875	11.346553	1.62230919551979
829	18Q	18	Q18_1_0	82800	7.121886	11.481914	1.67864462847918
830	18Q	18	Q18_1_0	82900	6.986196	11.097107	1.64666218876611
831	18Q	18	Q18_1_0	83000	7.308449	11.834376	1.72261794928535
832	18Q	18	Q18_1_0	83100	7.893447	12.490646	1.8605033002122
833	18Q	18	Q18_1_0	83200	7.875839	13.468979	1.85635305481116
834	18Q	18	Q18_1_0	83300	7.008568	11.168245	1.65193531973568
835	18Q	18	Q18_1_0	83400	6.748928	10.688458	1.59073758484659
836	18Q	18	Q18_1_0	83500	6.976959	10.858426	1.64448500698684
837	18Q	18	Q18_1_0	83600	6.862383	10.835167	1.61747918479976
838	18Q	18	Q18_1_0	83700	6.768839	10.966479	1.59543065255332
839	18Q	18	Q18_1_0	83800	6.705886	10.76931	1.58059248815464
840	18Q	18	Q18_1_0	83900	7.174449	11.675261	1.69103384639235
841	18Q	18	Q18_1_0	84000	7.315294	12.311868	1.72423133125775
842	18Q	18	Q18_1_0	84100	6.959617	11.320958	1.64039745838706
843	18Q	18	Q18_1_0	84200	7.017337	11.623027	1.65400219285709
844	18Q	18	Q18_1_0	84300	6.678674	10.816986	1.57417855824476
845	18Q	18	Q18_1_0	84400	6.843647	11.197045	1.61306306724899
846	18Q	18	Q18_1_0	84500	6.752036	10.738207	1.5914701474719
847	18Q	18	Q18_1_0	84600	6.718691	10.740293	1.58361065559901
848	18Q	18	Q18_1_0	84700	6.819496	11.036767	1.60737062195818
849	18Q	18	Q18_1_0	84800	6.789194	10.684169	1.60022837206367
850	18Q	18	Q18_1_0	84900	7.002437	11.184537	1.65049022917719
851	18Q	18	Q18_1_0	85000	6.833866	11.037988	1.61075766344006
852	18Q	18	Q18_1_0	85100	6.759697	10.944208	1.59327586248879
853	18Q	18	Q18_1_0	85200	6.805341	11.545588	1.60403425646228
854	18Q	18	Q18_1_0	85300	6.787063	11.385408	1.59972609054677
855	18Q	18	Q18_1_0	85400	6.865125	11.016102	1.61812548039777
856	18Q	18	Q18_1_0	85500	6.526331	10.883843	1.53827096878933
857	18Q	18	Q18_1_0	85600	6.781377	10.801159	1.59838588749416
858	18Q	18	Q18_1_0	85700	7.024482	11.572425	1.65568628550761
859	18Q	18	Q18_1_0	85800	6.906115	11.068293	1.62778691605138
860	18Q	18	Q18_1_0	85900	7.013144	10.802977	1.65301389327925
861	18Q	18	Q18_1_0	86000	6.754456	10.689621	1.59204054694205
862	18Q	18	Q18_1_0	86100	6.600318	10.986814	1.55570987192921
863	18Q	18	Q18_1_0	86200	6.853943	10.683415	1.61548985772202
864	18Q	18	Q18_1_0	86300	7.196708	11.670663	1.69628034300649
865	18Q	18	Q18_1_0	86400	7.607274	12.740611	1.79305167724804
866	18Q	18	Q18_1_0	86500	7.491142	11.629445	1.76567910234379
867	18Q	18	Q18_1_0	86600	7.239818	12.442233	1.70644146745214
868	18Q	18	Q18_1_0	86700	8.43524	12.995808	1.98820513497867
869	18Q	18	Q18_1_0	86800	8.386743	12.308487	1.97677428245627
870	18Q	18	Q18_1_0	86900	7.914003	12.438505	1.86534839587689
871	18Q	18	Q18_1_0	87000	8.203783	12.683296	1.93365019689431
872	18Q	18	Q18_1_0	87100	8.453145	14.583386	1.99242538395105
873	18Q	18	Q18_1_0	87200	9.155386	13.833497	2.15794517499346
874	18Q	18	Q18_1_0	87300	9.902048	15.017304	2.3339350961449
875	18Q	18	Q18_1_0	87400	9.197973	14.378203	2.16798302715692
876	18Q	18	Q18_1_0	87500	9.275464	14.265396	2.18624783101723
877	18Q	18	Q18_1_0	87600	9.474497	13.854474	2.23316035901053
878	18Q	18	Q18_1_0	87700	11.135381	20.726946	2.62463447206528
879	18Q	18	Q18_1_0	87800	10.921599	19.605068	2.57424557143341
880	18Q	18	Q18_1_0	87900	11.106347	20.447106	2.61779109263696
881	18Q	18	Q18_1_0	88000	11.640095	21.010177	2.74359670271854
882	18Q	18	Q18_1_0	88100	10.718343	19.000055	2.52633767279446
883	18Q	18	Q18_1_0	88200	11.067735	20.41332	2.60869015695856
884	18Q	18	Q18_1_0	88300	10.504211	19.18539	2.47586627637144
885	18Q	18	Q18_1_0	88400	10.784069	19.243806	2.54182943956121
886	18Q	18	Q18_1_0	88500	11.194739	21.203378	2.63862528683784
887	18Q	18	Q18_1_0	88600	11.039063	20.965749	2.6019321017485
888	18Q	18	Q18_1_0	88700	9.03212	12.941014	2.12889110016355
889	18Q	18	Q18_1_0	88800	8.993283	14.019618	2.11973713147657
890	18Q	18	Q18_1_0	88900	9.328008	14.131945	2.19863257058746
891	18Q	18	Q18_1_0	89000	9.108079	14.068472	2.14679480816093
892	18Q	18	Q18_1_0	89100	10.443757	19.216928	2.46161713192149
893	18Q	18	Q18_1_0	89200	9.405699	18.159117	2.21694451489984
894	18Q	18	Q18_1_0	89300	9.845143	18.148027	2.32052245901709
895	18Q	18	Q18_1_0	89400	9.524766	17.960702	2.24500887593836
896	18Q	18	Q18_1_0	89500	10.10071	17.446627	2.38076017859959
897	18Q	18	Q18_1_0	89600	9.704835	15.287328	2.28745154626552
898	18Q	18	Q18_1_0	89700	9.936988	14.335692	2.34217053312312
899	18Q	18	Q18_1_0	89800	10.394144	17.252663	2.44992323567649
900	18Q	18	Q18_1_0	89900	9.388009	17.650619	2.21277494191345
901	18Q	18	Q18_1_0	90000	9.435453	16.505893	2.22395759995565
902	18Q	18	Q18_1_0	90100	9.252496	15.574385	2.18083422150047
903	18Q	18	Q18_1_0	90200	10.249714	17.275908	2.41588075820756
904	18Q	18	Q18_1_0	90300	10.959596	19.448214	2.58320155022165
905	18Q	18	Q18_1_0	90400	11.57925	20.474165	2.72925539868478
906	18Q	18	Q18_1_0	90500	10.981823	18.438035	2.58844050436347
907	18Q	18	Q18_1_0	90600	10.210933	16.92681	2.40673998884717
908	18Q	18	Q18_1_0	90700	9.951585	17.452568	2.34561107901811
909	18Q	18	Q18_1_0	90800	9.953101	14.708845	2.34596840364487
910	18Q	18	Q18_1_0	90900	10.807435	19.18773	2.54733685857761
911	18Q	18	Q18_1_0	91000	10.54253	19.335293	2.48489815128754
912	18Q	18	Q18_1_0	91100	10.288024	19.312937	2.42491051180332
913	18Q	18	Q18_1_0	91200	10.656023	18.804601	2.51164870792661
914	18Q	18	Q18_1_0	91300	10.264043	19.436355	2.41925813589677
915	18Q	18	Q18_1_0	91400	9.824043	17.053681	2.31554914132274
916	18Q	18	Q18_1_0	91500	10.192643	17.776442	2.40242899450453
917	18Q	18	Q18_1_0	91600	11.237067	21.060011	2.64860209211586
918	18Q	18	Q18_1_0	91700	11.409936	20.17583	2.68934770616817
919	18Q	18	Q18_1_0	91800	11.839914	21.449506	2.79069449268851
920	18Q	18	Q18_1_0	91900	10.986653	18.126851	2.58957894628118
921	18Q	18	Q18_1_0	92000	10.841797	19.009362	2.55543605964932
922	18Q	18	Q18_1_0	92100	11.51452	20.315557	2.71399839136938
923	18Q	18	Q18_1_0	92200	10.532089	17.748579	2.48243718398675
924	18Q	18	Q18_1_0	92300	11.193388	16.931846	2.63830685308404
925	18Q	18	Q18_1_0	92400	10.036367	16.571161	2.36559438805896
926	18Q	18	Q18_1_0	92500	10.002938	16.477359	2.3577150971962
927	18Q	18	Q18_1_0	92600	8.835647	14.689697	2.08258196995686
928	18Q	18	Q18_1_0	92700	8.742225	14.184158	2.06056219338619
929	18Q	18	Q18_1_0	92800	8.492173	13.648892	2.00162437176977
930	18Q	18	Q18_1_0	92900	8.865277	15.237845	2.08956582793238
931	18Q	18	Q18_1_0	93000	9.020534	16.705439	2.1261602537746
932	18Q	18	Q18_1_0	93100	8.054176	12.012589	1.89838748882331
933	18Q	18	Q18_1_0	93200	8.541267	13.813338	2.01319593854163
934	18Q	18	Q18_1_0	93300	8.67707	14.306301	2.04520501261012
935	18Q	18	Q18_1_0	93400	8.471674	14.602196	1.99679271113392
936	18Q	18	Q18_1_0	93500	8.925668	14.599759	2.10380012313992
937	18Q	18	Q18_1_0	93600	8.958408	15.230979	2.11151701514527
938	18Q	18	Q18_1_0	93700	10.24659	16.134238	2.41514442434609
939	18Q	18	Q18_1_0	93800	11.565222	18.767159	2.72594896737595
940	18Q	18	Q18_1_0	93900	11.878314	19.572291	2.7997454594877
941	18Q	18	Q18_1_0	94000	12.433762	20.273253	2.93066580861987
942	18Q	18	Q18_1_0	94100	12.678736	20.846068	2.988406734158
943	18Q	18	Q18_1_0	94200	12.216025	20.27446	2.87934470554813
944	18Q	18	Q18_1_0	94300	12.57128	21.636424	2.96307911206494
945	18Q	18	Q18_1_0	94400	10.912764	15.954017	2.57216314196281
946	18Q	18	Q18_1_0	94500	11.97116	18.483883	2.82162947155638
947	18Q	18	Q18_1_0	94600	11.591534	17.2752	2.73215076525148
948	18Q	18	Q18_1_0	94700	11.734907	17.811601	2.76594410543116
949	18Q	18	Q18_1_0	94800	10.754742	15.48216	2.53491699937059
950	18Q	18	Q18_1_0	94900	11.518429	18.007725	2.71491975150526
951	18Q	18	Q18_1_0	95000	11.860653	18.184455	2.79558272186686
952	18Q	18	Q18_1_0	95100	10.505688	15.745504	2.47621440861005
953	18Q	18	Q18_1_0	95200	11.640951	17.849683	2.74379846385344
954	18Q	18	Q18_1_0	95300	12.577243	19.1181	2.96448460464368
955	18Q	18	Q18_1_0	95400	11.760138	17.975279	2.7718911091632
956	18Q	18	Q18_1_0	95500	11.28404	16.431195	2.65967373439342
957	18Q	18	Q18_1_0	95600	10.783778	15.891006	2.54176085020344
958	18Q	18	Q18_1_0	95700	11.661124	17.654251	2.7485532855524
959	18Q	18	Q18_1_0	95800	10.848287	16.831175	2.55696576731929
960	18Q	18	Q18_1_0	95900	11.101766	17.860216	2.61671134058208
961	18Q	18	Q18_1_0	96000	10.488698	16.183147	2.47220982720593
962	18Q	18	Q18_1_0	96100	11.197638	18.830481	2.63930858769072
963	18Q	18	Q18_1_0	96200	11.105663	17.418145	2.61762987229085
964	18Q	18	Q18_1_0	96300	11.35941	17.098675	2.67743861375943
965	18Q	18	Q18_1_0	96400	9.361486	14.611663	2.20652341086098
966	18Q	18	Q18_1_0	96500	9.896295	16.360811	2.33257910104084
967	18Q	18	Q18_1_0	96600	9.605874	14.411012	2.26412621487452
968	18Q	18	Q18_1_0	96700	9.382376	14.271537	2.21144723108064
969	18Q	18	Q18_1_0	96800	9.670747	15.028489	2.27941692761315
970	18Q	18	Q18_1_0	96900	9.941981	15.813131	2.34334739450927
971	18Q	18	Q18_1_0	97000	9.747	14.535902	2.29738993207509
972	18Q	18	Q18_1_0	97100	9.577363	16.272435	2.25740610772838
973	18Q	18	Q18_1_0	97200	8.408564	14.003561	1.98191754148036
974	18Q	18	Q18_1_0	97300	8.088006	12.611292	1.90636129629249
975	18Q	18	Q18_1_0	97400	8.057719	11.950078	1.8992225819319
976	18Q	18	Q18_1_0	97500	7.651288	10.787956	1.80342587653709
977	18Q	18	Q18_1_0	97600	8.224968	12.408236	1.93864354928079
978	18Q	18	Q18_1_0	97700	8.279019	12.179661	1.95138349215742
979	18Q	18	Q18_1_0	97800	8.743972	13.368799	2.0609739652351
980	18Q	18	Q18_1_0	97900	8.22168	14.20664	1.9378685602486
981	18Q	18	Q18_1_0	98000	8.475157	14.459667	1.99761366210688
982	18Q	18	Q18_1_0	98100	7.915509	12.938	1.86570336348105
983	18Q	18	Q18_1_0	98200	8.359862	12.54745	1.97043836999458
984	18Q	18	Q18_1_0	98300	8.339751	12.725022	1.96569816183576
985	18Q	18	Q18_1_0	98400	7.95322	10.677078	1.87459193142282
986	18Q	18	Q18_1_0	98500	8.210152	12.063331	1.93515138459077
987	18Q	18	Q18_1_0	98600	9.883696	15.711229	2.32960948826212
988	18Q	18	Q18_1_0	98700	8.682111	12.563438	2.04639318770477
989	18Q	18	Q18_1_0	98800	9.184493	13.895746	2.16480576068679
990	18Q	18	Q18_1_0	98900	8.141738	12.291099	1.91902605014807
991	18Q	18	Q18_1_0	99000	8.503526	13.000876	2.00430029953204
992	18Q	18	Q18_1_0	99100	8.772926	13.129405	2.06779848848259
993	18Q	18	Q18_1_0	99200	8.7906	13.742147	2.07196429023282
994	18Q	18	Q18_1_0	99300	8.80672	14.498875	2.0757638106704
995	18Q	18	Q18_1_0	99400	8.18599	13.142069	1.92945634657509
996	18Q	18	Q18_1_0	99500	9.156601	15.278307	2.15823155323984
997	18Q	18	Q18_1_0	99600	8.054134	12.71926	1.89837758932838
998	18Q	18	Q18_1_0	99700	8.124003	13.362552	1.91484587055995
999	18Q	18	Q18_1_0	99800	7.72415	12.143226	1.82059961463402
1000	18Q	18	Q18_1_0	99900	8.201504	12.806249	1.93311303144286
1001	18Q	18	Q18_1_0	1e+05	8.596653	14.246587	2.02625054393589
1002	18Q	18	Q18_1_0	100100	9.187174	14.927857	2.16543767844691
1003	18Q	18	Q18_1_0	100200	9.136762	14.49255	2.15355545609585
1004	18Q	18	Q18_1_0	100300	9.692409	15.348321	2.28452270997784
1005	18Q	18	Q18_1_0	100400	8.965546	15.063005	2.11319945787998
1006	18Q	18	Q18_1_0	100500	9.322133	15.84497	2.19724781980763
1007	18Q	18	Q18_1_0	100600	8.41451	13.909072	1.98331902712067
1008	18Q	18	Q18_1_0	100700	8.828839	14.653206	2.08097730896809
1009	18Q	18	Q18_1_0	100800	10.71114	18.916245	2.52463990941283
1010	18Q	18	Q18_1_0	100900	10.986306	19.67164	2.58949715759682
1011	18Q	18	Q18_1_0	101000	10.123407	18.903679	2.38610991280379
1012	18Q	18	Q18_1_0	101100	9.967922	18.158811	2.34946174684619
1013	18Q	18	Q18_1_0	101200	10.108858	18.591606	2.38268068061729
1014	18Q	18	Q18_1_0	101300	10.783772	18.53581	2.54175943598987
1015	18Q	18	Q18_1_0	101400	10.617358	17.489283	2.50253528002841
1016	18Q	18	Q18_1_0	101500	9.369334	13.885125	2.20837320220056
1017	18Q	18	Q18_1_0	101600	8.930704	13.433148	2.10498711972328
1018	18Q	18	Q18_1_0	101700	9.538601	14.727089	2.24826981671093
1019	18Q	18	Q18_1_0	101800	8.121481	11.67642	1.91425142945923
1020	18Q	18	Q18_1_0	101900	8.068338	11.71	1.90172550423504
1021	18Q	18	Q18_1_0	102000	8.005747	10.781307	1.88697266405462
1022	18Q	18	Q18_1_0	102100	7.309773	10.184943	1.72293001907811
1023	18Q	18	Q18_1_0	102200	7.738351	10.510716	1.8239468224339
1024	18Q	18	Q18_1_0	102300	8.244153	12.551264	1.94316549714647
1025	18Q	18	Q18_1_0	102400	8.315643	14.482432	1.96001585174215
1026	18Q	18	Q18_1_0	102500	8.628926	14.566426	2.03385736298564
1027	18Q	18	Q18_1_0	102600	8.5478	14.00379	2.01473578140879
1028	18Q	18	Q18_1_0	102700	10.381307	17.22913	2.44689752575979
1029	18Q	18	Q18_1_0	102800	11.911921	19.099416	2.80766670535281
1030	18Q	18	Q18_1_0	102900	10.959449	17.42963	2.58316690198938
1031	18Q	18	Q18_1_0	103000	12.390528	20.795098	2.92047545709393
1032	18Q	18	Q18_1_0	103100	10.447812	17.759227	2.4625729045874
1033	18Q	18	Q18_1_0	103200	10.451593	16.712993	2.46346409483395
1034	18Q	18	Q18_1_0	103300	11.095581	18.872399	2.61525352210154
1035	18Q	18	Q18_1_0	103400	10.673351	18.07018	2.51573295669474
1036	18Q	18	Q18_1_0	103500	10.729669	17.4562	2.52900723659569
1037	18Q	18	Q18_1_0	103600	10.210159	16.611479	2.40655755529762
1038	18Q	18	Q18_1_0	103700	10.370358	17.431248	2.44431682171072
1039	18Q	18	Q18_1_0	103800	10.804309	18.279625	2.54660005331162
1040	18Q	18	Q18_1_0	103900	10.307622	18.759636	2.42952980470255
1041	18Q	18	Q18_1_0	104000	9.315572	14.834692	2.19570137727718
1042	18Q	18	Q18_1_0	104100	10.012849	15.873097	2.36005114229898
1043	18Q	18	Q18_1_0	104200	9.940156	17.010954	2.34291723788405
1044	18Q	18	Q18_1_0	104300	9.90669	16.094521	2.33502922603765
1045	18Q	18	Q18_1_0	104400	11.738585	19.641624	2.7668110183449
1046	18Q	18	Q18_1_0	104500	11.043045	18.676806	2.6028706681494
1047	18Q	18	Q18_1_0	104600	10.024988	15.816772	2.36291233203792
1048	18Q	18	Q18_1_0	104700	9.891014	15.524451	2.33133435740369
1049	18Q	18	Q18_1_0	104800	9.305842	13.851001	2.19340799428353
1050	18Q	18	Q18_1_0	104900	9.194858	12.970857	2.16724881461579
1051	18Q	18	Q18_1_1	0	18.337525	29.862552	4.32219609255928
1052	18Q	18	Q18_1_1	100	16.067475	25.985972	3.78714017634844
1053	18Q	18	Q18_1_1	200	13.657246	23.349819	3.21904375297762
1054	18Q	18	Q18_1_1	300	14.265455	23.877783	3.36239998907051
1055	18Q	18	Q18_1_1	400	14.107461	23.547703	3.32516044614158
1056	18Q	18	Q18_1_1	500	13.447562	22.972242	3.16962076020884
1057	18Q	18	Q18_1_1	600	13.623768	22.825101	3.2111529127041
1058	18Q	18	Q18_1_1	700	12.907677	22.543755	3.04236864535521
1059	18Q	18	Q18_1_1	800	10.983911	19.137681	2.58893265068317
1060	18Q	18	Q18_1_1	900	13.278226	21.791051	3.12970788224251
1061	18Q	18	Q18_1_1	1000	12.643675	20.79319	2.98014277720627
1062	18Q	18	Q18_1_1	1100	13.727257	22.499592	3.23554550393017
1063	18Q	18	Q18_1_1	1200	13.008399	21.611412	3.06610904842677
1064	18Q	18	Q18_1_1	1300	13.087597	21.994392	3.08477619604557
1065	18Q	18	Q18_1_1	1400	12.419349	18.976076	2.92726863194079
1066	18Q	18	Q18_1_1	1500	12.69989	19.711667	2.99339277977441
1067	18Q	18	Q18_1_1	1600	12.196537	19.391896	2.87475133989754
1068	18Q	18	Q18_1_1	1700	12.084907	17.415576	2.84843989656959
1069	18Q	18	Q18_1_1	1800	13.299076	21.13954	3.13462227437176
1070	18Q	18	Q18_1_1	1900	12.906673	18.994811	3.04213200028577
1071	18Q	18	Q18_1_1	2000	11.294985	18.3657	2.66225349563345
1072	18Q	18	Q18_1_1	2100	10.633043	18.863964	2.50623226998272
1073	18Q	18	Q18_1_1	2200	11.912042	19.90563	2.80769522532632
1074	18Q	18	Q18_1_1	2300	13.286493	23.23215	3.1316564328292
1075	18Q	18	Q18_1_1	2400	14.057845	23.005213	3.3134658427898
1076	18Q	18	Q18_1_1	2500	11.721826	20.915881	2.76286088416293
1077	18Q	18	Q18_1_1	2600	12.107345	20.893562	2.85372858388835
1078	18Q	18	Q18_1_1	2700	11.984486	21.042832	2.82477043987841
1079	18Q	18	Q18_1_1	2800	13.277495	22.804263	3.12953558389016
1080	18Q	18	Q18_1_1	2900	12.17916	20.799369	2.87065554171865
1081	18Q	18	Q18_1_1	3000	12.400476	21.762316	2.92282022318034
1082	18Q	18	Q18_1_1	3100	12.144888	21.458052	2.86257755385038
1083	18Q	18	Q18_1_1	3200	11.961694	19.193584	2.81939831395948
1084	18Q	18	Q18_1_1	3300	11.703816	18.995429	2.7586158864532
1085	18Q	18	Q18_1_1	3400	12.35919	21.399077	2.91308901965766
1086	18Q	18	Q18_1_1	3500	11.227996	17.846988	2.64646403691181
1087	18Q	18	Q18_1_1	3600	10.537038	18.370374	2.48360367447345
1088	18Q	18	Q18_1_1	3700	10.102454	18.760893	2.38117124334172
1089	18Q	18	Q18_1_1	3800	9.910783	18.977693	2.33599395538945
1090	18Q	18	Q18_1_1	3900	10.843067	20.346133	2.55573540152003
1091	18Q	18	Q18_1_1	4000	10.693696	18.270303	2.52052831918249
1092	18Q	18	Q18_1_1	4100	11.259483	19.13741	2.65388559398488
1093	18Q	18	Q18_1_1	4200	10.388192	17.287782	2.44852033582261
1094	18Q	18	Q18_1_1	4300	9.379292	16.77177	2.21072032530958
1095	18Q	18	Q18_1_1	4400	9.219414	15.131382	2.17303671932206
1096	18Q	18	Q18_1_1	4500	10.157345	16.758489	2.39410917611709
1097	18Q	18	Q18_1_1	4600	8.837319	14.971614	2.08297606413624
1098	18Q	18	Q18_1_1	4700	8.81819	14.482865	2.07846731559713
1099	18Q	18	Q18_1_1	4800	9.369345	16.267556	2.20837579492542
1100	18Q	18	Q18_1_1	4900	10.217114	16.739327	2.40819686451867
1101	18Q	18	Q18_1_1	5000	10.2586	17.599241	2.41797520849344
1102	18Q	18	Q18_1_1	5100	11.302863	19.746049	2.66411035804084
1103	18Q	18	Q18_1_1	5200	11.72779	20.064274	2.76426661244393
1104	18Q	18	Q18_1_1	5300	11.211229	19.016766	2.64251201711176
1105	18Q	18	Q18_1_1	5400	10.948129	16.725178	2.5804987524017
1106	18Q	18	Q18_1_1	5500	10.241059	14.39257	2.41384075514384
1107	18Q	18	Q18_1_1	5600	13.512015	21.589251	3.18481247799812
1108	18Q	18	Q18_1_1	5700	12.362148	19.842204	2.91378622694391
1109	18Q	18	Q18_1_1	5800	11.229423	16.299557	2.6468003840374
1110	18Q	18	Q18_1_1	5900	12.09853	18.562096	2.85165086846296
1111	18Q	18	Q18_1_1	6000	11.870963	20.540249	2.79801281217153
1112	18Q	18	Q18_1_1	6100	11.419955	18.51753	2.69170920711507
1113	18Q	18	Q18_1_1	6200	11.198329	18.051796	2.63947145795266
1114	18Q	18	Q18_1_1	6300	11.415242	15.551971	2.69059834236183
1115	18Q	18	Q18_1_1	6400	9.86864	14.668939	2.3260607550296
1116	18Q	18	Q18_1_1	6500	10.877855	18.960271	2.56393501175466
1117	18Q	18	Q18_1_1	6600	10.309776	16.763698	2.43003750737144
1118	18Q	18	Q18_1_1	6700	10.435635	17.165643	2.45970275816256
1119	18Q	18	Q18_1_1	6800	10.391794	17.497238	2.44936933536456
1120	18Q	18	Q18_1_1	6900	12.170512	18.93694	2.86861718857075
1121	18Q	18	Q18_1_1	7000	10.233907	16.353099	2.41215501257749
1122	18Q	18	Q18_1_1	7100	10.489655	17.495627	2.47243539426913
1123	18Q	18	Q18_1_1	7200	9.353722	17.109993	2.20469341851127
1124	18Q	18	Q18_1_1	7300	10.55835	17.15361	2.48862696104699
1125	18Q	18	Q18_1_1	7400	10.7769	16.453484	2.54013969005643
1126	18Q	18	Q18_1_1	7500	11.221024	17.109673	2.64482072075233
1127	18Q	18	Q18_1_1	7600	11.760988	20.2645	2.77209145608454
1128	18Q	18	Q18_1_1	7700	11.666192	20.461883	2.74974782460808
1129	18Q	18	Q18_1_1	7800	9.603799	16.616073	2.26363713268419
1130	18Q	18	Q18_1_1	7900	10.907269	18.544374	2.57086795804194
1131	18Q	18	Q18_1_1	8000	10.668633	18.237915	2.51462091343019
1132	18Q	18	Q18_1_1	8100	10.151744	16.721761	2.39278900775662
1133	18Q	18	Q18_1_1	8200	9.755191	14.747205	2.29932056928999
1134	18Q	18	Q18_1_1	8300	10.366868	14.716798	2.44349422082194
1135	18Q	18	Q18_1_1	8400	8.681312	12.698154	2.04620486159872
1136	18Q	18	Q18_1_1	8500	9.369704	14.76726	2.20846041203691
1137	18Q	18	Q18_1_1	8600	8.345887	13.185509	1.96714443090555
1138	18Q	18	Q18_1_1	8700	8.53954	12.550565	2.01278888073792
1139	18Q	18	Q18_1_1	8800	7.91967	11.149558	1.86668412058656
1140	18Q	18	Q18_1_1	8900	7.397228	10.839611	1.743543360261
1141	18Q	18	Q18_1_1	9000	7.647043	12.167172	1.80242532044171
1142	18Q	18	Q18_1_1	9100	7.724189	11.774347	1.82060880702218
1143	18Q	18	Q18_1_1	9200	7.93311	12.716354	1.86985195896627
1144	18Q	18	Q18_1_1	9300	7.799728	11.783287	1.8384135200702
1145	18Q	18	Q18_1_1	9400	7.399505	9.521393	1.74408005430792
1146	18Q	18	Q18_1_1	9500	7.636519	10.396736	1.7999447898533
1147	18Q	18	Q18_1_1	9600	7.533343	10.042381	1.77562597343474
1148	18Q	18	Q18_1_1	9700	8.144456	13.765192	1.91966668889182
1149	18Q	18	Q18_1_1	9800	8.12777	13.183268	1.91573376097486
1150	18Q	18	Q18_1_1	9900	8.548826	13.632796	2.01497761192796
1151	18Q	18	Q18_1_1	10000	9.753688	15.170622	2.29896630879262
1152	18Q	18	Q18_1_1	10100	8.68026	13.491488	2.04595690282078
1153	18Q	18	Q18_1_1	10200	9.048831	15.370576	2.13282992063702
1154	18Q	18	Q18_1_1	10300	8.486446	13.865044	2.00027450492448
1155	18Q	18	Q18_1_1	10400	8.670424	14.255783	2.04363853538753
1156	18Q	18	Q18_1_1	10500	8.395831	14.538702	1.97891634459874
1157	18Q	18	Q18_1_1	10600	8.26719	13.942012	1.9485953701192
1158	18Q	18	Q18_1_1	10700	9.253094	15.991447	2.18097517145219
1159	18Q	18	Q18_1_1	10800	9.612196	17.297001	2.26561632456474
1160	18Q	18	Q18_1_1	10900	9.533144	15.715456	2.24698358947595
1161	18Q	18	Q18_1_1	11000	10.246283	16.372656	2.41507206375215
1162	18Q	18	Q18_1_1	11100	9.992524	15.450392	2.35526049385644
1163	18Q	18	Q18_1_1	11200	9.963938	14.395122	2.34852270904078
1164	18Q	18	Q18_1_1	11300	9.583446	15.260645	2.25883988457836
1165	18Q	18	Q18_1_1	11400	10.837376	15.258311	2.55439401995611
1166	18Q	18	Q18_1_1	11500	11.027159	16.058446	2.59912630204076
1167	18Q	18	Q18_1_1	11600	8.152154	11.645778	1.92148112489235
1168	18Q	18	Q18_1_1	11700	7.806701	10.36263	1.84005707193193
1169	18Q	18	Q18_1_1	11800	7.193855	10.212323	1.69560788445758
1170	18Q	18	Q18_1_1	11900	7.216813	10.444592	1.70101913695174
1171	18Q	18	Q18_1_1	12000	7.143449	9.300472	1.68372707632009
1172	18Q	18	Q18_1_1	12100	7.291562	9.688465	1.71863764521405
1173	18Q	18	Q18_1_1	12200	7.592141	10.095032	1.78948479494147
1174	18Q	18	Q18_1_1	12300	7.555902	10.475044	1.780943180727
1175	18Q	18	Q18_1_1	12400	7.56202	10.685182	1.7823852071561
1176	18Q	18	Q18_1_1	12500	7.082342	9.297114	1.6693240182941
1177	18Q	18	Q18_1_1	12600	7.467669	9.904101	1.76014646318552
1178	18Q	18	Q18_1_1	12700	7.4785	10.509577	1.76269935436787
1179	18Q	18	Q18_1_1	12800	7.06576	9.230486	1.66541560341222
1180	18Q	18	Q18_1_1	12900	7.099727	9.685404	1.67342170209107
1181	18Q	18	Q18_1_1	13000	7.304044	10.155517	1.72157968082831
1182	18Q	18	Q18_1_1	13100	7.32647	9.877955	1.72686553971994
1183	18Q	18	Q18_1_1	13200	7.519926	9.820847	1.77246355620701
1184	18Q	18	Q18_1_1	13300	7.229553	9.763702	1.70402198374918
1185	18Q	18	Q18_1_1	13400	7.560008	9.784607	1.78191097420818
1186	18Q	18	Q18_1_1	13500	7.865277	10.093811	1.85386356753686
1187	18Q	18	Q18_1_1	13600	7.863883	10.432933	1.85353499858587
1188	18Q	18	Q18_1_1	13700	7.623765	10.384743	1.79693864322422
1189	18Q	18	Q18_1_1	13800	7.68159	10.032244	1.81056812643159
1190	18Q	18	Q18_1_1	13900	8.041333	10.149551	1.89536036469305
1191	18Q	18	Q18_1_1	14000	7.599576	9.417442	1.79123724124751
1192	18Q	18	Q18_1_1	14100	7.309893	9.947729	1.72295830334936
1193	18Q	18	Q18_1_1	14200	7.334939	10.200981	1.72886170216322
1194	18Q	18	Q18_1_1	14300	7.390106	10.091692	1.74186468876246
1195	18Q	18	Q18_1_1	14400	7.410907	10.375782	1.74676753148095
1196	18Q	18	Q18_1_1	14500	7.689178	10.764303	1.81235663518347
1197	18Q	18	Q18_1_1	14600	7.166476	9.923794	1.68915459227021
1198	18Q	18	Q18_1_1	14700	7.466077	11.023682	1.75977122518697
1199	18Q	18	Q18_1_1	14800	7.546808	10.059495	1.77879970437096
1200	18Q	18	Q18_1_1	14900	7.32537	9.60522	1.7266062672335
1201	18Q	18	Q18_1_1	15000	7.527208	11.900137	1.77417994006721
1202	18Q	18	Q18_1_1	15100	7.372764	10.791937	1.73777714016269
1203	18Q	18	Q18_1_1	15200	7.596351	11.476617	1.79047710145774
1204	18Q	18	Q18_1_1	15300	7.400722	9.439305	1.74436690395882
1205	18Q	18	Q18_1_1	15400	7.102307	8.993371	1.6740298139229
1206	18Q	18	Q18_1_1	15500	7.219019	9.796893	1.70153909613818
1207	18Q	18	Q18_1_1	15600	7.890299	10.38172	1.85976130949648
1208	18Q	18	Q18_1_1	15700	7.17228	9.54449	1.69052260818955
1209	18Q	18	Q18_1_1	15800	7.380814	10.085395	1.73967454335887
1210	18Q	18	Q18_1_1	15900	7.552083	10.335277	1.78004303379455
1211	18Q	18	Q18_1_1	16000	7.534795	10.145972	1.77596821311683
1212	18Q	18	Q18_1_1	16100	8.018027	11.553584	1.88986708781228
1213	18Q	18	Q18_1_1	16200	7.635759	10.90321	1.7997656561354
1214	18Q	18	Q18_1_1	16300	7.623819	11.25675	1.79695137114628
1215	18Q	18	Q18_1_1	16400	8.06152	12.120825	1.90011848622366
1216	18Q	18	Q18_1_1	16500	8.095851	12.690052	1.9082103805253
1217	18Q	18	Q18_1_1	16600	7.979793	12.13025	1.88085524758831
1218	18Q	18	Q18_1_1	16700	8.688475	14.551418	2.04789319688993
1219	18Q	18	Q18_1_1	16800	8.211306	13.05632	1.93542338499926
1220	18Q	18	Q18_1_1	16900	8.163103	12.805627	1.92406182894142
1221	18Q	18	Q18_1_1	17000	8.07369	12.397414	1.90298698273267
1222	18Q	18	Q18_1_1	17100	7.745386	12.908791	1.82560498783578
1223	18Q	18	Q18_1_1	17200	7.961608	12.232067	1.87656900198302
1224	18Q	18	Q18_1_1	17300	7.328851	11.622202	1.72742674680194
1225	18Q	18	Q18_1_1	17400	8.494844	13.987	2.00225393250729
1226	18Q	18	Q18_1_1	17500	8.169153	12.889717	1.92548782761681
1227	18Q	18	Q18_1_1	17600	7.018336	11.538777	1.65423765941522
1228	18Q	18	Q18_1_1	17700	7.763948	12.793418	1.82998009319324
1229	18Q	18	Q18_1_1	17800	7.501178	12.715694	1.76804461022911
1230	18Q	18	Q18_1_1	17900	7.381395	11.900472	1.73981148637216
1231	18Q	18	Q18_1_1	18000	8.024911	14.455616	1.89148966217284
1232	18Q	18	Q18_1_1	18100	7.88259	13.122758	1.85794428077109
1233	18Q	18	Q18_1_1	18200	8.345542	15.2839	1.96706311362571
1234	18Q	18	Q18_1_1	18300	8.446111	12.501784	1.99076745425143
1235	18Q	18	Q18_1_1	18400	7.546908	12.509448	1.778823274597
1236	18Q	18	Q18_1_1	18500	7.441377	10.796103	1.7539493793552
1237	18Q	18	Q18_1_1	18600	6.836134	10.543602	1.61129223616664
1238	18Q	18	Q18_1_1	18700	6.96558	10.433355	1.6418029509658
1239	18Q	18	Q18_1_1	18800	7.060903	10.042188	1.66427079753348
1240	18Q	18	Q18_1_1	18900	6.914021	9.968283	1.62965037812207
1241	18Q	18	Q18_1_1	19000	6.802024	9.868076	1.60325243206455
1242	18Q	18	Q18_1_1	19100	6.969459	10.32981	1.64271724003387
1243	18Q	18	Q18_1_1	19200	7.084036	10.827112	1.66972329792321
1244	18Q	18	Q18_1_1	19300	6.899542	10.096284	1.6262376450938
1245	18Q	18	Q18_1_1	19400	6.922147	9.980907	1.63156569469004
1246	18Q	18	Q18_1_1	19500	7.43379	10.744481	1.75216110630558
1247	18Q	18	Q18_1_1	19600	8.117187	12.214306	1.9132393239531
1248	18Q	18	Q18_1_1	19700	7.746621	11.683494	1.82589608012737
1249	18Q	18	Q18_1_1	19800	7.813764	12.671202	1.84172183699711
1250	18Q	18	Q18_1_1	19900	8.807459	14.570511	2.07593799464083
1251	18Q	18	Q18_1_1	20000	8.398931	12.577153	1.97964702160597
1252	18Q	18	Q18_1_1	20100	8.267139	12.459538	1.94858334930392
1253	18Q	18	Q18_1_1	20200	7.333687	11.002056	1.72856660293321
1254	18Q	18	Q18_1_1	20300	7.355397	11.314531	1.7336836990064
1255	18Q	18	Q18_1_1	20400	8.199528	12.984446	1.93264728377632
1256	18Q	18	Q18_1_1	20500	8.304302	13.311252	1.957342752407
1257	18Q	18	Q18_1_1	20600	7.880247	12.915562	1.85739203037498
1258	18Q	18	Q18_1_1	20700	8.123927	13.26474	1.91482795718816
1259	18Q	18	Q18_1_1	20800	8.269522	13.485069	1.94914502779045
1260	18Q	18	Q18_1_1	20900	8.41336	13.626803	1.98304796952122
1261	18Q	18	Q18_1_1	21000	7.973573	13.350993	1.87938917952865
1262	18Q	18	Q18_1_1	21100	7.758278	12.380158	1.8286436613768
1263	18Q	18	Q18_1_1	21200	8.483611	13.587619	1.99960628901626
1264	18Q	18	Q18_1_1	21300	7.992182	13.315429	1.88377536289235
1265	18Q	18	Q18_1_1	21400	8.234442	13.573176	1.94087659249577
1266	18Q	18	Q18_1_1	21500	7.861225	12.559423	1.85290850197774
1267	18Q	18	Q18_1_1	21600	7.913247	13.30719	1.86517020496803
1268	18Q	18	Q18_1_1	21700	7.746824	12.449697	1.82594392768623
1269	18Q	18	Q18_1_1	21800	7.288646	11.373123	1.71795033742274
1270	18Q	18	Q18_1_1	21900	7.044997	11.409329	1.66052171737963
1271	18Q	18	Q18_1_1	22000	7.115115	10.720357	1.67704868847404
1272	18Q	18	Q18_1_1	22100	6.639708	10.282778	1.56499418396619
1273	18Q	18	Q18_1_1	22200	6.711911	9.852858	1.58201259427353
1274	18Q	18	Q18_1_1	22300	6.99897	10.51708	1.6496730494404
1275	18Q	18	Q18_1_1	22400	7.501829	12.511067	1.76819805240063
1276	18Q	18	Q18_1_1	22500	7.853661	13.48304	1.85112565008011
1277	18Q	18	Q18_1_1	22600	7.585568	12.166881	1.78793552398389
1278	18Q	18	Q18_1_1	22700	7.515416	11.726137	1.77140053901263
1279	18Q	18	Q18_1_1	22800	7.62183	12.378199	1.79648255935035
1280	18Q	18	Q18_1_1	22900	7.840691	12.800851	1.84806859176278
1281	18Q	18	Q18_1_1	23000	7.376226	11.213471	1.73859314138817
1282	18Q	18	Q18_1_1	23100	7.095487	10.945228	1.672422324507
1283	18Q	18	Q18_1_1	23200	7.623988	11.569795	1.79699120482829
1284	18Q	18	Q18_1_1	23300	7.498203	11.275477	1.76734339600444
1285	18Q	18	Q18_1_1	23400	8.190012	13.172226	1.9304043410664
1286	18Q	18	Q18_1_1	23500	7.598332	11.945604	1.79094402763558
1287	18Q	18	Q18_1_1	23600	8.30279	14.527557	1.95698637058929
1288	18Q	18	Q18_1_1	23700	8.010588	13.832584	1.88811369869719
1289	18Q	18	Q18_1_1	23800	7.951306	12.910518	1.87414079729643
1290	18Q	18	Q18_1_1	23900	8.958822	14.920679	2.11161459588108
1291	18Q	18	Q18_1_1	24000	9.059461	15.053638	2.13533543566502
1292	18Q	18	Q18_1_1	24100	8.88156	13.272605	2.0934037678384
1293	18Q	18	Q18_1_1	24200	8.026595	13.10838	1.89188658477935
1294	18Q	18	Q18_1_1	24300	7.982982	13.450105	1.88160690209672
1295	18Q	18	Q18_1_1	24400	7.747143	12.602591	1.8260191167073
1296	18Q	18	Q18_1_1	24500	8.596085	14.401928	2.02611666505199
1297	18Q	18	Q18_1_1	24600	7.933257	13.836656	1.86988660719855
1298	18Q	18	Q18_1_1	24700	8.16342	13.614912	1.92413654655796
1299	18Q	18	Q18_1_1	24800	7.939085	12.979922	1.87126027997213
1300	18Q	18	Q18_1_1	24900	8.415302	13.68484	1.98350570331091
1301	18Q	18	Q18_1_1	25000	8.21234	14.29095	1.93566710113651
1302	18Q	18	Q18_1_1	25100	8.757704	13.892913	2.06421062867485
1303	18Q	18	Q18_1_1	25200	8.904804	14.694602	2.09888243117903
1304	18Q	18	Q18_1_1	25300	8.764695	14.361856	2.06585842317728
1305	18Q	18	Q18_1_1	25400	8.648458	14.769919	2.03846109953568
1306	18Q	18	Q18_1_1	25500	9.36258	15.392924	2.20678126913385
1307	18Q	18	Q18_1_1	25600	8.673711	14.15239	2.04441328871745
1308	18Q	18	Q18_1_1	25700	8.937141	13.895895	2.10650433517344
1309	18Q	18	Q18_1_1	25800	9.887216	18.41283	2.33043916021871
1310	18Q	18	Q18_1_1	25900	9.875089	19.37857	2.32758079890689
1311	18Q	18	Q18_1_1	26000	10.330647	19.954134	2.43495684924816
1312	18Q	18	Q18_1_1	26100	9.655208	15.820608	2.27575435018887
1313	18Q	18	Q18_1_1	26200	9.575569	16.474972	2.25698325787323
1314	18Q	18	Q18_1_1	26300	9.594348	15.841545	2.2614095106212
1315	18Q	18	Q18_1_1	26400	9.405806	16.790166	2.21696973504171
1316	18Q	18	Q18_1_1	26500	8.62683	13.866543	2.03336333104785
1317	18Q	18	Q18_1_1	26600	9.11405	15.65639	2.14820218635775
1318	18Q	18	Q18_1_1	26700	8.501432	12.573512	2.00380673899877
1319	18Q	18	Q18_1_1	26800	9.046993	14.984972	2.13239669988241
1320	18Q	18	Q18_1_1	26900	9.218207	14.095314	2.17275222669377
1321	18Q	18	Q18_1_1	27000	8.842218	13.057112	2.08413076950992
1322	18Q	18	Q18_1_1	27100	7.837272	11.642157	1.84726272573449
1323	18Q	18	Q18_1_1	27200	8.08634	12.535746	1.90596861632668
1324	18Q	18	Q18_1_1	27300	8.106229	12.325807	1.91065649858368
1325	18Q	18	Q18_1_1	27400	8.184258	11.997021	1.92904811026008
1326	18Q	18	Q18_1_1	27500	7.569878	10.293604	1.78423735551829
1327	18Q	18	Q18_1_1	27600	8.491834	12.257308	2.0015444687035
1328	18Q	18	Q18_1_1	27700	8.134944	11.110367	1.91742468899094
1329	18Q	18	Q18_1_1	27800	8.158432	10.968736	1.92296086368311
1330	18Q	18	Q18_1_1	27900	7.590947	10.525481	1.78920336644256
1331	18Q	18	Q18_1_1	28000	7.629599	10.414389	1.79831373021137
1332	18Q	18	Q18_1_1	28100	7.783876	11.190595	1.83467716783841
1333	18Q	18	Q18_1_1	28200	7.234916	9.628256	1.70528605497168
1334	18Q	18	Q18_1_1	28300	6.943475	8.972166	1.63659275249975
1335	18Q	18	Q18_1_1	28400	7.198496	9.485665	1.69670177864808
1336	18Q	18	Q18_1_1	28500	7.558886	9.604002	1.78164651627202
1337	18Q	18	Q18_1_1	28600	7.804275	11.810577	1.83948525824821
1338	18Q	18	Q18_1_1	28700	7.562341	10.619623	1.78246086758169
1339	18Q	18	Q18_1_1	28800	7.500807	10.215823	1.76795716469051
1340	18Q	18	Q18_1_1	28900	7.577522	10.618719	1.78603906359675
1341	18Q	18	Q18_1_1	29000	7.06854	10.244104	1.66607085569612
1342	18Q	18	Q18_1_1	29100	7.25909	11.201663	1.71098392141449
1343	18Q	18	Q18_1_1	29200	7.253652	10.882654	1.70970217252245
1344	18Q	18	Q18_1_1	29300	7.211908	9.083337	1.6998630173645
1345	18Q	18	Q18_1_1	29400	7.751351	12.559431	1.82701095181904
1346	18Q	18	Q18_1_1	29500	8.689314	13.09807	2.0480909510864
1347	18Q	18	Q18_1_1	29600	9.748463	15.160427	2.29773476448205
1348	18Q	18	Q18_1_1	29700	10.941628	19.961879	2.57896645200687
1349	18Q	18	Q18_1_1	29800	10.462287	18.040075	2.46598469480662
1350	18Q	18	Q18_1_1	29900	9.887235	14.384787	2.33044363856166
1351	18Q	18	Q18_1_1	30000	9.594115	13.924736	2.26135459199452
1352	18Q	18	Q18_1_1	30100	9.37177	14.081084	2.20894737290688
1353	18Q	18	Q18_1_1	30200	9.046593	13.268074	2.13230241897825
1354	18Q	18	Q18_1_1	30300	10.487497	18.574749	2.47192674879119
1355	18Q	18	Q18_1_1	30400	11.014155	20.889357	2.59606122984657
1356	18Q	18	Q18_1_1	30500	10.680404	18.353058	2.51739536473731
1357	18Q	18	Q18_1_1	30600	10.910727	18.785096	2.57168301645839
1358	18Q	18	Q18_1_1	30700	10.896595	19.355185	2.56835207211448
1359	18Q	18	Q18_1_1	30800	9.267392	14.766949	2.18434524237132
1360	18Q	18	Q18_1_1	30900	10.547081	19.038789	2.4859708322746
1361	18Q	18	Q18_1_1	31000	11.062543	19.390788	2.60746639082259
1362	18Q	18	Q18_1_1	31100	10.460805	17.552122	2.46563538405671
1363	18Q	18	Q18_1_1	31200	9.06681	14.193682	2.13706761157667
1364	18Q	18	Q18_1_1	31300	8.48617	12.303261	2.00020945110061
1365	18Q	18	Q18_1_1	31400	8.755643	13.148875	2.06372484631618
1366	18Q	18	Q18_1_1	31500	9.666499	14.530016	2.27841566441099
1367	18Q	18	Q18_1_1	31600	9.82051	15.368173	2.31471640523677
1368	18Q	18	Q18_1_1	31700	8.936045	13.719553	2.10624600549605
1369	18Q	18	Q18_1_1	31800	8.103191	11.942225	1.9099404351166
1370	18Q	18	Q18_1_1	31900	9.585418	15.969067	2.25930468943587
1371	18Q	18	Q18_1_1	32000	9.560018	17.019121	2.25331785202182
1372	18Q	18	Q18_1_1	32100	9.350338	14.828749	2.20389580206209
1373	18Q	18	Q18_1_1	32200	8.265188	12.529711	1.94812349419389
1374	18Q	18	Q18_1_1	32300	9.226323	14.827885	2.17466518623914
1375	18Q	18	Q18_1_1	32400	9.231905	16.599398	2.17598087625666
1376	18Q	18	Q18_1_1	32500	9.61552	17.308125	2.26639979887829
1377	18Q	18	Q18_1_1	32600	9.096957	15.284503	2.14417332762081
1378	18Q	18	Q18_1_1	32700	9.312341	15.241145	2.19493982327384
1379	18Q	18	Q18_1_1	32800	8.898521	14.267189	2.09740151387697
1380	18Q	18	Q18_1_1	32900	9.273454	14.757111	2.18577406947384
1381	18Q	18	Q18_1_1	33000	7.936794	12.197686	1.87072028609357
1382	18Q	18	Q18_1_1	33100	8.574313	14.019523	2.02098495543866
1383	18Q	18	Q18_1_1	33200	8.922318	14.628121	2.1030105205676
1384	18Q	18	Q18_1_1	33300	9.123536	15.134313	2.15043805799986
1385	18Q	18	Q18_1_1	33400	9.513774	16.892021	2.24241803669209
1386	18Q	18	Q18_1_1	33500	9.343147	14.472377	2.20220086710758
1387	18Q	18	Q18_1_1	33600	9.226482	16.238199	2.17470266289854
1388	18Q	18	Q18_1_1	33700	9.018099	15.484245	2.12558631877054
1389	18Q	18	Q18_1_1	33800	9.488797	17.2045	2.23653090133419
1390	18Q	18	Q18_1_1	33900	9.468049	15.545566	2.2316405508355
1391	18Q	18	Q18_1_1	34000	8.920527	14.204244	2.10258837781923
1392	18Q	18	Q18_1_1	34100	9.104571	15.584367	2.14596796463146
1393	18Q	18	Q18_1_1	34200	9.416918	17.073812	2.21958885855922
1394	18Q	18	Q18_1_1	34300	9.642614	16.968202	2.27278591592145
1395	18Q	18	Q18_1_1	34400	9.477281	16.344899	2.23381655410347
1396	18Q	18	Q18_1_1	34500	10.050641	18.3896	2.36895880212385
1397	18Q	18	Q18_1_1	34600	8.910609	14.956042	2.10025068280063
1398	18Q	18	Q18_1_1	34700	9.517125	17.031402	2.24320787496667
1399	18Q	18	Q18_1_1	34800	9.232944	15.076554	2.17622577090522
1400	18Q	18	Q18_1_1	34900	9.538916	14.7195	2.24834406292295
1401	18Q	18	Q18_1_1	35000	9.082829	14.7646	2.14084332608594
1402	18Q	18	Q18_1_1	35100	9.697087	15.885526	2.28562532515197
1403	18Q	18	Q18_1_1	35200	9.594576	14.831989	2.26146325073657
1404	18Q	18	Q18_1_1	35300	9.053832	16.384193	2.13400866764125
1405	18Q	18	Q18_1_1	35400	8.558047	15.942968	2.01715102247106
1406	18Q	18	Q18_1_1	35500	8.393479	14.133457	1.97836197288229
1407	18Q	18	Q18_1_1	35600	10.035397	18.103952	2.36536575686638
1408	18Q	18	Q18_1_1	35700	10.186765	17.507277	2.40104353661793
1409	18Q	18	Q18_1_1	35800	10.550169	18.371317	2.4866986808547
1410	18Q	18	Q18_1_1	35900	10.329852	15.677709	2.43476946595114
1411	18Q	18	Q18_1_1	36000	10.93004	18.825526	2.5762351342134
1412	18Q	18	Q18_1_1	36100	10.543584	18.925211	2.48514658146999
1413	18Q	18	Q18_1_1	36200	10.221345	17.46483	2.4091941207824
1414	18Q	18	Q18_1_1	36300	9.556996	16.764591	2.2526055597909
1415	18Q	18	Q18_1_1	36400	9.138409	15.616827	2.15394365771873
1416	18Q	18	Q18_1_1	36500	8.670782	15.086454	2.04372291679675
1417	18Q	18	Q18_1_1	36600	7.526546	11.937731	1.77402390517083
1418	18Q	18	Q18_1_1	36700	7.286109	12.545375	1.71735236078811
1419	18Q	18	Q18_1_1	36800	7.371214	10.837186	1.73741180165907
1420	18Q	18	Q18_1_1	36900	7.886887	12.700855	1.85895709338401
1421	18Q	18	Q18_1_1	37000	7.697434	13.342992	1.8143025930453
1422	18Q	18	Q18_1_1	37100	7.630917	12.378113	1.79862438579057
1423	18Q	18	Q18_1_1	37200	9.201789	14.571858	2.16888246698259
1424	18Q	18	Q18_1_1	37300	8.390167	12.968277	1.97758132699586
1425	18Q	18	Q18_1_1	37400	9.085332	13.977544	2.14143328884371
1426	18Q	18	Q18_1_1	37500	8.671281	13.449118	2.04384053222469
1427	18Q	18	Q18_1_1	37600	8.753635	13.582419	2.0632515561773
1428	18Q	18	Q18_1_1	37700	8.734587	14.265629	2.05876189952129
1429	18Q	18	Q18_1_1	37800	9.057294	14.579564	2.13482466886674
1430	18Q	18	Q18_1_1	37900	9.589586	15.52161	2.26028709645719
1431	18Q	18	Q18_1_1	38000	8.959557	15.420669	2.11178783704247
1432	18Q	18	Q18_1_1	38100	9.156821	15.412884	2.15828340773713
1433	18Q	18	Q18_1_1	38200	9.587033	17.667242	2.2596853485864
1434	18Q	18	Q18_1_1	38300	9.501772	16.224678	2.23958913816282
1435	18Q	18	Q18_1_1	38400	9.439192	17.264199	2.22483889070727
1436	18Q	18	Q18_1_1	38500	9.274596	15.627934	2.18604324145521
1437	18Q	18	Q18_1_1	38600	9.271704	15.411287	2.18536159051815
1438	18Q	18	Q18_1_1	38700	9.328916	15.363309	2.19884658823989
1439	18Q	18	Q18_1_1	38800	9.019203	14.845038	2.12584653406602
1440	18Q	18	Q18_1_1	38900	9.370389	16.106423	2.20862186808528
1441	18Q	18	Q18_1_1	39000	8.599891	14.069671	2.02701374785505
1442	18Q	18	Q18_1_1	39100	8.830979	14.192403	2.08148171180533
1443	18Q	18	Q18_1_1	39200	7.700733	12.335826	1.81508017480234
1444	18Q	18	Q18_1_1	39300	7.279612	10.107613	1.71582100320232
1445	18Q	18	Q18_1_1	39400	7.127526	10.01528	1.67997398922781
1446	18Q	18	Q18_1_1	39500	7.081216	10.00768	1.66905861754889
1447	18Q	18	Q18_1_1	39600	6.949317	10.151025	1.63796972510498
1448	18Q	18	Q18_1_1	39700	7.289857	10.585908	1.71823577286007
1449	18Q	18	Q18_1_1	39800	7.654829	11.669098	1.80426049824115
1450	18Q	18	Q18_1_1	39900	7.107004	10.104385	1.67513690743997
1451	18Q	18	Q18_1_1	40000	7.348438	10.524398	1.7320434469763
1452	18Q	18	Q18_1_1	40100	7.002063	10.100913	1.65040207653181
1453	18Q	18	Q18_1_1	40200	7.036803	10.191919	1.65859037305795
1454	18Q	18	Q18_1_1	40300	7.141619	9.986898	1.68329574118356
1455	18Q	18	Q18_1_1	40400	6.747272	9.209976	1.59034726190337
1456	18Q	18	Q18_1_1	40500	6.987311	10.839409	1.64692499678645
1457	18Q	18	Q18_1_1	40600	7.626175	13.333128	1.79750668567177
1458	18Q	18	Q18_1_1	40700	7.390164	13.313252	1.74187835949357
1459	18Q	18	Q18_1_1	40800	7.544023	13.849637	1.77814327357576
1460	18Q	18	Q18_1_1	40900	7.42428	12.210673	1.74991957780922
1461	18Q	18	Q18_1_1	41000	7.076237	11.610811	1.66788505599438
1462	18Q	18	Q18_1_1	41100	7.144314	12.20182	1.68393095877533
1463	18Q	18	Q18_1_1	41200	8.065731	13.123451	1.90111102844218
1464	18Q	18	Q18_1_1	41300	7.464609	11.853027	1.75942521426871
1465	18Q	18	Q18_1_1	41400	7.461248	12.228346	1.75863301897152
1466	18Q	18	Q18_1_1	41500	7.591623	13.940549	1.78936270117059
1467	18Q	18	Q18_1_1	41600	7.797221	14.416311	1.83782261450338
1468	18Q	18	Q18_1_1	41700	7.301372	12.860722	1.72094988438853
1469	18Q	18	Q18_1_1	41800	7.042919	11.691364	1.66003192808253
1470	18Q	18	Q18_1_1	41900	7.073649	11.791023	1.66727505854448
1471	18Q	18	Q18_1_1	42000	7.138291	12.937939	1.68251132406097
1472	18Q	18	Q18_1_1	42100	7.969781	15.594456	1.87849539655723
1473	18Q	18	Q18_1_1	42200	7.538382	13.787755	1.77681367712487
1474	18Q	18	Q18_1_1	42300	7.838411	14.313317	1.84753119060908
1475	18Q	18	Q18_1_1	42400	7.235122	12.773489	1.70533460963733
1476	18Q	18	Q18_1_1	42500	8.249438	15.019498	1.94441118359266
1477	18Q	18	Q18_1_1	42600	6.915246	10.403693	1.62993911339105
1478	18Q	18	Q18_1_1	42700	6.817099	11.195478	1.60680564364001
1479	18Q	18	Q18_1_1	42800	7.061085	12.284077	1.66431369534487
1480	18Q	18	Q18_1_1	42900	7.294676	12.889706	1.71937162205292
1481	18Q	18	Q18_1_1	43000	7.345844	13.119916	1.73143203531284
1482	18Q	18	Q18_1_1	43100	7.400319	13.272354	1.74427191594788
1483	18Q	18	Q18_1_1	43200	7.442796	13.480408	1.7542838408627
1484	18Q	18	Q18_1_1	43300	7.204018	12.669742	1.69800332652998
1485	18Q	18	Q18_1_1	43400	7.40938	13.274345	1.74640761412933
1486	18Q	18	Q18_1_1	43500	7.27866	12.779112	1.71559661465043
1487	18Q	18	Q18_1_1	43600	7.251109	12.999035	1.70910278167427
1488	18Q	18	Q18_1_1	43700	7.266752	13.174949	1.71278987213364
1489	18Q	18	Q18_1_1	43800	7.400836	13.465252	1.74439377401651
1490	18Q	18	Q18_1_1	43900	7.155458	12.171405	1.68655762476518
1491	18Q	18	Q18_1_1	44000	7.414012	12.967739	1.74749938699948
1492	18Q	18	Q18_1_1	44100	7.180362	12.861903	1.69242755385807
1493	18Q	18	Q18_1_1	44200	7.11123	12.762192	1.6761329851924
1494	18Q	18	Q18_1_1	44300	7.037229	12.341805	1.65869078222088
1495	18Q	18	Q18_1_1	44400	7.339174	12.761925	1.729859901236
1496	18Q	18	Q18_1_1	44500	7.190506	11.942575	1.69481851758752
1497	18Q	18	Q18_1_1	44600	7.170669	11.0374	1.69014289184805
1498	18Q	18	Q18_1_1	44700	7.28044	11.400847	1.71601616467393
1499	18Q	18	Q18_1_1	44800	7.132387	11.164151	1.68111973791559
1500	18Q	18	Q18_1_1	44900	6.685041	9.749596	1.5756792745367
1501	18Q	18	Q18_1_1	45000	6.72746	10.337313	1.58567752872042
1502	18Q	18	Q18_1_1	45100	6.788532	10.590266	1.60007233716729
1503	18Q	18	Q18_1_1	45200	6.675421	9.739818	1.5734118187917
1504	18Q	18	Q18_1_1	45300	7.002417	11.638241	1.65048551513199
1505	18Q	18	Q18_1_1	45400	7.005942	11.946271	1.65131636559988
1506	18Q	18	Q18_1_1	45500	7.232525	12.417456	1.70472249086708
1507	18Q	18	Q18_1_1	45600	7.304627	12.617744	1.72171709524612
1508	18Q	18	Q18_1_1	45700	6.887515	10.797668	1.62340285400802
1509	18Q	18	Q18_1_1	45800	7.121704	11.967652	1.67860173066779
1510	18Q	18	Q18_1_1	45900	7.103705	11.701143	1.67435932568293
1511	18Q	18	Q18_1_1	46000	7.01592	12.087254	1.65366820275411
1512	18Q	18	Q18_1_1	46100	6.922808	10.823265	1.63172149388416
1513	18Q	18	Q18_1_1	46200	7.309524	10.958452	1.72287132921527
1514	18Q	18	Q18_1_1	46300	6.997386	10.680414	1.64929969705994
1515	18Q	18	Q18_1_1	46400	7.402859	11.550191	1.74487059968929
1516	18Q	18	Q18_1_1	46500	7.12126	10.924113	1.67849707886417
1517	18Q	18	Q18_1_1	46600	7.183741	11.903413	1.69322399179594
1518	18Q	18	Q18_1_1	46700	7.137944	11.915076	1.68242953537661
1519	18Q	18	Q18_1_1	46800	7.442354	11.883134	1.75417966046361
1520	18Q	18	Q18_1_1	46900	7.058533	11.44142	1.66371218317634
1521	18Q	18	Q18_1_1	47000	7.229293	11.763396	1.70396070116148
1522	18Q	18	Q18_1_1	47100	7.187186	11.153559	1.69403598608301
1523	18Q	18	Q18_1_1	47200	7.6953	14.368871	1.81379960442161
1524	18Q	18	Q18_1_1	47300	7.367584	13.620433	1.73655620245384
1525	18Q	18	Q18_1_1	47400	7.426692	13.443097	1.75048809166129
1526	18Q	18	Q18_1_1	47500	7.414878	13.968994	1.74770350515698
1527	18Q	18	Q18_1_1	47600	7.661938	14.076799	1.8059361056103
1528	18Q	18	Q18_1_1	47700	7.750327	13.0134	1.8267695927044
1529	18Q	18	Q18_1_1	47800	7.777576	13.25487	1.83319224359791
1530	18Q	18	Q18_1_1	47900	8.093115	15.233966	1.90756549914086
1531	18Q	18	Q18_1_1	48000	8.000452	14.584448	1.88572462058583
1532	18Q	18	Q18_1_1	48100	7.787223	13.888735	1.83546606330395
1533	18Q	18	Q18_1_1	48200	7.747168	12.129937	1.82602500926381
1534	18Q	18	Q18_1_1	48300	7.555113	12.265316	1.78075721164355
1535	18Q	18	Q18_1_1	48400	7.742352	13.993781	1.82488986717774
1536	18Q	18	Q18_1_1	48500	7.504128	12.128569	1.76873993189728
1537	18Q	18	Q18_1_1	48600	7.413794	11.334865	1.74744800390671
1538	18Q	18	Q18_1_1	48700	7.877278	14.614763	1.85669223036387
1539	18Q	18	Q18_1_1	48800	7.929332	14.348196	1.8689614758265
1540	18Q	18	Q18_1_1	48900	7.937315	14.177732	1.87084308697123
1541	18Q	18	Q18_1_1	49000	8.070109	14.926717	1.9021429329382
1542	18Q	18	Q18_1_1	49100	7.873095	14.045266	1.85570628780863
1543	18Q	18	Q18_1_1	49200	7.645947	13.230871	1.80216699076431
1544	18Q	18	Q18_1_1	49300	7.830305	14.129481	1.84562058808631
1545	18Q	18	Q18_1_1	49400	7.846075	14.513119	1.84933761273275
1546	18Q	18	Q18_1_1	49500	7.718397	13.068827	1.81924361952997
1547	18Q	18	Q18_1_1	49600	7.717117	12.806955	1.81894192063666
1548	18Q	18	Q18_1_1	49700	7.726339	12.733435	1.82111556688203
1549	18Q	18	Q18_1_1	49800	7.46416	12.327473	1.75931938395379
1550	18Q	18	Q18_1_1	49900	7.573234	12.513208	1.78502837230417
1551	18Q	18	Q18_1_1	50000	7.715709	14.450891	1.81861005185403
1552	18Q	18	Q18_1_1	50100	7.682556	13.224318	1.81079581481513
1553	18Q	18	Q18_1_1	50200	7.718075	13.93299	1.81916772340212
1554	18Q	18	Q18_1_1	50300	7.700217	13.439509	1.81495855243598
1555	18Q	18	Q18_1_1	50400	7.96758	14.677847	1.8779766158821
1556	18Q	18	Q18_1_1	50500	7.840989	14.153664	1.84813883103638
1557	18Q	18	Q18_1_1	50600	7.919768	13.861785	1.86670721940807
1558	18Q	18	Q18_1_1	50700	7.96306	14.100297	1.87691124166512
1559	18Q	18	Q18_1_1	50800	8.125401	16.020549	1.91517538231999
1560	18Q	18	Q18_1_1	50900	8.195445	15.475743	1.93168491144713
1561	18Q	18	Q18_1_1	51000	7.693567	12.812107	1.81339113240435
1562	18Q	18	Q18_1_1	51100	7.720432	12.689061	1.81972327362987
1563	18Q	18	Q18_1_1	51200	7.687705	12.166555	1.81200944575391
1564	18Q	18	Q18_1_1	51300	7.836894	13.446738	1.84717363028006
1565	18Q	18	Q18_1_1	51400	8.096034	14.406639	1.90825351403895
1566	18Q	18	Q18_1_1	51500	7.964415	13.822644	1.87723061822795
1567	18Q	18	Q18_1_1	51600	7.92944	14.29211	1.86898693167062
1568	18Q	18	Q18_1_1	51700	8.052971	14.74469	1.89810346759954
1569	18Q	18	Q18_1_1	51800	7.919477	14.155366	1.8666386300503
1570	18Q	18	Q18_1_1	51900	7.977162	14.859136	1.88023511494121
1571	18Q	18	Q18_1_1	52000	7.813914	13.887909	1.84175719233617
1572	18Q	18	Q18_1_1	52100	7.836085	13.836196	1.8469829471514
1573	18Q	18	Q18_1_1	52200	8.089678	14.344098	1.90675539047188
1574	18Q	18	Q18_1_1	52300	8.23873	15.221139	1.94188728378835
1575	18Q	18	Q18_1_1	52400	8.037876	15.010421	1.89454554197887
1576	18Q	18	Q18_1_1	52500	8.108929	14.472503	1.91129289468675
1577	18Q	18	Q18_1_1	52600	7.805021	14.247212	1.83966109213447
1578	18Q	18	Q18_1_1	52700	8.393012	15.810491	1.97825189992669
1579	18Q	18	Q18_1_1	52800	8.008739	13.687711	1.88767788521772
1580	18Q	18	Q18_1_1	52900	8.286479	15.732685	1.95314183101997
1581	18Q	18	Q18_1_1	53000	7.493798	13.579446	1.7663051275474
1582	18Q	18	Q18_1_1	53100	7.357849	13.486662	1.73426164094889
1583	18Q	18	Q18_1_1	53200	7.189957	12.678868	1.69468911704656
1584	18Q	18	Q18_1_1	53300	7.209743	12.526822	1.69935272197075
1585	18Q	18	Q18_1_1	53400	7.152017	12.227769	1.68574657328716
1586	18Q	18	Q18_1_1	53500	6.908014	11.635153	1.62823451464387
1587	18Q	18	Q18_1_1	53600	7.330618	11.896457	1.72784323269606
1588	18Q	18	Q18_1_1	53700	6.881526	11.618401	1.62199123317051
1589	18Q	18	Q18_1_1	53800	7.196332	11.779234	1.69619171895658
1590	18Q	18	Q18_1_1	53900	7.005523	11.765244	1.65121760635278
1591	18Q	18	Q18_1_1	54000	7.213485	13.28453	1.70023471982915
1592	18Q	18	Q18_1_1	54100	7.212188	12.430624	1.69992901399741
1593	18Q	18	Q18_1_1	54200	7.08078	10.908959	1.66895585136336
1594	18Q	18	Q18_1_1	54300	6.934495	11.371921	1.6344761462014
1595	18Q	18	Q18_1_1	54400	6.733201	9.434252	1.58703069539735
1596	18Q	18	Q18_1_1	54500	6.969718	10.718595	1.64277828691931
1597	18Q	18	Q18_1_1	54600	6.879682	10.033884	1.62155659820234
1598	18Q	18	Q18_1_1	54700	7.038348	9.652529	1.65895453305026
1599	18Q	18	Q18_1_1	54800	7.324779	10.606725	1.72646696719761
1600	18Q	18	Q18_1_1	54900	7.351124	9.806541	1.73267654324773
1601	18Q	18	Q18_1_1	55000	7.523899	10.35169	1.77340000128756
1602	18Q	18	Q18_1_1	55100	7.029129	9.441741	1.65678159391167
1603	18Q	18	Q18_1_1	55200	7.215137	10.235582	1.70062409996332
1604	18Q	18	Q18_1_1	55300	7.580901	11.59309	1.78683550153463
1605	18Q	18	Q18_1_1	55400	7.505629	11.516952	1.76909372099014
1606	18Q	18	Q18_1_1	55500	7.134951	10.112366	1.68172407851125
1607	18Q	18	Q18_1_1	55600	7.303254	11.817281	1.72139347604259
1608	18Q	18	Q18_1_1	55700	6.94602	10.735523	1.63719261475246
1609	18Q	18	Q18_1_1	55800	6.752772	11.813782	1.59164362433555
1610	18Q	18	Q18_1_1	55900	7.129572	12.214635	1.68045623605258
1611	18Q	18	Q18_1_1	56000	6.767701	11.014544	1.59516242338099
1612	18Q	18	Q18_1_1	56100	6.903195	11.548546	1.62709866545102
1613	18Q	18	Q18_1_1	56200	6.975759	11.726812	1.64420216427436
1614	18Q	18	Q18_1_1	56300	7.046505	10.563542	1.6608771563883
1615	18Q	18	Q18_1_1	56400	6.928285	11.196393	1.63301243516435
1616	18Q	18	Q18_1_1	56500	6.651174	10.054095	1.56769674608388
1617	18Q	18	Q18_1_1	56600	6.849757	11.921825	1.61450320806001
1618	18Q	18	Q18_1_1	56700	6.824596	10.417161	1.6085727034862
1619	18Q	18	Q18_1_1	56800	6.885671	10.35609	1.62296821903985
1620	18Q	18	Q18_1_1	56900	6.873458	10.565694	1.62008958733364
1621	18Q	18	Q18_1_1	57000	6.781375	9.772988	1.59838541608964
1622	18Q	18	Q18_1_1	57100	6.70935	10.867076	1.58140896078465
1623	18Q	18	Q18_1_1	57200	7.368522	11.602765	1.73677729117409
1624	18Q	18	Q18_1_1	57300	7.363074	12.580113	1.73549318525945
1625	18Q	18	Q18_1_1	57400	7.257535	12.021003	1.71061740439957
1626	18Q	18	Q18_1_1	57500	7.353906	13.00132	1.73333226693615
1627	18Q	18	Q18_1_1	57600	7.508864	13.339758	1.76985621780251
1628	18Q	18	Q18_1_1	57700	7.520186	12.74438	1.77252483879471
1629	18Q	18	Q18_1_1	57800	7.228354	11.283814	1.70373937673897
1630	18Q	18	Q18_1_1	57900	6.838248	10.565189	1.61179051074512
1631	18Q	18	Q18_1_1	58000	6.969229	10.732736	1.64266302851398
1632	18Q	18	Q18_1_1	58100	6.864819	10.382677	1.61805335550608
1633	18Q	18	Q18_1_1	58200	6.863353	9.231422	1.61770781599235
1634	18Q	18	Q18_1_1	58300	6.950668	9.568546	1.63828815885878
1635	18Q	18	Q18_1_1	58400	6.791837	10.100504	1.6008513331379
1636	18Q	18	Q18_1_1	58500	6.78745	10.385799	1.59981730732154
1637	18Q	18	Q18_1_1	58600	6.667005	11.205868	1.57142814856821
1638	18Q	18	Q18_1_1	58700	7.044218	12.317258	1.66033810531878
1639	18Q	18	Q18_1_1	58800	6.851304	9.769945	1.61486783945684
1640	18Q	18	Q18_1_1	58900	6.782249	10.518178	1.59859141986523
1641	18Q	18	Q18_1_1	59000	6.781817	10.922851	1.59848959648874
1642	18Q	18	Q18_1_1	59100	6.825776	11.034544	1.60885083215346
1643	18Q	18	Q18_1_1	59200	6.978899	12.926454	1.64494226937201
1644	18Q	18	Q18_1_1	59300	7.179762	13.013209	1.69228613250183
1645	18Q	18	Q18_1_1	59400	7.224686	12.907133	1.70287482084784
1646	18Q	18	Q18_1_1	59500	7.032387	12.407586	1.65754951187604
1647	18Q	18	Q18_1_1	59600	7.198289	12.897027	1.69665298828018
1648	18Q	18	Q18_1_1	59700	6.958881	12.353465	1.64022398152341
1649	18Q	18	Q18_1_1	59800	6.989856	12.523558	1.64752485903916
1650	18Q	18	Q18_1_1	59900	7.120548	12.373998	1.67832925885477
1651	18Q	18	Q18_1_1	60000	7.155872	12.68614	1.68665520550098
1652	18Q	18	Q18_1_1	60100	7.213573	11.97306	1.70025546162806
1653	18Q	18	Q18_1_1	60200	7.420189	12.800654	1.74895531986194
1654	18Q	18	Q18_1_1	60300	7.261621	12.348488	1.71158048383555
1655	18Q	18	Q18_1_1	60400	7.183015	12.178365	1.6930528719549
1656	18Q	18	Q18_1_1	60500	7.084289	11.351309	1.66978293059509
1657	18Q	18	Q18_1_1	60600	7.46212	13.243872	1.75883855134259
1658	18Q	18	Q18_1_1	60700	7.275107	12.166725	1.71475916451924
1659	18Q	18	Q18_1_1	60800	7.319773	12.440085	1.72528704168207
1660	18Q	18	Q18_1_1	60900	7.288423	11.516389	1.71789777581867
1661	18Q	18	Q18_1_1	61000	7.492842	12.205449	1.76607979618646
1662	18Q	18	Q18_1_1	61100	7.372368	11.783133	1.73768380206757
1663	18Q	18	Q18_1_1	61200	7.277212	11.896456	1.71525531777737
1664	18Q	18	Q18_1_1	61300	7.405029	10.929589	1.74538207359435
1665	18Q	18	Q18_1_1	61400	6.892472	10.007921	1.6245712301128
1666	18Q	18	Q18_1_1	61500	6.737309	9.92708	1.58799896028305
1667	18Q	18	Q18_1_1	61600	6.94642	11.231529	1.63728689565662
1668	18Q	18	Q18_1_1	61700	7.447033	12.431988	1.75528251134
1669	18Q	18	Q18_1_1	61800	7.049564	10.845197	1.66159816960285
1670	18Q	18	Q18_1_1	61900	7.327488	11.25519	1.72710548462102
1671	18Q	18	Q18_1_1	62000	7.335204	11.42826	1.72892416326223
1672	18Q	18	Q18_1_1	62100	7.267653	11.403717	1.71300223987025
1673	18Q	18	Q18_1_1	62200	7.705874	12.795693	1.81629192012304
1674	18Q	18	Q18_1_1	62300	7.679319	12.046909	1.81003284659823
1675	18Q	18	Q18_1_1	62400	7.614016	12.611857	1.79464078188762
1676	18Q	18	Q18_1_1	62500	7.624254	12.445106	1.79705390162955
1677	18Q	18	Q18_1_1	62600	7.483946	12.376142	1.76398298887798
1678	18Q	18	Q18_1_1	62700	7.754087	13.039834	1.82765583320348
1679	18Q	18	Q18_1_1	62800	7.795111	13.601134	1.83732528273395
1680	18Q	18	Q18_1_1	62900	7.699485	12.210982	1.81478601838137
1681	18Q	18	Q18_1_1	63000	7.628543	12.2313	1.79806482862439
1682	18Q	18	Q18_1_1	63100	7.484086	11.620489	1.76401598719443
1683	18Q	18	Q18_1_1	63200	7.42186	12.359798	1.74934917833906
1684	18Q	18	Q18_1_1	63300	7.317603	11.734356	1.72477556777701
1685	18Q	18	Q18_1_1	63400	7.184712	11.7836	1.69345285869079
1686	18Q	18	Q18_1_1	63500	7.211444	11.746468	1.69975365151568
1687	18Q	18	Q18_1_1	63600	7.271222	11.628722	1.7138434612376
1688	18Q	18	Q18_1_1	63700	7.21344	11.539684	1.70022411322743
1689	18Q	18	Q18_1_1	63800	7.19861	11.811137	1.69672864870576
1690	18Q	18	Q18_1_1	63900	7.268468	10.751483	1.71319433721247
1691	18Q	18	Q18_1_1	64000	6.935894	10.602218	1.6348058936637
1692	18Q	18	Q18_1_1	64100	7.005282	10.922523	1.65116080210802
1693	18Q	18	Q18_1_1	64200	6.993295	11.230453	1.64833543911266
1694	18Q	18	Q18_1_1	64300	7.131814	11.084651	1.68098468052039
1695	18Q	18	Q18_1_1	64400	7.002718	11.409732	1.65055646151237
1696	18Q	18	Q18_1_1	64500	6.769077	10.451268	1.5954867496913
1697	18Q	18	Q18_1_1	64600	7.013504	11.140928	1.65309874609299
1698	18Q	18	Q18_1_1	64700	7.048486	10.942365	1.66134408256615
1699	18Q	18	Q18_1_1	64800	7.150482	12.051316	1.68538477031745
1700	18Q	18	Q18_1_1	64900	7.132065	11.472858	1.68104384178774
1701	18Q	18	Q18_1_1	65000	7.29977	12.241294	1.72057228936737
1702	18Q	18	Q18_1_1	65100	7.286493	12.383701	1.7174428704561
1703	18Q	18	Q18_1_1	65200	7.219891	12.535359	1.70174462850924
1704	18Q	18	Q18_1_1	65300	7.358938	11.59036	1.73451832071046
1705	18Q	18	Q18_1_1	65400	7.047854	11.031043	1.66119511873758
1706	18Q	18	Q18_1_1	65500	7.301978	11.689683	1.72109271995833
1707	18Q	18	Q18_1_1	65600	7.131393	11.684972	1.68088544986876
1708	18Q	18	Q18_1_1	65700	7.220984	12.880187	1.70200225107985
1709	18Q	18	Q18_1_1	65800	7.051659	12.621557	1.66209196583838
1710	18Q	18	Q18_1_1	65900	7.135116	12.905874	1.68176296938421
1711	18Q	18	Q18_1_1	66000	7.47968	13.786231	1.76297748303513
1712	18Q	18	Q18_1_1	66100	7.257246	13.372378	1.71054928644632
1713	18Q	18	Q18_1_1	66200	7.051332	11.766896	1.66201489119923
1714	18Q	18	Q18_1_1	66300	7.758676	14.293974	1.82873747087644
1715	18Q	18	Q18_1_1	66400	7.840647	13.965062	1.84805822086332
1716	18Q	18	Q18_1_1	66500	7.263898	12.470352	1.71211717788247
1717	18Q	18	Q18_1_1	66600	7.305195	13.006617	1.72185097413002
1718	18Q	18	Q18_1_1	66700	7.321364	11.455783	1.72566204397836
1719	18Q	18	Q18_1_1	66800	7.271637	12.661008	1.71394127767567
1720	18Q	18	Q18_1_1	66900	7.375231	12.202263	1.73835861763908
1721	18Q	18	Q18_1_1	67000	7.35718	11.739397	1.73410395613668
1722	18Q	18	Q18_1_1	67100	7.222897	11.457145	1.70245314950399
1723	18Q	18	Q18_1_1	67200	7.347805	11.360798	1.73189424744547
1724	18Q	18	Q18_1_1	67300	7.149894	11.167789	1.68524617738834
1725	18Q	18	Q18_1_1	67400	7.248754	11.732776	1.70854770285104
1726	18Q	18	Q18_1_1	67500	7.499562	12.692132	1.76766371537632
1727	18Q	18	Q18_1_1	67600	7.508429	13.416395	1.76975368731924
1728	18Q	18	Q18_1_1	67700	6.952214	11.60166	1.63865255455335
1729	18Q	18	Q18_1_1	67800	6.761145	10.638251	1.59361715936184
1730	18Q	18	Q18_1_1	67900	7.392559	11.27109	1.74244286640721
1731	18Q	18	Q18_1_1	68000	7.971074	13.282191	1.87880015957993
1732	18Q	18	Q18_1_1	68100	7.507755	10.853542	1.76959482399574
1733	18Q	18	Q18_1_1	68200	7.543804	11.904114	1.77809165478073
1734	18Q	18	Q18_1_1	68300	7.825654	13.116768	1.84452433687321
1735	18Q	18	Q18_1_1	68400	7.475341	12.005453	1.76195477092728
1736	18Q	18	Q18_1_1	68500	7.201992	10.833463	1.69752579375042
1737	18Q	18	Q18_1_1	68600	7.308243	10.985836	1.72256939461971
1738	18Q	18	Q18_1_1	68700	7.218114	10.341251	1.70132578559252
1739	18Q	18	Q18_1_1	68800	7.377827	11.48888	1.73897050070707
1740	18Q	18	Q18_1_1	68900	7.298644	11.328855	1.72030688862217
1741	18Q	18	Q18_1_1	69000	7.481828	11.45146	1.76348377149046
1742	18Q	18	Q18_1_1	69100	7.268667	10.920156	1.71324124196229
1743	18Q	18	Q18_1_1	69200	7.374728	12.301921	1.7382400594021
1744	18Q	18	Q18_1_1	69300	7.431799	12.731183	1.75169182310513
1745	18Q	18	Q18_1_1	69400	7.46405	12.255828	1.75929345670515
1746	18Q	18	Q18_1_1	69500	7.677711	13.107532	1.80965383736352
1747	18Q	18	Q18_1_1	69600	7.309272	10.842381	1.72281193224565
1748	18Q	18	Q18_1_1	69700	7.166993	11.057834	1.68927645033884
1749	18Q	18	Q18_1_1	69800	7.425588	11.194744	1.75022787636582
1750	18Q	18	Q18_1_1	69900	7.165942	10.489191	1.68902872726316
1751	18Q	18	Q18_1_1	70000	7.354284	11.230858	1.73342136239058
1752	18Q	18	Q18_1_1	70100	7.565681	11.20886	1.78324811313141
1753	18Q	18	Q18_1_1	70200	7.269057	10.541455	1.71333316584385
1754	18Q	18	Q18_1_1	70300	7.383355	11.177792	1.74027346280253
1755	18Q	18	Q18_1_1	70400	7.298043	10.989071	1.72016523156367
1756	18Q	18	Q18_1_1	70500	7.324104	10.87385	1.72630786817184
1757	18Q	18	Q18_1_1	70600	7.463903	11.376483	1.75925880847287
1758	18Q	18	Q18_1_1	70700	7.424058	11.611435	1.74986725190741
1759	18Q	18	Q18_1_1	70800	7.653275	12.189583	1.80389421692849
1760	18Q	18	Q18_1_1	70900	7.527677	12.734556	1.77429048442734
1761	18Q	18	Q18_1_1	71000	7.517501	12.599108	1.77189197822555
1762	18Q	18	Q18_1_1	71100	8.075318	12.876175	1.9033707060126
1763	18Q	18	Q18_1_1	71200	7.773594	13.080853	1.83225367719702
1764	18Q	18	Q18_1_1	71300	7.413623	12.496028	1.74740769882019
1765	18Q	18	Q18_1_1	71400	7.393449	12.801763	1.74265264141897
1766	18Q	18	Q18_1_1	71500	7.599097	13.077555	1.79112433986478
1767	18Q	18	Q18_1_1	71600	7.476151	12.035886	1.7621456897582
1768	18Q	18	Q18_1_1	71700	7.597387	12.455081	1.79072128899951
1769	18Q	18	Q18_1_1	71800	6.984392	10.598775	1.64623698188836
1770	18Q	18	Q18_1_1	71900	6.681622	9.88185	1.57487340850841
1771	18Q	18	Q18_1_1	72000	7.044817	10.417079	1.66047929097276
1772	18Q	18	Q18_1_1	72100	7.432131	11.709134	1.75177007625559
1773	18Q	18	Q18_1_1	72200	7.428124	11.151389	1.75082561729818
1774	18Q	18	Q18_1_1	72300	6.963594	9.942373	1.64133484627665
1775	18Q	18	Q18_1_1	72400	6.829603	9.654738	1.609752864704
1776	18Q	18	Q18_1_1	72500	6.397096	8.894235	1.50780998716711
1777	18Q	18	Q18_1_1	72600	6.672209	9.069451	1.5726547431313
1778	18Q	18	Q18_1_1	72700	6.478757	8.694026	1.52705766945327
1779	18Q	18	Q18_1_1	72800	6.379171	8.343732	1.50358502414952
1780	18Q	18	Q18_1_1	72900	6.385688	8.192274	1.50512109578052
1781	18Q	18	Q18_1_1	73000	6.479964	8.602936	1.52734216208157
1782	18Q	18	Q18_1_1	73100	6.663325	9.116573	1.57056076424995
1783	18Q	18	Q18_1_1	73200	6.60968	9.526385	1.55791651649103
1784	18Q	18	Q18_1_1	73300	6.626386	9.476234	1.5618541584532
1785	18Q	18	Q18_1_1	73400	6.647426	10.214902	1.56681333401192
1786	18Q	18	Q18_1_1	73500	6.584294	9.214854	1.55193297890863
1787	18Q	18	Q18_1_1	73600	6.675736	9.762016	1.57348606500372
1788	18Q	18	Q18_1_1	73700	6.996072	10.560084	1.64898998428978
1789	18Q	18	Q18_1_1	73800	6.929166	10.804581	1.63322008885576
1790	18Q	18	Q18_1_1	73900	6.951633	11.105588	1.63851561154006
1791	18Q	18	Q18_1_1	74000	6.837383	9.407527	1.61158662828987
1792	18Q	18	Q18_1_1	74100	6.795222	10.609086	1.60164918528934
1793	18Q	18	Q18_1_1	74200	6.873879	11.078519	1.62018881798527
1794	18Q	18	Q18_1_1	74300	6.746544	10.264482	1.59017567065781
1795	18Q	18	Q18_1_1	74400	6.633958	9.11702	1.56363889596892
1796	18Q	18	Q18_1_1	74500	6.609394	9.161129	1.55784910564456
1797	18Q	18	Q18_1_1	74600	6.837732	9.776967	1.61166888837875
1798	18Q	18	Q18_1_1	74700	6.885562	9.737695	1.62294252749347
1799	18Q	18	Q18_1_1	74800	7.038244	9.247897	1.65893002001518
1800	18Q	18	Q18_1_1	74900	7.075086	9.067029	1.66761376269267
1801	18Q	18	Q18_1_1	75000	7.128942	9.026679	1.68030774362853
1802	18Q	18	Q18_1_1	75100	6.795038	8.490737	1.60160581607343
1803	18Q	18	Q18_1_1	75200	6.904288	8.647506	1.62735628802164
1804	18Q	18	Q18_1_1	75300	7.024333	9.518534	1.65565116587082
1805	18Q	18	Q18_1_1	75400	6.986484	9.853931	1.64673007101711
1806	18Q	18	Q18_1_1	75500	6.938049	9.921387	1.63531383203485
1807	18Q	18	Q18_1_1	75600	6.965621	9.909106	1.64181261475847
1808	18Q	18	Q18_1_1	75700	7.020397	9.720895	1.6547234417739
1809	18Q	18	Q18_1_1	75800	7.000371	10.054286	1.65000326830722
1810	18Q	18	Q18_1_1	75900	7.073671	9.566818	1.66728024399421
1811	18Q	18	Q18_1_1	76000	7.069929	10.134809	1.66639824613581
1812	18Q	18	Q18_1_1	76100	7.333463	10.81204	1.72851380562688
1813	18Q	18	Q18_1_1	76200	6.885689	9.955443	1.62297246168054
1814	18Q	18	Q18_1_1	76300	6.991455	9.307382	1.64790174695353
1815	18Q	18	Q18_1_1	76400	6.960263	9.399496	1.64054972204727
1816	18Q	18	Q18_1_1	76500	6.994351	9.275172	1.64858434069964
1817	18Q	18	Q18_1_1	76600	6.881632	8.598377	1.62201621761011
1818	18Q	18	Q18_1_1	76700	7.2811	10.117499	1.71617172816579
1819	18Q	18	Q18_1_1	76800	6.927236	9.426325	1.63276518349319
1820	18Q	18	Q18_1_1	76900	6.911048	9.155417	1.62894963530191
1821	18Q	18	Q18_1_1	77000	7.181192	9.794325	1.6926231867342
1822	18Q	18	Q18_1_1	77100	7.272346	10.425247	1.71410839057829
1823	18Q	18	Q18_1_1	77200	6.983187	9.695755	1.64595296066458
1824	18Q	18	Q18_1_1	77300	7.077512	10.170273	1.66818557637639
1825	18Q	18	Q18_1_1	77400	7.194399	9.936058	1.69573610648724
1826	18Q	18	Q18_1_1	77500	7.007238	9.193042	1.65162183572935
1827	18Q	18	Q18_1_1	77600	6.992372	9.637674	1.64811788592631
1828	18Q	18	Q18_1_1	77700	6.930655	9.999942	1.63357104952148
1829	18Q	18	Q18_1_1	77800	6.854785	9.420179	1.61568831902528
1830	18Q	18	Q18_1_1	77900	7.109313	9.896648	1.67568114395923
1831	18Q	18	Q18_1_1	78000	7.259714	9.897665	1.71113099962497
1832	18Q	18	Q18_1_1	78100	6.756489	8.482839	1.59251972963744
1833	18Q	18	Q18_1_1	78200	6.801303	8.709562	1.6030824907348
1834	18Q	18	Q18_1_1	78300	7.161187	10.042649	1.68790796301498
1835	18Q	18	Q18_1_1	78400	6.697724	8.639559	1.5786686863053
1836	18Q	18	Q18_1_1	78500	6.854933	9.417399	1.61572320295981
1837	18Q	18	Q18_1_1	78600	7.343022	10.368423	1.730766883534
1838	18Q	18	Q18_1_1	78700	7.336919	10.672642	1.72932839263881
1839	18Q	18	Q18_1_1	78800	7.019902	9.538509	1.654606769155
1840	18Q	18	Q18_1_1	78900	7.217599	10.644234	1.70120439892841
1841	18Q	18	Q18_1_1	79000	7.252239	10.373201	1.70936912522852
1842	18Q	18	Q18_1_1	79100	7.375966	11.026905	1.73853185880047
1843	18Q	18	Q18_1_1	79200	7.488602	11.063524	1.76508041860238
1844	18Q	18	Q18_1_1	79300	7.576744	11.98014	1.78585568723816
1845	18Q	18	Q18_1_1	79400	8.046586	12.193868	1.89659850866691
1846	18Q	18	Q18_1_1	79500	8.40891	13.385668	1.98199909446246
1847	18Q	18	Q18_1_1	79600	8.650399	13.762643	2.03891859762311
1848	18Q	18	Q18_1_1	79700	8.853979	14.424376	2.08690286379443
1849	18Q	18	Q18_1_1	79800	9.621843	17.593875	2.26789014427077
1850	18Q	18	Q18_1_1	79900	9.860182	16.438599	2.32406718531118
1851	18Q	18	Q18_1_1	80000	9.923162	18.656881	2.33891171367089
1852	18Q	18	Q18_1_1	80100	9.61622	13.360567	2.26656479046057
1853	18Q	18	Q18_1_1	80200	9.302188	13.367374	2.19254673822404
1854	18Q	18	Q18_1_1	80300	9.147354	13.213283	2.15605201443796
1855	18Q	18	Q18_1_1	80400	10.234899	17.774472	2.4123888292198
1856	18Q	18	Q18_1_1	80500	10.497349	18.942514	2.47424888746061
1857	18Q	18	Q18_1_1	80600	10.287012	19.244279	2.4246719811158
1858	18Q	18	Q18_1_1	80700	9.494167	16.961439	2.23779662247251
1859	18Q	18	Q18_1_1	80800	9.708861	17.531449	2.28840048356587
1860	18Q	18	Q18_1_1	80900	9.64322	16.626708	2.27292875149125
1861	18Q	18	Q18_1_1	81000	9.13646	15.284205	2.15348427401321
1862	18Q	18	Q18_1_1	81100	9.752354	15.294218	2.29865188197725
1863	18Q	18	Q18_1_1	81200	10.40565	17.961868	2.4526352258846
1864	18Q	18	Q18_1_1	81300	9.171268	15.737475	2.16168859829306
1865	18Q	18	Q18_1_1	81400	8.51825	12.059976	2.0077707796141
1866	18Q	18	Q18_1_1	81500	9.110775	15.219969	2.14743026145496
1867	18Q	18	Q18_1_1	81600	8.560624	14.507545	2.0177584271961
1868	18Q	18	Q18_1_1	81700	7.960996	10.863585	1.87642475219966
1869	18Q	18	Q18_1_1	81800	8.04288	13.718113	1.89572499608989
1870	18Q	18	Q18_1_1	81900	7.925348	13.901151	1.86802243802108
1871	18Q	18	Q18_1_1	82000	8.394274	15.363775	1.97854935617931
1872	18Q	18	Q18_1_1	82100	8.326673	12.085861	1.96261564767431
1873	18Q	18	Q18_1_1	82200	7.634053	10.445551	1.79936354807917
1874	18Q	18	Q18_1_1	82300	7.644493	10.71857	1.8018242796777
1875	18Q	18	Q18_1_1	82400	7.129139	9.497592	1.68035417697383
1876	18Q	18	Q18_1_1	82500	6.856048	8.888148	1.61598601098016
1877	18Q	18	Q18_1_1	82600	7.116784	9.518447	1.67744207554664
1878	18Q	18	Q18_1_1	82700	7.224802	9.287249	1.70290216231004
1879	18Q	18	Q18_1_1	82800	7.00416	9.462184	1.65089634417186
1880	18Q	18	Q18_1_1	82900	7.078203	9.208012	1.66834844663832
1881	18Q	18	Q18_1_1	83000	7.107393	9.221835	1.67522859561927
1882	18Q	18	Q18_1_1	83100	6.923285	9.312957	1.63183392386237
1883	18Q	18	Q18_1_1	83200	7.005102	9.479938	1.65111837570115
1884	18Q	18	Q18_1_1	83300	6.964096	9.300318	1.64145316881137
1885	18Q	18	Q18_1_1	83400	7.022344	9.729707	1.65518235407489
1886	18Q	18	Q18_1_1	83500	6.822837	9.488286	1.60815810321016
1887	18Q	18	Q18_1_1	83600	7.038116	9.675552	1.65889985012585
1888	18Q	18	Q18_1_1	83700	7.334081	9.859548	1.72865946962381
1889	18Q	18	Q18_1_1	83800	7.074783	9.675936	1.66754234490777
1890	18Q	18	Q18_1_1	83900	6.836689	9.551326	1.61142305092116
1891	18Q	18	Q18_1_1	84000	6.737944	9.414005	1.5881486312184
1892	18Q	18	Q18_1_1	84100	7.069084	9.45498	1.66619907772577
1893	18Q	18	Q18_1_1	84200	6.739885	9.153007	1.58860612930583
1894	18Q	18	Q18_1_1	84300	6.883722	9.556848	1.62250883533434
1895	18Q	18	Q18_1_1	84400	6.726688	9.158527	1.58549556657539
1896	18Q	18	Q18_1_1	84500	6.902864	9.360848	1.62702064800283
1897	18Q	18	Q18_1_1	84600	6.721871	9.755325	1.58436018878707
1898	18Q	18	Q18_1_1	84700	7.135494	9.77689	1.68185206483864
1899	18Q	18	Q18_1_1	84800	7.295404	9.989648	1.71954321329849
1900	18Q	18	Q18_1_1	84900	7.348211	10.083911	1.73198994256319
1901	18Q	18	Q18_1_1	85000	7.086873	9.614276	1.67039198523595
1902	18Q	18	Q18_1_1	85100	6.84624	10.20489	1.6136742432102
1903	18Q	18	Q18_1_1	85200	6.966029	9.819505	1.64190878128071
1904	18Q	18	Q18_1_1	85300	6.65481	9.107157	1.56855375950268
1905	18Q	18	Q18_1_1	85400	6.845029	9.496756	1.61338880777286
1906	18Q	18	Q18_1_1	85500	6.629317	9.028536	1.56254500177842
1907	18Q	18	Q18_1_1	85600	6.983426	9.93691	1.64600929350482
1908	18Q	18	Q18_1_1	85700	6.932096	9.656175	1.63391069647871
1909	18Q	18	Q18_1_1	85800	6.963468	9.496073	1.64130514779184
1910	18Q	18	Q18_1_1	85900	7.079443	10.175689	1.66864071744121
1911	18Q	18	Q18_1_1	86000	7.053221	9.463411	1.66246013276912
1912	18Q	18	Q18_1_1	86100	7.586069	10.664356	1.78805361081635
1913	18Q	18	Q18_1_1	86200	8.629872	13.712349	2.03408033732397
1914	18Q	18	Q18_1_1	86300	9.950264	17.23672	2.34529971633213
1915	18Q	18	Q18_1_1	86400	9.106303	16.1455	2.14637620094647
1916	18Q	18	Q18_1_1	86500	9.750471	18.109006	2.29820805462093
1917	18Q	18	Q18_1_1	86600	9.672592	17.922894	2.27985179828358
1918	18Q	18	Q18_1_1	86700	9.912221	18.248313	2.3363328952399
1919	18Q	18	Q18_1_1	86800	9.675513	17.883093	2.2805402845862
1920	18Q	18	Q18_1_1	86900	7.926545	11.315187	1.86830457362677
1921	18Q	18	Q18_1_1	87000	8.137479	11.788227	1.91802219422104
1922	18Q	18	Q18_1_1	87100	7.910056	11.461039	1.86441807905511
1923	18Q	18	Q18_1_1	87200	8.245474	12.188618	1.94347685983246
1924	18Q	18	Q18_1_1	87300	7.855468	11.131618	1.85155156406464
1925	18Q	18	Q18_1_1	87400	8.030976	11.848103	1.89291919638214
1926	18Q	18	Q18_1_1	87500	9.234585	14.438371	2.17661255831452
1927	18Q	18	Q18_1_1	87600	9.054323	15.993696	2.13412439745111
1928	18Q	18	Q18_1_1	87700	8.224524	13.422448	1.93853889747717
1929	18Q	18	Q18_1_1	87800	7.795003	13.325669	1.83729982688983
1930	18Q	18	Q18_1_1	87900	7.383458	12.383958	1.74029774013535
1931	18Q	18	Q18_1_1	88000	7.254467	11.45808	1.70989426986468
1932	18Q	18	Q18_1_1	88100	6.964064	9.618036	1.64144562633904
1933	18Q	18	Q18_1_1	88200	7.425486	11.106234	1.75020383473526
1934	18Q	18	Q18_1_1	88300	7.345551	11.113917	1.73136297455054
1935	18Q	18	Q18_1_1	88400	7.197881	10.066182	1.69655682175794
1936	18Q	18	Q18_1_1	88500	7.326015	9.934494	1.72675829519146
1937	18Q	18	Q18_1_1	88600	7.319529	10.188328	1.72522953033053
1938	18Q	18	Q18_1_1	88700	7.250206	9.923306	1.70888994253313
1939	18Q	18	Q18_1_1	88800	8.146561	13.187333	1.92016284214995
1940	18Q	18	Q18_1_1	88900	9.589425	15.829406	2.26024914839327
1941	18Q	18	Q18_1_1	89000	9.374865	15.487551	2.20967687140281
1942	18Q	18	Q18_1_1	89100	9.158215	16.344503	2.15861197668812
1943	18Q	18	Q18_1_1	89200	8.427052	15.71847	1.98627520487055
1944	18Q	18	Q18_1_1	89300	8.092422	13.365784	1.9074021574744
1945	18Q	18	Q18_1_1	89400	9.121384	17.356165	2.14993082673549
1946	18Q	18	Q18_1_1	89500	8.585094	16.144431	2.02352606150798
1947	18Q	18	Q18_1_1	89600	7.603413	13.738753	1.79214163082065
1948	18Q	18	Q18_1_1	89700	6.908264	10.131624	1.62829344020897
1949	18Q	18	Q18_1_1	89800	7.161559	9.815999	1.68799564425585
1950	18Q	18	Q18_1_1	89900	6.891006	8.763578	1.62422569059906
1951	18Q	18	Q18_1_1	90000	7.013572	10.681967	1.6531147738467
1952	18Q	18	Q18_1_1	90100	7.487402	12.374332	1.76479757588991
1953	18Q	18	Q18_1_1	90200	6.638144	9.53782	1.56462554563093
1954	18Q	18	Q18_1_1	90300	6.718768	9.848013	1.58362880467306
1955	18Q	18	Q18_1_1	90400	6.71929	9.300259	1.58375184125299
1956	18Q	18	Q18_1_1	90500	6.54101	8.794163	1.54173084226967
1957	18Q	18	Q18_1_1	90600	6.604729	9.627555	1.55674955459982
1958	18Q	18	Q18_1_1	90700	6.586586	9.620273	1.55247320848946
1959	18Q	18	Q18_1_1	90800	6.648196	9.206922	1.56699482475243
1960	18Q	18	Q18_1_1	90900	6.521259	8.626731	1.5370754869246
1961	18Q	18	Q18_1_1	91000	6.579658	9.215357	1.55084026322944
1962	18Q	18	Q18_1_1	91100	6.621497	8.925208	1.56070181010213
1963	18Q	18	Q18_1_1	91200	6.672555	9.22438	1.5727362961134
1964	18Q	18	Q18_1_1	91300	6.425182	8.771419	1.51442992085258
1965	18Q	18	Q18_1_1	91400	6.519402	9.576469	1.53663778782705
1966	18Q	18	Q18_1_1	91500	6.632888	9.410301	1.56338669455029
1967	18Q	18	Q18_1_1	91600	6.488593	9.257088	1.52937603688652
1968	18Q	18	Q18_1_1	91700	6.560607	8.956647	1.54634989946664
1969	18Q	18	Q18_1_1	91800	6.47084	8.897765	1.52519161465772
1970	18Q	18	Q18_1_1	91900	6.681012	9.534236	1.57472963012957
1971	18Q	18	Q18_1_1	92000	6.659186	10.201366	1.56958519259417
1972	18Q	18	Q18_1_1	92100	6.763494	9.327177	1.59417082397151
1973	18Q	18	Q18_1_1	92200	6.664311	8.552891	1.5707931666787
1974	18Q	18	Q18_1_1	92300	6.415815	8.496978	1.51222209777946
1975	18Q	18	Q18_1_1	92400	6.577699	8.440519	1.55037852250132
1976	18Q	18	Q18_1_1	92500	7.013451	11.150103	1.65308625387319
1977	18Q	18	Q18_1_1	92600	6.672576	9.932564	1.57274124586087
1978	18Q	18	Q18_1_1	92700	6.696428	9.52962	1.57836321617582
1979	18Q	18	Q18_1_1	92800	6.797273	9.149619	1.60213261062541
1980	18Q	18	Q18_1_1	92900	6.951366	9.848803	1.63845267903654
1981	18Q	18	Q18_1_1	93000	7.108533	10.307038	1.67549729619612
1982	18Q	18	Q18_1_1	93100	6.915885	9.681389	1.63008972713544
1983	18Q	18	Q18_1_1	93200	6.745002	9.342515	1.58981221777228
1984	18Q	18	Q18_1_1	93300	6.554825	9.325779	1.54498706899704
1985	18Q	18	Q18_1_1	93400	6.770727	9.298442	1.59587565842095
1986	18Q	18	Q18_1_1	93500	6.832716	9.150412	1.61048660584061
1987	18Q	18	Q18_1_1	93600	6.965958	9.656371	1.64189204642023
1988	18Q	18	Q18_1_1	93700	7.132332	9.740522	1.68110677429127
1989	18Q	18	Q18_1_1	93800	6.706856	9.241607	1.58082111934723
1990	18Q	18	Q18_1_1	93900	6.580922	9.030801	1.55113819088658
1991	18Q	18	Q18_1_1	94000	7.09005	9.430462	1.67114081131723
1992	18Q	18	Q18_1_1	94100	7.065042	9.815935	1.66524636918926
1993	18Q	18	Q18_1_1	94200	7.091646	9.810466	1.67151699212482
1994	18Q	18	Q18_1_1	94300	6.866832	9.178177	1.61852782415626
1995	18Q	18	Q18_1_1	94400	6.842648	9.923613	1.61282760069086
1996	18Q	18	Q18_1_1	94500	6.599623	9.145205	1.55554605885824
1997	18Q	18	Q18_1_1	94600	6.748134	9.181826	1.59055043725183
1998	18Q	18	Q18_1_1	94700	6.8058	9.202736	1.6041424437998
1999	18Q	18	Q18_1_1	94800	6.667866	9.070872	1.57163108821441
[truncated: 16,901 more rows]
