# Supplementary material for: Molecular dynamics analysis of the aggregation propensity of polyglutamine segments
Source: PLoS One. 2017 May 25;12(5):e0178333. doi: 10.1371/journal.pone.0178333 (PMC5444867; doi:10.1371/journal.pone.0178333)
Supplement: S1 File — (ZIP) [file pone.0178333.s005.zip › Table 1.csv]

polyQ	number of atom	ns/day	GPU/CPU
Q18	34407	3.53	CPU
Q18	34407	3.57	CPU
Q18	34407	3.54	CPU
Q18	34407	3.56	CPU
Q18	34407	3.56	CPU
Q18	34407	3.54	CPU
Q18	34407	3.56	CPU
Q18	34407	3.56	CPU
Q32	134359	0.86	CPU
Q32	134359	0.86	CPU
Q32	134359	0.86	CPU
Q32	134359	0.87	CPU
Q32	134359	0.86	CPU
Q32	134359	0.86	CPU
Q32	134359	0.86	CPU
Q32	134359	0.86	CPU
Q46	341249	0.29	CPU
Q46	341249	0.29	CPU
Q46	341249	0.29	CPU
Q46	341249	0.29	CPU
Q46	341249	0.3	CPU
Q46	341249	0.3	CPU
Q46	341249	0.3	CPU
Q46	341249	0.3	CPU
Q18	34407	27.68	GPU
Q18	34407	27.67	GPU
Q18	34407	27.67	GPU
Q18	34407	27.66	GPU
Q18	34407	27.67	GPU
Q18	34407	27.64	GPU
Q18	34407	27.64	GPU
Q18	34407	27.63	GPU
Q18	34407	27.65	GPU
Q18	34407	27.69	GPU
Q18	34407	27.65	GPU
Q18	34407	27.65	GPU
Q18	34407	27.65	GPU
Q18	34407	27.64	GPU
Q18	34407	27.64	GPU
Q18	34407	27.7	GPU
Q18	34407	27.69	GPU
Q18	34407	27.68	GPU
Q18	34407	27.69	GPU
Q18	34407	27.65	GPU
Q18	34407	27.63	GPU
Q18	34407	27.66	GPU
Q18	34407	27.62	GPU
Q18	34407	27.68	GPU
Q18	34407	27.68	GPU
Q18	34407	27.66	GPU
Q18	34407	27.6	GPU
Q18	34407	27.65	GPU
Q18	34407	27.61	GPU
Q18	34407	27.63	GPU
Q18	34407	27.64	GPU
Q18	34407	27.62	GPU
Q18	34407	27.69	GPU
Q18	34407	27.68	GPU
Q18	34407	27.7	GPU
Q18	34407	27.66	GPU
Q18	34407	27.67	GPU
Q18	34407	27.65	GPU
Q18	34407	27.64	GPU
Q18	34407	27.68	GPU
Q18	34407	27.66	GPU
Q18	34407	27.69	GPU
Q18	34407	27.68	GPU
Q18	34407	27.67	GPU
Q18	34407	27.68	GPU
Q18	34407	27.68	GPU
Q18	34407	27.66	GPU
Q18	34407	27.68	GPU
Q18	34407	27.69	GPU
Q18	34407	27.69	GPU
Q18	34407	27.64	GPU
Q18	34407	27.64	GPU
Q18	34407	27.67	GPU
Q18	34407	27.64	GPU
Q18	34407	27.6	GPU
Q18	34407	27.64	GPU
Q18	34407	27.64	GPU
Q18	34407	27.69	GPU
Q18	34407	27.69	GPU
Q18	34407	27.64	GPU
Q18	34407	27.64	GPU
Q18	34407	27.68	GPU
Q18	34407	27.66	GPU
Q18	34407	27.65	GPU
Q18	34407	27.68	GPU
Q18	34407	27.64	GPU
Q18	34407	27.67	GPU
Q18	34407	27.65	GPU
Q18	34407	27.69	GPU
Q18	34407	27.64	GPU
Q18	34407	27.62	GPU
Q18	34407	27.65	GPU
Q18	34407	27.68	GPU
Q18	34407	27.63	GPU
Q18	34407	27.67	GPU
Q18	34407	27.67	GPU
Q18	34407	27.66	GPU
Q18	34407	27.64	GPU
Q18	34407	27.67	GPU
Q18	34407	27.64	GPU
Q18	34407	27.66	GPU
Q18	34407	27.87	GPU
Q18	34407	27.87	GPU
Q18	34407	27.89	GPU
Q18	34407	27.86	GPU
Q18	34407	27.9	GPU
Q18	34407	27.87	GPU
Q18	34407	27.87	GPU
Q18	34407	27.9	GPU
Q18	34407	27.9	GPU
Q18	34407	27.91	GPU
Q18	34407	27.92	GPU
Q18	34407	27.91	GPU
Q18	34407	27.88	GPU
Q18	34407	27.9	GPU
Q18	34407	27.89	GPU
Q18	34407	27.85	GPU
Q18	34407	27.86	GPU
Q18	34407	27.91	GPU
Q18	34407	27.92	GPU
Q18	34407	27.88	GPU
Q18	34407	27.88	GPU
Q18	34407	27.88	GPU
Q18	34407	27.91	GPU
Q18	34407	27.89	GPU
Q18	34407	27.67	GPU
Q18	34407	27.68	GPU
Q18	34407	27.69	GPU
Q18	34407	27.7	GPU
Q18	34407	27.67	GPU
Q18	34407	27.64	GPU
Q18	34407	27.66	GPU
Q18	34407	27.68	GPU
Q18	34407	27.63	GPU
Q18	34407	27.68	GPU
Q18	34407	27.65	GPU
Q18	34407	27.66	GPU
Q18	34407	27.63	GPU
Q18	34407	27.69	GPU
Q18	34407	27.64	GPU
Q18	34407	27.68	GPU
Q18	34407	27.65	GPU
Q18	34407	27.66	GPU
Q18	34407	27.69	GPU
Q18	34407	27.64	GPU
Q18	34407	27.65	GPU
Q18	34407	27.67	GPU
Q18	34407	27.66	GPU
Q18	34407	27.68	GPU
Q18	34407	27.67	GPU
Q18	34407	27.68	GPU
Q18	34407	27.69	GPU
Q18	34407	27.63	GPU
Q18	34407	27.66	GPU
Q18	34407	27.65	GPU
Q18	34407	27.63	GPU
Q18	34407	27.64	GPU
Q18	34407	27.66	GPU
Q18	34407	27.66	GPU
Q18	34407	27.64	GPU
Q18	34407	27.65	GPU
Q18	34407	27.64	GPU
Q18	34407	27.64	GPU
Q18	34407	27.64	GPU
Q18	34407	27.66	GPU
Q18	34407	27.65	GPU
Q18	34407	27.65	GPU
Q18	34407	27.67	GPU
Q18	34407	27.63	GPU
Q18	34407	27.6	GPU
Q18	34407	27.64	GPU
Q18	34407	27.6	GPU
Q18	34407	27.6	GPU
Q18	34407	27.65	GPU
Q18	34407	27.67	GPU
Q18	34407	27.63	GPU
Q18	34407	27.66	GPU
Q18	34407	27.61	GPU
Q18	34407	27.61	GPU
Q18	34407	27.63	GPU
Q18	34407	27.63	GPU
Q18	34407	27.68	GPU
Q18	34407	27.67	GPU
Q18	34407	27.64	GPU
Q18	34407	27.64	GPU
Q18	34407	27.65	GPU
Q18	34407	27.68	GPU
Q18	34407	27.67	GPU
Q18	34407	27.66	GPU
Q18	34407	27.68	GPU
Q18	34407	27.63	GPU
Q18	34407	27.63	GPU
Q18	34407	27.68	GPU
Q18	34407	27.67	GPU
Q18	34407	27.69	GPU
Q18	34407	27.67	GPU
Q18	34407	27.63	GPU
Q18	34407	27.66	GPU
Q18	34407	27.63	GPU
Q18	34407	27.64	GPU
Q18	34407	27.63	GPU
Q18	34407	27.63	GPU
Q18	34407	27.64	GPU
Q18	34407	27.67	GPU
Q18	34407	27.64	GPU
Q18	34407	27.63	GPU
Q18	34407	27.88	GPU
Q18	34407	27.88	GPU
Q18	34407	27.87	GPU
Q18	34407	27.9	GPU
Q18	34407	27.85	GPU
Q18	34407	27.88	GPU
Q18	34407	27.89	GPU
Q18	34407	27.9	GPU
Q18	34407	27.88	GPU
Q18	34407	27.87	GPU
Q18	34407	27.84	GPU
Q18	34407	27.84	GPU
Q18	34407	27.85	GPU
Q18	34407	27.9	GPU
Q18	34407	27.9	GPU
Q18	34407	27.86	GPU
Q18	34407	27.89	GPU
Q18	34407	27.88	GPU
Q18	34407	27.88	GPU
Q18	34407	27.89	GPU
Q18	34407	27.86	GPU
Q18	34407	27.84	GPU
Q18	34407	27.88	GPU
Q18	34407	27.85	GPU
Q32	134359	7.55	GPU
Q32	134359	7.55	GPU
Q32	134359	7.55	GPU
Q32	134359	7.55	GPU
Q32	134359	7.55	GPU
Q32	134359	7.55	GPU
Q32	134359	7.55	GPU
Q32	134359	7.55	GPU
Q32	134359	7.55	GPU
Q32	134359	7.55	GPU
Q32	134359	7.55	GPU
Q32	134359	7.55	GPU
Q32	134359	7.55	GPU
Q32	134359	7.55	GPU
Q32	134359	7.55	GPU
Q32	134359	7.55	GPU
Q32	134359	7.55	GPU
Q32	134359	7.55	GPU
Q32	134359	7.55	GPU
Q32	134359	7.39	GPU
Q32	134359	7.46	GPU
Q32	134359	7.46	GPU
Q32	134359	7.46	GPU
Q32	134359	7.46	GPU
Q32	134359	7.47	GPU
Q32	134359	7.46	GPU
Q32	134359	7.46	GPU
Q32	134359	7.46	GPU
Q32	134359	7.46	GPU
Q32	134359	7.46	GPU
Q32	134359	7.46	GPU
Q32	134359	7.47	GPU
Q32	134359	7.46	GPU
Q32	134359	7.47	GPU
Q32	134359	7.47	GPU
Q32	134359	7.46	GPU
Q32	134359	7.47	GPU
Q32	134359	7.47	GPU
Q32	134359	7.47	GPU
Q32	134359	7.47	GPU
Q32	134359	7.47	GPU
Q32	134359	7.46	GPU
Q32	134359	7.47	GPU
Q32	134359	7.46	GPU
Q32	134359	7.46	GPU
Q32	134359	7.47	GPU
Q32	134359	7.47	GPU
Q32	134359	7.47	GPU
Q32	134359	7.47	GPU
Q32	134359	7.47	GPU
Q32	134359	7.47	GPU
Q32	134359	7.46	GPU
Q32	134359	7.47	GPU
Q32	134359	7.47	GPU
Q32	134359	7.47	GPU
Q32	134359	7.47	GPU
Q32	134359	7.47	GPU
Q32	134359	7.47	GPU
Q32	134359	7.46	GPU
Q32	134359	7.46	GPU
Q32	134359	7.46	GPU
Q32	134359	7.47	GPU
Q32	134359	7.47	GPU
Q32	134359	7.47	GPU
Q32	134359	7.47	GPU
Q32	134359	7.47	GPU
Q32	134359	7.47	GPU
Q32	134359	7.46	GPU
Q32	134359	7.47	GPU
Q32	134359	7.47	GPU
Q32	134359	7.47	GPU
Q32	134359	7.47	GPU
Q32	134359	7.46	GPU
Q32	134359	7.46	GPU
Q32	134359	7.47	GPU
Q32	134359	7.47	GPU
Q32	134359	7.47	GPU
Q32	134359	7.47	GPU
Q32	134359	7.46	GPU
Q32	134359	7.47	GPU
Q32	134359	7.47	GPU
Q32	134359	7.47	GPU
Q32	134359	7.46	GPU
Q32	134359	7.46	GPU
Q32	134359	7.46	GPU
Q32	134359	7.46	GPU
Q32	134359	7.46	GPU
Q32	134359	7.46	GPU
Q32	134359	7.46	GPU
Q32	134359	7.46	GPU
Q32	134359	7.46	GPU
Q32	134359	7.46	GPU
Q32	134359	7.46	GPU
Q32	134359	7.46	GPU
Q32	134359	7.46	GPU
Q32	134359	7.46	GPU
Q32	134359	7.46	GPU
Q32	134359	7.46	GPU
Q32	134359	7.46	GPU
Q32	134359	7.46	GPU
Q32	134359	7.46	GPU
Q32	134359	7.46	GPU
Q32	134359	7.46	GPU
Q32	134359	7.46	GPU
Q32	134359	7.46	GPU
Q32	134359	7.55	GPU
Q32	134359	7.55	GPU
Q32	134359	7.55	GPU
Q32	134359	7.55	GPU
Q32	134359	7.55	GPU
Q32	134359	7.55	GPU
Q32	134359	7.55	GPU
Q32	134359	7.55	GPU
Q32	134359	7.55	GPU
Q32	134359	7.55	GPU
Q32	134359	7.55	GPU
Q32	134359	7.55	GPU
Q32	134359	7.55	GPU
Q32	134359	7.55	GPU
Q32	134359	7.55	GPU
Q32	134359	7.55	GPU
Q32	134359	7.55	GPU
Q32	134359	7.55	GPU
Q32	134359	7.55	GPU
Q32	134359	7.39	GPU
Q32	134359	7.46	GPU
Q32	134359	7.46	GPU
Q32	134359	7.46	GPU
Q32	134359	7.46	GPU
Q32	134359	7.46	GPU
Q32	134359	7.46	GPU
Q32	134359	7.46	GPU
Q32	134359	7.46	GPU
Q32	134359	7.46	GPU
Q32	134359	7.46	GPU
Q32	134359	7.46	GPU
Q32	134359	7.47	GPU
Q32	134359	7.47	GPU
Q32	134359	7.46	GPU
Q32	134359	7.46	GPU
Q32	134359	7.46	GPU
Q32	134359	7.46	GPU
Q32	134359	7.46	GPU
Q32	134359	7.46	GPU
Q32	134359	7.47	GPU
Q32	134359	7.47	GPU
Q32	134359	7.46	GPU
Q32	134359	7.46	GPU
Q32	134359	7.47	GPU
Q32	134359	7.46	GPU
Q32	134359	7.46	GPU
Q32	134359	7.46	GPU
Q32	134359	7.46	GPU
Q32	134359	7.47	GPU
Q32	134359	7.47	GPU
Q32	134359	7.47	GPU
Q32	134359	7.47	GPU
Q32	134359	7.46	GPU
Q32	134359	7.46	GPU
Q32	134359	7.46	GPU
Q32	134359	7.47	GPU
Q32	134359	7.47	GPU
Q32	134359	7.47	GPU
Q32	134359	7.47	GPU
Q32	134359	7.47	GPU
Q32	134359	7.47	GPU
Q32	134359	7.46	GPU
Q32	134359	7.46	GPU
Q32	134359	7.47	GPU
Q32	134359	7.47	GPU
Q32	134359	7.47	GPU
Q32	134359	7.46	GPU
Q32	134359	7.47	GPU
Q32	134359	7.46	GPU
Q32	134359	7.46	GPU
Q32	134359	7.47	GPU
Q32	134359	7.47	GPU
Q32	134359	7.47	GPU
Q32	134359	7.47	GPU
Q32	134359	7.46	GPU
Q32	134359	7.47	GPU
Q32	134359	7.47	GPU
Q32	134359	7.47	GPU
Q32	134359	7.46	GPU
Q32	134359	7.47	GPU
Q32	134359	7.46	GPU
Q32	134359	7.47	GPU
Q32	134359	7.46	GPU
Q32	134359	7.46	GPU
Q32	134359	7.46	GPU
Q32	134359	7.47	GPU
Q32	134359	7.46	GPU
Q32	134359	7.47	GPU
Q32	134359	7.46	GPU
Q32	134359	7.46	GPU
Q32	134359	7.46	GPU
Q32	134359	7.47	GPU
Q32	134359	7.47	GPU
Q32	134359	7.46	GPU
Q32	134359	7.46	GPU
Q32	134359	7.46	GPU
Q32	134359	7.46	GPU
Q32	134359	7.47	GPU
Q32	134359	7.46	GPU
Q32	134359	7.46	GPU
Q32	134359	7.46	GPU
Q32	134359	7.46	GPU
Q32	134359	7.46	GPU
Q32	134359	7.46	GPU
Q32	134359	7.46	GPU
Q46	341249	2.73	GPU
Q46	341249	2.72	GPU
Q46	341249	2.72	GPU
Q46	341249	2.72	GPU
Q46	341249	2.72	GPU
Q46	341249	2.72	GPU
Q46	341249	2.72	GPU
Q46	341249	2.72	GPU
Q46	341249	2.72	GPU
Q46	341249	2.72	GPU
Q46	341249	2.72	GPU
Q46	341249	2.72	GPU
Q46	341249	2.72	GPU
Q46	341249	2.72	GPU
Q46	341249	2.72	GPU
Q46	341249	2.72	GPU
Q46	341249	2.72	GPU
Q46	341249	2.72	GPU
Q46	341249	2.72	GPU
Q46	341249	2.72	GPU
Q46	341249	2.72	GPU
Q46	341249	2.72	GPU
Q46	341249	2.72	GPU
Q46	341249	2.72	GPU
Q46	341249	2.72	GPU
Q46	341249	2.72	GPU
Q46	341249	2.72	GPU
Q46	341249	2.72	GPU
Q46	341249	2.72	GPU
Q46	341249	2.72	GPU
Q46	341249	2.72	GPU
Q46	341249	2.72	GPU
Q46	341249	2.72	GPU
Q46	341249	2.72	GPU
Q46	341249	2.72	GPU
Q46	341249	2.72	GPU
Q46	341249	2.72	GPU
Q46	341249	2.72	GPU
Q46	341249	2.77	GPU
Q46	341249	2.77	GPU
Q46	341249	2.72	GPU
Q46	341249	2.72	GPU
Q46	341249	2.72	GPU
Q46	341249	2.72	GPU
Q46	341249	2.72	GPU
Q46	341249	2.72	GPU
Q46	341249	2.72	GPU
Q46	341249	2.72	GPU
Q46	341249	2.72	GPU
Q46	341249	2.72	GPU
Q46	341249	2.72	GPU
Q46	341249	2.72	GPU
Q46	341249	2.72	GPU
Q46	341249	2.72	GPU
Q46	341249	2.77	GPU
Q46	341249	2.77	GPU
Q46	341249	2.72	GPU
Q46	341249	2.72	GPU
Q46	341249	2.72	GPU
Q46	341249	2.72	GPU
Q46	341249	2.72	GPU
Q46	341249	2.72	GPU
Q46	341249	2.71	GPU
Q46	341249	2.72	GPU
Q46	341249	2.72	GPU
Q46	341249	2.72	GPU
Q46	341249	2.72	GPU
Q46	341249	2.72	GPU
Q46	341249	2.72	GPU
Q46	341249	2.72	GPU
Q46	341249	2.72	GPU
Q46	341249	2.72	GPU
Q46	341249	2.72	GPU
Q46	341249	2.72	GPU
Q46	341249	2.72	GPU
Q46	341249	2.72	GPU
Q46	341249	2.72	GPU
Q46	341249	2.72	GPU
Q46	341249	2.72	GPU
Q46	341249	2.72	GPU
Q46	341249	2.72	GPU
Q46	341249	2.72	GPU
Q46	341249	2.72	GPU
Q46	341249	2.72	GPU
Q46	341249	2.72	GPU
Q46	341249	2.72	GPU
Q46	341249	2.72	GPU
Q46	341249	2.72	GPU
Q46	341249	2.72	GPU
Q46	341249	2.72	GPU
Q46	341249	2.72	GPU
Q46	341249	2.72	GPU
Q46	341249	2.72	GPU
Q46	341249	2.72	GPU
Q46	341249	2.72	GPU
Q46	341249	2.72	GPU
Q46	341249	2.72	GPU
Q46	341249	2.72	GPU
Q46	341249	2.72	GPU
Q46	341249	2.72	GPU
Q46	341249	2.72	GPU
Q46	341249	2.72	GPU
Q46	341249	2.72	GPU
Q46	341249	2.72	GPU
Q46	341249	2.72	GPU
Q46	341249	2.73	GPU
Q46	341249	2.72	GPU
Q46	341249	2.72	GPU
Q46	341249	2.72	GPU
Q46	341249	2.72	GPU
Q46	341249	2.72	GPU
Q46	341249	2.72	GPU
Q46	341249	2.72	GPU
Q46	341249	2.72	GPU
Q46	341249	2.72	GPU
Q46	341249	2.72	GPU
Q46	341249	2.72	GPU
Q46	341249	2.72	GPU
Q46	341249	2.72	GPU
Q46	341249	2.72	GPU
Q46	341249	2.72	GPU
Q46	341249	2.72	GPU
Q46	341249	2.72	GPU
Q46	341249	2.72	GPU
Q46	341249	2.72	GPU
Q46	341249	2.72	GPU
Q46	341249	2.72	GPU
Q46	341249	2.72	GPU
Q46	341249	2.72	GPU
Q46	341249	2.72	GPU
Q46	341249	2.72	GPU
Q46	341249	2.72	GPU
Q46	341249	2.72	GPU
Q46	341249	2.72	GPU
Q46	341249	2.72	GPU
Q46	341249	2.72	GPU
Q46	341249	2.72	GPU
Q46	341249	2.72	GPU
Q46	341249	2.72	GPU
Q46	341249	2.72	GPU
Q46	341249	2.72	GPU
Q46	341249	2.72	GPU
Q46	341249	2.72	GPU
Q46	341249	2.77	GPU
Q46	341249	2.77	GPU
Q46	341249	2.72	GPU
Q46	341249	2.72	GPU
Q46	341249	2.72	GPU
Q46	341249	2.72	GPU
Q46	341249	2.72	GPU
Q46	341249	2.72	GPU
Q46	341249	2.72	GPU
Q46	341249	2.72	GPU
Q46	341249	2.72	GPU
Q46	341249	2.72	GPU
Q46	341249	2.72	GPU
Q46	341249	2.72	GPU
Q46	341249	2.72	GPU
Q46	341249	2.72	GPU
Q46	341249	2.77	GPU
Q46	341249	2.77	GPU
Q46	341249	2.72	GPU
Q46	341249	2.72	GPU
Q46	341249	2.72	GPU
Q46	341249	2.72	GPU
Q46	341249	2.72	GPU
Q46	341249	2.72	GPU
Q46	341249	2.71	GPU
Q46	341249	2.72	GPU
Q46	341249	2.72	GPU
Q46	341249	2.72	GPU
Q46	341249	2.72	GPU
Q46	341249	2.72	GPU
Q46	341249	2.72	GPU
Q46	341249	2.72	GPU
Q46	341249	2.72	GPU
Q46	341249	2.72	GPU
Q46	341249	2.72	GPU
Q46	341249	2.72	GPU
Q46	341249	2.72	GPU
Q46	341249	2.72	GPU
Q46	341249	2.72	GPU
Q46	341249	2.72	GPU
Q46	341249	2.72	GPU
Q46	341249	2.72	GPU
Q46	341249	2.72	GPU
Q46	341249	2.72	GPU
Q46	341249	2.72	GPU
Q46	341249	2.72	GPU
Q46	341249	2.72	GPU
Q46	341249	2.72	GPU
Q46	341249	2.72	GPU
Q46	341249	2.72	GPU
Q46	341249	2.72	GPU
Q46	341249	2.72	GPU
Q46	341249	2.72	GPU
Q46	341249	2.72	GPU
Q46	341249	2.72	GPU
Q46	341249	2.72	GPU
Q46	341249	2.72	GPU
Q46	341249	2.72	GPU
Q46	341249	2.72	GPU
Q46	341249	2.72	GPU
Q46	341249	2.72	GPU
Q46	341249	2.72	GPU
Q46	341249	2.72	GPU
Q46	341249	2.72	GPU
Q46	341249	2.72	GPU
Q46	341249	2.72	GPU
Q46	341249	2.72	GPU
